# Supplementary material for: Deep learning generates custom-made logistic regression models for explaining how breast cancer subtypes are classified
Source: PLoS One. 2023 May 22;18(5):e0286072. doi: 10.1371/journal.pone.0286072 (PMC10202302; doi:10.1371/journal.pone.0286072)
Supplement: S1 File — This file stores the training and test AUC values of 10-fold DCV results yielded from evaluation with each technique. (XLSX) [file pone.0286072.s010.xlsx]

## Sheet: Logistic regression
RNA-seq values
Fold	Training mean	Test mean	Normal-like	Luminal A	Luminal B	Basal-like	HER2-enriched
1	0.980655	0.991561	1	0.979878	0.977929	1	1
2	0.980625	0.97664	0.948718	0.965244	0.973684	1	0.995556
3	0.982767	0.989837	1	0.978049	0.971138	1	1
4	0.983868	0.981496	0.993671	0.962805	0.957672	1	0.993333
5	0.985101	0.974186	0.981013	0.954573	0.945326	0.997738	0.992278
6	0.980941	0.991271	0.993671	0.997561	0.989418	0.998869	0.976834
7	0.984175	0.980599	0.981013	0.967073	0.96649	1	0.988417
8	0.986693	0.970004	0.949367	0.971951	0.947972	0.990385	0.990347
9	0.981851	0.998929	1	0.996341	0.998302	1	1
10	0.982947	0.995921	0.993671	0.995122	0.996604	1	0.994208
Mean	0.982962	0.985044	0.984112	0.97686	0.972454	0.998699	0.993097
Std.	0.0020257	0.00978879	0.01975	0.0152794	0.0187431	0.00301718	0.00703096
Copy number
Fold	Training mean	Test mean	Normal-like	Luminal A	Luminal B	Basal-like	HER2-enriched
1	0.849689	0.829947	0.901709	0.739024	0.643463	0.998869	0.866667
2	0.853577	0.807472	0.547009	0.763415	0.808149	0.994344	0.924444
3	0.852664	0.866018	0.968354	0.804878	0.754669	0.93552	0.866667
4	0.854915	0.820853	0.816456	0.827439	0.743386	0.992537	0.724444
5	0.853335	0.824923	0.892405	0.762195	0.716049	0.987557	0.766409
6	0.853605	0.880983	0.962025	0.884756	0.811287	0.978507	0.76834
7	0.843584	0.885238	0.981013	0.816463	0.776896	0.996606	0.855212
8	0.854542	0.851257	0.943038	0.807927	0.674603	0.99095	0.839768
9	0.841667	0.902607	0.949367	0.828659	0.77674	0.985294	0.972973
10	0.852754	0.860311	0.873418	0.814024	0.756367	0.99095	0.866795
Mean	0.851033	0.852961	0.883479	0.804878	0.746161	0.985113	0.845172
Std.	0.00467156	0.0315086	0.128665	0.0415798	0.0544895	0.0183753	0.0751448

## Sheet: SNNs
RNA-seq values
Fold	Training mean	Test mean	Normal-like	Luminal A	Luminal B	Basal-like	HER2-enriched
1	0.932048	0.969412	0.961538	0.968902	0.945671	0.99095	0.98
2	0.940312	0.913791	0.75641	0.968293	0.932088	0.996606	0.915556
3	0.928487	0.952943	0.936709	0.962805	0.889643	1	0.975556
4	0.939003	0.858179	0.531646	0.907927	0.917989	1	0.933333
5	0.930403	0.927211	0.924051	0.914634	0.90388	0.997738	0.895753
6	0.937335	0.976426	1	0.995122	0.970018	1	0.916988
7	0.932713	0.921437	0.791139	0.931707	0.926808	1	0.957529
8	0.927835	0.921336	0.873418	0.946951	0.930335	0.919683	0.936293
9	0.947366	0.909773	0.727848	0.956098	0.91511	1	0.949807
10	0.919296	0.95315	0.924051	0.926829	0.971986	0.998869	0.944015
Mean	0.93348	0.930366	0.842681	0.947927	0.930353	0.990385	0.940483
Std.	0.00785247	0.0345703	0.142179	0.0274627	0.0264578	0.0250023	0.0267176
Copy number
Fold	Training mean	Test mean	Normal-like	Luminal A	Luminal B	Basal-like	HER2-enriched
1	0.7675	0.734581	0.542735	0.718902	0.574703	0.994344	0.842222
2	0.797596	0.678527	0.337607	0.741463	0.729202	0.995475	0.588889
3	0.768405	0.775049	0.765823	0.711585	0.692699	0.914027	0.791111
4	0.770456	0.751994	0.860759	0.713415	0.620811	0.987207	0.577778
5	0.767339	0.70583	0.550633	0.765854	0.630511	0.987557	0.594595
6	0.762237	0.785955	0.78481	0.77378	0.5097	0.963801	0.897683
7	0.770898	0.710409	0.78481	0.708537	0.445326	0.989819	0.623552
8	0.781075	0.794798	0.708861	0.80122	0.677249	0.960407	0.826255
9	0.774849	0.727844	0.335443	0.806707	0.645161	0.94457	0.907336
10	0.760074	0.783496	0.765823	0.778659	0.62309	0.979638	0.77027
Mean	0.772043	0.744848	0.64373	0.752012	0.614845	0.971684	0.741969
Std.	0.0107582	0.0396416	0.191074	0.0380207	0.085443	0.0262749	0.132538

## Sheet: PWL
RNA-seq values
Fold	Training mean	Test mean	Normal-like	Luminal A	Luminal B	Basal-like	HER2-enriched
1	0.97648	0.989759	1	0.979878	0.971138	1	0.997778
2	0.978205	0.909426	0.65812	0.943293	0.963497	1	0.982222
3	0.979725	0.980903	0.974684	0.964634	0.965195	1	1
4	0.978876	0.974716	1	0.938415	0.93739	1	0.997778
5	0.980732	0.965827	0.981013	0.937805	0.924162	0.997738	0.988417
6	0.982018	0.988467	0.987342	0.997561	0.9806	1	0.976834
7	0.981629	0.980657	0.993671	0.953659	0.965608	1	0.990347
8	0.982579	0.976524	0.974684	0.97439	0.945326	0.992081	0.996139
9	0.979865	0.990622	0.987342	0.972561	0.993209	1	1
10	0.979852	0.995228	1	0.994512	0.993209	1	0.988417
Mean	0.979996	0.975213	0.955685	0.965671	0.963933	0.998982	0.991793
Std.	0.00185314	0.0247324	0.105012	0.0219588	0.0228057	0.00252668	0.00792667
Copy number
Fold	Training mean	Test mean	Normal-like	Luminal A	Luminal B	Basal-like	HER2-enriched
1	0.879035	0.848202	0.824786	0.792073	0.727504	0.998869	0.897778
2	0.859789	0.806265	0.564103	0.772561	0.822581	0.992081	0.88
3	0.854629	0.883275	0.987342	0.82439	0.812394	0.938914	0.853333
4	0.863784	0.811217	0.778481	0.834146	0.757496	0.990405	0.695556
5	0.860045	0.795103	0.816456	0.743293	0.687831	0.994344	0.733591
6	0.849106	0.931577	1	0.909146	0.869489	0.979638	0.899614
7	0.854352	0.883006	0.981013	0.817683	0.776896	0.997738	0.841699
8	0.856687	0.870274	0.993671	0.790244	0.71164	0.99095	0.864865
9	0.850664	0.906364	0.943038	0.843902	0.79966	0.9819	0.96332
10	0.860528	0.881745	0.898734	0.837805	0.82343	0.995475	0.853282
Mean	0.858862	0.861703	0.878762	0.816524	0.778892	0.986031	0.848304
Std.	0.0084433	0.0453523	0.137655	0.0456304	0.0573209	0.017695	0.0790028

## Sheet: DepCC
RNA-seq values
Fold	Training mean	Test mean	Normal-like	Luminal A	Luminal B	Basal-like	HER2-enriched
1	0.962102	0.966328	0.970085	0.948171	0.970289	1	1
2	0.959429	0.963807	0.811966	0.958537	0.966893	1	0.986667
3	0.958573	0.970688	0.898734	0.97378	0.942275	1	1
4	0.964461	0.931804	1	0.921037	0.877425	1	0.986667
5	0.963559	0.918752	0.911392	0.916463	0.843915	0.993213	0.988417
6	0.958417	0.981986	0.797468	0.991463	0.979718	0.998869	0.953668
7	0.964281	0.965227	0.93038	0.957927	0.94709	1	1
8	0.968501	0.945612	0.816456	0.945122	0.910053	0.993213	0.988417
9	0.958884	0.970707	0.892405	0.954268	0.985569	1	0.992278
10	0.957333	0.990388	1	0.987195	0.988115	1	0.994208
Mean	0.961554	0.96053	0.902889	0.955396	0.941134	0.99853	0.989032
Std.	0.00360026	0.0221564	0.0754121	0.0247691	0.0490998	0.00282415	0.0135842
Copy number
Fold	Training mean	Test mean	Normal-like	Luminal A	Luminal B	Basal-like	HER2-enriched
1	0.794726	0.765152	0.713675	0.752439	0.702037	1	0.566667
2	0.790772	0.751106	0.559829	0.739024	0.639219	0.978507	0.788889
3	0.794172	0.802914	0.778481	0.79939	0.634126	0.99095	0.962222
4	0.814864	0.713358	0.765823	0.696951	0.520282	0.948827	0.837778
5	0.806418	0.738445	0.341772	0.711585	0.664903	0.936652	0.830116
6	0.788855	0.833966	0.506329	0.816463	0.805115	0.99095	0.812741
7	0.793054	0.838916	0.879747	0.85122	0.702822	0.980769	0.841699
8	0.795926	0.800665	0.462025	0.806707	0.671076	0.992081	0.839768
9	0.803636	0.826532	0.936709	0.821341	0.737691	0.977376	0.785714
10	0.792038	0.841038	0.778481	0.848171	0.736842	0.992081	0.820463
Mean	0.797446	0.791209	0.672287	0.784329	0.681411	0.978819	0.808606
Std.	0.00822943	0.0461799	0.194255	0.0554541	0.0765829	0.0204892	0.0980832

## Sheet: DeepCSD
RNA-seq values
Fold	Training mean	Test mean	Normal-like	Luminal A	Luminal B	Basal-like	HER2-enriched
1	0.911308	0.882502	0.568376	0.909146	0.818761	0.996041	0.817778
2	0.903611	0.860329	0.542735	0.867683	0.827674	0.998869	0.773333
3	0.910064	0.912443	0.816456	0.926829	0.879032	1	0.762222
4	0.917043	0.908534	0.151899	0.935366	0.886243	0.998934	0.833333
5	0.911138	0.884152	0.797468	0.90061	0.785714	0.994344	0.861004
6	0.909061	0.891469	0.860759	0.929878	0.776896	1	0.76834
7	0.913473	0.903308	0.727848	0.929878	0.811287	0.997738	0.859073
8	0.90646	0.92811	0.879747	0.962805	0.845679	0.99095	0.833977
9	0.907987	0.909453	0.905063	0.881707	0.95416	0.998869	0.781853
10	0.907646	0.900887	0.746835	0.90122	0.898132	1	0.766409
Mean	0.909779	0.898119	0.699719	0.914512	0.848358	0.997575	0.805732
Std.	0.00377144	0.019112	0.228207	0.0280058	0.0555418	0.00297298	0.0395284
Copy number
Fold	Training mean	Test mean	Normal-like	Luminal A	Luminal B	Basal-like	HER2-enriched
1	0.73228	0.650323	0.380342	0.690854	0.424448	0.975113	0.526667
2	0.725469	0.660977	0.662393	0.710366	0.34635	0.942308	0.717778
3	0.71657	0.691004	0.835443	0.745122	0.356537	0.969457	0.728889
4	0.746397	0.71234	0.297468	0.74939	0.557319	0.840085	0.764444
5	0.724013	0.770311	0.810127	0.837195	0.583774	0.893665	0.617761
6	0.709173	0.723594	0.620253	0.782012	0.426808	0.99095	0.677606
7	0.720415	0.766551	0.405063	0.832317	0.538801	0.920814	0.783784
8	0.725309	0.740763	0.860759	0.804878	0.415344	0.980769	0.722008
9	0.733055	0.775272	0.265823	0.785976	0.674024	0.954751	0.801158
10	0.718342	0.68598	0.677215	0.732317	0.445671	0.926471	0.629344
Mean	0.725102	0.717711	0.581489	0.767043	0.476908	0.939438	0.696944
Std.	0.0103484	0.0453875	0.227027	0.049678	0.106528	0.0462595	0.0851461

## Sheet: Multiple Comparison of Means 
RNA-seq values
Multiple Comparison of Means - Tukey HSD, FWER=0.05
group1	group2	meandiff	p-adj	lower	upper	reject
DeepCC	DeepCSD	-0.0626	0	-0.0924	-0.0328	TRUE
DeepCC	LR	0.0245	0.153	-0.0053	0.0543	FALSE
DeepCC	PWL	0.0147	0.6304	-0.0151	0.0445	FALSE
DeepCC	SNNs	-0.0304	0.0437	-0.0602	-0.0006	TRUE
DeepCSD	LR	0.0871	0	0.0573	0.1169	TRUE
DeepCSD	PWL	0.0773	0	0.0475	0.1071	TRUE
DeepCSD	SNNs	0.0322	0.0285	0.0024	0.062	TRUE
LR	PWL	-0.0098	0.8822	-0.0396	0.02	FALSE
LR	SNNs	-0.0549	0	-0.0847	-0.0251	TRUE
PWL	SNNs	-0.0451	0.0008	-0.0749	-0.0153	TRUE
Copy number
Multiple Comparison of Means - Tukey HSD, FWER=0.05
group1	group2	meandiff	p-adj	lower	upper	reject
DeepCC	DeepCSD	-0.0735	0.0027	-0.1269	-0.0201	TRUE
DeepCC	LR	0.0617	0.0163	0.0083	0.1151	TRUE
DeepCC	PWL	0.0704	0.0045	0.017	0.1238	TRUE
DeepCC	SNN	-0.0463	0.1179	-0.0997	0.0071	FALSE
DeepCSD	LR	0.1352	0	0.0818	0.1886	TRUE
DeepCSD	PWL	0.1439	0	0.0905	0.1973	TRUE
DeepCSD	SNN	0.0272	0.6018	-0.0262	0.0806	FALSE
LR	PWL	0.0087	0.9903	-0.0447	0.0621	FALSE
LR	SNN	-0.108	0	-0.1614	-0.0546	TRUE
PWL	SNN	-0.1167	0	-0.1701	-0.0633	TRUE
