# Supplementary material for: Deep learning generates custom-made logistic regression models for explaining how breast cancer subtypes are classified
Source: PLoS One. 2023 May 22;18(5):e0286072. doi: 10.1371/journal.pone.0286072 (PMC10202302; doi:10.1371/journal.pone.0286072)
Supplement: S2 File — This file stores the hyperparameter search ranges and their optimized values of each prediction model. (XLSX) [file pone.0286072.s011.xlsx]

## Sheet: Logistic regression
Hyper parameters			Best hyper parameter set of RNA-seq values
Distribution and search range	Distribution and search range		Fold	AUC	Regularization coefficient	Ratio of L1 and L2 norms
Regularization coefficient	Log-uniform [1.0e−10, 1.0]		1	0.980655	0.277619	0.477805
Ratio of L1 and L2 norms	Uniform [0.0, 1.0]		2	0.980625	0.819999	0.455865
			3	0.982767	0.106937	0.132611
			4	0.983868	0.156672	0.0457028
			5	0.985101	0.330616	0.755033
			6	0.980941	0.373584	0.943379
			7	0.984175	0.929105	0.99425
			8	0.986693	0.456169	0.999366
			9	0.981851	0.0347096	0.0931534
			10	0.982947	0.481956	0.909608
			Best hyper parameter set of copy number
			Fold	AUC	Regularization coefficient	Ratio of L1 and L2 norms
			1	0.849689	0.492404	0.646373
			2	0.853577	0.017205	0.169936
			3	0.852664	0.017205	0.92135
			4	0.854915	0.460545	0.671317
			5	0.853335	0.17767	0.614493
			6	0.853605	0.17767	0.471845
			7	0.843584	0.53095	0.337297
			8	0.854542	0.53095	0.243122
			9	0.841667	0.17767	0.409074
			10	0.852754	0.53095	0.243122

## Sheet: SNNs
Hyper parameters			Best hyper parameter set of RNA-seq values
Distribution and search range	Distribution and search range		Fold	AUC	Dropout rate of inner layer	Dropout rate of input layer	Label smoothing	Number of neurons	Learning rate	Number of epochs	Number of inner layers	Optimization method
Dropout rate of inner layer	Uniform [0.0, 0.5]		1	0.932048	0.000123577	0.0957135	0.0959144	250	0.000557042	50	13	Adam
Dropout rate of input layer	Uniform [0.0, 0.5]		2	0.940312	0.00323077	0.0966864	0.0809201	240	8.31134e-05	60	13	Adam
Label smoothing	Uniform [0.0, 0.3]		3	0.928487	0.00133473	0.0700793	0.0761968	250	8.27734e-05	60	11	Adam
Number of neurons	Discrete uniform [100, 250]		4	0.939003	0.000123577	0.0957135	0.0959144	250	0.000557042	50	13	Adam
Learning rate	Log-uniform [1.0e−10, 1.0e-3]		5	0.930403	0.0120828	0.137228	0.0889363	240	9.21965e-05	60	12	Adam
Momentum	Uniform [0.9, 0.999]		6	0.937335	0.0006937	0.165061	0.28351	250	0.000646405	160	11	Adam
Number of epochs	Discrete uniform [50, 250]		7	0.932713	0.00164795	0.106948	0.143262	240	6.21626e-05	90	13	Adam
Number of inner layers	Discrete uniform [10, 25]		8	0.927835	0.000123577	0.0957135	0.0959144	250	0.000557042	50	13	Adam
Optimization method	SGD or Adam		9	0.947366	0.00356775	0.0448277	0.0810808	240	0.0003905	60	12	Adam
Batch size	100		10	0.919296	0.00050424	0.0808956	0.0533695	130	0.000673815	60	14	Adam
Activation function	SELU
			Best hyper parameter set of copy number
			Fold	AUC	Dropout rate of inner layer	Dropout rate of input layer	Label smoothing	Number of neurons	Learning rate	Number of epochs	Number of inner layers	Optimization method
			1	0.7675	0.0419771	0.211879	0.110169	180	2.16962e-05	110	15	Adam
			2	0.797596	0.0020315	0.268571	0.000159434	150	0.000162035	150	10	Adam
			3	0.768405	0.00484873	0.260371	0.161389	160	0.00012503	240	10	Adam
			4	0.770456	0.095474	0.353028	0.0190547	160	8.93879e-06	250	11	Adam
			5	0.767339	0.0658644	0.210431	0.298046	160	1.26818e-05	90	12	Adam
			6	0.762237	0.0668441	0.380807	0.288968	100	1.168e-05	140	13	Adam
			7	0.770898	0.032206	0.283064	0.0349932	160	4.32438e-05	70	10	Adam
			8	0.781075	0.00167684	0.00231062	0.212908	120	5.19581e-05	240	14	Adam
			9	0.774849	0.000117503	0.25102	0.00761296	110	0.000126085	160	15	Adam
			10	0.760074	0.0482777	0.261918	0.070472	120	1.03149e-05	240	16	Adam

## Sheet: PWL
Hyper parameters			Best hyper parameter set of RNA-seq values
Distribution and search range	Distribution and search range		Fold	AUC	Dropout rate of inner layer	Dropout rate of input layer	Label smoothing	Number of neurons	Learning rate	Number of epochs	Number of inner layers	Optimization method
Dropout rate of inner layer	Uniform [0.0, 0.5]		1	0.97648	0.463354	0.146438	0.125342	240	1.89064e-05	250	18	Adam
Dropout rate of input layer	Uniform [0.0, 0.5]		2	0.978205	0.0739227	0.281534	0.172877	220	4.4151e-05	170	14	Adam
Label smoothing	Uniform [0.0, 0.3]		3	0.979725	0.242471	0.37025	0.13796	250	1.04986e-05	210	16	Adam
Number of neurons	Discrete uniform [100, 250]		4	0.978876	0.209338	0.0175129	0.251268	240	0.000975164	80	24	Adam
Learning rate	Log-uniform [1.0e−10, 1.0e-3]		5	0.980732	0.233048	0.29196	0.249883	200	2.27171e-05	170	14	Adam
Momentum	Uniform [0.9, 0.999]		6	0.982018	0.446909	0.459209	0.00151229	170	6.70463e-05	140	15	Adam
Number of epochs	Discrete uniform [50, 250]		7	0.981629	0.376068	0.409283	0.132382	250	1.2919e-05	240	16	Adam
Number of inner layers	Discrete uniform [10, 25]		8	0.982579	0.242471	0.37025	0.13796	250	1.04986e-05	210	16	Adam
Optimization method	SGD or Adam		9	0.979865	0.338424	0.463206	0.207052	180	1.79763e-05	170	20	Adam
Batch size	100		10	0.979852	0.184024	0.391812	0.000205186	240	1.89981e-05	230	16	Adam
Activation function	Sigmoid
			Best hyper parameter set of copy number
			Fold	AUC	Dropout rate of inner layer	Dropout rate of input layer	Label smoothing	Number of neurons	Learning rate	Number of epochs	Number of inner layers	Optimization method
			1	0.879035	0.21429	0.0299582	0.0641774	140	0.00067935	160	12	SGD with momentumn 0.9866144797266434
			2	0.859789	0.239246	0.361955	0.111303	220	1.01305e-05	200	18	Adam
			3	0.854629	0.262311	0.267521	0.0719539	140	1.14335e-05	210	14	Adam
			4	0.863784	0.415775	0.206888	0.00901206	140	2.84686e-05	110	15	Adam
			5	0.860045	0.175582	0.351247	0.288615	220	7.19899e-06	200	21	Adam
			6	0.849106	0.291534	0.105609	0.260245	160	1.91717e-05	110	20	Adam
			7	0.854352	0.123492	0.340988	0.272207	130	1.32231e-05	170	24	Adam
			8	0.856687	0.497306	0.251448	0.294328	140	1.76838e-05	170	15	Adam
			9	0.850664	0.265721	0.329729	0.00172413	180	4.48879e-05	60	23	Adam
			10	0.860528	0.429493	0.303353	0.0176967	160	5.47653e-05	80	23	Adam

## Sheet: DeepCC
Hyper parameters			Best hyper parameter set of RNA-seq values
Distribution and search range	Distribution and search range		Fold	AUC	Learning rate	Number of epochs
Learning rate	Log-uniform [1.0e−10, 1.0e-3]		1	0.962102	0.000984	150
Number of epochs	Discrete uniform [50, 250]		2	0.959429	0.000978	160
			3	0.958573	0.0006	210
For DeepCC, all parameter settings except the above tables followed the reference [20].			4	0.964461	0.000992	190
			5	0.963559	0.000998	190
			6	0.958417	0.000983	50
			7	0.964281	0.00098	90
			8	0.968501	0.000998	170
			9	0.958884	0.000971	130
			10	0.957333	0.000989	130
			Best hyper parameter set of copy number
			Fold	AUC	params_learning_rate	params_num_epochs
			1	0.794726	0.000649	50
			2	0.790772	0.000359	240
			3	0.794172	0.000441	170
			4	0.814864	0.000386	230
			5	0.806418	0.00097	250
			6	0.788855	0.000773	250
			7	0.793054	0.000934	80
			8	0.795926	0.00045	150
			9	0.803636	0.000983	230
			10	0.792038	0.00094	100

## Sheet: DeepCSD
Hyper parameters			Best hyper parameter set of RNA-seq values
Distribution and search range	Distribution and search range		Fold	AUC	Learning rate (Adam)	Number of epochs	Learning rate (lamnda in Eqn. (8))
Learning rate (Adam)	Log-uniform [1.0e−10, 1.0e-3]		1	0.911308	5e-06	250	0.148061
Number of epochs	Discrete uniform [50, 250]		2	0.903611	5e-06	240	0.193479
Learning rate (lamnda in Eqn. (8))	Uniform [0.1, 0.9]		3	0.910064	2.5e-05	60	0.123649
			4	0.917043	2.4e-05	50	0.137539
For DeepCSD, all parameter settings except the above tables followed the reference [21].			5	0.911138	6e-06	190	0.163705
			6	0.909061	9e-06	130	0.143197
			7	0.913473	2.1e-05	60	0.138926
			8	0.90646	8e-06	150	0.154166
			9	0.907987	1.6e-05	70	0.119398
			10	0.907646	2.2e-05	50	0.104024
			Best hyper parameter set of copy number
			Fold	AUC	Learning rate (Adam)	Number of epochs	Learning rate (lamnda in Eqn. (8))
			1	0.73228	0.000402	100	0.103824
			2	0.725469	0.000128	140	0.101064
			3	0.71657	0.000575	180	0.100341
			4	0.746397	0.000692	140	0.103862
			5	0.724013	0.000236	140	0.102002
			6	0.709173	0.000129	150	0.102002
			7	0.720415	0.000312	140	0.100004
			8	0.725309	0.00098	70	0.102697
			9	0.733055	0.000949	100	0.105371
			10	0.718342	0.000635	160	0.100564
