# Supplementary material for: Deep learning generates custom-made logistic regression models for explaining how breast cancer subtypes are classified
Source: PLoS One. 2023 May 22;18(5):e0286072. doi: 10.1371/journal.pone.0286072 (PMC10202302; doi:10.1371/journal.pone.0286072)
Supplement: S3 File — This compressed file stores the relative scores of the PWL and logistic regression models. (ZIP) [file pone.0286072.s012.zip]

Archive with 51 entries (44 files):
- Importance analysis/
- Importance analysis/.DS_Store
- __MACOSX/Importance analysis/._.DS_Store
- Importance analysis/RNA-seq/
- Importance analysis/Copy number/
- Importance analysis/RNA-seq/Logistic regression/
- Importance analysis/RNA-seq/PWL/
- Importance analysis/RNA-seq/.DS_Store
- __MACOSX/Importance analysis/RNA-seq/._.DS_Store
- Importance analysis/Copy number/Logistic regression/
- Importance analysis/Copy number/PWL/
- Importance analysis/Copy number/.DS_Store
- __MACOSX/Importance analysis/Copy number/._.DS_Store
- Importance analysis/RNA-seq/Logistic regression/scores_single_pos_Linear_tpm_True_target_4_4.csv
- __MACOSX/Importance analysis/RNA-seq/Logistic regression/._scores_single_pos_Linear_tpm_True_target_4_4.csv
- Importance analysis/RNA-seq/Logistic regression/scores_single_pos_Linear_tpm_True_target_0_0.csv
- __MACOSX/Importance analysis/RNA-seq/Logistic regression/._scores_single_pos_Linear_tpm_True_target_0_0.csv
- Importance analysis/RNA-seq/Logistic regression/scores_single_pos_Linear_tpm_True_target_2_2.csv
- __MACOSX/Importance analysis/RNA-seq/Logistic regression/._scores_single_pos_Linear_tpm_True_target_2_2.csv
- Importance analysis/RNA-seq/Logistic regression/scores_single_pos_Linear_tpm_True_target_1_1.csv
- __MACOSX/Importance analysis/RNA-seq/Logistic regression/._scores_single_pos_Linear_tpm_True_target_1_1.csv
- Importance analysis/RNA-seq/Logistic regression/scores_single_pos_Linear_tpm_True_target_3_3.csv
- __MACOSX/Importance analysis/RNA-seq/Logistic regression/._scores_single_pos_Linear_tpm_True_target_3_3.csv
- Importance analysis/RNA-seq/PWL/scores_single_pos_B3_tpm_True_target_0_0.csv
- __MACOSX/Importance analysis/RNA-seq/PWL/._scores_single_pos_B3_tpm_True_target_0_0.csv
- Importance analysis/RNA-seq/PWL/scores_single_pos_B3_tpm_True_target_2_2.csv
- __MACOSX/Importance analysis/RNA-seq/PWL/._scores_single_pos_B3_tpm_True_target_2_2.csv
- Importance analysis/RNA-seq/PWL/scores_single_pos_B3_tpm_True_target_4_4.csv
- __MACOSX/Importance analysis/RNA-seq/PWL/._scores_single_pos_B3_tpm_True_target_4_4.csv
- Importance analysis/RNA-seq/PWL/scores_single_pos_B3_tpm_True_target_1_1.csv
- __MACOSX/Importance analysis/RNA-seq/PWL/._scores_single_pos_B3_tpm_True_target_1_1.csv
- Importance analysis/RNA-seq/PWL/scores_single_pos_B3_tpm_True_target_3_3.csv
- __MACOSX/Importance analysis/RNA-seq/PWL/._scores_single_pos_B3_tpm_True_target_3_3.csv
- Importance analysis/Copy number/Logistic regression/scores_single_pos_Linear_tpm_True_target_4_4.csv
- __MACOSX/Importance analysis/Copy number/Logistic regression/._scores_single_pos_Linear_tpm_True_target_4_4.csv
- Importance analysis/Copy number/Logistic regression/scores_single_pos_Linear_tpm_True_target_0_0.csv
- __MACOSX/Importance analysis/Copy number/Logistic regression/._scores_single_pos_Linear_tpm_True_target_0_0.csv
- Importance analysis/Copy number/Logistic regression/scores_single_pos_Linear_tpm_True_target_2_2.csv
- __MACOSX/Importance analysis/Copy number/Logistic regression/._scores_single_pos_Linear_tpm_True_target_2_2.csv
- Importance analysis/Copy number/Logistic regression/scores_single_pos_Linear_tpm_True_target_1_1.csv
- Importance analysis/Copy number/Logistic regression/scores_single_pos_Linear_tpm_True_target_3_3.csv
- __MACOSX/Importance analysis/Copy number/Logistic regression/._scores_single_pos_Linear_tpm_True_target_3_3.csv
- Importance analysis/Copy number/PWL/scores_single_pos_B3_tpm_True_target_0_0.csv
- Importance analysis/Copy number/PWL/scores_single_pos_B3_tpm_True_target_2_2.csv
- __MACOSX/Importance analysis/Copy number/PWL/._scores_single_pos_B3_tpm_True_target_2_2.csv
- Importance analysis/Copy number/PWL/scores_single_pos_B3_tpm_True_target_4_4.csv
- __MACOSX/Importance analysis/Copy number/PWL/._scores_single_pos_B3_tpm_True_target_4_4.csv
- Importance analysis/Copy number/PWL/scores_single_pos_B3_tpm_True_target_1_1.csv
- __MACOSX/Importance analysis/Copy number/PWL/._scores_single_pos_B3_tpm_True_target_1_1.csv
- Importance analysis/Copy number/PWL/scores_single_pos_B3_tpm_True_target_3_3.csv
- __MACOSX/Importance analysis/Copy number/PWL/._scores_single_pos_B3_tpm_True_target_3_3.csv
