# Supplementary material for: Deep learning generates custom-made logistic regression models for explaining how breast cancer subtypes are classified
Source: PLoS One. 2023 May 22;18(5):e0286072. doi: 10.1371/journal.pone.0286072 (PMC10202302; doi:10.1371/journal.pone.0286072)
Supplement: S3 File — This compressed file stores the relative scores of the PWL and logistic regression models. (ZIP) [file pone.0286072.s012.zip › Importance analysis/RNA-seq/Logistic regression/scores_single_pos_Linear_tpm_True_target_4_4.csv]

	score_major	score_minor	score_relative	score_total	weight
RERG	0.9393939393939394	0.33064516129032256	0.773134750685361	3080	-0.0069991044836192964
ESR1	0.9045454545454545	0.25	0.7557024793388429	2457	-0.009108033739372018
IGF1R	0.9318181818181818	0.34475806451612906	0.7494270009180346	3180	-0.009653207183243511
ELOVL2	0.9515151515151515	0.3958333333333333	0.748697055785124	3573	-0.005020739444049061
MBOAT1	0.946969696969697	0.4071236559139785	0.7310019357741162	3654	-0.008827607881254125
NPY1R	0.9484848484848485	0.4297043010752688	0.7149777214427407	3823	-0.0034587994643563284
DBNDD2	0.9303030303030303	0.39408602150537636	0.7101599358450649	3546	-0.0059859847325407535
G6PD	0.9090909090909091	0.35201612903225804	0.7025309258928801	3219	0.00582963889571861
PMAIP1	0.9287878787878788	0.4014784946236559	0.7014619421380106	3600	-0.008243806855088732
GREB1	0.9030303030303031	0.3455645161290323	0.6960488933835087	3167	-0.0095696340465623
SUSD3	0.9090909090909091	0.37379032258064515	0.6867270757367927	3381	-0.005673841690788041
MPHOSPH6	0.9257575757575758	0.41706989247311826	0.6830797938650053	3714	0.006554784925311375
SLC39A6	0.9348484848484848	0.4446236559139785	0.6762514942251958	3925	-0.00458392708123452
GGCT	0.9045454545454545	0.3866935483870968	0.668670578974639	3474	0.002895489792955229
BCL2	0.8909090909090909	0.3551075268817204	0.667617652616411	3230	-0.003595061709935074
TCAP	0.8818181818181818	0.3364247311827957	0.6644217060337076	3085	0.013007320051404791
NUDT6	0.9090909090909091	0.40698924731182795	0.6608060335642871	3628	-0.010600002162580748
ATP13A5	0.8909090909090909	0.3772849462365591	0.6513750776077395	3395	0.006485930726240555
EZH1	0.8818181818181818	0.3620967741935484	0.6464892319037504	3276	-0.0023295917729253433
NAGS	0.906060606060606	0.4189516129032258	0.6454253679006983	3715	-0.0023350135804468754
NXNL2	0.9090909090909091	0.42876344086021506	0.6426081927734444	3790	-0.003869273865952964
ASB13	0.9075757575757576	0.43185483870967745	0.6371951540222487	3812	-0.005004659873357265
ELP2	0.95	0.5161290322580645	0.6361108220603537	4467	-0.002826115761262722
ACBD4	0.8681818181818182	0.36008064516129035	0.6240815984017165	3252	-0.001975188194799159
PGR	0.8848484848484849	0.4012096774193548	0.6219876358837166	3569	-0.0039211302853630475
TFCP2L1	0.9015151515151515	0.44018817204301075	0.6189639416048194	3870	-0.0038079693496252966
IDH2	0.8772727272727273	0.38924731182795697	0.6180939682512383	3475	0.0023609890308877862
C1orf226	0.8803030303030303	0.39731182795698927	0.6170767365261736	3537	-0.0061751881570279695
MED13L	0.8909090909090909	0.4204301075268817	0.6169575329493975	3716	-0.0032352158994171883
PARD6B	0.9045454545454545	0.45	0.6157024793388429	3945	-0.0031934343548577584
STC2	0.8954545454545455	0.4321236559139785	0.6151079889747442	3806	-0.002347010230914662
SERPINA3	0.8696969696969697	0.3772849462365591	0.6140288884433687	3381	-0.010719106048179324
MAG	0.9090909090909091	0.46182795698924733	0.6131612191348734	4036	-0.007163270806038073
SIAH2	0.9151515151515152	0.47405913978494624	0.6127702276704706	4131	-0.00598201565586616
FGD3	0.8939393939393939	0.4364247311827957	0.6086610940487555	3837	-0.005279729087476474
MNX1	0.8803030303030303	0.409005376344086	0.6076480272823304	3624	0.002659149357626555
SERPINA6	0.9621212121212122	0.5646505376344086	0.6068469971627638	4836	-0.004982643682371364
ABCC2	0.8424242424242424	0.3206989247311828	0.606830803900322	2942	0.011087549083806665
RBM24	0.8909090909090909	0.43723118279569895	0.6025479010555368	3841	-0.00352049944658609
SGK3	0.9106060606060606	0.47661290322580646	0.6020435380911566	4147	-0.00474556271487943
ISL2	0.8242424242424242	0.2799731182795699	0.6009906269618424	2627	0.007300145818380529
CLCA2	0.8651515151515151	0.3864247311827957	0.5991630712992664	3446	0.0032257955310375807
PPM1J	0.8621212121212121	0.37997311827956987	0.598873413774248	3396	-0.004798430356617391
ZNF599	0.8651515151515151	0.39166666666666666	0.5950843663911846	3485	-0.004025696021521395
PDZK1	0.9030303030303031	0.47163978494623654	0.5930196414468688	4105	-0.005131722648404011
RLN2	0.8636363636363636	0.39166666666666666	0.5924649908172636	3484	-0.002056895024587033
RRM2	0.8833333333333333	0.4334677419354839	0.5923834944791305	3808	0.002048463282669636
NUDT8	0.8621212121212121	0.39018817204301076	0.5910061747870817	3472	0.006719576146785882
BBS12	0.8666666666666667	0.40470430107526884	0.5873255398022893	3583	-0.004574901886123291
LPPR3	0.8424242424242424	0.3504032258064516	0.5868961835684916	3163	-0.0030677200615275113
ZNF516	0.8378787878787879	0.3404569892473118	0.5861299016498825	3086	-0.0036751503591097258
FGFR4	0.8787878787878788	0.432258064516129	0.5854211015652696	3796	0.006687572448616142
GRB7	0.8318181818181818	0.3263440860215054	0.585421025122094	2977	0.017202427497342607
TP53INP2	0.8636363636363636	0.4043010752688172	0.5824084091315196	3578	0.0027513608873829705
TMEM86A	0.8636363636363636	0.40873655913978496	0.5788021938176104	3611	0.00413351436871749
ETFA	0.8515151515151516	0.3850806451612903	0.576790949982036	3427	0.0033554352775264362
RARG	0.8712121212121212	0.42701612903225805	0.5766677856932297	3752	-0.0053433070305273205
THSD4	0.8196969696969697	0.30981182795698925	0.5759197533883437	2846	-0.0043821571033361515
KDM4B	0.8515151515151516	0.3919354838709677	0.5714646297427018	3478	-0.003649640763397459
NOVA1	0.8863636363636364	0.46330645161290324	0.5709876277616291	4032	-0.003001717324479665
TMEM45B	0.9121212121212121	0.5116935483870968	0.570134818140491	4409	0.004551894137123288
C2orf54	0.8742424242424243	0.44166666666666665	0.5692303719008265	3863	0.0030269660126270572
C2CD4A	0.8515151515151516	0.3951612903225806	0.5689256078904646	3502	0.0038931017013268954
MYOZ3	0.8924242424242425	0.4821236559139785	0.5639778088746227	4176	-0.004039739851582754
PREX1	0.8484848484848485	0.39690860215053764	0.5623900996472625	3513	-0.00394617423540226
PNMT	0.8393939393939394	0.3810483870967742	0.5593843121822233	3389	0.011319142879123032
PADI2	0.8454545454545455	0.396505376344086	0.5575768749599868	3508	0.004816558780160983
PCSK6	0.8348484848484848	0.3739247311827957	0.5571522880636848	3333	-0.005658686404637919
NOS1AP	0.8393939393939394	0.3896505376344086	0.5527546440124926	3453	-0.003943344414694498
STARD3	0.7878787878787878	0.2631720430107527	0.5514934601668945	2478	0.014822726760701089
FA2H	0.8590909090909091	0.431989247311828	0.5514224802896049	3781	0.003379226511257804
NAT1	0.8378787878787879	0.3895161290322581	0.5503180484009521	3451	-0.0027431998701899635
CDON	0.8409090909090909	0.40013440860215055	0.547020554226161	3532	-0.003072749493008004
HDAC5	0.8287878787878787	0.3782258064516129	0.5438345873597387	3361	-0.0019512339157617485
DNM1P35	0.8378787878787879	0.3978494623655914	0.5437566684726368	3513	-0.0022339971126114242
TMEM101	0.8363636363636363	0.39771505376344085	0.5413268682413481	3511	-0.0026713363750732124
FAM134B	0.8333333333333334	0.3913978494623656	0.5412521678806799	3462	-0.0032125939281447053
SCUBE2	0.8212121212121212	0.36599462365591395	0.5404372834806774	3265	-0.0029832186265312684
KLHDC1	0.8181818181818182	0.3595430107526882	0.5401503110221982	3215	-0.0034961527330511872
IRS1	0.8272727272727273	0.3810483870967742	0.5391822919802031	3381	-0.005497254808220105
BCAN	0.8590909090909091	0.4467741935483871	0.538430010061833	3891	-0.0031396525639883557
ABCA12	0.853030303030303	0.43844086021505374	0.5354303099818544	3825	0.001810697582637509
C1orf111	0.8757575757575757	0.4831989247311828	0.5334701306354147	4173	-0.003432790008167371
TMUB2	0.85	0.43696236559139784	0.5315638910567695	3812	-0.004118917808659404
C8orf46	0.8878787878787879	0.5098118279569892	0.528420642040259	4379	-0.0028450585767870887
NMNAT3	0.8121212121212121	0.3626344086021505	0.5280371488749954	3234	-0.005638322284526035
MFSD2A	0.8242424242424242	0.38991935483870965	0.5273384706431928	3445	0.0024431793012160835
SOX11	0.796969696969697	0.32876344086021503	0.5270752978417226	2972	0.007348831308172749
PLCD3	0.8363636363636363	0.42083333333333334	0.5224034377869604	3683	-0.0032782449828190896
EVL	0.8303030303030303	0.4104838709677419	0.520906113805733	3602	-0.0031733587683262544
CRISPLD1	0.8393939393939394	0.42862903225806454	0.5208593381967914	3743	-0.002270185456092328
IGFBP4	0.8166666666666667	0.38239247311827956	0.5207204409469303	3384	-0.005733028111420379
KMO	0.8363636363636363	0.42405913978494625	0.5196779781962563	3707	0.001990552153350661
ERBB2	0.8	0.3481182795698925	0.5188136634292982	3118	0.01561940046117552
CMYA5	0.8227272727272728	0.3981182795698925	0.5183820007615652	3505	-0.002916732975231837
ADCY9	0.8303030303030303	0.4161290322580645	0.5162397506423616	3644	-0.006817392301312178
DMRTC2	0.7621212121212121	0.2547043010752688	0.5159544609788643	2398	0.005714421457203072
MPPED2	0.8575757575757575	0.4685483870967742	0.5158985889306459	4052	-0.003704398325437802
FGFR2	0.8272727272727273	0.4122311827956989	0.5144456172201153	3613	-0.00864517751973273
CEACAM7	0.8212121212121212	0.4006720430107527	0.5138512619753012	3523	0.003989129138263601
CELSR2	0.8303030303030303	0.41948924731182796	0.513431893520151	3669	-0.0025488166559706382
PTGER3	0.8136363636363636	0.38844086021505375	0.511117830346794	3427	-0.002356371910773267
CST9	0.8424242424242424	0.44798387096774195	0.5089890555768163	3889	-0.0017853153510152327
MORC4	0.8136363636363636	0.3928763440860215	0.5076523104890069	3460	0.0028426934495597374
AKR1B10	0.7772727272727272	0.3111559139784946	0.5073348897581911	2828	0.0035173440384577764
DCAKD	0.8196969696969697	0.4057795698924731	0.5072460627882744	3560	-0.004448391044305649
PGAP3	0.7848484848484848	0.33158602150537636	0.5060378545111984	2985	0.013321769265018513
ZC3H6	0.8090909090909091	0.3880376344086022	0.5040548934561297	3421	-0.0031113488875559306
C1orf173	0.8227272727272728	0.41693548387096774	0.5030449675785382	3645	-0.0018411616595556003
RGS22	0.803030303030303	0.3780913978494624	0.5019045624571798	3343	-0.0017233066566314024
EPS15L1	0.8393939393939394	0.4581989247311828	0.49463593086646424	3963	-0.005423729776424682
ABHD2	0.85	0.4775537634408602	0.4944424030234709	4114	-0.0038096848299127004
KIF12	0.8015151515151515	0.3860215053763441	0.4934139354953374	3401	-0.002710912983047515
TPBG	0.8015151515151515	0.39005376344086023	0.49028459973397776	3431	-0.007581095335558534
RBBP8	0.8409090909090909	0.4674731182795699	0.488596982859529	4033	-0.0027389984226803446
TGFBR3	0.8166666666666667	0.4245967741935484	0.48666202378887724	3698	-0.0026986590593759754
CCDC6	0.8257575757575758	0.4422043010752688	0.4863309300315616	3835	0.00651521362111232
MYL5	0.8106060606060606	0.41478494623655915	0.48503563386681103	3621	-0.0035446832708391786
C6orf211	0.8393939393939394	0.4698924731182796	0.48378324919806326	4050	-0.005598223951589671
SDC1	0.8303030303030303	0.4553763440860215	0.4820355073772442	3936	0.001964406391983774
S100A9	0.7696969696969697	0.3325268817204301	0.48185929809398487	2982	0.002257803584332915
GFRA1	0.7651515151515151	0.3240591397849462	0.48044251506049995	2916	-0.005710104851842283
NBPF6	0.8378787878787879	0.47123655913978496	0.47997696850732274	4059	-0.0024646716755894337
TRH	0.8681818181818182	0.5243279569892473	0.4788198629409697	4474	-0.0026958468474799894
EAF2	0.7803030303030303	0.3616935483870968	0.4780505961552427	3206	0.003116765807976343
PRSS50	0.8469696969696969	0.4899193548387097	0.47733669333936274	4204	-0.00298010771531499
C17orf96	0.8212121212121212	0.44408602150537635	0.47717695352923795	3846	0.004105269458739951
PGLYRP2	0.8212121212121212	0.4450268817204301	0.4763404225719019	3853	-0.004533315942219525
DUSP15	0.8015151515151515	0.40779569892473116	0.4761292060468463	3563	-0.0032187544757404187
NBPF4	0.8166666666666667	0.4368279569892473	0.4761257804370447	3789	-0.0024425713269537195
CGN	0.7954545454545454	0.39623655913978495	0.47574452308536114	3473	-0.0032211300381070193
WNT3	0.7863636363636364	0.37849462365591396	0.47510958845860934	3335	-0.001842466585842489
SERPINA5	0.7787878787878788	0.36532258064516127	0.4730499722176834	3232	-0.005878887563113226
ZWINT	0.8151515151515152	0.43790322580645163	0.4727127574821147	3796	0.0030402767346784628
ACOT9	0.8348484848484848	0.47419354838709676	0.47211247132186496	4079	0.002737252204725727
MAPT	0.759090909090909	0.3228494623655914	0.47198723291471134	2903	-0.0030431859515532692
DNMT3B	0.7909090909090909	0.3922043010752688	0.47171297630070447	3440	0.0026355498911224276
GRPR	0.8181818181818182	0.4466397849462366	0.4699343901064854	3863	-0.004234949720582607
ANKAR	0.7984848484848485	0.41008064516129034	0.4694119177239713	3578	-0.002619481908452944
WNK4	0.7666666666666667	0.3446236559139785	0.46901231356226164	3070	-0.001981319544193487
NXPH4	0.7787878787878788	0.3719086021505376	0.4681945517933569	3281	0.004072992812728126
CYP2B6	0.8651515151515151	0.5297043010752688	0.4679004975913233	4512	-0.00507836562016365
KCNK15	0.7727272727272727	0.36075268817204303	0.4669649359931736	3194	-0.00468358972000806
HNF4G	0.8	0.4181451612903226	0.4651546240894902	3639	-0.006425379843387241
SNX3	0.7954545454545454	0.41008064516129034	0.46458179834839736	3576	0.003963747139679667
PIP5K1B	0.8196969696969697	0.45564516129032256	0.4642906091231108	3931	0.003951483620697214
POU6F1	0.7742424242424243	0.36935483870967745	0.4630283346185342	3259	-0.002381361064443984
DCAF10	0.843939393939394	0.4993279569892473	0.462905292011736	4272	-0.003067403188435967
C9orf89	0.8121212121212121	0.4435483870967742	0.462805691481077	3836	-0.005240438853536157
SLC12A1	0.746969696969697	0.3092741935483871	0.4623132013959957	2794	0.005884929118245164
AFF3	0.753030303030303	0.3245967741935484	0.46169157146505263	2912	-0.005083513096340769
UFD1L	0.7803030303030303	0.38481182795698926	0.46079267616449227	3378	0.002444541987635903
CACNA2D4	0.7848484848484848	0.39408602150537636	0.46068335182302633	3450	-0.003663534709058277
IDI1	0.7742424242424243	0.3727150537634409	0.46053482019490144	3284	0.003917977430384515
GRIK3	0.7924242424242425	0.41088709677419355	0.4591079736861091	3580	-0.004706809867402881
SPINK8	0.7757575757575758	0.3788978494623656	0.45823623601806546	3331	0.0021012632129061865
GLRX3	0.7878787878787878	0.40389784946236557	0.45761951158902425	3525	0.0034728371431059246
RIMS4	0.7954545454545454	0.41868279569892475	0.4574526504700299	3640	-0.003192165110280173
TMEM136	0.7863636363636364	0.4014784946236559	0.45718278694976444	3506	-0.0021300348454953034
PYY	0.8803030303030303	0.5638440860215054	0.45701327181927104	4776	-0.0026021138245464316
PGK1	0.7515151515151515	0.3299731182795699	0.4558927641696981	2951	0.001368720000342008
SPATA5	0.8045454545454546	0.43844086021505374	0.4550630005236358	3793	-0.0033602038757379145
CCDC74A	0.7984848484848485	0.4274193548387097	0.45489074836913257	3707	-0.0024122904576554345
ZP2	0.6863636363636364	0.13185483870967743	0.45370934283115905	1434	0.004617559505626611
FSIP1	0.7621212121212121	0.35698924731182796	0.45338741926884013	3159	-0.00401475023336786
RAB3D	0.8075757575757576	0.44650537634408605	0.4528115531198849	3855	0.0032925164346231466
SERPINA4	0.8757575757575757	0.562231182795699	0.45084742858893534	4761	-0.00612526645046838
ADCY1	0.8045454545454546	0.4443548387096774	0.4498421657450487	3837	-0.0019499677016242534
PRRT2	0.7727272727272727	0.38548387096774195	0.4485096232402542	3378	-0.0017061238431891612
KRT7	0.8590909090909091	0.5381720430107527	0.44840804220427727	4571	0.002204835176938243
CCDC74B	0.7803030303030303	0.40161290322580645	0.4475798950626308	3503	-0.002622919266149239
CADM2	0.8015151515151515	0.44327956989247314	0.4459297610243003	3827	-0.0027550174882619606
DMRTC1B	0.8090909090909091	0.4573924731182796	0.4454202247082976	3937	-0.0022192209696516307
MPP2	0.7954545454545454	0.4336021505376344	0.4447371089334361	3751	-0.00410444173785766
NKAIN1	0.7696969696969697	0.38629032258064516	0.44321321184123896	3382	-0.0031306530749351533
AGR3	0.7090909090909091	0.24489247311827958	0.44283759396538463	2290	-0.00578903343393425
SCARB1	0.8090909090909091	0.46088709677419354	0.44221118320060887	3963	-0.0046347735720926745
AMZ1	0.8166666666666667	0.47513440860215056	0.441191738206729	4074	-0.004020667601665692
PFKP	0.8015151515151515	0.4489247311827957	0.4408931238408109	3869	0.00404801343993014
CPLX1	0.7757575757575758	0.4020161290322581	0.4401828483431897	3503	-0.0022962425625904165
SMARCD3	0.793939393939394	0.43655913978494626	0.4397558787190799	3772	-0.004725615208101018
SUSD2	0.7803030303030303	0.4120967741935484	0.43904906779936337	3581	0.005878417451034566
TARS	0.7651515151515151	0.3829301075268817	0.43882137388811004	3354	0.003451364359827377
SEC14L2	0.803030303030303	0.45403225806451614	0.4387123762217769	3908	-0.0038821455920303
ATP6V1B1	0.7712121212121212	0.3961021505376344	0.4378712222439608	3456	-0.003078299509608222
C16orf52	0.7757575757575758	0.40551075268817205	0.43736084579954304	3529	-0.0016224898684438463
TRIM17	0.8	0.45120967741935486	0.4364098270031218	3885	-0.0034615604536516486
HMGCS1	0.7636363636363637	0.38306451612903225	0.436402072350599	3354	0.0035794208051357634
ASTL	0.8196969696969697	0.4854838709677419	0.4362085331605718	4153	-0.002166642838287349
CRB1	0.8090909090909091	0.4674731182795699	0.43609698285952897	4012	-0.002558883818402493
ADC	0.7575757575757576	0.3713709677419355	0.43600463278490126	3263	-0.002137641533913118
ARTN	0.7909090909090909	0.43911290322580643	0.43271704830324814	3789	-0.006211487906548722
FAM175A	0.7727272727272727	0.4056451612903226	0.43255944113827705	3528	-0.002372257465402265
MAGEC1	0.706060606060606	0.25873655913978494	0.43157697239517495	2391	0.0073012435243481584
ATXN7L3	0.7712121212121212	0.4044354838709677	0.4312000752905558	3518	-0.0028709304597251705
C2CD4B	0.759090909090909	0.38521505376344084	0.42782837061849216	3367	0.004060092133467601
COMT	0.7712121212121212	0.4104838709677419	0.42627112757983776	3563	0.004006913330834885
WSB2	0.7636363636363637	0.39704301075268816	0.4254973434802094	3458	0.004422052962238651
ANKRD37	0.7666666666666667	0.4029569892473118	0.4254034425945197	3504	0.0030093020832857352
N4BP2L1	0.7424242424242424	0.3551075268817204	0.42509240009115856	3132	-0.0019715096721022655
CDK18	0.7696969696969697	0.410752688172043	0.4237156543201382	3564	-0.0023473038917078237
NBPF22P	0.8212121212121212	0.5013440860215054	0.423043455436973	4272	-0.0014783394841700844
MAGI1	0.746969696969697	0.3696236559139785	0.4213420811797858	3243	-0.0015686385683624433
SHMT2	0.753030303030303	0.3834677419354839	0.42000712817681113	3350	0.004120280155967904
EGR3	0.7833333333333333	0.4412634408602151	0.41889768687131457	3800	-0.002531669227947813
DHTKD1	0.753030303030303	0.38548387096774195	0.4184568225056354	3365	0.003059604671879515
SLC19A2	0.7954545454545454	0.4638440860215054	0.4175965977471718	3976	-0.006334148231805656
CDHR3	0.8075757575757576	0.48481182795698924	0.4171360956970615	4140	-0.002942790555710061
SLC25A18	0.7196969696969697	0.3193548387096774	0.4159762151837169	2851	0.0023042111404434516
SERPINA11	0.7424242424242424	0.3689516129032258	0.4150684630753185	3235	-0.0028270779738971533
WWP1	0.7818181818181819	0.4439516129032258	0.414146634822112	3819	-0.004141348144506821
DHX8	0.7575757575757576	0.40013440860215055	0.41381348351909025	3477	-0.0024396913499868866
IRS2	0.7606060606060606	0.4068548387096774	0.4129907196491927	3529	-0.001499363586398764
RANBP9	0.75	0.3873655913978495	0.41244789860099434	3377	0.0030387015833461184
DAGLA	0.7484848484848485	0.3866935483870968	0.41069766804718266	3371	-0.004618433692255154
CPEB2	0.7439393939393939	0.37916666666666665	0.4096784607438016	3312	-0.0022031613180147876
CHAD	0.7515151515151515	0.3946236559139785	0.40904719314992694	3432	-0.0032210795909983587
LTBP3	0.75	0.39381720430107525	0.40740800959648515	3425	-0.004151711663224828
CPB1	0.8121212121212121	0.5028225806451613	0.40671031557056714	4277	-0.002707762733893792
NANOS1	0.7227272727272728	0.3404569892473118	0.4064237492164575	3010	0.0035658013699951716
ACADSB	0.7333333333333333	0.3627688172043011	0.40617656304197014	3183	-0.0021794675738348672
SH3BGR	0.796969696969697	0.4786290322580645	0.4060749473676793	4087	-0.004688721295586028
SEMA6A	0.7803030303030303	0.4506720430107527	0.40576752874860605	3868	-0.0035328665611149153
PADI3	0.7106060606060606	0.31586021505376344	0.4051932979162545	2819	0.0026425082531416778
DCAF16	0.7727272727272727	0.43870967741935485	0.40464125695513453	3774	-0.0027493496341987065
ZNF439	0.7090909090909091	0.31344086021505374	0.40456474450301905	2800	-0.0025400060320747474
STARD13	0.7636363636363637	0.4228494623655914	0.40433882804489896	3650	-0.003763828779623101
ENPP3	0.7545454545454545	0.4071236559139785	0.403589171770443	3527	0.004110072126475309
PLEKHG4	0.7757575757575758	0.4452956989247312	0.4035115568644061	3825	-0.003446593641635408
CBR3	0.7621212121212121	0.42325268817204303	0.40168590392024484	3652	0.003983363802486469
TUBG2	0.7378787878787879	0.3803763440860215	0.3997789424612218	3317	-0.0014804718168468362
STX19	0.7333333333333333	0.37298387096774194	0.3986608097756965	3259	0.0023699310519642797
SERPINA12	0.8166666666666667	0.5186827956989247	0.39791260189039196	4398	-0.003375081742965206
OR2W3	0.7742424242424243	0.4490591397849462	0.39779722047239024	3852	-0.0022997271828963735
DPY19L2P4	0.7575757575757576	0.4198924731182796	0.39761133948509786	3624	-0.001674138589319098
FGF2	0.7803030303030303	0.46115591397849465	0.396208042102751	3946	-0.0021145621625790795
FBLN7	0.7333333333333333	0.3763440860215054	0.3961429066944155	3284	-0.0016931706218734077
TMEM55A	0.7545454545454545	0.4173387096774194	0.39516724437999323	3603	-0.002814052360534122
A4GALT	0.7621212121212121	0.4329301075268817	0.3934002639618682	3724	-0.006030400335366864
PRICKLE4	0.7378787878787879	0.3889784946236559	0.3931608363217838	3381	-0.002563497302346963
ZNF788	0.7378787878787879	0.38911290322580644	0.39305625414465345	3382	-0.002886038449493109
AIFM1	0.7484848484848485	0.4088709677419355	0.3930541001491598	3536	0.0023194595068083235
ZFP2	0.7242424242424242	0.3626344086021505	0.3930233747703122	3176	-0.002442376545663303
FAM5C	0.6742424242424242	0.25026881720430105	0.3919683657834613	2307	0.00492788005888939
PSMD5	0.7818181818181819	0.4698924731182796	0.39044073312827454	4012	0.0036113203532094165
UGT1A6	0.6575757575757576	0.20577956989247312	0.3900606455662003	1965	0.004044899029280251
ST3GAL3	0.746969696969697	0.4112903225806452	0.3888039987425097	3553	-0.0029995154708358117
FRS2	0.7681818181818182	0.44879032258064516	0.38869055214308446	3846	-0.0025085948980565114
NR2E3	0.7772727272727272	0.4646505376344086	0.38825277043803846	3970	-0.0018738637427127831
DLG3	0.7666666666666667	0.4485215053763441	0.386606236992716	3843	0.005353479242084194
SEMA3B	0.7378787878787879	0.39771505376344085	0.38628784161141266	3446	-0.0032652329585739436
CHDH	0.7363636363636363	0.3952956989247312	0.3859727153702859	3427	-0.0026448545726054395
LEPREL1	0.7651515151515151	0.4475806451612903	0.38512840721566244	3835	-0.002422059099312848
SLC25A5	0.7151515151515152	0.35604838709677417	0.38467123566929357	3121	0.0016252558025476483
DCDC2	0.7212121212121212	0.369489247311828	0.38362461990422625	3225	-0.0016439833264848853
SLC26A5	0.8333333333333334	0.5586021505376344	0.3824080818591746	4706	-0.0031699413841392832
PADI1	0.6787878787878788	0.28158602150537637	0.3814622968821218	2543	0.0026142961395980552
SLC7A3	0.8272727272727273	0.5506720430107527	0.38114046633561993	4643	-0.003204894416701672
SPIN3	0.7636363636363637	0.44946236559139785	0.38112407778475327	3848	-0.00387285611022794
KATNAL2	0.7515151515151515	0.42876344086021506	0.3809369347385499	3686	-0.0059818094032619284
SLC15A2	0.7621212121212121	0.44731182795698926	0.3807408705348824	3831	0.003027411868967307
PSAT1	0.7136363636363636	0.35873655913978497	0.3805849406406797	3140	0.002265524676417117
GSDMC	0.7227272727272728	0.37701612903225806	0.3801935491933335	3282	0.0035958846345268344
CATSPERB	0.7712121212121212	0.46344086021505376	0.37999070498763055	3957	0.002140914157136374
SCCPDH	0.7196969696969697	0.3725806451612903	0.37914739104219763	3247	-0.002718653963107969
TLE1	0.7696969696969697	0.46196236559139786	0.3790241979378975	3945	0.0022172234593606063
LCT	0.6636363636363637	0.24919354838709679	0.37831579858274356	2292	0.006795357753414661
RAMP1	0.7833333333333333	0.4854838709677419	0.377916522141288	4129	-0.003561428383311322
SERHL	0.7045454545454546	0.34758064516129034	0.3755719926299224	3051	0.004320051107551861
CCDC28B	0.740909090909091	0.4163978494623656	0.3755591119548527	3587	-0.003063116435266375
B4GALNT2	0.7090909090909091	0.3571236559139785	0.3752726117420062	3125	0.0049415080763460925
CLEC4F	0.7681818181818182	0.4654569892473118	0.3734530969459518	3970	-0.003557631974021619
APBB2	0.7166666666666667	0.3756720430107527	0.3724816272112383	3268	-0.002486837100671724
CELSR1	0.7227272727272728	0.3873655913978495	0.372282609344796	3359	-0.002722904750933766
AKR1A1	0.7378787878787879	0.4158602150537634	0.37152538713690697	3581	0.0024515053080970987
TMEM128	0.7166666666666667	0.3774193548387097	0.3711657417042433	3281	-0.0017556216576562096
HIVEP3	0.7303030303030303	0.4032258064516129	0.3707514650812353	3482	-0.0026486010345751
PSME4	0.7106060606060606	0.3668010752688172	0.37041794455170374	3198	0.0015903223810369116
TUBA3E	0.7727272727272727	0.47634408602150535	0.3702037497288656	4054	-0.0031527673011437023
CLSTN2	0.7136363636363636	0.37540322580645163	0.36834927755824254	3264	-0.0031078802921531328
NRBP1	0.7075757575757575	0.36478494623655916	0.3675953957080978	3181	0.0015039778250919133
C11orf80	0.7439393939393939	0.4311827956989247	0.36752721854817205	3699	0.002896637583766081
PCP2	0.7166666666666667	0.38239247311827956	0.367387107613597	3318	-0.0026864793679896915
C3orf14	0.7757575757575758	0.48575268817204303	0.36584414227890477	4126	0.002306014932646805
ASCC2	0.7227272727272728	0.3966397849462366	0.3650115917416049	3428	0.00259313714001689
KDSR	0.7227272727272728	0.3967741935483871	0.3649049500778288	3429	-0.002069996231472303
ZNF25	0.7287878787878788	0.4080645161290323	0.3646151229445146	3517	-0.0027106281637712935
ATRNL1	0.7575757575757576	0.4596774193548387	0.3626176986017588	3920	-0.001723897572475689
NEK10	0.696969696969697	0.3512096774193548	0.36241852098102406	3073	-0.0018798053939536167
TFAP2B	0.7848484848484848	0.5036290322580645	0.36234494203576767	4265	0.0027207162011116275
ACY3	0.7136363636363636	0.3836021505376344	0.36212624960703427	3325	0.003300290851083268
SLC6A11	0.7196969696969697	0.3952956989247312	0.3617050386026092	3416	0.0067684588393742955
GCOM1	0.7075757575757575	0.37311827956989246	0.36144620215971074	3243	-0.0016877378315246871
PDE6B	0.6712121212121213	0.2995967741935484	0.3607674845548953	2672	-0.001824222794168956
MVK	0.7257575757575757	0.40940860215053765	0.3591086552546561	3525	0.0032256366818070835
SYT1	0.7651515151515151	0.47661290322580646	0.3582969816173273	4051	-0.0030476314256650786
ZNF441	0.6924242424242424	0.34838709677419355	0.3580777622980347	3049	-0.0016783768374304027
GSDMB	0.7272727272727273	0.4135752688172043	0.35788111685748797	3557	0.009219065019580492
PRODH	0.75	0.4549731182795699	0.35549946164296453	3880	0.002440752567118726
MBLAC2	0.6954545454545454	0.3580645161290323	0.3554468270826704	3123	-0.001895941525996534
SHISA4	0.706060606060606	0.3790322580645161	0.35485612677718437	3286	-0.0032642996935433716
CNTD2	0.7303030303030303	0.4235215053763441	0.3539720505535442	3633	-0.006198339401973886
CHAC2	0.7151515151515152	0.3971774193548387	0.3536917871781385	3427	0.0023757720843227024
ZP1	0.6742424242424242	0.31827956989247314	0.35330096203736344	2813	0.0053365270265872625
ODF2	0.7378787878787879	0.4376344086021505	0.35294123000891525	3743	0.006145463369979242
HDAC2	0.6893939393939394	0.35013440860215056	0.35266989958591693	3060	0.00225637274994867
ATG4A	0.7439393939393939	0.4498655913978495	0.3510667715311759	3838	0.003084629463401268
FAM63A	0.7015151515151515	0.3760752688172043	0.3506908999893935	3261	-0.0017587431970833487
MTHFD2	0.6878787878787879	0.35013440860215056	0.35058312272641273	3059	0.0011203640488151704
CA12	0.6484848484848484	0.2646505376344086	0.3504926916442353	2397	-0.002967113293422561
UBE2A	0.706060606060606	0.3856182795698925	0.3498201218922266	3335	0.002094390882577841
MYO10	0.7287878787878788	0.4264784946236559	0.3492478658916762	3654	0.0017952799388285517
SYT9	0.6984848484848485	0.3725806451612903	0.34906474641409846	3233	-0.0021386806167074165
PPP1R10	0.7075757575757575	0.39059139784946234	0.34810181263491025	3373	0.00547093572927821
CDR2L	0.7196969696969697	0.41263440860215056	0.3476965730285544	3545	0.0028166448459716253
BNIPL	0.6863636363636364	0.35147849462365593	0.34755790913940277	3068	-0.005852220557485407
CCDC43	0.7606060606060606	0.48104838709677417	0.3471140287022625	4081	-0.0027307258215312573
ME3	0.703030303030303	0.38373655913978494	0.346997860158438	3319	-0.0018150649966944127
EYA1	0.7893939393939394	0.5256720430107527	0.34681169474878387	4432	-0.002049939814582084
IGSF1	0.7272727272727273	0.4283602150537634	0.34543314599380437	3667	-0.002044960039535666
NOL10	0.6742424242424242	0.33051075268817204	0.3453654890057991	2904	0.002011088792967862
TRPS1	0.703030303030303	0.3868279569892473	0.3446157386704047	3342	-0.0024108293537542353
TAC1	0.8227272727272728	0.5772849462365591	0.34362225613790925	4838	-0.00169233683828552
C2orf50	0.7121212121212122	0.40551075268817205	0.3426776502072566	3487	-0.001855802469049882
SEMA4F	0.7121212121212122	0.40591397849462363	0.3423504628156507	3490	-0.002557710317513165
SEL1L3	0.7242424242424242	0.4274193548387097	0.3418397841818048	3658	0.0038938821548390803
NYNRIN	0.7257575757575757	0.4306451612903226	0.34126880382674524	3683	-0.0030609425274988637
RMND1	0.7893939393939394	0.5311827956989247	0.34098762910535696	4473	-0.0029546087148942224
INSR	0.7287878787878788	0.43655913978494626	0.3405478897383636	3729	-0.0027023509476758302
MGP	0.7136363636363636	0.41155913978494624	0.3398959339636073	3533	-0.00374709472024118
SERHL2	0.7151515151515152	0.4153225806451613	0.33894884362975136	3562	0.00340261950324795
SLC27A1	0.693939393939394	0.3787634408602151	0.33809013832870377	3276	-0.001850089395861798
CYP2A7	0.8515151515151516	0.6229838709677419	0.33696914977391945	5197	-0.001786837809036912
HK2	0.7212121212121212	0.4282258064516129	0.33676958247215316	3662	0.004497179642533378
TBC1D9	0.6484848484848484	0.29206989247311826	0.33522777662515796	2601	-0.0020853628638001324
CDK8	0.7136363636363636	0.4172043010752688	0.3352174306684287	3575	0.003926234152987413
PLCB4	0.7727272727272727	0.5123655913978494	0.33458893876806095	4322	0.0021543599991307194
PRRT1	0.7151515151515152	0.42123655913978497	0.3340014508675823	3606	-0.0018902784519752032
LRRC59	0.6818181818181818	0.3625	0.3334697830578512	3147	0.0042069567738520055
LETM2	0.7242424242424242	0.4373655913978495	0.333238428533753	3732	-0.002071457257856116
CBLC	0.6409090909090909	0.27876344086021504	0.3330554068496907	2497	-0.009049598005681062
DONSON	0.6712121212121213	0.3428763440860215	0.3329615243282795	2994	0.002216372419412582
AXIN2	0.6696969696969697	0.3403225806451613	0.3326745723243216	2974	-0.001997968475312393
GPI	0.6787878787878788	0.35873655913978497	0.33206106552589565	3117	0.0017625486939715433
C20orf112	0.7075757575757575	0.41088709677419355	0.3318352464133817	3524	-0.0038562587757695
CRYZ	0.7106060606060606	0.41706989247311826	0.3310136781625258	3572	-0.0036299850391969674
DOLPP1	0.7166666666666667	0.42795698924731185	0.3304639264654873	3657	0.0028822788283302285
PTPLAD2	0.7121212121212122	0.4204301075268817	0.3303551454379191	3598	-0.002769688533169725
TBX10	0.5909090909090909	0.14045698924731181	0.32944538789058886	1435	0.00813686120272045
KCNF1	0.7287878787878788	0.4498655913978495	0.32875272194439903	3828	-0.0026413723731016463
CDR2	0.7106060606060606	0.4198924731182796	0.328651284388679	3593	0.003711500816044779
RANGAP1	0.6954545454545454	0.39395161290322583	0.3284591514843353	3390	0.0015214637614345905
ENTPD2	0.7318181818181818	0.45564516129032256	0.32794533823238536	3873	0.003225739607707713
ADCY3	0.7166666666666667	0.432258064516129	0.3267640767718812	3689	-0.0025629765145243283
PSMD3	0.6363636363636364	0.2803763440860215	0.32634778336290726	2506	0.008467421875059685
IL20	0.7333333333333333	0.46021505376344085	0.3259798820672909	3908	-0.0028695102453145877
MED12L	0.6954545454545454	0.39731182795698927	0.32580033615886417	3415	-0.001973686765521931
KRT2	0.6409090909090909	0.29206989247311826	0.3254596407206584	2596	0.0029867459966638706
GNPDA2	0.6954545454545454	0.39865591397849465	0.3247304870433595	3425	-0.003559503184903423
IL6ST	0.6515151515151515	0.31666666666666665	0.32419421487603306	2786	-0.0015469885919020786
NXPH3	0.703030303030303	0.4127688172043011	0.3238735105226419	3535	-0.0017681431397935897
ADM2	0.7378787878787879	0.47029569892473116	0.3232870611743679	3986	0.002975856149512522
PSD2	0.7515151515151515	0.4918010752688172	0.32290672532127623	4155	-0.003607306444621255
CHSY1	0.7090909090909091	0.4244623655913978	0.32264161755192644	3626	-0.0026671511524071906
TRIM26	0.7	0.41008064516129034	0.32183386446409984	3513	0.002116731287388383
HAUS3	0.7106060606060606	0.4310483870967742	0.31915826135133374	3676	-0.0031346751986488413
CHPT1	0.6848484848484848	0.3875	0.3188611971992653	3335	-0.0015927831517909955
SEMA4G	0.7196969696969697	0.44623655913978494	0.3188366614780862	3795	-0.005707734450689584
NEK3	0.703030303030303	0.4189516129032258	0.31873115302466537	3581	-0.0034436198504374876
PERP	0.7196969696969697	0.44650537634408605	0.31859667708682704	3797	0.0023014600473123524
DYDC2	0.6727272727272727	0.3663978494623656	0.31831459938042805	3170	-0.0013797775719817534
PLEKHA4	0.6924242424242424	0.40309139784946235	0.3169686564765524	3456	-0.001961562376779141
MMP1	0.703030303030303	0.42123655913978497	0.3168113682229541	3598	0.0015887107932329061
OBSCN	0.6954545454545454	0.40846774193548385	0.3168111285915154	3498	-0.0031293602812597215
IL24	0.7393939393939394	0.4797043010752688	0.3165871811423764	4057	-0.0031617900005729096
SEC63	0.6924242424242424	0.40376344086021504	0.3164264153215056	3461	0.004377744590977014
ABAT	0.6530303030303031	0.3333333333333333	0.31533746556473835	2911	-0.002043618315102912
MED28	0.7	0.41801075268817206	0.3152670106370678	3572	-0.002564993828445011
CC2D2A	0.6378787878787879	0.30376344086021506	0.31461712002247433	2681	-0.001292193451101532
NEU4	0.6424242424242425	0.31344086021505374	0.314463734402009	2756	0.005492682086743279
PART1	0.706060606060606	0.42983870967741933	0.3137602630935215	3664	0.0025537978326707882
AP1AR	0.6666666666666666	0.3629032258064516	0.312745693143716	3140	-0.001826197398531116
CCNYL1	0.656060606060606	0.34341397849462363	0.31248235819910386	2988	0.0018792347213041315
NXPH1	0.6515151515151515	0.33588709677419354	0.3116518508744143	2929	0.0058920485593909515
ANKRD29	0.7106060606060606	0.4397849462365591	0.31155017443377103	3741	-0.0018593521808714334
FAM83A	0.6651515151515152	0.3620967741935484	0.3113124642269827	3133	0.0015516136134605452
IL17RB	0.7	0.4227150537634409	0.3113119833217712	3607	-0.001645768149911922
MUCL1	0.6424242424242425	0.3189516129032258	0.31097877588079265	2797	0.0011472464771230405
UGT2B28	0.6136363636363636	0.2591397849462366	0.3093961586348778	2333	0.005080625363845561
GPT	0.7287878787878788	0.47123655913978496	0.3090678775982318	3987	-0.004102086836267984
CT62	0.6484848484848484	0.33440860215053764	0.3087034855221403	2916	-0.003612125003847096
TMIE	0.7348484848484849	0.48118279569892475	0.30846541280748074	4065	-0.003196858161435541
ZNF655	0.6454545454545455	0.32916666666666666	0.3082608758034895	2875	-0.003007157173702804
RAMP2	0.6909090909090909	0.41196236559139787	0.3076423812371659	3521	-0.0017828861076021802
PGBD1	0.6909090909090909	0.41196236559139787	0.3076423812371659	3521	-0.0015229423734523574
ABLIM1	0.740909090909091	0.49166666666666664	0.30721016988062455	4147	0.003533394128524751
EDN3	0.7545454545454545	0.5137096774193548	0.305441210300909	4320	-0.0015732177543675962
RABIF	0.6681818181818182	0.3760752688172043	0.3050343343328279	3239	0.0026219376924754975
GSR	0.6954545454545454	0.4228494623655914	0.3048553569705187	3605	0.0016760420550866924
ANAPC4	0.6727272727272727	0.38454301075268815	0.30468865635233233	3305	-0.0021477119203237886
RTN4IP1	0.656060606060606	0.3547043010752688	0.30460037762331477	3072	0.001897508454181711
FAM98A	0.6621212121212121	0.36599462365591395	0.3044524349958291	3160	0.001727188896975635
CDC42EP1	0.6818181818181818	0.4010752688172043	0.30401466180105846	3434	0.002197542563410175
SMAD4	0.6424242424242425	0.3301075268817204	0.30373792795039606	2880	-0.0014512000312022666
TXNDC17	0.6742424242424242	0.3889784946236559	0.30329857736861565	3339	0.0018158707979995606
GOT1	0.6757575757575758	0.39166666666666666	0.303245523415978	3360	0.0027728898503335897
TEX14	0.7681818181818182	0.5356182795698925	0.3032163643757124	4492	-0.002067590932340743
KRT20	0.5848484848484848	0.19771505376344087	0.3029565077448881	1857	0.016055432365616996
EDA2R	0.6848484848484848	0.40873655913978496	0.3019518724218344	3493	-0.002443202305777519
RNF39	0.7151515151515152	0.4584677419354839	0.30124901922808645	3883	0.0035275780226058278
PGS1	0.7151515151515152	0.45873655913978495	0.3010024589320984	3885	-0.0030629856312431336
PLP1	0.7121212121212122	0.45403225806451614	0.3009713293898211	3848	-0.0015373145853156283
ORMDL3	0.6515151515151515	0.351747311827957	0.3007458212756168	3047	0.009851001331447356
C6orf203	0.6787878787878788	0.40053763440860213	0.30032258781170906	3428	0.004604927647655044
GGTLC1	0.6363636363636364	0.32365591397849464	0.30020552703269565	2828	0.002188016243276071
ACTR3	0.6287878787878788	0.30900537634408604	0.2998898739010099	2714	0.0010016196756380998
C20orf96	0.6757575757575758	0.396505376344086	0.2994317877239905	3396	-0.0023760995796664693
C21orf88	0.7424242424242424	0.5020161290322581	0.2991735619306775	4225	-0.006617425860211208
ZNF174	0.6772727272727272	0.3995967741935484	0.2990207651615483	3420	-0.0022341558547645823
ZNF792	0.6863636363636364	0.4153225806451613	0.2986021953285576	3543	-0.0017458056619149426
SPAG16	0.6666666666666666	0.38239247311827956	0.29822044094693023	3285	-0.004318485281946593
TYW3	0.6378787878787879	0.330241935483871	0.29782961207357855	2878	-0.0014673703681040552
ATF4	0.6848484848484848	0.41384408602150535	0.2977505196642902	3531	0.0025207748686661433
SPINK4	0.8378787878787879	0.6358870967741935	0.2976884633333142	5284	-0.003587147410858722
SP6	0.6893939393939394	0.4229838709677419	0.29634864857423926	3602	0.0017985041217777181
PSMD1	0.6575757575757576	0.36908602150537634	0.2961813856806644	3180	0.0012199209109350338
MYC	0.6803030303030303	0.4096774193548387	0.29497662511024536	3497	-0.0035732748081999605
SLC1A2	0.7106060606060606	0.45954301075268816	0.29378119463841895	3888	-0.004306282166260359
UGT2B7	0.5924242424242424	0.23978494623655913	0.293469662570268	2175	0.001915119924393876
HSD17B2	0.6818181818181818	0.41451612903225804	0.29305241182996355	3534	0.002544781891967571
ARRDC1	0.6848484848484848	0.4204301075268817	0.29225597188420005	3580	0.0023467450346080416
GPR143	0.6757575757575758	0.4056451612903226	0.292100304315504	3464	-0.005498209917072431
VEGFA	0.6651515151515152	0.3881720430107527	0.2917490031332146	3327	0.0027350470210819435
ACSL1	0.6803030303030303	0.4143817204301075	0.29110000281287	3532	0.0016642169697944052
GMPS	0.646969696969697	0.3575268817204301	0.29074431764432707	3087	0.00201804346147139
FCER1A	0.6863636363636364	0.4251344086021505	0.2903557759448138	3616	-0.002542151979892367
EPB41L1	0.6833333333333333	0.4205645161290323	0.2900699322175974	3580	-0.0038917547531235343
ASCC3	0.693939393939394	0.4376344086021505	0.29002800686841934	3714	0.002700346601927916
TMEM229B	0.6454545454545455	0.35766129032258065	0.28868997165272064	3087	-0.002326096058487133
LSM12	0.693939393939394	0.43938172043010754	0.2884955862128522	3727	-0.0019375776137276278
POT1	0.6636363636363637	0.3903225806451613	0.2880615061789975	3342	-0.0018961098330538603
WDR34	0.6787878787878788	0.41626344086021505	0.28747773219256234	3545	0.0034044557092636034
RGPD1	0.6484848484848484	0.36478494623655916	0.28746454171360747	3142	0.002097812223633178
SNRPG	0.646969696969697	0.3620967741935484	0.28745571491568794	3121	0.0017821375322550864
GPR126	0.6575757575757576	0.38077956989247314	0.2874127961038347	3267	0.001516013374217408
FMN1	0.6727272727272727	0.4098118279569892	0.28461624913762545	3493	-0.00460392444826333
C15orf39	0.6484848484848484	0.3686827956989247	0.2846055948700418	3171	0.0017812140396924673
S100A8	0.593939393939394	0.26129032258064516	0.284491370998797	2336	0.0012223660283375236
C6orf89	0.6515151515151515	0.37459677419354837	0.28414924941759856	3217	-0.0015666285717473264
SGK2	0.693939393939394	0.4450268817204301	0.2835029570071637	3769	-0.00269563757321955
SLC4A11	0.65	0.3728494623655914	0.2834832784136895	3203	0.0018627207731238507
FOLH1	0.6590909090909091	0.3885752688172043	0.28341008690991837	3326	0.0015384479224864675
BMPER	0.7348484848484849	0.507258064516129	0.2826915516674646	4259	-0.0036715711255245684
CHD5	0.6227272727272727	0.3241935483870968	0.2826877993825302	2823	0.003313815870354913
DLGAP1	0.6848484848484848	0.4327956989247312	0.2817053301915188	3672	-0.0017853282314453183
FAM198B	0.6606060606060606	0.3936827956989247	0.2814142236801369	3365	-0.002279491784443883
SUCLG1	0.6621212121212121	0.396505376344086	0.2811879860710979	3387	0.0042361672166248724
PDK1	0.6196969696969697	0.3211021505376344	0.2809177431717134	2798	0.0018596499534848676
AGT	0.706060606060606	0.46653225806451615	0.28086923161589405	3937	-0.004072421513760922
SLC25A42	0.6727272727272727	0.4143817204301075	0.2808497732444586	3527	-0.002498372849007105
ISX	0.5575757575757576	0.17795698924731182	0.27922203541421214	1692	0.004148217459571594
CDK12	0.6439393939393939	0.3682795698924731	0.279028101466849	3165	0.009323763274483128
DAP	0.6727272727272727	0.4168010752688172	0.2788388471258322	3545	0.002995752137661569
UBE2D1	0.6666666666666666	0.40698924731182795	0.27880419701699616	3468	0.0037239348771414666
DACH1	0.6393939393939394	0.36155913978494625	0.27809959817167035	3112	-0.004209713026122304
PRKAA1	0.6909090909090909	0.4469086021505376	0.2776280732246789	3781	0.0018795829352190832
YWHAQ	0.65	0.38064516129032255	0.2776092611862644	3261	0.0015354251197757514
CCT4	0.646969696969697	0.37594086021505374	0.27723825841782695	3224	0.0026874103896756493
BBS9	0.6606060606060606	0.40094086021505376	0.27564679391947094	3419	-0.002684831800243736
STEAP2	0.6787878787878788	0.43024193548387096	0.2756448613404407	3649	-0.00234769366706315
PAQR5	0.6772727272727272	0.4280913978494624	0.27543610219473136	3632	-0.0017271091548481722
GAL3ST2	0.6348484848484849	0.3573924731182796	0.2753032188728167	3078	0.006371080073620958
SLURP1	0.5984848484848485	0.2907258064516129	0.2736626193289914	2558	0.0031220475008187317
FCRL5	0.6878787878787879	0.44717741935483873	0.27320958243273713	3781	0.003355056039178512
S100A7A	0.5787878787878787	0.24865591397849462	0.2731656450752917	2232	0.0017073711357219491
SYTL4	0.6121212121212121	0.31908602150537635	0.2728764892086124	2778	-0.0018039985681824662
CRYM	0.593939393939394	0.28279569892473116	0.2727905963427674	2496	0.0012431906459832642
CLRN1	0.7606060606060606	0.5533602150537634	0.27231405182632307	4619	-0.0017989835343398329
KIAA1244	0.7212121212121212	0.49905913978494626	0.2710868987803968	4189	0.0027850539901397935
GGT7	0.6121212121212121	0.32231182795698926	0.27080746388776605	2802	-0.0015169104004555697
GRAMD4	0.6757575757575758	0.4313172043010753	0.2706137704676603	3655	0.0035953908131690316
PPA1	0.6393939393939394	0.3717741935483871	0.2706085587451471	3188	0.0013398142486898818
OSR1	0.6727272727272727	0.4271505376344086	0.27010440166971006	3622	-0.0014857173245798106
CRIPAK	0.6666666666666666	0.4176075268817204	0.2700483979361775	3547	-0.0018807127606482396
ABCD1	0.6393939393939394	0.3725806451612903	0.27000827258489735	3194	0.0017920540672319942
PPFIBP2	0.7045454545454546	0.47661290322580646	0.26922443799932927	4011	0.005411840730830515
MIA	0.703030303030303	0.47446236559139787	0.2691370706162944	3994	-0.0018745839156076264
ZNF341	0.6606060606060606	0.40940860215053765	0.26878496379460104	3482	0.0032735485300317405
XIRP1	0.6378787878787879	0.3728494623655914	0.26787262643940113	3195	0.0016658067960684873
KIAA1324L	0.6242424242424243	0.34986559139784945	0.26727267217989187	3015	-0.001961168706288832
ABCC12	0.603030303030303	0.31048387096774194	0.26724531224170567	2708	0.0018012232747897689
AMTN	0.5681818181818182	0.23723118279569894	0.2665519444217504	2140	0.0020834707384313296
VLDLR	0.6878787878787879	0.4545698924731183	0.26654343967056815	3836	0.003510022452443859
HRASLS5	0.6424242424242425	0.3831989247311828	0.26586749133922716	3275	-0.0016135538676583753
NDP	0.7106060606060606	0.4893817204301075	0.2654665050789323	4110	-0.0019349482124482807
ADI1	0.6848484848484848	0.45174731182795697	0.26494181345547996	3813	0.0017982917265490735
CREB3L4	0.696969696969697	0.4705645161290323	0.264335794654281	3961	0.0036003420828836707
FNDC5	0.6696969696969697	0.42916666666666664	0.2643100034435262	3635	-0.0013820806506061936
PARP2	0.6378787878787879	0.37768817204301075	0.26424099272452084	3231	0.0019190038750502192
XRCC6	0.646969696969697	0.39395161290322583	0.2633719154880084	3358	0.0017423078710768875
RASGRF1	0.6015151515151516	0.3155913978494624	0.2622225471057181	2745	0.0019693609674295014
EPO	0.5909090909090909	0.2954301075268817	0.26189460528566344	2588	0.0048417776147075915
RND2	0.5924242424242424	0.2986559139784946	0.2617711280576076	2613	-0.0009328398272823703
MYOF	0.6287878787878788	0.3655913978494624	0.26171712632903626	3135	-0.002683140451944222
GLS2	0.593939393939394	0.30201612903225805	0.2615502614774651	2639	-0.001187002049397739
DUSP10	0.6318181818181818	0.37163978494623656	0.2610780851211481	3182	0.0011721307245478696
ANKRD26	0.6515151515151515	0.40456989247311825	0.26079519475810037	3440	-0.0020840266652122686
PAQR7	0.65	0.40241935483870966	0.2605586628511967	3423	-0.001971459165763762
RSBN1L	0.6621212121212121	0.4217741935483871	0.26051102919747093	3575	-0.0018459786767072092
FAM198A	0.6075757575757575	0.33158602150537636	0.2591990115359918	2868	-0.001277868857732967
FBXO17	0.6348484848484849	0.3793010752688172	0.25916329301433605	3241	-0.001100275770783695
ALKBH8	0.6166666666666667	0.348252688172043	0.2589978429587236	2998	-0.0014896541999979333
MED1	0.6121212121212121	0.34126344086021504	0.25823164226098844	2943	0.00708541211636819
TRAF3IP2	0.656060606060606	0.41518817204301073	0.258034300620193	3522	0.0021941081254841528
RIBC2	0.6712121212121213	0.4400537634408602	0.2568783969436108	3717	0.0030422077605642764
PPP4R4	0.6454545454545455	0.39986559139784944	0.25671907906398206	3401	-0.0008551793414520567
CDC6	0.6545454545454545	0.41478494623655915	0.2563832004416504	3518	0.002165323455739783
OPRL1	0.5954545454545455	0.31370967741935485	0.2561523539959237	2727	-0.001315503221032421
ZNF703	0.6454545454545455	0.40080645161290324	0.2559657585934074	3408	-0.0024686692260921044
SAMD11	0.646969696969697	0.40376344086021504	0.25554487262178116	3431	0.0014571953740450082
UGT2B10	0.5545454545454546	0.2295698924731183	0.2548183256269057	2074	0.003632701915389323
SEMA3E	0.7181818181818181	0.5108870967741935	0.2547794983165779	4275	0.0018005318140342362
PLXNB2	0.6727272727272727	0.44516129032258067	0.25439340906940944	3756	0.0023272223433600052
ORMDL2	0.6454545454545455	0.4029569892473118	0.2542372350646757	3424	0.001627950112666101
POFUT1	0.6454545454545455	0.40376344086021504	0.2535866540726536	3430	-0.0015297101032504079
HBB	0.6696969696969697	0.4422043010752688	0.2529493873318369	3732	-0.002825968938023231
CAMK1	0.6348484848484849	0.3875	0.25287634871441694	3302	-0.0014608165553641438
PTGES	0.6757575757575758	0.45174731182795697	0.25257266744997037	3807	-0.0024623145120595278
PACRGL	0.6045454545454545	0.33602150537634407	0.25256475453618576	2899	-0.0015260017085935314
ASRGL1	0.6515151515151515	0.4150537634408602	0.2522023661073892	3518	0.0020594316039386214
TMEM145	0.6651515151515152	0.4361559139784946	0.2521945568099403	3684	-0.0019668718903744766
FAM43B	0.65	0.4127688172043011	0.2521219035437623	3500	-0.0026551916514554828
B3GALT6	0.6621212121212121	0.43172043010752686	0.25202196976863517	3649	-0.0023169216250996313
ZNF296	0.6681818181818182	0.44099462365591396	0.25199068405533914	3722	0.0021330728895547235
KATNAL1	0.5954545454545455	0.3204301075268817	0.25189066189279036	2777	-0.0015633339864909424
WDR17	0.6196969696969697	0.3635752688172043	0.2518373581561047	3114	-0.0010138287824570157
G6PC3	0.6257575757575757	0.3739247311827957	0.2517528390278721	3195	-0.0015801294168018398
TMEM40	0.6409090909090909	0.3987903225806452	0.25173074142594226	3390	0.0016024777058012926
BNIP3	0.6363636363636364	0.3919354838709677	0.25134525416878084	3336	0.002202335073494751
ANKS4B	0.5454545454545454	0.21505376344086022	0.25127253998694726	1960	0.002396757213469515
RRAGB	0.603030303030303	0.3370967741935484	0.25001131120112297	2906	-0.0014604348526337826
CARS	0.6545454545454545	0.4227150537634409	0.24974173538788697	3577	0.0029449188080379954
SRI	0.6727272727272727	0.4505376344086022	0.24957782345257512	3796	-0.002705984975021311
TNRC6C	0.6151515151515151	0.36061827956989245	0.24836584303325562	3089	-0.0018946012321956265
BCR	0.6712121212121213	0.4497311827956989	0.24826757488325704	3789	0.004045905535737577
KCNK6	0.6575757575757576	0.42916666666666664	0.24822184917355375	3627	-0.0038836006378716002
TTC28	0.6196969696969697	0.3686827956989247	0.24809733040723198	3152	-0.001812264655976964
PACSIN2	0.6515151515151515	0.4204301075268817	0.24771051733874547	3558	0.0018529791509306888
IVL	0.553030303030303	0.24126344086021506	0.24763446817407825	2160	0.0018864721928799177
SOHLH1	0.5424242424242425	0.215994623655914	0.24757038132125347	1965	0.004080349904598699
CCT7	0.6272727272727273	0.381989247311828	0.24755528931830845	3256	0.0017526122840898447
MYPN	0.553030303030303	0.24220430107526883	0.2471795926104293	2167	0.002260888554912568
DDX6	0.6727272727272727	0.45336021505376345	0.2470264988774797	3817	0.003227848184521361
C6orf223	0.5954545454545455	0.3279569892473118	0.24701032890631794	2833	0.003562065239396211
SEPSECS	0.5954545454545455	0.328494623655914	0.2466573979316388	2837	-0.0015469814855492653
SMCR7L	0.6727272727272727	0.4538978494623656	0.24653872572451407	3821	0.0026519300966630806
KIAA1919	0.6742424242424242	0.45631720430107525	0.24637745570715186	3840	0.0037574236031609047
IFITM2	0.6409090909090909	0.40551075268817205	0.24632549226418948	3440	-0.0024013488191249686
SMPDL3A	0.6545454545454545	0.4271505376344086	0.24597217026475138	3610	0.004127381599696937
ADAMTS18	0.6848484848484848	0.4729838709677419	0.2453037050036358	3971	-0.0034272924742068584
PLAT	0.6818181818181818	0.46881720430107526	0.24508646200917503	3938	-0.0023012805755910914
PHF15	0.5515151515151515	0.2435483870967742	0.24485314549334036	2176	-0.0009100008567916563
TRIM62	0.6575757575757576	0.4331989247311828	0.24474456856307852	3657	0.0016779677418492333
SLC5A11	0.6075757575757575	0.35295698924731184	0.2445696649352287	3027	0.0022531926948027295
PLEKHA8	0.5787878787878787	0.3009408602150538	0.24443000728479566	2621	0.0009312568807906584
CAP2	0.6378787878787879	0.4032258064516129	0.24429829703715814	3421	-0.002124638404382252
SLC4A5	0.6106060606060606	0.3586021505376344	0.24424425887863596	3071	0.0015667758233405607
KRT31	0.6954545454545454	0.4899193548387097	0.24363605054781087	4104	-0.0011196147100495401
ST8SIA6	0.6166666666666667	0.3704301075268817	0.24305931321540064	3163	-0.0031759847941504457
HOXB13	0.5863636363636363	0.317741935483871	0.24286237648455028	2751	0.0011813555314836928
RNASE13	0.7181818181818181	0.5224462365591398	0.24283505387213344	4361	-0.002454570230553638
PROCR	0.656060606060606	0.4334677419354839	0.2425212355259624	3658	-0.0024775115591326507
SDHA	0.6272727272727273	0.38938172043010755	0.24185295017505487	3311	0.0031986653416479632
MGAT4A	0.6575757575757576	0.43655913978494626	0.24182199442155927	3682	0.0038789741223322904
KRT4	0.5621212121212121	0.27338709677419354	0.24123975243399848	2405	0.0024875120292749283
PCYT1A	0.6545454545454545	0.43266129032258066	0.24123395992251526	3651	0.0022753547098495483
MRFAP1L1	0.6318181818181818	0.3974462365591398	0.24123070392100937	3374	-0.0015866365614976784
NTRK2	0.6272727272727273	0.3903225806451613	0.24111935741866689	3318	-0.0011347683913567848
SLC4A7	0.6287878787878788	0.39314516129032256	0.2408110786645664	3340	-0.0018654916852727421
RAB1A	0.6151515151515151	0.3711021505376344	0.24069458045954767	3167	0.0017880116615803024
PVT1	0.6833333333333333	0.47647849462365593	0.23991268860561915	3996	-0.005380144213578213
CASP14	0.5454545454545454	0.2403225806451613	0.23976571838907468	2148	0.0015891415860602256
DOK7	0.5772727272727273	0.30591397849462365	0.2396604394144835	2657	-0.0011758357999054466
SNX15	0.6590909090909091	0.4418010752688172	0.2392126363375979	3722	-0.003809484559413471
SPNS2	0.6530303030303031	0.4337365591397849	0.23832117394142932	3658	0.003545711798763433
PDE4D	0.6484848484848484	0.42701612903225805	0.23818982426072277	3605	0.0024968836332937188
DGKE	0.65	0.42983870967741933	0.23773868366285125	3627	-0.0020346058271899434
C12orf36	0.5151515151515151	0.16693548387096774	0.23751362778766763	1582	0.005374810404659959
NEUROD2	0.543939393939394	0.24408602150537634	0.23629207838483218	2175	0.008788315602233565
SMAD7	0.6181818181818182	0.381989247311828	0.2362329752687216	3250	-0.0016939095443101397
ITGB6	0.6409090909090909	0.41801075268817206	0.23603147344698516	3533	0.001723827046735582
ZUFSP	0.6393939393939394	0.4163978494623656	0.23543744069681777	3520	0.003649268207296652
RHBDD3	0.6257575757575757	0.3951612903225806	0.2354200982485913	3353	0.001307345011009796
ZSWIM3	0.6545454545454545	0.4396505376344086	0.2351371568238912	3703	0.003439335621309796
MARCO	0.6333333333333333	0.40766129032258064	0.2349233834836397	3451	0.002067555960166033
CD320	0.656060606060606	0.44260752688172045	0.23451409597225678	3726	-0.0030970486999260384
S100A16	0.6909090909090909	0.4931451612903226	0.23416322179676816	4125	0.001697608444391358
FCGBP	0.6424242424242425	0.4227150537634409	0.23402089057613312	3569	-0.0014728413908309018
HRASLS	0.656060606060606	0.4439516129032258	0.23332248422523402	3736	0.0017445792173983517
NDUFA6	0.5984848484848485	0.3543010752688172	0.23265486192929202	3031	0.0009427241093794035
FDPS	0.6075757575757575	0.36989247311827955	0.23232785952419854	3153	0.0019271934098447653
AWAT2	0.5212121212121212	0.19959677419354838	0.23182320302996862	1829	0.0013595123129413835
BEND3	0.6090909090909091	0.3736559139784946	0.23137299348608595	3182	0.0014288238633060162
MYCNOS	0.5696969696969697	0.305510752688172	0.23121781727381663	2649	0.005147854066137112
CASP8	0.6303030303030303	0.4075268817204301	0.23120375068440524	3448	0.0020820934177621744
MYLK3	0.5984848484848485	0.3564516129032258	0.23112636152462093	3047	0.0029263521859641873
PDGFD	0.6303030303030303	0.40793010752688175	0.23087493738228934	3451	-0.0019986701108007697
ABCC4	0.6424242424242425	0.4264784946236559	0.23082500087790214	3597	0.003692300400407053
ST6GAL1	0.6272727272727273	0.40336021505376346	0.23077161129194704	3415	0.0019057089223291283
LIMCH1	0.7	0.5098118279569892	0.23009190007515318	4255	0.0029115897651357863
DIO2	0.656060606060606	0.4485215053763441	0.22924397803954777	3770	0.0021155300057391774
C2orf40	0.6393939393939394	0.42379032258064514	0.2292263722206934	3575	-0.0015014835834558928
CLPB	0.6333333333333333	0.41478494623655915	0.2290645594866458	3504	0.003898939865119155
ADAM6	0.6590909090909091	0.45336021505376345	0.22886534185268628	3808	0.002124455062089845
MREG	0.6424242424242425	0.4290322580645161	0.2286402287944243	3616	-0.00525047099436828
FCGRT	0.65	0.44099462365591396	0.22802374190657884	3710	-0.0012628953417638713
LRRC37A3	0.6318181818181818	0.41411290322580646	0.22770471825792693	3498	-0.002189252546802134
ENHO	0.6712121212121213	0.4721774193548387	0.2275741963134802	3956	-0.0022193038303797855
POU2AF1	0.6606060606060606	0.45698924731182794	0.22756119515082723	3836	0.002219026532894824
MANBAL	0.6454545454545455	0.4349462365591398	0.2274333415509748	3662	-0.00225943409595829
KCNE4	0.6378787878787879	0.42379032258064514	0.22729111051270448	3574	-0.0016760473942532001
TNFRSF17	0.6636363636363637	0.46196236559139786	0.22700399591769563	3875	0.00372396475911817
STX1A	0.5803030303030303	0.33158602150537636	0.2268023173211158	2850	0.0015714972579960677
CYB561	0.5969696969696969	0.36008064516129035	0.2267147480803207	3073	0.0015649871373154556
MYCN	0.6075757575757575	0.3782258064516129	0.22609354052778277	3215	0.00249838804494201
SUPT3H	0.5818181818181818	0.33588709677419354	0.2256922549148184	2883	-0.001678128595074224
HIVEP2	0.6090909090909091	0.38225806451612904	0.22487050764957306	3246	0.0014348612620948369
POF1B	0.6545454545454545	0.45120967741935486	0.2248395790692374	3789	0.0015623276428061521
ZNF775	0.6060606060606061	0.37768817204301075	0.22466110291735827	3210	-0.0028056302120683194
B4GALT6	0.6333333333333333	0.4204301075268817	0.22434963579604578	3546	-0.0018864159807902708
AHSA1	0.5787878787878787	0.33293010752688174	0.22415295213391118	2859	0.0013264213376685012
PDK4	0.6333333333333333	0.42083333333333334	0.22401041666666663	3549	-0.002032624686372574
GALNT7	0.6409090909090909	0.43239247311827955	0.2238012120005752	3640	0.0016619528823732892
KRTCAP3	0.5833333333333334	0.3416666666666667	0.2235416666666667	2927	-0.0029266334892819462
CST3	0.5757575757575758	0.3286290322580645	0.22349974519936863	2825	-0.0012014116156136739
SNRNP200	0.6515151515151515	0.4483870967741935	0.2234210041002208	3766	0.004840219829566424
RAB3GAP1	0.6409090909090909	0.4329301075268817	0.22333598480667993	3644	0.0018671208375647126
TRAF5	0.5969696969696969	0.3650537634408602	0.22310856889775624	3110	-0.001933214052764716
MCC	0.5863636363636363	0.3474462365591398	0.22310342675047698	2972	-0.0017614775452162688
C1orf198	0.6	0.3702956989247312	0.22288109535784478	3151	0.00244481332881927
DRG1	0.5969696969696969	0.3655913978494624	0.2227157489185679	3114	0.0011142542360135395
PLCL1	0.6727272727272727	0.47943548387096774	0.22270360027648542	4011	-0.0027081768422223007
NEDD4L	0.6242424242424243	0.40913978494623654	0.22228324059820612	3456	-0.002528558160022689
FAM5B	0.7045454545454546	0.5237903225806452	0.2220279954915249	4362	-0.002757547359528808
DNA2	0.6424242424242425	0.4366935483870968	0.22200765205144818	3673	0.0024427664906046553
KCNJ3	0.6484848484848484	0.44556451612903225	0.2220048606811182	3743	-0.002050836150877805
CASP3	0.5757575757575758	0.3310483870967742	0.22190375144286498	2843	0.0016164007699467548
RAG1	0.6348484848484849	0.4259408602150538	0.22160698231367695	3588	-0.0026514286904449117
UGT2B11	0.5757575757575758	0.3327956989247312	0.2207438088194403	2856	0.002755177298804512
WFDC2	0.6	0.373252688172043	0.2206824307723436	3173	-0.002466793497920038
ZNF239	0.6287878787878788	0.4181451612903226	0.22052882060005025	3526	-0.002526751488820763
PLLP	0.6151515151515151	0.3974462365591398	0.22044787563818105	3363	-0.0023736304841368468
IDUA	0.6136363636363636	0.3951612903225806	0.22039714140745267	3345	-0.0018728587864293756
TRNP1	0.6181818181818182	0.40241935483870966	0.22020742318177516	3402	-0.0017481242781175646
FAR2	0.6287878787878788	0.41854838709677417	0.22019144416924905	3529	0.0028532200640697418
ARSH	0.6378787878787879	0.432258064516129	0.2200423136864818	3637	0.0020838326632943065
CEBPD	0.6454545454545455	0.44341397849462366	0.21999561392350336	3725	-0.0030436991806452314
ABHD1	0.5893939393939394	0.35698924731182796	0.2199438930980412	3045	-0.0012772516674920613
GPER	0.5954545454545455	0.3670698924731183	0.21982580974225274	3124	-0.0014227895718382309
SULT1E1	0.5272727272727272	0.24153225806451614	0.21967869723987574	2145	0.0029088409437244903
HHEX	0.5909090909090909	0.3603494623655914	0.21932181869183753	3071	-0.001227344129686647
CXCL17	0.5712121212121212	0.32768817204301076	0.21890374932276122	2815	0.0009288368676638257
SYT7	0.6272727272727273	0.4182795698924731	0.21851327579073304	3526	-0.003333837800645756
GDF5	0.6621212121212121	0.46908602150537637	0.21836280396912075	3927	-0.0015059049390885905
GLRA3	0.7484848484848485	0.5852150537634409	0.2177529092600397	4848	-0.002113528086386527
ZNF266	0.6212121212121212	0.41021505376344086	0.21762810920672052	3462	-0.0020223971703086496
SLC25A24	0.5878787878787879	0.3580645161290323	0.21739127152711488	3052	-0.0018491539782645428
ZNF862	0.5803030303030303	0.34596774193548385	0.21705792851894218	2957	-0.0012300322367262446
SYNPO2	0.6212121212121212	0.4110215053763441	0.21696582165902714	3468	-0.0029081715982477705
C6orf141	0.6136363636363636	0.39986559139784944	0.21665709559290763	3380	-0.0033394089164824623
C1QL1	0.6393939393939394	0.44018817204301075	0.21505898292713344	3697	-0.0014449046838158701
RAB28	0.6242424242424243	0.4178763440860215	0.21505796527735976	3521	-0.0027254272453891737
TAS1R3	0.6166666666666667	0.4071236559139785	0.2145281065730143	3436	0.0021897325059218884
FGF13	0.6515151515151515	0.4583333333333333	0.21440254820936638	3840	0.0018537094588669245
SNF8	0.6	0.3818548387096774	0.21418688215400622	3237	0.008068572309018076
C4orf50	0.5787878787878787	0.34758064516129034	0.2141831037410334	2968	0.0030097847812141617
LDLRAP1	0.5984848484848485	0.38010752688172045	0.21370238187379426	3223	0.0017694967077579375
ODF2L	0.6333333333333333	0.4329301075268817	0.2136826331078737	3639	0.0020961711550368948
FAM134C	0.5606060606060606	0.31747311827956987	0.21348997435809228	2732	-0.0012581976097664404
DNAH11	0.5833333333333334	0.3565860215053763	0.21312418704474512	3038	0.0024931315613669937
ZBTB2	0.693939393939394	0.5184139784946237	0.21279882936234928	4315	-0.003858059984640415
SLC9A2	0.5954545454545455	0.37661290322580643	0.2127288368263087	3195	0.0012820185363636434
SPATS2	0.6196969696969697	0.41397849462365593	0.2126461402407387	3489	0.0029128516585089415
UMODL1	0.5954545454545455	0.3771505376344086	0.21232358766455592	3199	0.0022133702758445656
PLIN5	0.5636363636363636	0.3247311827956989	0.2122356093333295	2788	-0.0011469811180990401
ECHS1	0.6318181818181818	0.43239247311827955	0.21223096406669098	3634	0.003572114282648528
PDZK1P1	0.6621212121212121	0.4760752688172043	0.21175683796148984	3979	-0.0012026083301579968
CHAC1	0.5878787878787879	0.36612903225806454	0.21155100097560603	3112	0.0016066582336248247
GUCA1A	0.5727272727272728	0.34139784946236557	0.21146403730809182	2918	0.0018703385966590542
FAT1	0.656060606060606	0.46801075268817205	0.21138145419286034	3915	0.003142296688485681
ANKRD34B	0.546969696969697	0.29663978494623655	0.21118068739017268	2568	0.0022676512163656735
HERC4	0.6424242424242425	0.45	0.21020890725436184	3772	0.003953745667394181
UBE2L3	0.5606060606060606	0.32271505376344084	0.21013414926270554	2771	0.0011864814500031197
ARHGAP8	0.6363636363636364	0.4413978494623656	0.21012661617594922	3704	0.0024493968492983313
ZCWPW2	0.5621212121212121	0.3254032258064516	0.21009299775137624	2792	-0.001691655372797199
SLC6A16	0.6015151515151516	0.3896505376344086	0.20999293602351207	3296	0.003041538228445576
CRAT	0.6409090909090909	0.4481182795698925	0.20995447032523698	3757	0.0013403888932154054
GCSH	0.6363636363636364	0.44166666666666665	0.209889233241506	3706	-0.004860366899471865
PRKCE	0.5757575757575758	0.34905913978494624	0.20965450297483398	2977	-0.001089708578653667
BAI2	0.5863636363636363	0.3665322580645161	0.20947641784771368	3114	-0.0014509537537569128
YIPF1	0.6393939393939394	0.44650537634408605	0.20945755862952675	3744	0.0025529613718326323
CALM1	0.5727272727272728	0.34516129032258064	0.2088802125884711	2946	0.0013073772893449668
SEC16A	0.6651515151515152	0.4836021505376344	0.2085554981037315	4037	0.003737608715756602
DPM1	0.5863636363636363	0.36841397849462365	0.20809345449934968	3128	0.002719741883818524
PPARGC1B	0.6378787878787879	0.4461021505376344	0.2078822193114095	3740	0.0018930548204707874
LHX1	0.4954545454545455	0.19408602150537635	0.20780582286778487	1771	0.0029807997378061184
SLC34A1	0.5409090909090909	0.2915322580645161	0.20759158713590353	2526	0.003428771242938221
CAND2	0.5909090909090909	0.3775537634408602	0.20662670943065126	3199	-0.0009637417404272043
SNRPD3	0.5772727272727273	0.35618279569892475	0.20637761770099058	3031	0.0013928041990286762
ZNF92	0.6242424242424243	0.4282258064516129	0.20630126291292455	3598	-0.0015180812263601768
LDLRAD3	0.5742424242424242	0.35147849462365593	0.206217229616905	2994	-0.0009611310703680935
GLB1L	0.603030303030303	0.3967741935483871	0.20621578570684612	3350	-0.0014943946203306254
SLC13A3	0.5515151515151515	0.3131720430107527	0.2060922338272518	2694	0.0018769462158591452
UGCG	0.5666666666666667	0.33978494623655914	0.20565730142212973	2902	-0.0010458743156461707
SCUBE1	0.6196969696969697	0.42244623655913977	0.20556351146862636	3552	-0.0022960330271550164
KAT2A	0.5696969696969697	0.34516129032258064	0.2054183209447612	2944	-0.0011679071907391481
FOXN1	0.5803030303030303	0.36303763440860215	0.20495528298188587	3084	-0.0011981864418903123
EPHA10	0.5651515151515152	0.33830645161290324	0.20494497987513968	2890	-0.0038455044303142352
GNMT	0.6196969696969697	0.4236559139784946	0.20454000080265342	3561	0.001731973242180431
LRP1B	0.7287878787878788	0.571505376344086	0.20451337707794043	4733	-0.004955681667770431
ADAMTS15	0.5909090909090909	0.3803763440860215	0.20448739057876086	3220	-0.0022215905246659347
GPR162	0.6106060606060606	0.4103494623655914	0.20445307998512224	3456	-0.0013791372590016694
REEP3	0.6348484848484849	0.4459677419354839	0.20414537186738257	3737	0.0015917670710601818
CREB3L1	0.6378787878787879	0.4510752688172043	0.20342044988719862	3777	0.001411833697913235
ATP5O	0.5954545454545455	0.3889784946236559	0.20326184642279382	3287	0.0017967969387277267
RPL19	0.5712121212121212	0.35134408602150535	0.20284062063736405	2991	0.004584897060375207
KAZALD1	0.6121212121212121	0.4157258064516129	0.20186443217889802	3497	0.0018674766092033148
PPM1L	0.6318181818181818	0.4442204301075269	0.20186242435111693	3722	0.0037378069748871283
ASS1	0.6318181818181818	0.444489247311828	0.20162352390019772	3724	0.0017154394928576805
MOCOS	0.6272727272727273	0.4388440860215054	0.20088694254411493	3679	-0.0034142801134046893
PLEKHH3	0.5696969696969697	0.3521505376344086	0.20054463612570697	2996	-0.0018530334980129868
PTH2R	0.6075757575757575	0.4106182795698925	0.20054092967681728	3456	0.003625372348867379
SHF	0.5742424242424242	0.3595430107526882	0.20048318521870867	3054	-0.0015260938605047899
DOPEY2	0.6136363636363636	0.4196236559139785	0.20046557417424649	3527	0.001511296646242711
PDSS2	0.6272727272727273	0.43951612903225806	0.20029664670066483	3684	0.003552356674872599
ZNF763	0.5378787878787878	0.29838709677419356	0.20027873092862208	2575	-0.001219344850400244
HDHD2	0.5727272727272728	0.3579301075268817	0.19990256705141476	3041	-0.0012710287494429322
ADD1	0.5454545454545454	0.31276881720430105	0.19969632814164726	2687	-0.0014473246512321787
PPAP2A	0.6075757575757575	0.4118279569892473	0.1995460350358184	3465	-0.0019371881010877094
TNRC6B	0.6303030303030303	0.4450268817204301	0.199232984555373	3727	0.0022748153536733297
HDAC11	0.5409090909090909	0.3056451612903226	0.19916368000791185	2631	-0.001572129037865521
PLEKHG7	0.5272727272727272	0.28131720430107526	0.19887715948984688	2441	0.0011707059357375657
DLEU2L	0.5909090909090909	0.3881720430107527	0.19849601874386666	3278	-0.0016881028242414103
CD207	0.6136363636363636	0.4221774193548387	0.19831581336374818	3546	-0.0015971844244418577
CABLES1	0.6015151515151516	0.40456989247311825	0.19814367960658527	3407	-0.0017113581517668255
C16orf46	0.5666666666666667	0.35134408602150535	0.19766844432882413	2988	-0.0013995112770526328
SYNJ2	0.6060606060606061	0.41196236559139787	0.19759646755488858	3465	-0.001967947619831454
EPN3	0.6196969696969697	0.431989247311828	0.19740962445856736	3623	0.003163018996155656
SLC30A1	0.6075757575757575	0.4149193548387097	0.19699023017398462	3488	-0.0023108874494368005
SLC35B1	0.5772727272727273	0.36935483870967745	0.19682080477464073	3129	0.004703210471329801
SFTPD	0.656060606060606	0.48333333333333334	0.19680440771349855	4029	-0.0017113737874943358
COX6A2	0.7636363636363637	0.6216397849462365	0.19670447363976548	5129	-0.0023960871229898907
SMPD2	0.6318181818181818	0.45	0.19669421487603306	3765	0.004432595552202244
PRCP	0.6196969696969697	0.4329301075268817	0.1965958562483697	3630	-0.0020120338945958873
OSBPL2	0.5303030303030303	0.29126344086021505	0.19638691196684466	2517	0.0016382057467193786
ITGA7	0.5893939393939394	0.3889784946236559	0.19608094651462113	3283	-0.001192320475259881
GPX2	0.5712121212121212	0.36129032258064514	0.19575259022922437	3065	0.0021409026038854634
RABEP1	0.5757575757575758	0.3688172043010753	0.1954706558537795	3124	-0.0014794853258983994
BCHE	0.6424242424242425	0.4661290322580645	0.1954326325405221	3892	-0.002575104724442864
TLR5	0.5727272727272728	0.364247311827957	0.19534042475172692	3088	-0.0015081415630065094
MIPEP	0.6409090909090909	0.464247311827957	0.19523889627043298	3877	0.004332213986402478
NFIX	0.6181818181818182	0.4327956989247312	0.19483664332283193	3628	-0.0020512757842279733
KIAA0125	0.6090909090909091	0.4198924731182796	0.19468204655580498	3526	0.0022863099768951683
MRPL50	0.6333333333333333	0.4553763440860215	0.1937434963579604	3806	0.003163611552465876
SEPT7P2	0.5772727272727273	0.3735215053763441	0.1937254866742823	3160	-0.0019496081974333455
COASY	0.5878787878787879	0.38991935483870965	0.19356436595999732	3289	-0.001738732222636923
RCBTB1	0.5742424242424242	0.36908602150537634	0.19352987052914922	3125	-0.0019309437036831342
ZMYND19	0.5757575757575758	0.37150537634408604	0.19348054138967963	3144	0.001721711568211603
RP1	0.6439393939393939	0.47043010752688175	0.19335345699928042	3925	-0.0014802231640408125
POLR2D	0.546969696969697	0.3255376344086022	0.19320109798677343	2783	0.001166137844359859
CNTNAP1	0.6136363636363636	0.42862903225806454	0.19282673948237458	3594	-0.0020708505097875385
IFT20	0.5863636363636363	0.38938172043010755	0.1922041898444763	3284	0.004920674655912075
KCNAB1	0.6060606060606061	0.41868279569892475	0.19201417480428162	3515	-0.001766721984857094
GSDMA	0.6515151515151515	0.4823924731182796	0.1917694945326407	4019	0.0028939524911859504
PACRG	0.6212121212121212	0.4411290322580645	0.19130967643992666	3692	-0.0015778536432713257
PAK7	0.6363636363636364	0.4625	0.19105242768595038	3861	-0.0015344981388424723
AMFR	0.6681818181818182	0.505510752688172	0.19092582106539815	4202	-0.004295331775957807
CRY2	0.5863636363636363	0.39153225806451614	0.19052480494448784	3300	-0.001636046295920908
CCDC73	0.6181818181818182	0.43790322580645163	0.19038952515888233	3666	-0.0029324142263799867
C9orf78	0.6121212121212121	0.42943548387096775	0.1902775435212497	3599	0.0030108957910928626
KL	0.65	0.4821236559139785	0.1900567804081397	4016	-0.0027490224956512573
PGRMC1	0.5621212121212121	0.35524193548387095	0.18978342439029403	3014	0.0013396420265224392
ASF1A	0.6	0.41330645161290325	0.18917777705515082	3471	0.002235864872090094
CDC42SE1	0.5696969696969697	0.368010752688172	0.1891227231877951	3114	0.0016572696117255485
EDNRB	0.6121212121212121	0.4310483870967742	0.1888896663100114	3611	-0.002476003795316483
LTBP4	0.5590909090909091	0.351747311827957	0.18885647324990518	2986	-0.001401664874401114
HNRNPF	0.6151515151515151	0.4361559139784946	0.18817940529478872	3651	0.0023294860613219306
ART1	0.5227272727272727	0.29193548387096774	0.1880174749099165	2517	0.00464478153517853
TMEM91	0.5924242424242424	0.40389784946236557	0.18783301021161383	3396	-0.0016170082293665302
NME5	0.5075757575757576	0.26505376344086023	0.18737965216444075	2307	-0.0010940287147997306
SDC2	0.6227272727272727	0.4478494623655914	0.18722011525719776	3743	-0.002404830371160133
ZBED4	0.553030303030303	0.3446236559139785	0.1870770518542725	2929	0.001308802921144311
TAS2R20	0.6	0.4158602150537634	0.18706028153543763	3490	-0.0016205299763431755
JSRP1	0.5621212121212121	0.35940860215053766	0.18680571381681732	3045	0.0016903193697025646
PLA2G10	0.6287878787878788	0.4567204301075269	0.1867806452329558	3813	-0.002276506921275967
NAB2	0.553030303030303	0.34516129032258064	0.18670619973263997	2933	-0.001105057279012289
RCOR3	0.5590909090909091	0.3548387096774194	0.18667213474256325	3009	-0.0010162296763208852
PLA2G16	0.5954545454545455	0.41021505376344086	0.18628972536833666	3445	-0.003032650355972672
CHIC1	0.5106060606060606	0.2728494623655914	0.18627172001444778	2367	-0.0014082781263682815
OTUD1	0.5757575757575758	0.3813172043010753	0.18609397574625264	3217	-0.0017168306699027087
RGS7	0.6863636363636364	0.5338709677419354	0.18607683112460344	4425	-0.0017375445256916345
TRMU	0.543939393939394	0.3327956989247312	0.18511708705635485	2835	0.001562254849254068
GALNT4	0.5712121212121212	0.37620967741935485	0.18474956603567597	3176	-0.0023554955903761746
NRIP1	0.5681818181818182	0.37163978494623656	0.1847144487575118	3140	-0.002147245283607136
ODF4	0.5196969696969697	0.2922043010752688	0.18470158674532666	2517	0.0017016723576267756
GJA1	0.5803030303030303	0.3904569892473118	0.18429494652680434	3288	-0.0015854524415064193
GATA3	0.4772727272727273	0.20981182795698924	0.18376825304769387	1876	-0.0015840018206539977
HMGCR	0.6075757575757575	0.4306451612903226	0.18369304625098773	3605	0.0018109256393690862
MRPL27	0.5803030303030303	0.39153225806451614	0.18345409787378086	3296	0.00409745926447621
SLC30A3	0.5212121212121212	0.2971774193548387	0.18334765672403727	2555	0.0015469137726890092
CITED4	0.5318181818181819	0.3154569892473118	0.18331746644741814	2698	-0.001407689118095331
NRBP2	0.6242424242424243	0.4544354838709677	0.18316699522301824	3793	-0.0019102844233990618
SET	0.5833333333333334	0.396505376344086	0.18306126430801253	3335	0.002784883181925011
GAPDH	0.5378787878787878	0.3263440860215054	0.18281312796874236	2783	0.0016362462862588197
LONRF3	0.5651515151515152	0.36989247311827955	0.18257579340849614	3125	0.0019367063220782636
CCT5	0.553030303030303	0.3512096774193548	0.18249427855678146	2978	0.001541204407143151
SLC26A7	0.5484848484848485	0.34408602150537637	0.18244043882204886	2922	0.0019827012009356383
TMEM115	0.5424242424242425	0.335752688172043	0.1814941911547602	2856	-0.0011106585889445286
EFTUD2	0.6287878787878788	0.4629032258064516	0.18109480004854145	3859	-0.0023395815287083625
GPR37L1	0.6409090909090909	0.47943548387096774	0.18090607961532834	3990	-0.001683692160309914
CLUAP1	0.5212121212121212	0.3016129032258065	0.18069173190613927	2588	-0.001197578021463896
RAPGEF3	0.5393939393939394	0.33225806451612905	0.18055040041890863	2828	-0.0017410042010187273
C16orf74	0.5909090909090909	0.4110215053763441	0.18023487583717226	3448	-0.003095579998220873
NT5DC2	0.5333333333333333	0.3228494623655914	0.180212669094693	2754	0.0013826935657106428
GPR156	0.5363636363636364	0.32836021505376345	0.17986551958306937	2797	0.0019215781297388095
PVRL1	0.5363636363636364	0.3294354838709677	0.17915821237992452	2805	0.0011606870465421704
HIST1H4B	0.546969696969697	0.346505376344086	0.17910987356776548	2939	0.003749024641971033
TNFAIP1	0.603030303030303	0.42983870967741933	0.1788842300356703	3596	0.002839277563406572
NRSN2	0.5818181818181818	0.40013440860215055	0.17840485174682208	3361	-0.002762275696554499
FMO4	0.6393939393939394	0.48051075268817206	0.177934026284747	3997	0.005150591645698558
GTF3C2	0.5727272727272728	0.38763440860215054	0.17775609419328087	3262	0.001803607873271887
CENPO	0.5742424242424242	0.39018817204301076	0.17750755219755016	3282	0.0009553640446051829
EPGN	0.45606060606060606	0.17849462365591398	0.17613094572630095	1629	0.001049526542210504
MTG1	0.6166666666666667	0.45188172043010755	0.17608068851890393	3769	0.004098806807167026
B3GNT3	0.6060606060606061	0.4373655913978495	0.17602079767975853	3654	0.0015214260381304987
WWC2	0.6606060606060606	0.510483870967742	0.17580658479124806	4234	0.0021020099603255905
MED24	0.5151515151515151	0.2994623655913978	0.17570337515730572	2568	0.0018002886880843093
KAAG1	0.5666666666666667	0.381989247311828	0.17519532604925422	3216	-0.0011644343169041637
CAMK2G	0.5484848484848485	0.35524193548387095	0.17463879629112045	3005	0.0025846241438134544
FAIM2	0.5348484848484848	0.3338709677419355	0.17459307864378334	2837	0.0012826512629025993
DDC	0.46515151515151515	0.20443548387096774	0.17457206498219352	1828	0.001820831106482762
FRMPD4	0.5348484848484848	0.3342741935483871	0.17432366527229531	2840	0.004152489632281348
AMIGO2	0.6045454545454545	0.43723118279569895	0.17430409940264427	3652	-0.00215662220626663
FOXO3	0.6257575757575757	0.46653225806451615	0.17392019580322185	3884	0.003678307150664166
MRPL19	0.5696969696969697	0.3881720430107527	0.17387710230676837	3264	0.001863915261736571
TMEM131	0.593939393939394	0.4229838709677419	0.17384864857423932	3539	0.001410006231374156
RNF207	0.5393939393939394	0.3424731182795699	0.1736579851107805	2904	-0.0009709782771764389
ATP5B	0.553030303030303	0.36370967741935484	0.1735577866212976	3071	0.0014624657240454027
NCS1	0.5409090909090909	0.34516129032258064	0.17344632829095036	2925	0.001456849660767522
SRD5A3	0.5015151515151515	0.28051075268817205	0.1728311648255805	2418	0.0007067758646794326
ARHGAP10	0.6681818181818182	0.5231182795698924	0.17281420772859624	4333	0.004486436040561503
ENO1	0.5	0.27836021505376346	0.17251559067522254	2401	0.0010102473935061649
KRT33A	0.7454545454545455	0.6190860215053764	0.17243497731548765	5098	-0.001619148554405395
ABCA11P	0.5818181818181818	0.4075268817204301	0.1724342373694374	3416	-0.00274453954975908
PPAP2C	0.6409090909090909	0.4884408602150538	0.1721899888822956	4057	0.003302134068292139
MUC6	0.5424242424242425	0.35013440860215056	0.17162995468233563	2963	0.0032613864958723586
GPATCH8	0.5651515151515152	0.38454301075268815	0.17152290795931127	3234	-0.0007546959516321028
IRF4	0.603030303030303	0.43870967741935485	0.17117936531142472	3662	0.002199207429738431
HTR7	0.5924242424242424	0.42405913978494625	0.17114032897678896	3546	-0.002662905921091883
GPR137B	0.6121212121212121	0.45120967741935486	0.17110220533186363	3761	0.001804367286770852
FXYD1	0.5984848484848485	0.43266129032258066	0.17098832172233167	3614	-0.0013664232355063886
LDLRAD1	0.546969696969697	0.3581989247311828	0.1708693797245466	3026	0.002725263440122742
CSTF1	0.5575757575757576	0.37473118279569895	0.17046726607671647	3156	0.004772207801993309
ADCK2	0.5984848484848485	0.43333333333333335	0.17040633608815425	3619	-0.0022887149212309525
LYPD4	0.46060606060606063	0.20443548387096774	0.1703640760014773	1825	0.0011559895759990521
FBXL7	0.5878787878787879	0.41868279569892475	0.17030618582356533	3503	-0.0021676210019386946
GLYATL2	0.47878787878787876	0.24408602150537634	0.16965984697987346	2132	0.0009803763264949346
TDH	0.5363636363636364	0.34381720430107526	0.1694756804398158	2912	0.0032013428752710243
FBXL20	0.5378787878787878	0.34690860215053765	0.16896801220391403	2936	0.002931003329163262
LRRC16A	0.5863636363636363	0.4182795698924731	0.16886451546015444	3499	0.0015651108125961089
MEF2A	0.5787878787878787	0.40766129032258064	0.16880768100430082	3415	-0.0014533327912979632
C1QTNF7	0.5984848484848485	0.4352150537634409	0.16877197084361734	3633	-0.0021543341742880718
KCNG1	0.5303030303030303	0.33615591397849465	0.16822050544585956	2851	0.0013618884833414065
PGM2	0.6015151515151516	0.44099462365591396	0.16734421940887453	3678	-0.002875596953864005
RPL13P5	0.49242424242424243	0.27432795698924733	0.16722580654119476	2366	-0.0011228197267350068
TRIM58	0.5666666666666667	0.3924731182795699	0.16707596253902185	3294	-0.0009557561259041549
ZNF385B	0.656060606060606	0.5131720430107527	0.16706997309677984	4251	-0.0032357238104579814
ITFG2	0.5393939393939394	0.35201612903225804	0.16703046675605746	2975	-0.001425898221217961
RPF2	0.5636363636363636	0.3881720430107527	0.16700841543808145	3260	0.0014944286907560302
MICB	0.5787878787878787	0.41008064516129034	0.1668292730958721	3433	-0.0026862633192706103
MURC	0.5303030303030303	0.3388440860215054	0.1664059893168273	2871	0.0013432219950101014
MARCH3	0.5681818181818182	0.3959677419354839	0.1660401258589108	3321	-0.0018052477193107696
ANKRD53	0.5893939393939394	0.4259408602150538	0.1659595993935667	3558	-0.0012662222513379264
GGT3P	0.49242424242424243	0.2779569892473118	0.16522154665565886	2393	0.0008255677855564068
FKBP4	0.5924242424242424	0.4310483870967742	0.16516377099320706	3598	-0.002302511326482875
NUP210L	0.5545454545454546	0.37768817204301075	0.16487230585583393	3176	0.005414410202253893
SCEL	0.44242424242424244	0.17661290322580644	0.1645470926988168	1606	0.0014738937436573154
SLITRK6	0.593939393939394	0.43400537634408604	0.1644033369775229	3621	-0.0020008655520637247
RALA	0.4893939393939394	0.27419354838709675	0.16432432593841165	2363	0.0009390174807012821
TUBD1	0.55	0.3720430107526882	0.16408399815007518	3131	0.00423614266804953
AMACR	0.6060606060606061	0.45094086021505375	0.16396179880705652	3755	0.0013342284775194123
ENAH	0.5969696969696969	0.43911290322580643	0.16355267732069537	3661	0.002167658636556471
ZNF425	0.5196969696969697	0.3270161290322581	0.16314539166497052	2776	-0.0017438297854628425
INTS8	0.5378787878787878	0.3556451612903226	0.1628301097007345	3001	0.0021537812816478526
VPS37B	0.4863636363636364	0.2716397849462366	0.16276141401122188	2342	0.0009515083066196153
HSD3B2	0.4772727272727273	0.255510752688172	0.1625035114590709	2216	0.004127744985347686
FBXO2	0.5348484848484848	0.35161290322580646	0.16243126802983954	2969	-0.0013942046195794546
TMEM35	0.5681818181818182	0.40053763440860213	0.16240018193475775	3355	-0.001307233187255202
WDR33	0.5984848484848485	0.44260752688172045	0.16228269101357917	3688	0.003027251076961707
C12orf49	0.5727272727272728	0.4071236559139785	0.16226685772085633	3407	0.0013937606009352859
CNIH2	0.5303030303030303	0.3456989247311828	0.16171355738828067	2922	0.0014200290253549583
IMMP2L	0.553030303030303	0.3797043010752688	0.16166715981473034	3190	-0.0016372834177316592
SV2A	0.6	0.4456989247311828	0.16135246849346743	3712	-0.0016419172172281577
MRPS5	0.5287878787878788	0.3448924731182796	0.16066580273934122	2915	0.00159067677309258
FIGN	0.6015151515151516	0.4490591397849462	0.16016636647789986	3738	-0.0025008130791068428
RFC3	0.5303030303030303	0.34838709677419355	0.15984773474982533	2942	0.0014664816896666042
C12orf60	0.6348484848484849	0.4931451612903226	0.15984044861035865	4088	-0.00156312165657689
KLHL2	0.5606060606060606	0.39301075268817204	0.15982170345972252	3294	0.0017868589712889803
FGD1	0.6075757575757575	0.4575268817204301	0.15981745369693526	3805	-0.0027754563071568823
U2AF1	0.5136363636363637	0.3225806451612903	0.1597640414169125	2739	0.0013100859974810178
CCDC92	0.5727272727272728	0.41021505376344086	0.15974013859147718	3430	-0.0020577891768878806
KPNA1	0.5424242424242425	0.3670698924731183	0.15948375280928676	3089	0.0014035838470578465
SLC6A19	0.44545454545454544	0.19771505376344087	0.1593385095814354	1765	0.002484441538645768
TET3	0.5196969696969697	0.3327956989247312	0.15933196308941266	2819	0.0013563604153222417
ST14	0.5121212121212121	0.3216397849462366	0.15881598464423818	2731	0.0013954187955911085
CLTC	0.5181818181818182	0.33198924731182794	0.15829553636354082	2812	0.0015458543441151489
ZNF575	0.5651515151515152	0.4014784946236559	0.15821125343277637	3360	-0.0013656265447297617
ADAM11	0.5924242424242424	0.43938172043010754	0.15791018676381635	3660	-0.001688453869760062
RAB18	0.6151515151515151	0.4696236559139785	0.15786500839919387	3900	-0.0024280409247827463
MAST2	0.5878787878787879	0.4334677419354839	0.15770718593918565	3613	0.0029531722672803537
TCHHL1	0.41818181818181815	0.13239247311827956	0.15734826611947683	1261	0.0032725409107107898
EME1	0.5363636363636364	0.3614247311827957	0.157058114102667	3043	0.0017411790366795449
HSPBAP1	0.5863636363636363	0.43239247311827955	0.1568590632402446	3604	-0.002167185873151346
IMMT	0.5060606060606061	0.3150537634408602	0.15683846314817845	2678	0.001278874160660661
IRX5	0.5393939393939394	0.36626344086021506	0.15679691374414856	3081	-0.003448347018930853
TRIM3	0.6318181818181818	0.49260752688172044	0.15653203933550816	4082	0.003447195853042062
SLC45A3	0.5863636363636363	0.4327956989247312	0.15651019704184013	3607	0.004775065576412488
XPNPEP3	0.5303030303030303	0.3532258064516129	0.15645283360518436	2978	0.001450772665973873
RPP25	0.546969696969697	0.3778225806451613	0.15642594695775275	3172	0.002030820846446656
HINT1	0.5606060606060606	0.3975806451612903	0.1562087857813782	3328	0.0016287491122447665
SPRYD4	0.5848484848484848	0.431989247311828	0.15543304043652872	3600	0.002919351715354558
GCAT	0.5772727272727273	0.42231182795698924	0.15489652162051887	3523	0.0016659262194258083
ZNF616	0.6	0.4532258064516129	0.1545863683662851	3768	0.002402128840052518
PLAC9	0.5696969696969697	0.4125	0.15439838728191002	3445	-0.0016989904039892505
LIFR	0.5227272727272727	0.34475806451612906	0.15438567860398514	2910	-0.0014096518964377299
RETSAT	0.6015151515151516	0.4557795698924731	0.15408546117092797	3788	0.0015884614485259126
DDX1	0.5333333333333333	0.36155913978494625	0.15371943288241413	3042	0.001578346952291271
CARD10	0.5151515151515151	0.3342741935483871	0.15364184709047715	2827	-0.0016983207078200527
HTRA4	0.5196969696969697	0.34126344086021504	0.1536242042444595	2882	0.0014006656821851787
VPS25	0.5666666666666667	0.40940860215053765	0.15349570759625386	3420	-0.0016696676645903724
KIF1A	0.5212121212121212	0.34408602150537637	0.15326688510304062	2904	0.0013059344540508684
CCDC85A	0.5121212121212121	0.33051075268817204	0.15303077826199749	2797	-0.0009536028449686557
PROL1	0.656060606060606	0.526747311827957	0.1529527883066307	4352	-0.0013632927302519046
IGFBP6	0.5696969696969697	0.4143817204301075	0.15284242705529424	3459	-0.0015150015169841907
HEY2	0.6242424242424243	0.4869623655913978	0.15254625872168862	4035	-0.0037107388946866875
PTX3	0.6181818181818182	0.47956989247311826	0.15216147856390028	3976	-0.0015412505828550668
MEPE	0.5060606060606061	0.3225806451612903	0.15203906437375364	2734	0.0027692557679096074
CTSE	0.5121212121212121	0.3327956989247312	0.15151515868169918	2814	0.0015168005410142434
MYO1B	0.5166666666666667	0.33978494623655914	0.1514906347554631	2869	0.001342293538929058
CCDC61	0.4712121212121212	0.265994623655914	0.15128772336337548	2290	-0.0011653717240702438
SLC2A13	0.5772727272727273	0.4266129032258065	0.15124523245414123	3555	0.0019378673044842594
ZNF564	0.5136363636363637	0.335752688172043	0.15109244643483366	2837	-0.0012581223142393964
FAM9A	0.3939393939393939	0.06411290322580646	0.15107778173729539	737	0.008607998186499691
ACOX3	0.5909090909090909	0.4452956989247312	0.15088529423814342	3703	-0.003205169275633711
ARL4A	0.5757575757575758	0.425	0.15087178604224064	3542	0.0013048723573052116
NR1I3	0.5712121212121212	0.41948924731182796	0.15031205880940707	3498	0.002237202216330585
PCDHB7	0.5848484848484848	0.43790322580645163	0.15028851505787222	3644	-0.0019743733576413434
RTN4RL1	0.5075757575757576	0.32768817204301076	0.15025361158171438	2773	-0.002669554729666231
IGF2BP1	0.5060606060606061	0.3254032258064516	0.15021007764118344	2755	0.0012162126350926852
SLC7A4	0.5545454545454546	0.3966397849462366	0.150197542154828	3317	-0.000981082365910884
PROKR1	0.48484848484848486	0.2913978494623656	0.15016534658858	2488	0.008779541130031595
MPPED1	0.6363636363636364	0.5048387096774194	0.15009655489718865	4176	-0.0013139952011764708
TH	0.4909090909090909	0.301747311827957	0.14994029534179176	2569	0.0016029562678393588
PRDM16	0.5712121212121212	0.4200268817204301	0.1498607060518628	3502	0.0013446749129601995
NDUFA1	0.5303030303030303	0.3627688172043011	0.14962008921276904	3049	0.0014940627452870075
HRH1	0.5212121212121212	0.3497311827956989	0.1493501750787604	2946	0.0009632561990213838
PLSCR4	0.5151515151515151	0.34153225806451615	0.14873680026425448	2881	-0.0010617596514519675
SALL2	0.48484848484848486	0.2940860215053763	0.1485914652150108	2508	-0.001295933996923571
QRFP	0.556060606060606	0.40080645161290324	0.14855758595796195	3349	0.0028271863564018136
PPP1R1B	0.6242424242424243	0.49112903225806454	0.1484708778973158	4066	0.004671556492221972
ATP1A1	0.5818181818181818	0.4361559139784946	0.14828041539579886	3629	0.0032562834878079295
ATP5J	0.509090909090909	0.33306451612903226	0.1482415818147418	2814	0.0013572948042381281
HNRNPH3	0.5712121212121212	0.4220430107526882	0.14816298449445733	3517	0.002928648003637749
VTI1B	0.55	0.39314516129032256	0.1479368821540063	3288	0.001191495391755689
CCAR1	0.6045454545454545	0.46653225806451615	0.1478228587967939	3870	0.0032198315680625708
TCEAL8	0.6136363636363636	0.4783602150537634	0.14772109143057674	3964	0.002491115668580277
PITPNM1	0.55	0.3942204301075269	0.14709025248583657	3296	0.0018784335192496703
NONO	0.5454545454545454	0.3880376344086022	0.14694745543960075	3247	0.0016634482038233264
GLB1	0.5757575757575758	0.42983870967741933	0.14673546970509185	3578	0.001656596481277479
NMT1	0.48787878787878786	0.30228494623655916	0.1466495229408358	2571	-0.001052383402735862
SORCS3	0.6303030303030303	0.5006720430107527	0.14660941535662161	4141	-0.0013011233310987226
GABRR1	0.6439393939393939	0.5180107526881721	0.14632280316646737	4279	-0.0016787755154414768
TRIM7	0.5787878787878787	0.4344086021505376	0.14628457500938816	3614	-0.001408138308664614
DDIT4L	0.5621212121212121	0.41196236559139787	0.1462672664529602	3436	-0.0020681123978357344
C1orf127	0.4954545454545455	0.3150537634408602	0.14621633275332077	2671	0.0015925342756064574
MYBL1	0.603030303030303	0.46706989247311825	0.14549126191796885	3873	-0.0016959703392594432
SDPR	0.5757575757575758	0.4314516129032258	0.14534629176544564	3590	-0.0012979159994887263
PKIG	0.4636363636363636	0.26424731182795697	0.14513203587764886	2272	-0.0009695849693878422
SLC37A1	0.4803030303030303	0.29274193548387095	0.14499316012743077	2495	0.001069453535178112
TNNT2	0.4984848484848485	0.3217741935483871	0.14494851253524746	2723	0.00263771088650486
TMEM19	0.5818181818181818	0.4400537634408602	0.1448650819757503	3658	-0.002169114575953388
TTLL5	0.5924242424242424	0.45403225806451614	0.14482119164877416	3769	0.0023028648545695913
CPOX	0.5893939393939394	0.4506720430107527	0.14427992544282092	3742	0.003988182270984949
RNASE4	0.5212121212121212	0.357258064516129	0.14402875063662834	3002	-0.0022764173738042863
AREG	0.5909090909090909	0.45309139784946234	0.14388173891382852	3761	-0.004127231139343566
PPP2R4	0.5909090909090909	0.45309139784946234	0.14388173891382852	3761	0.0019701715800844706
POLDIP2	0.543939393939394	0.3904569892473118	0.14341340382707982	3264	0.0024725614368882507
FSD2	0.646969696969697	0.5245967741935483	0.14336801330278479	4330	-0.002989862301556708
BRI3BP	0.5818181818181818	0.44193548387096776	0.14320542478994844	3672	0.0020086724598133467
ANLN	0.5257575757575758	0.36518817204301074	0.14305862746636738	3064	0.0010633627559333996
C1orf115	0.546969696969697	0.3952956989247312	0.1429171598147304	3302	0.0013832475930674435
FRZB	0.55	0.3995967741935484	0.14282241805411036	3336	-0.0017210254880582001
PSMB2	0.4772727272727273	0.29193548387096774	0.14256292945537108	2487	0.0009465116934450821
MCTS1	0.5348484848484848	0.3790322580645161	0.14239744909123392	3173	0.001511804998040989
EIF3D	0.5712121212121212	0.4290322580645161	0.14221460895971347	3569	0.0018179294227626316
RTN1	0.5348484848484848	0.37943548387096776	0.14209161532432443	3176	-0.0013959527289118035
C20orf194	0.5378787878787878	0.38467741935483873	0.1413368734884556	3217	-0.002079692522326239
ADAM32	0.503030303030303	0.3342741935483871	0.14130024929433396	2819	-0.0010547261335958709
HTATSF1	0.5242424242424243	0.36545698924731185	0.14127130838586416	3065	0.002422171854298287
CHCHD1	0.5454545454545454	0.39556451612903226	0.14104937473662932	3303	0.001810136514717781
SLAMF9	0.5196969696969697	0.3592741935483871	0.1410069941623691	3016	0.0012686063181961173
PHLDA2	0.5257575757575758	0.3688172043010753	0.1403948982780219	3091	0.001436068237224144
ACADS	0.4712121212121212	0.285752688172043	0.14038626437967794	2437	-0.0012535447908182593
SLC25A33	0.4666666666666667	0.2782258064516129	0.14036817840212742	2378	0.0008730635284612236
SPATA9	0.556060606060606	0.41155913978494624	0.13982247207196358	3429	-0.0026672096223630736
EIF4G1	0.5272727272727272	0.3719086021505376	0.13970052057205293	3115	0.0013971934294924125
CD163L1	0.5196969696969697	0.36129032258064514	0.13955424312178635	3031	0.001027408279183933
C21orf59	0.5515151515151515	0.4057795698924731	0.13951190300866007	3383	0.001462731861687334
KLHL23	0.5212121212121212	0.3635752688172043	0.13947509920293658	3049	-0.0011271985679965203
CATSPER2	0.5015151515151515	0.33481182795698927	0.13941848705936474	2822	-0.001012236370494265
SPRED2	0.6060606060606061	0.4775537634408602	0.13925186124202008	3953	0.0022061522346267424
PHB	0.5212121212121212	0.3641129032258065	0.13908386900291345	3053	0.0037376998864254883
PFKL	0.4863636363636364	0.31223118279569895	0.13906127526685835	2644	0.0009392137922411509
URB1	0.5818181818181818	0.4467741935483871	0.1389052166734032	3708	0.002296487101027373
RRN3P3	0.5196969696969697	0.3626344086021505	0.13858122600998155	3041	-0.001513119071913706
OLFM4	0.6196969696969697	0.49556451612903224	0.13844014460540519	4096	-0.004955592692692573
PSMB3	0.5212121212121212	0.3650537634408602	0.13839782509610343	3060	0.0034829757726836516
RNASE3	0.6590909090909091	0.5440860215053763	0.1383712276487321	4483	-0.0038529030983092084
SLC9A4	0.4393939393939394	0.23413978494623655	0.138245595081455	2032	0.0018140283538991859
MKI67	0.5015151515151515	0.33669354838709675	0.13815490167377106	2836	0.00143118694006503
FAM162B	0.593939393939394	0.46344086021505376	0.13798657275622564	3840	-0.003714915351744901
PLEKHB1	0.5242424242424243	0.3712365591397849	0.13701353653362694	3108	-0.0014845290276200072
HHIPL2	0.5378787878787878	0.3903225806451613	0.13696187348845562	3259	0.0009738732833997407
MUSTN1	0.5590909090909091	0.4196236559139785	0.13649863202548615	3491	-0.0014982846252676882
OAT	0.5666666666666667	0.4297043010752688	0.13646532474852582	3571	0.0017702987688179924
ESRP1	0.5060606060606061	0.3467741935483871	0.1358449956952937	2914	0.00151248164980335
JAG2	0.5484848484848485	0.40658602150537637	0.1355234361338768	3387	-0.001749771112407832
PIPOX	0.5606060606060606	0.4228494623655914	0.13547748736537635	3516	0.002490560519842329
OXCT1	0.5454545454545454	0.4025537634408602	0.13547112869662473	3355	0.002171369981091046
KRT3	0.45606060606060606	0.27123655913978495	0.13442200538637725	2319	0.002041456553204625
C11orf35	0.49393939393939396	0.33131720430107525	0.13420503501933537	2791	-0.0012354759984319166
MAT1A	0.5833333333333334	0.45416666666666666	0.13401041666666672	3764	-0.0018554118432808514
NDRG2	0.5363636363636364	0.3920698924731183	0.1339671498293406	3271	-0.0016698709451203012
KCNK1	0.6772727272727272	0.5698924731182796	0.13392091619056892	4687	0.0012326744531684973
SF3B14	0.4863636363636364	0.3204301075268817	0.13387413296717054	2705	0.0017553101475468115
SPIN2B	0.5848484848484848	0.45631720430107525	0.13382235928841912	3781	-0.0019699897590836853
ATP2A3	0.5318181818181819	0.3860215053763441	0.13381797589937788	3223	0.0017659114282075673
OR56A3	0.396969696969697	0.15483870967741936	0.13360991429764488	1414	0.006618894748698441
ADAM33	0.546969696969697	0.4071236559139785	0.1334261781983586	3390	-0.0016949538162793418
RBL2	0.5818181818181818	0.4529569892473118	0.13334236258622548	3754	-0.003829655778270013
UGT3A2	0.4696969696969697	0.2961021505376344	0.1329387597895042	2513	0.001679710989352831
CDK2AP1	0.4909090909090909	0.3293010752688172	0.13255253736399086	2774	0.0017160745671297131
ZNF846	0.5166666666666667	0.3670698924731183	0.1322041384842179	3072	-0.0012603286783817922
IGFBP2	0.5318181818181819	0.3881720430107527	0.1321530435372551	3239	-0.002781121370210496
GRAMD2	0.509090909090909	0.3567204301075269	0.1319240884629092	2990	0.0009483677403876045
GABRR2	0.5272727272727272	0.38225806451612904	0.1318953010380027	3192	0.002313845009144686
ERCC6L	0.4590909090909091	0.28118279569892474	0.1317006982128541	2395	0.0007261523113412799
CYP2C9	0.4696969696969697	0.29838709677419356	0.13158038382118414	2530	0.0044619861822590675
RASGRP1	0.4727272727272727	0.30376344086021506	0.1311988463769279	2572	-0.0011483162975339243
GRAMD1B	0.49696969696969695	0.34059139784946235	0.13097637941710166	2862	0.0010401122272300388
PIK3R2	0.5409090909090909	0.4020161290322581	0.13096567662601796	3348	0.002111709620170897
OR52E6	0.3924242424242424	0.15188172043010753	0.13092872904143124	1389	0.007791035965258976
UBA1	0.5227272727272727	0.3772849462365591	0.13089987099616923	3152	0.0012176715551994997
TMEM26	0.4621212121212121	0.2877688172043011	0.13074512253721585	2446	-0.0008569803529493308
CACHD1	0.49242424242424243	0.3342741935483871	0.1307423980546645	2812	-0.00106313744280584
ITM2C	0.5621212121212121	0.4306451612903226	0.1305250021738528	3575	0.002176615606614115
NMU	0.5196969696969697	0.37405913978494626	0.13016470025555904	3126	0.002468654992945875
TOMM70A	0.5318181818181819	0.3911290322580645	0.12984865863726666	3261	0.0024408360787401082
FOXP4	0.4696969696969697	0.3014784946236559	0.1297259606219704	2553	0.00136878454193158
KCNH1	0.5196969696969697	0.375	0.129459940312213	3133	-0.001570729281857549
CEL	0.5	0.34758064516129034	0.12918769510926117	2916	0.0037110575460002986
CRYBB3	0.5227272727272727	0.3795698924731183	0.12917049838083797	3169	0.002973317701536489
SYT16	0.4287878787878788	0.2342741935483871	0.12897464723266147	2026	0.0013338209532447903
FAM127C	0.4863636363636364	0.32809139784946234	0.12890562143404535	2762	0.0009432741966994521
ARHGEF17	0.5287878787878788	0.3885752688172043	0.12862588121662183	3240	-0.0013364229843138733
CD19	0.4863636363636364	0.3286290322580645	0.12855254593398752	2766	0.0015907582640954637
ALDH18A1	0.48484848484848486	0.3264784946236559	0.12848984580814293	2749	0.001404996777020728
S100A7	0.4257575757575758	0.2303763440860215	0.1281962534005269	1995	0.0010624874422944775
SUV39H1	0.47878787878787876	0.318010752688172	0.12810699404889878	2682	0.0010861410092520595
C1RL	0.5212121212121212	0.3788978494623656	0.1280984949712335	3163	-0.00177131428766307
RUNX1	0.5409090909090909	0.40591397849462363	0.1278164866907654	3377	-0.001674932724805177
NASP	0.4727272727272727	0.30981182795698925	0.12748770563811418	2617	0.0014902430006051483
ZNF710	0.5242424242424243	0.38387096774193546	0.12747319950044392	3202	0.0014082416992798402
TCP10L	0.6015151515151516	0.4842741935483871	0.12729898296535508	4000	0.0038425236818505014
MOCS3	0.5242424242424243	0.3844086021505376	0.12706014596824364	3206	0.00343028812547463
LRRC49	0.42424242424242425	0.23024193548387098	0.12697028567173008	1993	-0.0009819589248694339
CMA1	0.6181818181818182	0.5053763440860215	0.1267435111688257	4168	-0.0013334575026267446
ANXA7	0.5621212121212121	0.4352150537634409	0.12656811409430602	3609	0.0026534970421358455
CYP26C1	0.6212121212121212	0.5092741935483871	0.12654429532650313	4199	-0.0021158864872215548
MDH1	0.5121212121212121	0.3685483870967742	0.1264402222728658	3080	0.0016802277495410211
RAP1GAP	0.5651515151515152	0.43938172043010754	0.12633993882993214	3642	0.0030429965355535577
MRPS6	0.4621212121212121	0.2954301075268817	0.12627706625903343	2503	0.0009067500836238323
HMGCL	0.4287878787878788	0.2400537634408602	0.12623323565328814	2069	-0.0011525738308131332
SRPK3	0.4257575757575758	0.2346774193548387	0.12619602215992104	2027	0.0008064192291608277
ATG7	0.5106060606060606	0.3668010752688172	0.12617552030927953	3066	0.0015680448535468604
PA2G4	0.5424242424242425	0.4099462365591398	0.12616814190051115	3408	0.0037517824670317912
ZBTB33	0.5409090909090909	0.4080645161290323	0.12606599530447793	3393	0.0016584942379878806
GRIN3A	0.556060606060606	0.4280913978494624	0.12594115269978182	3552	0.0034283603947724145
REEP1	0.6378787878787879	0.530510752688172	0.1254476893079409	4368	0.003333013655586258
DGKD	0.5818181818181818	0.46169354838709675	0.1253514640719464	3819	0.0021887336840123277
DIP2B	0.5863636363636363	0.4676075268817204	0.12516551485314784	3866	0.002926841263591586
SUSD4	0.5621212121212121	0.4368279569892473	0.12516159310922106	3621	-0.001964529471948467
MAS1L	0.6712121212121213	0.5704301075268817	0.12513520408894552	4687	-0.0016206345994094866
IMPACT	0.4590909090909091	0.29301075268817206	0.12490916161902825	2483	-0.0010745064735085187
AADAT	0.553030303030303	0.42553763440860215	0.1247602377717196	3531	0.0033599035323149213
GNA15	0.4893939393939394	0.33911290322580645	0.12450886678128364	2846	-0.0010318307501874892
LRRC29	0.49696969696969695	0.3502688172043011	0.12429063540045232	2934	-0.0012892263332677895
PIGT	0.5757575757575758	0.4553763440860215	0.12412917128908998	3768	-0.002196746142923341
GALK2	0.48484848484848486	0.3331989247311828	0.12405652981785505	2799	0.0014446925387515254
GALNT12	0.5621212121212121	0.4381720430107527	0.12398551784040386	3631	0.002722266152322705
SPATA12	0.4666666666666667	0.3063172043010753	0.12394754812695108	2587	0.0015340308987744373
VSX2	0.45606060606060606	0.2900537634408602	0.12386009071416082	2459	0.004023053465902403
CEP68	0.44242424242424244	0.2685483870967742	0.12362097407238595	2290	-0.0007838144077835643
DPYSL5	0.4106060606060606	0.2122311827956989	0.12355526205556654	1850	0.0014979954060717628
RPH3A	0.4666666666666667	0.306989247311828	0.1235353798126951	2592	0.0019462220272872515
PORCN	0.5409090909090909	0.4114247311827957	0.12331233519926345	3418	-0.0017611408666159702
ABLIM2	0.48787878787878786	0.3388440860215054	0.12321039703032592	2843	-0.001018085038782268
ADRA2A	0.5045454545454545	0.3625	0.12315986570247932	3030	-0.0012082687062360692
EFS	0.5363636363636364	0.4064516129032258	0.12248303678158946	3378	0.0011385000462388398
UAP1	0.5181818181818182	0.38239247311827956	0.12228839319670073	3187	0.0012973742070150345
TMEM52	0.5742424242424242	0.4559139784946237	0.12189680601302015	3771	-0.0024366700145648556
RAD23B	0.4984848484848485	0.35591397849462364	0.12181238408109092	2977	0.00128734982023089
PURG	0.5575757575757576	0.4349462365591398	0.12171249673922084	3604	-0.0025663362940680293
BAZ1A	0.45454545454545453	0.2915322580645161	0.12162051275573826	2469	0.0010096968183019388
HSPA6	0.546969696969697	0.4221774193548387	0.12094207599001082	3502	-0.0019827321657836425
C12orf54	0.6045454545454545	0.4946236559139785	0.12082264562186039	4079	-0.0019126085856218291
CALML5	0.4681818181818182	0.3138440860215054	0.120696104545359	2644	0.0010039186726869586
CHRNA4	0.3939393939393939	0.18588709677419354	0.1206342333501986	1643	0.0016459827171981674
KIFC2	0.5515151515151515	0.42862903225806454	0.12044611505629561	3553	-0.0015306363180649161
B3GNT7	0.46515151515151515	0.30981182795698925	0.12038256330569912	2612	0.001857034055206029
MAOA	0.4909090909090909	0.3473118279569892	0.12036622969836479	2908	-0.001032794181273115
C19orf33	0.4863636363636364	0.34086021505376346	0.12036390057036166	2857	-0.0019114573357204387
VENTX	0.5318181818181819	0.4032258064516129	0.12023952752384316	3351	-0.0013892729797934738
FAM53A	0.5727272727272728	0.4559139784946237	0.1201589731388237	3770	-0.001762717651905461
ERO1L	0.42727272727272725	0.2501344086021505	0.11999476110432676	2143	0.0006485006195848162
AS3MT	0.4212121212121212	0.24059139784946237	0.1195354303368564	2068	-0.000982153154341128
PPP2R2D	0.5378787878787878	0.4122311827956989	0.11937904238081311	3422	0.0018504710235659957
FCRL2	0.48787878787878786	0.34516129032258064	0.11888939532492648	2890	0.0016466313300594123
SCN2B	0.5257575757575758	0.39704301075268816	0.11877787607892377	3301	-0.0016847449353321158
F13B	0.3787878787878788	0.15725806451612903	0.11875015826126174	1420	0.00841876272144062
USP9X	0.46060606060606063	0.3057795698924731	0.11865679770340813	2579	0.0011314443040206547
UGT1A9	0.3712121212121212	0.13870967741935483	0.1185580643250211	1277	0.0048322102438457725
EXPH5	0.5212121212121212	0.39153225806451614	0.11836456619334011	3257	0.0018194818401617821
PCIF1	0.49393939393939396	0.3549731182795699	0.11797021018409429	2967	-0.0010150179051683476
BBS2	0.55	0.42983870967741933	0.11773868366285127	3561	-0.0013562087687326242
CD302	0.45454545454545453	0.2985215053763441	0.11749648107577523	2521	-0.0011048434470708759
ZNF181	0.45151515151515154	0.2942204301075269	0.11730027055509214	2487	-0.0006671617302920838
HIST1H2BG	0.5287878787878788	0.4032258064516129	0.11702556976443083	3349	0.0013252466142872187
PRRT4	0.4909090909090909	0.3521505376344086	0.11698173438098702	2944	0.002137512714237411
ACTR1A	0.49696969696969695	0.36088709677419356	0.11673938308804627	3013	0.0008108138121551721
PDCL3	0.43787878787878787	0.27486559139784944	0.11618673953970697	2334	0.0008069507609581276
FAM177B	0.46515151515151515	0.3168010752688172	0.11600301075627147	2664	0.0012518426545364372
LRRC52	0.45151515151515154	0.296505376344086	0.11595049384680216	2504	0.002579646749922838
PHLDA1	0.5242424242424243	0.39865591397849465	0.11590358162554504	3312	-0.0015028028233201407
OPLAH	0.5272727272727272	0.4026881720430108	0.11585876502227835	3344	-0.0027332477945884947
RNF113A	0.5424242424242425	0.42258064516129035	0.11564965710458099	3502	0.0028456604963865866
SSH2	0.55	0.43239247311827955	0.11553674919065794	3580	0.002756178080634451
ABHD8	0.5409090909090909	0.4211021505376344	0.11525562344067866	3490	-0.0019576842163606793
ODC1	0.49242424242424243	0.35698924731182796	0.11504031183082361	2981	0.0020223587604641506
DCST1	0.48484848484848486	0.346505376344086	0.11501207742451476	2898	0.0018371916415683303
DSPP	0.6727272727272727	0.5810483870967742	0.11494475532331164	4767	-0.0019503694251296843
SLC22A14	0.509090909090909	0.37983870967741934	0.11489610834960136	3162	0.002159336431562441
DUS4L	0.5454545454545454	0.42768817204301074	0.1146034886515328	3542	-0.001602234052082114
SLC16A10	0.5015151515151515	0.37002688172043013	0.11459755400352015	3084	0.001975311959677004
C22orf31	0.503030303030303	0.3728494623655914	0.11402276418044796	3106	0.003704859878944215
AKR1B15	0.3984848484848485	0.2118279569892473	0.11391909110975426	1839	0.0008995825942928251
ALOX15B	0.45	0.2978494623655914	0.11378569776852815	2513	0.001209447340947834
TAS2R40	0.38181818181818183	0.17903225806451614	0.11373257453926267	1584	0.0022166240613523064
MUC13	0.6333333333333333	0.5361559139784946	0.11364794701699617	4407	-0.0021945433982756566
TMEM151A	0.4772727272727273	0.33803763440860213	0.11351981392178338	2830	0.0021309459010107243
DRP2	0.5196969696969697	0.3959677419354839	0.11329448765872703	3289	0.0020012934378566454
REPS2	0.5151515151515151	0.39005376344086023	0.11323914518852318	3242	-0.0010800797208149636
ZDHHC3	0.45454545454545453	0.3057795698924731	0.113110424884308	2575	0.0010754754330525077
CCL18	0.44242424242424244	0.28817204301075267	0.11269608391167377	2436	0.000972995946687551
SYCE1	0.6590909090909091	0.5672043010752689	0.1126801072879967	4655	-0.002630559791273
TUBA3D	0.6212121212121212	0.5227150537634409	0.11267347210994633	4299	-0.0017712147922240257
CD274	0.4984848484848485	0.3685483870967742	0.11265923053732863	3071	0.001419277427940709
ATP13A4	0.43636363636363634	0.27903225806451615	0.1125542220999131	2364	0.0006108581532227282
SPSB4	0.5515151515151515	0.43776881720430105	0.11252742503432778	3621	0.0036429644646071096
CAP1	0.42424242424242425	0.2600806451612903	0.11233969253957608	2215	0.0005861027268785107
RTL1	0.41515151515151516	0.2456989247311828	0.1119828189185393	2102	0.007260861018643425
OSTM1	0.5151515151515151	0.39166666666666666	0.11197830578512395	3254	0.0018289833349210342
L1CAM	0.5060606060606061	0.3797043010752688	0.11192198075136957	3159	0.0021512234582332255
PGAM4	0.4484848484848485	0.29986559139784946	0.11121928641609549	2527	0.0012448383955483225
GATM	0.49393939393939396	0.3643817204301075	0.11120208670161078	3037	-0.0025677236380416656
CHI3L2	0.5424242424242425	0.42782258064516127	0.11119189825962784	3541	-0.0017684334884510151
FMO1	0.5272727272727272	0.40860215053763443	0.11106081150164011	3388	0.0013413131517580506
SLC7A2	0.4636363636363636	0.32271505376344084	0.1108136717604099	2707	-0.0014801289943219011
DHX32	0.5833333333333334	0.4793010752688172	0.11054825702393345	3951	0.0026348907098305606
DNAH8	0.44393939393939397	0.29448924731182796	0.11035826870898946	2484	0.001891772791282282
PNOC	0.47878787878787876	0.3458333333333333	0.10963713842975205	2889	0.0012151768611612375
ZBTB47	0.41818181818181815	0.25564516129032255	0.1095215845666962	2178	-0.0009322288175007403
SMARCB1	0.43333333333333335	0.28024193548387094	0.10924223537403172	2371	0.0010358637943336997
OTOP3	0.3575757575757576	0.13696236559139785	0.10910173281748525	1255	0.0024452277379068514
CHRM1	0.4393939393939394	0.29045698924731184	0.10870177137351186	2451	0.0010614750392190443
ACE2	0.36515151515151517	0.1571236559139785	0.1086477857696729	1410	0.0007659991439756124
RIPK1	0.5636363636363636	0.4573924731182796	0.108478075947967	3775	0.0011349136543615957
KCNN3	0.5393939393939394	0.42768817204301074	0.10802864934942084	3538	0.0016521960550246006
GEM	0.543939393939394	0.4334677419354839	0.10797578098050795	3584	-0.0016855084525756667
MYO18A	0.5590909090909091	0.45241935483870965	0.10789937199542489	3735	0.003157380246353995
HIST1H4H	0.4575757575757576	0.3188172043010753	0.10773116416267488	2674	0.0012972276496033297
UBXN4	0.5409090909090909	0.43024193548387096	0.10747452157919178	3558	0.0013285653076871707
UBE2Z	0.4954545454545455	0.37150537634408604	0.10745896195900927	3091	0.007845661980878677
NSDHL	0.43636363636363634	0.28830645161290325	0.10729261309887252	2433	0.0009740383446527501
A1CF	0.36363636363636365	0.1581989247311828	0.10720450517257525	1417	0.0027375074216357403
PCYOX1L	0.4681818181818182	0.3349462365591398	0.10700523349090184	2801	-0.00126698231044469
TFAM	0.5333333333333333	0.42123655913978497	0.10700420568851887	3486	0.0035807929684569272
CCNE2	0.45454545454545453	0.3157258064516129	0.10692878538841254	2649	0.0008469394945238755
TADA2B	0.4287878787878788	0.27741935483870966	0.10689754655628271	2347	-0.0011988292943853778
PTRH2	0.4803030303030303	0.35201612903225804	0.10677564581941829	2936	0.0019195237002578719
TARBP2	0.5333333333333333	0.4217741935483871	0.10655097410105216	3490	0.0018720444059712072
HS6ST2	0.45	0.30981182795698925	0.1065166312579489	2602	0.0016600962338077928
NUP188	0.43787878787878787	0.29193548387096774	0.10651150613122043	2461	0.0014564007473518066
LRRC70	0.5484848484848485	0.44086021505376344	0.10647789980019662	3642	-0.0020606863117691504
DNLZ	0.48787878787878786	0.3627688172043011	0.10642449692626764	3021	0.0013100426277150013
GTF2IRD2B	0.4318181818181818	0.28293010752688175	0.10641749640358747	2390	-0.00098791609946049
FAM135B	0.4590909090909091	0.323252688172043	0.1062721623994653	2708	-0.0008384067627889104
SMAD3	0.47575757575757577	0.34690860215053765	0.10599969264468544	2895	-0.0014193127970136144
SCGN	0.4287878787878788	0.2794354838709677	0.10577485534920676	2362	0.002304865608365952
AOX1	0.5378787878787878	0.42849462365591395	0.10570594794793071	3543	-0.0017661292494555794
TFF1	0.46060606060606063	0.3263440860215054	0.10565748058582229	2732	-0.0017377501106616623
ERGIC1	0.5833333333333334	0.48440860215053766	0.10562608394033995	3989	0.0016096051345555035
MFSD6L	0.40454545454545454	0.24099462365591398	0.10557861616233281	2060	-0.0006526634046220998
ISLR2	0.4696969696969697	0.339247311827957	0.10552650476002101	2834	-0.0018144096331145065
TRIB3	0.4212121212121212	0.26814516129032256	0.10551782353260158	2273	0.0006208850941675952
ZBTB20	0.5151515151515151	0.39986559139784944	0.10548859237894985	3315	-0.001115626441162656
SLC3A1	0.47878787878787876	0.35228494623655915	0.10513314952930111	2937	0.0034429478550517174
NOX5	0.5772727272727273	0.47795698924731184	0.1048009180825376	3937	-0.0023498739386689587
DLST	0.5181818181818182	0.40470430107526884	0.10472682538539303	3353	0.0014116692801180541
SETMAR	0.5484848484848485	0.4428763440860215	0.10469617286644707	3657	0.0033733768822283524
INSIG2	0.4909090909090909	0.3696236559139785	0.10437008852597492	3074	0.0017100594752027759
DIABLO	0.44696969696969696	0.30900537634408604	0.10429758739963248	2594	0.0014673145921843141
PTK7	0.5333333333333333	0.4245967741935484	0.1041620237888773	3511	0.0013288379364704297
SPATA3	0.3484848484848485	0.13158602150537635	0.10412680856789445	1209	0.0019387779961632392
RPS26	0.5575757575757576	0.45483870967741935	0.10401247361516025	3752	0.003062899651471178
UCHL3	0.4121212121212121	0.256989247311828	0.10380042024635723	2184	0.0010612831444895012
ARPC5L	0.4212121212121212	0.271505376344086	0.1037044816722709	2298	0.0007031440554677834
SH3BP4	0.5166666666666667	0.40403225806451615	0.10370237888773272	3347	0.001154911403789855
LYSMD1	0.4621212121212121	0.33145161290322583	0.10369584299622844	2771	-0.0010282315362548677
MTMR14	0.47878787878787876	0.35443548387096774	0.10361332064734946	2953	0.0019407009010411987
NIPSNAP1	0.4575757575757576	0.32526881720430106	0.10357577047554345	2722	0.0010178867847244301
CACNA1S	0.4257575757575758	0.2791666666666667	0.1033354855371901	2358	0.003592008234759887
KIAA1671	0.5409090909090909	0.4352150537634409	0.1031705016057844	3595	0.0015686172110908187
ATP5G1	0.5136363636363637	0.4010752688172043	0.10296094279279414	3323	0.005926912589056305
EIF2B4	0.4863636363636364	0.3658602150537634	0.10269588981767351	3043	0.001476025107216233
THBS4	0.4818181818181818	0.35981182795698924	0.10268420879282848	2995	-0.002062912565775967
ITGA10	0.46060606060606063	0.3310483870967742	0.10256490846765835	2767	-0.0008857713640517968
PRSS45	0.5196969696969697	0.40940860215053765	0.10246953679735578	3389	-0.000870322193288664
GOLGA2	0.5166666666666667	0.4056451612903226	0.10239644756619268	3359	0.001561921591108631
RD3	0.5651515151515152	0.46586021505376346	0.10237049510811455	3839	-0.0016308024914285708
OCRL	0.5393939393939394	0.4342741935483871	0.10235174667281083	3587	0.0020521622221740957
CASP10	0.4727272727272727	0.3481182795698925	0.10228473780946344	2902	0.0009642268024141762
TTLL6	0.4863636363636364	0.3670698924731183	0.10180928081663292	3052	0.002609368779685401
TXNDC9	0.44393939393939397	0.3092741935483871	0.10143165869627122	2594	0.0011921916628049385
ZNF804B	0.6666666666666666	0.5860215053763441	0.10102323968088787	4800	-0.0016488519938539954
NRD1	0.41515151515151516	0.267741935483871	0.10066503651594938	2266	0.0007769252936019828
HOOK1	0.4772727272727273	0.3571236559139785	0.10025195058498143	2972	-0.001808871184913281
ARMC8	0.4893939393939394	0.37379032258064515	0.09978722266057605	3104	-0.0014046404019268514
DPF2	0.5181818181818182	0.4111559139784946	0.09946321109472363	3401	-0.0016072662887788047
LBX2	0.55	0.4508064516129032	0.0992735431841832	3717	0.0037554013637420306
TTLL7	0.4727272727272727	0.35268817204301073	0.09908212768112495	2936	0.000701781835582355
C21orf119	0.45606060606060606	0.3301075268817204	0.09902029709640155	2757	0.0011573966747961476
EWSR1	0.49242424242424243	0.3790322580645161	0.09881618187360312	3145	0.0010754502356102604
SYNGR4	0.4772727272727273	0.35913978494623655	0.0988078710671181	2987	0.0018291203086245728
LRRC26	0.49242424242424243	0.37916666666666665	0.09871427341597798	3146	0.0009355820918100468
LSG1	0.4893939393939394	0.37526881720430105	0.0986797427496037	3115	0.0015769837451147417
SKA3	0.43636363636363634	0.30295698924731185	0.09863028580670001	2542	0.0009446368404521427
ULK1	0.5060606060606061	0.39704301075268816	0.0984541846188687	3288	0.0019172891159725425
RAPGEFL1	0.5909090909090909	0.5012096774193548	0.09796241298019456	4119	-0.0020590599666471306
MRPL36	0.43333333333333335	0.29986559139784946	0.09785840487339577	2517	0.0013351497616676195
DPY19L2P2	0.546969696969697	0.44879032258064516	0.09776309576108262	3700	-0.0010777615495194787
GGT1	0.3803030303030303	0.2168010752688172	0.09762768861995226	1864	0.000590539050407727
QPRT	0.4090909090909091	0.26438172043010755	0.09745767780324292	2237	0.0006006369061363305
GRB14	0.5878787878787879	0.498252688172043	0.09734572796716578	4095	-0.0031764390166270583
MIA3	0.5166666666666667	0.4118279569892473	0.09734217828650718	3405	0.0018731755587750218
MYOCD	0.546969696969697	0.4493279569892473	0.09728023647099127	3704	-0.0025303159385328886
DEF6	0.48787878787878786	0.37553763440860216	0.09699719680486635	3116	-0.0019598369691432886
HSF2	0.5348484848484848	0.4350806451612903	0.09676773395075526	3590	0.004310816085258438
ZDHHC6	0.55	0.4536290322580645	0.09672070109261192	3738	0.004116340973077953
AQP12B	0.3787878787878788	0.2163978494623656	0.09665222786468411	1860	0.003531034510482876
FAM184B	0.47878787878787876	0.3643817204301075	0.09646379469059145	3027	-0.001141178704285865
FAM13A	0.55	0.45416666666666666	0.09623263888888893	3742	0.0027677548107592465
MAPKBP1	0.43636363636363634	0.3071236559139785	0.09608828311852798	2573	-0.0008895140130429312
CRYBA2	0.38333333333333336	0.22553763440860214	0.09607721990981619	1931	0.0018208844923955601
LAX1	0.4909090909090909	0.3811827956989247	0.09569141180034191	3160	0.0014862613995432327
TGFBR1	0.45	0.32688172043010755	0.09564834084865301	2729	0.0010465460490927969
UCK1	0.4984848484848485	0.3911290322580645	0.09550522429383229	3239	0.002085223078804106
PPM1N	0.5515151515151515	0.4568548387096774	0.09545261869833516	3763	-0.0012836104682936854
TIPARP	0.55	0.4551075268817204	0.0953771389756042	3749	-0.003154891131114358
KRT37	0.5363636363636364	0.4385752688172043	0.09533768399514012	3617	-0.001298261773285686
C10orf82	0.4696969696969697	0.3540322580645161	0.09527640359225596	2944	-0.0010526492622949224
NKAP	0.49393939393939396	0.3856182795698925	0.09527466734677206	3195	0.001953825399365874
RSRC1	0.509090909090909	0.40524193548387094	0.0949525274442944	3351	0.0023152307581671095
WFDC6	0.3803030303030303	0.22365591397849463	0.09460842700011181	1915	0.0011808952845597741
RPRM	0.4590909090909091	0.34126344086021504	0.09430372674216388	2842	0.0033333663589730626
C1orf204	0.5	0.39475806451612905	0.0941660704994797	3267	-0.0013514785129565318
PSMA5	0.4348484848484849	0.3087365591397849	0.09377494182554907	2584	0.0009305717043076196
SLC29A4	0.4318181818181818	0.3045698924731183	0.0937041227476735	2551	0.0009305304456197659
SCN4B	0.45606060606060606	0.3381720430107527	0.09363094572630092	2817	-0.001048095055815657
CDCP2	0.4621212121212121	0.346505376344086	0.09349003885702163	2883	0.0029678216214572384
GGCX	0.37424242424242427	0.21586021505376343	0.09346175965978966	1853	0.0009503972992946799
BNC1	0.5363636363636364	0.44086021505376344	0.09332822119597262	3634	-0.0011055670336329248
LIAS	0.4863636363636364	0.37849462365591396	0.09329140664042758	3137	-0.0007129674376561765
TJAP1	0.46060606060606063	0.3448924731182796	0.0932071250533908	2870	-0.0008431504054280013
THAP5	0.4696969696969697	0.3571236559139785	0.09307793772915039	2967	-0.0014091776686475954
INTS12	0.453030303030303	0.3350806451612903	0.09295741670202161	2792	-0.0012087573364993449
TSPAN7	0.5136363636363637	0.4135752688172043	0.092777811072364	3416	-0.0012192323647079114
NKAIN2	0.46515151515151515	0.3518817204301075	0.09254518687489788	2925	-0.0014162730311320078
ASB14	0.3893939393939394	0.24314516129032257	0.09250807057783399	2066	-0.0009130778478851412
ZNF69	0.4484848484848485	0.32983870967741935	0.09234508491881258	2750	-0.001599449164737987
ACHE	0.49242424242424243	0.3879032258064516	0.09201272193603811	3211	0.002169424262781257
THBD	0.5227272727272727	0.4258064516129032	0.09193266741772087	3513	-0.0014700873070811586
ETFB	0.4984848484848485	0.3963709677419355	0.09137720010028388	3278	0.001148337139744179
C19orf73	0.46515151515151515	0.3536290322580645	0.09131243959197499	2938	0.0012563433280552575
SLC5A1	0.44242424242424244	0.3235215053763441	0.091073045843689	2699	0.0010032149753947033
EPHB6	0.45454545454545453	0.3403225806451613	0.09079211135095155	2832	0.0014071816119291826
HIST1H3A	0.4196969696969697	0.2923387096774194	0.09068362519696059	2452	0.0012508889696131796
TMEM63C	0.5621212121212121	0.47486559139784945	0.09048292722299146	3904	0.0015314181612348216
NELL2	0.4106060606060606	0.27970430107526884	0.09036284096642326	2352	-0.0009853044636086523
FAM189A2	0.353030303030303	0.18521505376344086	0.09032577871707329	1611	-0.000721535311140845
PRIM2	0.45151515151515154	0.3370967741935484	0.09023169687605409	2806	0.002099761399720952
PHF21A	0.4484848484848485	0.33306451612903226	0.0902066874162111	2774	-0.0009592164192333164
SLC38A3	0.4636363636363636	0.353494623655914	0.09000022873231413	2936	0.002397493148849119
TEKT3	0.3924242424242424	0.25336021505376344	0.08980538747015131	2144	-0.0007760999933427192
SLC39A8	0.5787878787878787	0.4952956989247312	0.08967757925843424	4067	-0.002477287224803731
CHML	0.5318181818181819	0.4396505376344086	0.0895379832701722	3622	0.0017929221543009945
SEC13	0.4121212121212121	0.28413978494623654	0.08910847609096356	2386	0.0012355826380810006
MAPKAP1	0.44696969696969696	0.3327956989247312	0.08902893278638238	2771	0.0015957788791696528
BHLHB9	0.42727272727272725	0.30591397849462365	0.0889786212326653	2558	-0.0011000197325396993
KCTD6	0.4803030303030303	0.3764784946236559	0.08895494400417953	3118	-0.0011665225730050919
SLC6A7	0.4621212121212121	0.35309139784946236	0.08888247945709099	2932	0.0025537939025732956
HMGXB4	0.5121212121212121	0.4163978494623656	0.08888096686761664	3436	0.0017106534076446855
SH3GL3	0.4	0.2668010752688172	0.08881718623540295	2249	0.00226473933041272
HRH3	0.37424242424242427	0.2264784946236559	0.08876488357584933	1932	0.002867425108617442
PGAM1	0.38484848484848483	0.24368279569892473	0.08872705137053057	2067	0.0009650604209626186
FOXRED1	0.46060606060606063	0.35147849462365593	0.08862081088412266	2919	0.001214995493098896
DNAJC9	0.44393939393939397	0.3297043010752688	0.08837725934374491	2746	0.0014220152216231944
ATHL1	0.42424242424242425	0.30282258064516127	0.08828011917849389	2533	-0.0006212741599224588
EPHB4	0.4621212121212121	0.3543010752688172	0.08802676275573823	2941	0.001013475209786223
SLC4A1AP	0.5	0.4026881720430108	0.08784223609665856	3326	0.0019310341622071226
FAM134A	0.41363636363636364	0.2887096774193548	0.08774176348672613	2421	-0.0007314486887588456
TMEM219	0.4909090909090909	0.39153225806451614	0.08769422643209122	3237	-0.0011174378233363403
SLC35A2	0.3878787878787879	0.2510752688172043	0.0874111634746863	2124	0.0008016812257736689
EIF4E2	0.3939393939393939	0.260752688172043	0.0871962817083903	2200	0.0007873592483929987
GAMT	0.353030303030303	0.19475806451612904	0.08669969116359891	1682	-0.0010297006160881327
HOXD12	0.30303030303030304	0.07258064516129033	0.08655941450260815	740	0.004501721382316961
DNAJB3	0.30303030303030304	0.07258064516129033	0.08655941450260815	740	0.009531244734871245
TSHR	0.5015151515151515	0.40618279569892474	0.0865329836774709	3353	0.002147924279279761
FHL5	0.5075757575757576	0.4137096774193548	0.08647745248817759	3413	-0.002030278699878967
COL4A4	0.41818181818181815	0.29758064516129035	0.08632179268324143	2490	0.0011356196815736424
EML3	0.4484848484848485	0.33911290322580645	0.08614109818624233	2819	-0.001352664261656324
MUC21	0.32575757575757575	0.14233870967741935	0.08585768989082003	1274	0.0011045115755244149
IPMK	0.5287878787878788	0.44018817204301075	0.08585099394641718	3624	0.001604997593930861
TTC9B	0.5454545454545454	0.4600806451612903	0.08584646110499561	3783	-0.0015038415157167299
MAGEA4	0.3287878787878788	0.1497311827956989	0.08568204213643388	1331	0.0015229823691871795
PCBD1	0.4636363636363636	0.35981182795698924	0.08549412614820039	2983	0.0015149286232722086
SARNP	0.48484848484848486	0.38696236559139785	0.08533818087578081	3199	0.001071461231431606
CALM2	0.4681818181818182	0.36599462365591395	0.085242150330999	3032	0.0012443726689263974
VPS4B	0.45	0.3426075268817204	0.08512008252399124	2846	-0.0012910215373182197
MUS81	0.4772727272727273	0.3779569892473118	0.08493777047745456	3127	-0.0013573179704702103
KRT81	0.4393939393939394	0.32916666666666666	0.08471633953168044	2739	0.0016791054477533636
DIXDC1	0.4393939393939394	0.3293010752688172	0.08462783580292568	2740	-0.001108837208383342
ATP2B3	0.3803030303030303	0.2450268817204301	0.08459222209202995	2074	0.002896259245702271
IRAK2	0.4681818181818182	0.3670698924731183	0.08445390891580645	3040	-0.0011725885047377924
FCRL4	0.4257575757575758	0.3118279569892473	0.08403283855488	2601	0.0011972351920304769
CA10	0.35	0.19623655913978494	0.08399121285697767	1691	0.004226896889267357
ZPBP2	0.396969696969697	0.2717741935483871	0.08372372803333686	2284	0.004402939372004967
THNSL1	0.3621212121212121	0.21895161290322582	0.08319196347521186	1868	-0.0009419151417196944
FAM120C	0.4681818181818182	0.369489247311828	0.0826719109969719	3058	-0.001340791864296578
CCK	0.36666666666666664	0.2275537634408602	0.08266372918834547	1935	0.0022834982826057436
ZNF781	0.4954545454545455	0.4036290322580645	0.0825588109299886	3330	-0.0013498490328675602
STXBP6	0.503030303030303	0.41303763440860214	0.08243939832890443	3405	0.005394622440534544
MCM5	0.39090909090909093	0.2654569892473118	0.0823425042151245	2233	0.0009695194842498067
CD79A	0.556060606060606	0.47647849462365593	0.08217164177366316	3912	0.001984225900535388
NHLRC3	0.5348484848484848	0.45188172043010755	0.081865812485846	3715	-0.0017540603831470796
CCND1	0.42727272727272725	0.31733870967741934	0.08185812681134493	2643	-0.00112473704902425
CDH10	0.37424242424242427	0.2413978494623656	0.08178447037779175	2043	0.006294842261419532
RIPPLY1	0.4212121212121212	0.3092741935483871	0.08176912426100949	2579	0.00232818742193772
VPS33A	0.4666666666666667	0.3688172043010753	0.08175164758931668	3052	0.0011975951976166258
EPB41L4B	0.5287878787878788	0.44489247311827956	0.0816873081156853	3659	0.0024536176820083564
IRX2	0.5303030303030303	0.4467741935483871	0.08161412392776499	3674	0.003302938909852203
RRM1	0.5196969696969697	0.4342741935483871	0.08149086513011103	3574	0.0021956283910929174
TEP1	0.5318181818181819	0.44879032258064516	0.0814178248703572	3690	0.001215273628797782
CYP2C18	0.3924242424242424	0.26948924731182794	0.08137233162554501	2264	0.002952617826869891
MYH15	0.47878787878787876	0.38467741935483873	0.08126111591269804	3178	0.0031094806051949917
NEFL	0.49696969696969695	0.4073924731182796	0.08101025255272426	3359	-0.0010388966849169683
CLEC4G	0.6303030303030303	0.5625	0.08087566000918268	4601	-0.0020593181530121464
ZNF839	0.40454545454545454	0.2884408602150538	0.08045889495178823	2413	-0.001286972372281837
ERMP1	0.5303030303030303	0.4483870967741935	0.08017031539498666	3686	0.0027003120035196822
CSNK1E	0.5121212121212121	0.4268817204301075	0.08004013266713103	3514	0.0016649323540233573
MUC20	0.5121212121212121	0.42728494623655916	0.07969571062412026	3517	-0.001655607661895362
OR4N4	0.30303030303030304	0.11048387096774194	0.07962067881062064	1022	0.0018100231522410414
DMRT2	0.4727272727272727	0.3793010752688172	0.07960176868008437	3134	-0.0013405535941148803
A2ML1	0.34393939393939393	0.1974462365591398	0.07930929037202981	1696	0.0006867132384953441
TFPI2	0.5712121212121212	0.4970430107526882	0.0792315328815541	4075	-0.004157083967739478
UAP1L1	0.4666666666666667	0.37231182795698925	0.07916168054110302	3078	0.0017966494152327074
SYNCRIP	0.4106060606060606	0.2991935483870968	0.07908055760996588	2497	0.0014212286253948876
CCDC126	0.5121212121212121	0.4283602150537634	0.07877566206359306	3525	-0.0020334708170385418
TMEM8B	0.453030303030303	0.3556451612903226	0.0787529747145086	2945	-0.0014987297404747428
MGAT5B	0.46515151515151515	0.3709677419354839	0.07874886649103847	3067	0.0013781978057881496
INPP5A	0.44545454545454544	0.34623655913978496	0.07854999718115788	2870	0.0016826934262939356
DLK1	0.3878787878787879	0.2682795698924731	0.07847602646462737	2252	0.0028914449988206763
STAMBP	0.45606060606060606	0.36008064516129035	0.07833320538059621	2980	0.001102255301047917
C17orf74	0.3984848484848485	0.2846774193548387	0.07774894138146196	2381	0.0017737092122346036
CD164	0.5363636363636364	0.4583333333333333	0.07761650596877873	3764	0.00282505605914942
IPO13	0.47424242424242424	0.38387096774193546	0.07754895707620145	3169	0.0021627288730280956
VEGFB	0.5060606060606061	0.4228494623655914	0.07729566918355826	3480	-0.001874840792585275
ASPA	0.4257575757575758	0.32271505376344084	0.07712450738942737	2682	-0.0009713041068633377
KRT12	0.43787878787878787	0.3385752688172043	0.07710462021955435	2808	0.0070156208287145815
OLFM1	0.4348484848484849	0.3346774193548387	0.07708422974900843	2777	-0.001114678749707004
TXN2	0.44696969696969696	0.35053763440860214	0.07690527687240392	2903	0.0009728155170055106
SLC5A8	0.4393939393939394	0.340994623655914	0.07678970061388647	2827	0.0022779885759650377
SAT1	0.3696969696969697	0.24489247311827958	0.07670352601313485	2066	0.0011693351463850717
MST1	0.3575757575757576	0.22620967741935483	0.07668960424770839	1919	-0.000752102617919466
GSTP1	0.5	0.4163978494623656	0.07661283096311713	3428	0.0019352922204203637
NCEH1	0.4318181818181818	0.3321236559139785	0.07616081933109353	2756	0.0008241651523313803
CETN3	0.4636363636363636	0.3728494623655914	0.07594195609963983	3080	-0.0014670629208556065
TSPAN12	0.48484848484848486	0.3989247311827957	0.07593711211060564	3288	-0.001779370654213331
HMX1	0.3606060606060606	0.23333333333333334	0.0755922865013774	1974	0.0014763326312639952
ZNF440	0.5227272727272727	0.4446236559139785	0.07555360625458057	3653	-0.0017997638223494182
RBM11	0.3515151515151515	0.21922043010752687	0.07550530476819084	1863	-0.0009705316711204507
MAP3K13	0.4803030303030303	0.39395161290322583	0.07549312760922054	3248	0.0016525005925168313
HIST1H2AE	0.47424242424242424	0.3868279569892473	0.07527000864285652	3191	0.0014017174892615608
MRPS25	0.396969696969697	0.28736559139784945	0.07500595719277728	2400	0.00155056337688495
GART	0.42727272727272725	0.3282258064516129	0.07482980345026269	2724	0.001271347210275111
MOBP	0.3924242424242424	0.28158602150537637	0.0747060985350143	2354	0.0011391370953625518
PHF10	0.43636363636363634	0.3401881720430108	0.07468523074253076	2819	-0.0008827882032199788
SKAP1	0.3712121212121212	0.2513440860215054	0.07462458935681668	2115	-0.0008477687062418084
MAP3K5	0.3939393939393939	0.284005376344086	0.07452919230499107	2373	0.0007050941460211601
CDH20	0.5727272727272728	0.503494623655914	0.07450969287520937	4124	-0.0015816632168342542
GRM3	0.4863636363636364	0.40309139784946235	0.07406691175662598	3320	-0.0012960266099658895
C9orf142	0.4	0.29341397849462364	0.07390823722395655	2447	0.0009875985593235446
SEC24C	0.45606060606060606	0.3663978494623656	0.07374389230972099	3027	0.0020077161284247705
HS6ST3	0.509090909090909	0.4307795698924731	0.07360251588226407	3541	0.0011720525107605754
ZFP41	0.4696969696969697	0.3834677419354839	0.07356773423741723	3163	-0.0013427224137039337
TKT	0.3333333333333333	0.19381720430107527	0.07354600242802635	1662	0.0006793958747220465
HMGA2	0.543939393939394	0.47163978494623654	0.07342597753502295	3868	-0.0024068894852188206
RGS12	0.3515151515151515	0.2239247311827957	0.0734206165094326	1898	-0.0007742447851405041
CCDC160	0.5727272727272728	0.5047043010752689	0.07329009740174422	4133	0.0012166284723410855
PTPRZ1	0.49696969696969695	0.4168010752688172	0.07325574336091019	3429	-0.0010776345988072898
MRGPRX3	0.5878787878787879	0.5219086021505376	0.07321288023910477	4271	-0.0014535823019714805
C12orf45	0.41515151515151516	0.3149193548387097	0.07317658048056958	2617	0.001098168837504502
SPTBN5	0.44393939393939397	0.35201612903225804	0.07316683039242108	2912	-0.0010097374803133378
GSDMD	0.4090909090909091	0.3071236559139785	0.07303043187885862	2555	-0.0015666349108898084
SKA2	0.43333333333333335	0.33911290322580645	0.07278021664354262	2809	0.0017760649331742182
ATP8B4	0.4818181818181818	0.39946236559139786	0.0725785788067029	3290	-0.0012803042679252184
UQCRH	0.36666666666666664	0.24879032258064515	0.07254781983466296	2093	0.0008952188507358879
TLE3	0.35909090909090907	0.2375	0.07254003099173553	2004	-0.0010297240327204068
OPA1	0.4166666666666667	0.3185483870967742	0.07213803618915483	2645	0.0010010834682047166
CD47	0.4893939393939394	0.40940860215053765	0.07189102440066159	3369	-0.0012620081970683224
TXNDC5	0.35	0.22580645161290322	0.07151144640998959	1911	0.0006394227042224949
TTF1	0.4393939393939394	0.3486559139784946	0.07150608762394546	2884	0.0012873324160478468
SAP130	0.43333333333333335	0.3411290322580645	0.07140876112845417	2824	0.0012357318589601156
NICN1	0.35454545454545455	0.23306451612903226	0.07138341066038305	1968	-0.0007380902701478259
PLAA	0.44242424242424244	0.35268817204301073	0.07135026358562452	2916	0.0018923776605762038
SAA4	0.5863636363636363	0.5221774193548387	0.07115305676550758	4272	-0.0019920736030872564
CSRNP3	0.45	0.3625	0.07109375000000001	2994	-0.0011962135105179706
ASB6	0.4818181818181818	0.4013440860215054	0.07107168494614098	3304	0.0023456882469667954
CNGA2	0.33181818181818185	0.1975806451612903	0.07106519444277228	1689	0.0007948079477484684
FKTN	0.403030303030303	0.30228494623655916	0.07105723643945841	2515	-0.0010940417670233587
FAM9C	0.35	0.22688172043010751	0.07102468493467452	1919	0.0038649968746781492
ZNF585B	0.35909090909090907	0.24099462365591398	0.07086787236067991	2030	-0.0007261037970435211
STAT3	0.38636363636363635	0.2801075268817204	0.0708166328883385	2339	-0.0008576150374661081
OR52N5	0.3015151515151515	0.14193548387096774	0.07076570501151903	1255	0.0024173356553858073
SYT3	0.38636363636363635	0.28051075268817205	0.0705905771304474	2342	0.0009689067964977893
PXN	0.4015151515151515	0.30120967741935484	0.07048714712516325	2506	0.0008657782893918261
ALDH4A1	0.4	0.2991935483870968	0.070483220603538	2490	0.0007405686149567105
AHSA2	0.403030303030303	0.30376344086021506	0.0701611971574605	2526	-0.0007114319601766904
PSMD6	0.453030303030303	0.36774193548387096	0.07000232435030466	3035	0.0013144227616498883
SELT	0.48333333333333334	0.40456989247311825	0.06993431321540065	3329	-0.001643678797539474
MYEOV2	0.4984848484848485	0.42258064516129035	0.06991274250402996	3473	-0.002139629816797371
CBX4	0.49393939393939396	0.4173387096774194	0.06980452629000249	3431	-0.002142049515581107
RHBDL1	0.3378787878787879	0.210752688172043	0.06974537972669653	1791	-0.0005670012845374639
TUBAL3	0.38636363636363635	0.28225806451612906	0.06960724451974096	2355	-0.0011772589345138234
RTN4RL2	0.4590909090909091	0.37594086021505374	0.06943293243068278	3100	-0.0013055748764917053
RRP7B	0.3984848484848485	0.2991935483870968	0.06927339507553065	2489	0.0010821629280957754
CISD1	0.4621212121212121	0.37997311827956987	0.06917644407727831	3132	0.001451316352419402
C4orf32	0.38636363636363635	0.2830645161290323	0.06915133921276906	2361	-0.00093345651274739
C1orf105	0.30757575757575756	0.16008064516129034	0.06897703369304624	1394	0.0011583541123555351
SPARCL1	0.48787878787878786	0.4112903225806452	0.0688659822135841	3382	-0.0013970111602475174
LRG1	0.40454545454545454	0.30806451612903224	0.06875327869557367	2559	-0.001306238173190488
ABCA3	0.37424242424242427	0.2670698924731183	0.0687310646372437	2234	-0.0007995156620167075
B3GAT1	0.353030303030303	0.2368279569892473	0.06854291364596682	1995	0.000931213277093706
PLAC8L1	0.4772727272727273	0.39919354838709675	0.06843376712446576	3285	0.0029627070025396774
CCDC148	0.3803030303030303	0.2760752688172043	0.06841284080517598	2305	-0.0008139943433160239
COX7B2	0.27575757575757576	0.08763440860215053	0.06836245101664645	834	0.0038833697298596877
FAM111B	0.3621212121212121	0.2506720430107527	0.06829529912095125	2104	0.0006487933895541329
ICOSLG	0.5045454545454545	0.43172043010752686	0.06818358593025133	3545	0.0018220188990386347
NEB	0.3712121212121212	0.26424731182795697	0.06797179712650106	2211	0.001140896542490968
THSD7A	0.48787878787878786	0.4125	0.0678694616620753	3391	-0.00219734849305128
SEMA3F	0.41515151515151516	0.323252688172043	0.06785848012214665	2679	-0.0011852792167423316
FBXO41	0.42424242424242425	0.3350806451612903	0.06770259576538253	2773	-0.0010569609121133723
SCGB3A1	0.5212121212121212	0.45188172043010755	0.06746498603956508	3706	-0.0016379269664241049
SCNN1D	0.35	0.2349462365591398	0.06730026592669672	1979	-0.000714584389080887
GH2	0.2727272727272727	0.0846774193548387	0.06720989994066098	810	0.0027865938702111683
THOC2	0.5136363636363637	0.4435483870967742	0.06708714235343698	3639	0.00241154657574594
ATP10D	0.4575757575757576	0.3772849462365591	0.06703164326430516	3109	-0.001283949640248592
OR52I1	0.2727272727272727	0.08602150537634409	0.0669804659020438	820	0.006578014000442589
HDGFRP3	0.3409090909090909	0.22190860215053765	0.06697558055605718	1876	-0.0006827714259206934
CPSF3	0.38636363636363635	0.28696236559139787	0.06692946023832114	2390	0.001007595867978163
UCP2	0.353030303030303	0.2407258064516129	0.06668148096588819	2024	0.0006363739651463427
MLXIP	0.46060606060606063	0.3814516129032258	0.06665261008056156	3142	0.0014424390961145406
PSMD2	0.3984848484848485	0.30362903225806454	0.06659958524202388	2522	0.0009021072709110248
NQO2	0.5393939393939394	0.4737903225806452	0.06646855208384098	3881	0.0018365995892837199
B3GALT5	0.5196969696969697	0.4513440860215054	0.06637345632562494	3701	-0.0027912928433401164
PRKCG	0.37727272727272726	0.2762096774193548	0.0660429248436976	2304	0.0016327381672236081
CD38	0.39545454545454545	0.3006720430107527	0.06598062007240124	2498	0.0009060393584470574
GTF3C5	0.4318181818181818	0.3473118279569892	0.06584143630993505	2869	0.0015492663834557048
FNBP1	0.46060606060606063	0.3825268817204301	0.06583112782827809	3150	0.0014815406468982315
ZNF511	0.4681818181818182	0.3920698924731183	0.06547541429215054	3226	0.001324262462210947
FAM183A	0.4303030303030303	0.34596774193548385	0.06546701942803305	2858	-0.0016037199583178378
LRRC69	0.4666666666666667	0.3903225806451613	0.06542606081627934	3212	0.004030427008474902
SLC25A27	0.40454545454545454	0.3135752688172043	0.06532757557960647	2600	-0.0009263953165775917
CBY1	0.44545454545454544	0.3650537634408602	0.06516550186378016	3010	0.0012306059704533742
BLCAP	0.5196969696969697	0.4529569892473118	0.06491490620422365	3713	-0.0021982562517982853
TIRAP	0.5151515151515151	0.448252688172043	0.06445061110943891	3675	0.00257725147130251
CHN1	0.3151515151515151	0.18696236559139784	0.06436555135476417	1599	0.0006428948795501072
SMYD3	0.509090909090909	0.4415322580645161	0.06422281880745774	3621	0.0023684511047663225
UGT1A1	0.2727272727272727	0.10080645161290322	0.06421822460247159	930	0.006603036055898126
ACSM4	0.3393939393939394	0.22594086021505377	0.06413897378261856	1905	0.001979419966776276
PDE10A	0.45	0.3720430107526882	0.06408399815007514	3065	0.001382666967678648
TASP1	0.4303030303030303	0.348252688172043	0.06388076306891638	2875	-0.0012078669319493945
TDRD1	0.27575757575757576	0.11088709677419355	0.06374629235668576	1007	0.0004220339401849787
MFSD9	0.396969696969697	0.3064516129032258	0.06367234926122448	2542	0.0009765622051088111
KDM5B	0.4621212121212121	0.3872311827956989	0.06360802576302234	3186	0.0019138416752202399
MS4A10	0.2772727272727273	0.1157258064516129	0.06348770301038004	1044	0.0031079977782827273
ECH1	0.49242424242424243	0.42311827956989245	0.06345255602090341	3473	0.0023855338698876723
RFNG	0.39090909090909093	0.29905913978494625	0.06337354826645988	2483	-0.0007774998783566581
OXER1	0.4575757575757576	0.38225806451612904	0.0632543460334114	3146	0.001833154452267435
RIPK3	0.3606060606060606	0.2584677419354839	0.06323115732459396	2161	-0.000884398948728738
NFAT5	0.42272727272727273	0.3403225806451613	0.0628788882104557	2811	-0.0009525804208834069
HSDL2	0.49393939393939396	0.4256720430107527	0.06277943668426773	3493	-0.0017883104309506827
SYS1	0.4090909090909091	0.3233870967741935	0.06277615754078485	2676	-0.0011968930022421235
MRPS9	0.4075757575757576	0.32150537634408605	0.06275229114530032	2661	0.0013689970919513678
DMRTA2	0.31363636363636366	0.18884408602150538	0.0627056797697436	1612	0.001578139543332442
ISYNA1	0.4212121212121212	0.3387096774193548	0.06269540547849128	2798	-0.0010590064928345858
ALDH5A1	0.3712121212121212	0.27446236559139786	0.06246884880877644	2287	-0.0007100842046143577
EFNB3	0.4318181818181818	0.35228494623655915	0.06236225880386497	2906	-0.0010237415832498992
ZNF652	0.48484848484848486	0.41559139784946236	0.06236184329340134	3412	0.0023444449408207653
MXD3	0.43333333333333335	0.3541666666666667	0.06234375	2921	0.0012031025166337969
LIG1	0.5	0.4331989247311828	0.062338691611747	3553	0.0020762914354643318
SERPINF2	0.4727272727272727	0.4014784946236559	0.06228609273488837	3299	-0.0012340735497190537
ATP6AP1L	0.33484848484848484	0.22325268817204302	0.0622817450292825	1882	-0.0011736991322093134
MDP1	0.34393939393939393	0.2368279569892473	0.06220682549169684	1989	-0.0007942506916913762
C8B	0.3106060606060606	0.18548387096774194	0.06207185849603786	1585	0.0026372160001664285
FAM92B	0.43333333333333335	0.35456989247311826	0.06205796912937914	2924	0.0015268213619632916
MGST1	0.41818181818181815	0.3362903225806452	0.06178485199645682	2778	0.0010559851228288083
LHX2	0.3515151515151515	0.24865591397849462	0.061733138188239396	2082	0.0008222096444023552
FRAT2	0.3924242424242424	0.3040322580645161	0.061561172098432045	2521	0.0014250793373654653
PAPD4	0.37727272727272726	0.2842741935483871	0.06152289362621578	2364	-0.000917222682612677
HGSNAT	0.3393939393939394	0.2325268817204301	0.06111949537471013	1954	-0.0006857448520510611
CLDN12	0.4484848484848485	0.3741935483870968	0.061117847665950964	3080	-0.0015045803928972973
ANG	0.453030303030303	0.38010752688172045	0.06075472347159033	3127	-0.001674101421435027
GPR107	0.4121212121212121	0.3303763440860215	0.06069536474861182	2730	0.0011933025699215635
LRIG3	0.42272727272727273	0.34381720430107526	0.0604880771340307	2837	0.0012482856801465864
KRT24	0.31212121212121213	0.19233870967741937	0.06042547181564009	1637	0.001066189633535073
KIAA1257	0.45151515151515154	0.3788978494623656	0.06030235172054479	3117	-0.0019967987199142703
LRRC24	0.42727272727272725	0.3497311827956989	0.06025008325139578	2884	-0.0010170243801287553
CD22	0.38636363636363635	0.29838709677419356	0.060241999982800276	2475	-0.0009892544858766052
FAM181A	0.3878787878787879	0.3006720430107527	0.06004627663805781	2493	0.0032675159415736245
ADIPOR2	0.49393939393939396	0.4288978494623656	0.0600227596117738	3517	-0.0010990474518241561
DHX57	0.4681818181818182	0.3990591397849462	0.059946017830131815	3278	0.002203264541300539
AGAP7	0.4303030303030303	0.3540322580645161	0.05982185813771048	2918	-0.0011668661596247612
HTR2A	0.49242424242424243	0.4274193548387097	0.059794329636350264	3505	-0.0012575161875794754
C5	0.33484848484848484	0.2288978494623656	0.059729282316830196	1924	-0.0008612844250697152
COX8C	0.37424242424242427	0.28360215053763443	0.059627212313275606	2357	0.0027210085688240213
VPS39	0.3621212121212121	0.2676075268817204	0.05951798382438519	2230	-0.0009264399906855592
SLC26A4	0.5818181818181818	0.5282258064516129	0.059489894092758046	4314	-0.0028594929772058943
DEFB1	0.4015151515151515	0.3189516129032258	0.05948428552266585	2638	0.0016090700911216
ZDHHC17	0.36363636363636365	0.26975806451612905	0.05946199158718965	2247	-0.0007617172297629568
RGPD3	0.5303030303030303	0.47096774193548385	0.05941069000476813	3854	0.002266629010086008
WDR19	0.2863636363636364	0.15067204301075268	0.059302067686370856	1310	-0.000518177732303226
OSBPL1A	0.30757575757575756	0.18884408602150538	0.05894075782300346	1608	-0.0005958240341545926
CCNH	0.42272727272727273	0.3463709677419355	0.0587254998129531	2856	-0.0010161600965603599
USP36	0.4712121212121212	0.4041666666666667	0.05869016873278234	3318	-0.0011492564835519372
DCX	0.5151515151515151	0.4547043010752688	0.058625082146553015	3723	-0.0008393592097029003
AMN1	0.37575757575757573	0.2875	0.05853750573921028	2387	-0.0006755653942713464
EML5	0.4696969696969697	0.4026881720430108	0.058457479439174655	3306	0.003113004538450134
UBIAD1	0.4393939393939394	0.36693548387096775	0.05842538465250365	3020	-0.0014991319583161772
CALN1	0.5060606060606061	0.4446236559139785	0.05840714160811599	3642	-0.0015584403747831595
CAMSAP1	0.36666666666666664	0.2760752688172043	0.058226890391952814	2296	0.0012561136050968063
HSPA8	0.45	0.37997311827956987	0.058120429384900016	3124	0.0009666268349885806
RBP7	0.3893939393939394	0.30591397849462365	0.05804427779832189	2533	-0.0006607229343598504
RANBP3	0.3893939393939394	0.3060483870967742	0.05796202479219402	2534	-0.0009638313817152035
ZNF705A	0.4196969696969697	0.34381720430107526	0.057935276399411754	2835	0.004227983138844651
SPAG4	0.37727272727272726	0.290994623655914	0.05765683974715462	2414	0.0009318855484691821
EPHA1	0.39545454545454545	0.314247311827957	0.0576329245295639	2599	0.0011311782327346242
HRNR	0.45151515151515154	0.3825268817204301	0.05753911680899433	3144	-0.0015294158719117456
BUB1	0.3878787878787879	0.30483870967741933	0.05752331516852377	2524	0.0008328413370647049
ST5	0.42272727272727273	0.348252688172043	0.057418412288383784	2870	-0.0012375487890422332
PHGDH	0.3484848484848485	0.2530913978494624	0.057386433958112965	2113	0.0008356304453117122
PIM2	0.3924242424242424	0.31088709677419357	0.057345999101553774	2572	0.001236581130417845
TPRG1	0.33181818181818185	0.22970430107526882	0.05733923985264624	1928	-0.0006113976714769862
ANKRD17	0.4803030303030303	0.41693548387096774	0.05685580320755563	3419	0.0017421914486849609
MMAB	0.4818181818181818	0.41868279569892475	0.056853476916310944	3433	0.0017341387436925072
B3GNT4	0.33484848484848484	0.23521505376344087	0.056797386288387604	1971	0.0008151751165428767
RBMX2	0.45151515151515154	0.3836021505376344	0.05671532215065232	3152	0.0019642824476689496
CDKL4	0.4212121212121212	0.34771505376344086	0.056513892442302115	2865	0.0027557848802458053
SLC25A26	0.3106060606060606	0.2	0.05647612488521579	1693	-0.0005913737371775256
DMKN	0.33181818181818185	0.23158602150537635	0.056471220428435345	1942	-0.0009871340193736034
TIAF1	0.33181818181818185	0.23172043010752688	0.05640894805590674	1943	0.0010768371650118726
TTC7B	0.4636363636363636	0.398252688172043	0.05635347404969187	3269	-0.0014180311481112055
ECHDC3	0.36515151515151517	0.2775537634408602	0.056299537417262235	2306	-0.0009475915412536683
FAHD2A	0.41515151515151516	0.3411290322580645	0.05598176388327511	2812	0.0018878700258597781
TMSB15A	0.3606060606060606	0.2724462365591398	0.05580977913058308	2265	0.000875163022547697
LIPC	0.38181818181818183	0.3	0.05578512396694217	2484	0.0010427038167850173
WBP2NL	0.30454545454545456	0.19233870967741937	0.05575375464392292	1632	-0.0007507964159659351
FAM136A	0.36515151515151517	0.27876344086021504	0.05562657305722061	2315	0.0010523744971034337
GPR110	0.35909090909090907	0.27123655913978495	0.05537700997774547	2255	0.0008795898969698454
DKK1	0.35909090909090907	0.27123655913978495	0.05537700997774547	2255	0.0008044489869502784
DNM2	0.40606060606060607	0.3310483870967742	0.055292181194931046	2731	0.0015451836402564068
DTWD1	0.3393939393939394	0.24475806451612903	0.05528173595165545	2045	-0.0006146515478814704
TIFA	0.41363636363636364	0.3404569892473118	0.05518407979496985	2806	-0.0008353419657532038
C1QL3	0.3393939393939394	0.2450268817204301	0.05515007333169938	2047	-0.001201225927992033
PAGE5	0.296969696969697	0.18185483870967742	0.055119818556150876	1549	0.00773830254132289
C8A	0.24242424242424243	0.06048387096774194	0.05511121466772541	610	0.0072338133386100805
SLC25A1	0.2924242424242424	0.17459677419354838	0.05502790399859918	1492	0.0006078319231516715
UPF3B	0.4	0.3241935483870968	0.05489854318418314	2676	0.0015375057018802202
MPHOSPH10	0.37727272727272726	0.2956989247311828	0.05489685665662392	2449	0.001044521525141467
RHBDL3	0.4803030303030303	0.41935483870967744	0.05483252016905405	3437	0.002557184834847171
GABARAPL2	0.46515151515151515	0.4020161290322581	0.05474896404566904	3298	-0.001227159620279191
LRRC14	0.39545454545454545	0.3188172043010753	0.05473988776230757	2633	-0.0009097608890011128
PAPSS2	0.37272727272727274	0.29018817204301073	0.05471644464104675	2405	0.0010302824291712827
C9orf64	0.3712121212121212	0.28830645161290325	0.05467782889317925	2390	-0.0010980389397125647
RWDD1	0.4893939393939394	0.4299731182795699	0.0546295454724618	3522	0.001804371219632291
SYDE2	0.503030303030303	0.44556451612903225	0.054511747733459875	3647	-0.0027311904482160325
CRYBA1	0.3181818181818182	0.2163978494623656	0.054411640169550954	1820	0.002842339337599771
XRN2	0.5424242424242425	0.48978494623655916	0.05433476520956422	4002	0.0020644726820681736
PVRL2	0.42272727272727273	0.3533602150537634	0.05383490552459609	2908	-0.0012387454778179116
DARS	0.4106060606060606	0.3388440860215054	0.05378202237467855	2792	0.0012654593639780224
FBXW10	0.3560606060606061	0.27043010752688174	0.053646712131245285	2247	0.0011893318701578976
HPCAL1	0.3560606060606061	0.2706989247311828	0.05350124733762754	2249	0.0007127932631626725
ABCB9	0.4090909090909091	0.3375	0.05344912190082645	2781	0.0013739574573189504
FDFT1	0.4257575757575758	0.35766129032258065	0.05334791471975456	2942	0.0009120605962416818
NUPR1	0.42424242424242425	0.35618279569892475	0.05311545057518712	2930	0.0009401591231350634
NME7	0.396969696969697	0.32379032258064516	0.052744767315334784	2671	-0.0009666449624674263
OR4C6	0.32575757575757575	0.2310483870967742	0.052734640983431884	1934	0.0021420067678338045
DMRTA1	0.42727272727272725	0.3603494623655914	0.05271024844390359	2963	0.002222395254483968
PATL2	0.36515151515151517	0.28413978494623654	0.05260021162815366	2355	0.0006570925723437687
MED27	0.3181818181818182	0.22056451612903225	0.05259096364625347	1851	0.0006631613938203288
JAG1	0.396969696969697	0.3240591397849462	0.05257061423405373	2673	-0.0009714685338073424
CRYBB2	0.4712121212121212	0.4120967741935484	0.05221711187649838	3377	0.0012349951572188228
DDHD2	0.38484848484848483	0.3099462365591398	0.05204168673300023	2560	-0.0007075947846976276
ZCCHC4	0.2878787878787879	0.17580645161290323	0.051966288081840076	1498	-0.0007405017878584624
BCCIP	0.4393939393939394	0.3756720430107527	0.051937550076252066	3085	0.0011907962114791075
C10orf12	0.4090909090909091	0.33991935483870966	0.05181020410686186	2799	0.0013048432004577081
C20orf141	0.3106060606060606	0.2114247311827957	0.051775707929498364	1778	0.0014922806830084026
RAB10	0.3424242424242424	0.25591397849462366	0.05176239741086964	2130	0.0007816472801305477
AARS	0.34393939393939393	0.25833333333333336	0.051558195592286485	2149	0.0009372619028598214
TALDO1	0.3409090909090909	0.25443548387096776	0.0514815928118093	2118	0.0009428391489826546
CHMP4A	0.44393939393939397	0.38158602150537635	0.05147429368297488	3132	-0.0016515243109393614
SLC39A7	0.4696969696969697	0.4112903225806452	0.051455513894024925	3370	0.0009329757812037963
DNALI1	0.26212121212121214	0.13185483870967743	0.05132183135273845	1154	-0.0005800912313251956
ATP11B	0.38636363636363635	0.31303763440860216	0.05128429894799856	2584	0.000980489236361167
NCCRP1	0.30606060606060603	0.20591397849462365	0.051272528042701146	1734	0.0007605873035448389
RGPD4	0.5227272727272727	0.47123655913978496	0.051179906982988486	3851	0.0024060741399377543
RHOBTB1	0.3803030303030303	0.3057795698924731	0.05112924949404173	2526	-0.001020147725140752
RDH13	0.4303030303030303	0.36626344086021506	0.05101178977720636	3009	0.0013080618871437381
ZCCHC3	0.43636363636363634	0.37338709677419357	0.05099529910303486	3066	-0.0013605119224195628
DDIT4	0.4015151515151515	0.33225806451612905	0.05081899546023089	2737	0.0014825636837529359
NINJ1	0.38333333333333336	0.31048387096774194	0.05054421031333104	2563	-0.001018030105781415
YPEL2	0.5287878787878788	0.4786290322580645	0.05053087023269303	3910	0.00424150549501604
ADK	0.48787878787878786	0.43306451612903224	0.05048083653200245	3544	0.0021419089071774188
PAX9	0.43333333333333335	0.37056451612903224	0.050459717163833996	3043	0.0008226821338244703
EGLN3	0.3212121212121212	0.23131720430107527	0.04966957780792506	1933	0.0007106709559552926
TRPV6	0.26212121212121214	0.13803763440860214	0.04965314133077059	1200	0.00040797246804620747
SIX2	0.4106060606060606	0.3448924731182796	0.049646518992784695	2837	0.0009184425711067526
LBP	0.3	0.2013440860215054	0.04946055902416463	1696	0.00046887098116830863
ARL3	0.3151515151515151	0.22365591397849463	0.049298509644739884	1872	-0.0006993202925421883
CNGB1	0.32272727272727275	0.2342741935483871	0.04926849479923634	1956	0.0018110197792929258
MKNK1	0.41363636363636364	0.34919354838709676	0.04915890708714236	2871	0.0012614373901853593
KRT86	0.3378787878787879	0.25497311827956987	0.04915078425323141	2120	0.0010358413674277066
MED21	0.3303030303030303	0.24489247311827958	0.049127768437377276	2040	-0.0008095076290086324
RAB40B	0.3696969696969697	0.296505376344086	0.04876041120217404	2450	-0.000815540520081647
ERN2	0.30303030303030304	0.20833333333333334	0.048424586776859506	1750	0.002477342381857793
ANKRD54	0.3621212121212121	0.28763440860215056	0.048398219256227004	2379	0.0008981213671498346
TNS3	0.4090909090909091	0.34529569892473116	0.04812625220490788	2839	-0.0012819171243349616
TMEM117	0.3787878787878788	0.30900537634408604	0.0479959345070705	2549	-0.0009433008654323776
CXCL12	0.4712121212121212	0.4172043010752688	0.04798143434152327	3415	-0.0024534177479198843
SGSM2	0.3196969696969697	0.23306451612903226	0.047887083754965226	1945	-0.0007341529418023027
SAA1	0.48333333333333334	0.4310483870967742	0.04780839909238064	3526	-0.0017869110464204627
COMMD7	0.37272727272727274	0.3018817204301075	0.04779304670486915	2492	0.0008214206743015955
TAS2R3	0.353030303030303	0.27728494623655914	0.0477434534482561	2296	-0.0007107821597849376
NPC1L1	0.4575757575757576	0.4021505376344086	0.047650519001384575	3294	0.0018015600722390457
ACTR1B	0.5242424242424243	0.476747311827957	0.04754212004039071	3893	0.003913055684815748
ANXA9	0.33636363636363636	0.2561827956989247	0.0475108710556516	2128	-0.0007291546924484448
TM9SF3	0.4090909090909091	0.3463709677419355	0.047382524606341556	2847	0.0011547320696931652
GPR125	0.4121212121212121	0.3502688172043011	0.04715564917455702	2878	-0.0014429937232012442
TTLL9	0.35909090909090907	0.2860215053763441	0.0471379794539855	2365	-0.0007836842004752683
NPAS3	0.33181818181818185	0.25120967741935485	0.04699700375598766	2088	-0.0006456118064954551
DPP10	0.33484848484848484	0.2553763440860215	0.046906430686583934	2121	0.0018128572455671558
NRBF2	0.2772727272727273	0.17338709677419356	0.04681707996147264	1473	0.0007293336863440653
PKNOX2	0.4075757575757576	0.34543010752688175	0.046796038977419636	2839	0.0015797771070506221
CDK1	0.48333333333333334	0.432258064516129	0.04676407677188115	3535	0.0008565697381420486
TCN1	0.4621212121212121	0.40846774193548385	0.04671011849050528	3344	-0.0014725486176205712
GNAS	0.3106060606060606	0.22325268817204302	0.04663436210917232	1866	0.001076721239273863
C14orf93	0.3106060606060606	0.22325268817204302	0.04663436210917232	1866	-0.0007430347576670967
PGPEP1	0.3196969696969697	0.23588709677419356	0.04656343000886741	1966	-0.000807672614631766
MICAL3	0.31666666666666665	0.2318548387096774	0.046521111544687244	1934	0.0006278937831953694
CLEC4D	0.3181818181818182	0.23413978494623655	0.0464182305268177	1952	0.0012345833452074054
ENGASE	0.4166666666666667	0.3567204301075269	0.04636164585501214	2929	-0.001191254778310321
GLUL	0.3575757575757576	0.28588709677419355	0.046128990303899865	2363	-0.0007378373669862581
CX3CL1	0.48787878787878786	0.4383064516129032	0.04591316613658101	3583	0.002224146532843318
ACOXL	0.40454545454545454	0.3431451612903226	0.04590842307642693	2820	0.0019656015126154067
SLC39A10	0.3878787878787879	0.3235215053763441	0.04578378964534187	2663	-0.0009432562869223151
GUCY2D	0.36515151515151517	0.29596774193548386	0.045738724751058044	2443	0.001129593853412933
C1orf227	0.4393939393939394	0.38387096774193546	0.04571011410099483	3146	0.0014053829633155737
ATP6V0A1	0.32575757575757575	0.2461021505376344	0.04555172966420423	2046	-0.0008047571208415642
HK1	0.48484848484848486	0.4353494623655914	0.04554889887786196	3559	0.0019524480876771597
NTF4	0.3924242424242424	0.3294354838709677	0.045469048008941935	2710	-0.0008962983548926346
PSEN2	0.4636363636363636	0.41169354838709676	0.04546709990239162	3369	-0.0013447422666894777
FANCD2	0.37272727272727274	0.3057795698924731	0.04542447447108489	2521	0.0009504698107043336
FAM200A	0.3196969696969697	0.23830645161290323	0.04541618755309217	1984	-0.000662868478327103
CYP26A1	0.44696969696969696	0.3935483870967742	0.044901577022710304	3223	-0.0016229131892583095
TXNRD1	0.32727272727272727	0.24946236559139784	0.04487596617007269	2072	0.0005841179938178922
BTNL8	0.27121212121212124	0.1696236559139785	0.044783830046754576	1441	0.0008091653647058012
NF2	0.4166666666666667	0.35913978494623655	0.044629725979882094	2947	0.0013299213268398698
P4HA1	0.2924242424242424	0.20241935483870968	0.04453834234407264	1699	0.0005082131294924905
ACOT13	0.30303030303030304	0.2174731182795699	0.04453280738039749	1818	0.0009529177389734292
LRRC18	0.4121212121212121	0.35456989247311826	0.04412408483185846	2910	-0.0010519197550164442
GUCA1B	0.36363636363636365	0.2970430107526882	0.04399685472165606	2450	0.0009280131162522975
CSGALNACT1	0.3212121212121212	0.24448924731182795	0.04340223476248629	2031	0.000782110841028303
VPS35	0.30454545454545456	0.22231182795698926	0.04332538503471954	1855	0.0006400253307470617
ATP6V0A4	0.3090909090909091	0.22903225806451613	0.04308141484851351	1908	0.0009085594663881636
COMTD1	0.353030303030303	0.2856182795698925	0.04305259323320231	2358	0.0007444471977768794
PSME3	0.37727272727272726	0.31518817204301075	0.042991126947987096	2594	-0.000931251865223548
GBX2	0.3	0.2172043010752688	0.042822291594403976	1814	0.0008290301430782061
CYP2C19	0.24242424242424243	0.12768817204301075	0.04246524403528235	1110	0.008570416933454365
MAP2K6	0.4106060606060606	0.3553763440860215	0.042304991070481565	2915	-0.0019772087195660958
CRISP2	0.25	0.14233870967741935	0.04223969172736733	1224	0.0008198845954565652
MYB	0.3	0.21895161290322582	0.04206019120707595	1827	-0.0010122703464271467
SPRN	0.47424242424242424	0.42782258064516127	0.04187371644144598	3496	0.0018961517813080638
ATP5C1	0.3015151515151515	0.221505376344086	0.04184675484386959	1847	0.0008297396387988247
THAP10	0.3212121212121212	0.24771505376344086	0.04181447895256607	2055	-0.0006966249986350691
VDAC2	0.346969696969697	0.2806451612903226	0.041626264059572184	2317	0.0012407255307408248
DSG2	0.30606060606060603	0.22836021505376344	0.041524706762784386	1901	-0.0007956956626167855
LPAR6	0.45151515151515154	0.40309139784946235	0.041383257027516704	3297	-0.0019783493002475056
MEI1	0.3560606060606061	0.2926075268817204	0.041159990400409366	2412	0.0007040910144464599
E2F5	0.4666666666666667	0.4202956989247312	0.041129303243149506	3435	-0.001699251765357273
KYNU	0.25757575757575757	0.159005376344086	0.041062561184401006	1353	0.0004925077237601762
SLC45A2	0.34393939393939393	0.2779569892473118	0.04103421883196738	2295	0.0008041248538214407
SPEM1	0.3378787878787879	0.27043010752688174	0.04102963224143813	2235	0.002208419454935227
FABP7	0.3606060606060606	0.2985215053763441	0.04092164177366322	2459	0.0009897659573297897
NCAPH	0.3787878787878788	0.3202956989247312	0.0408909223669387	2633	0.0006573988025167839
MTL5	0.2681818181818182	0.17620967741935484	0.0408716371870727	1488	-0.0007132028766016439
KRCC1	0.3424242424242424	0.2764784946236559	0.0408140038104534	2283	-0.0011778391567765349
SLC6A17	0.3015151515151515	0.2239247311827957	0.04076910135791745	1865	0.0009279336259847894
ACER3	0.26515151515151514	0.1721774193548387	0.040660262251452174	1456	0.000687036823985819
LPIN1	0.35454545454545455	0.2916666666666667	0.040633034894398526	2404	0.0013252699081944424
ULK2	0.2772727272727273	0.19045698924731183	0.040606300536105554	1600	-0.0004873397049784059
UTS2	0.2772727272727273	0.19112903225806452	0.04034985831735193	1605	0.0012936725119603934
SMC2	0.35	0.28669354838709676	0.0403068093132154	2364	0.0009346027750600427
GPRASP1	0.4121212121212121	0.36008064516129035	0.04018582246048602	2951	-0.0009862749263870227
APBB3	0.31363636363636366	0.24193548387096775	0.039834990239162045	2007	-0.0005590344349348981
ARMC2	0.43333333333333335	0.38467741935483873	0.039801060816279335	3148	0.001625002484898055
PTGER2	0.5045454545454545	0.46344086021505376	0.03978868478561031	3781	-0.0021059018272396746
CS	0.2803030303030303	0.1974462365591398	0.03958477246569372	1654	0.00075325747210046
ZCCHC16	0.21212121212121213	0.0739247311827957	0.03953054275132366	690	0.007875977762554696
ICMT	0.36515151515151517	0.3064516129032258	0.03942303796645866	2521	0.0010118954809788968
NGLY1	0.4409090909090909	0.3936827956989247	0.039414682816959694	3220	0.0017716742729719272
TMEM231	0.2863636363636364	0.2064516129032258	0.03938186376106157	1725	-0.0005832436905687722
CCNJL	0.4257575757575758	0.3772849462365591	0.03892558265824458	3088	0.0013371960803569493
CHRM5	0.4984848484848485	0.4577956989247312	0.0389102422149792	3735	0.002210715484441664
OR52B6	0.2878787878787879	0.20967741935483872	0.038909576323255264	1750	0.003978156867353244
STAT6	0.28939393939393937	0.2118279569892473	0.03887776879570465	1767	-0.0006942988124582764
UPK3A	0.4803030303030303	0.43803763440860216	0.038814031759989424	3576	-0.0013929909967937484
DOLK	0.4166666666666667	0.3672043010752688	0.03877211238293447	3007	0.001111663602130292
ZFAND1	0.3924242424242424	0.3396505376344086	0.03863429832689775	2786	-0.0009380080112929695
RGPD6	0.5166666666666667	0.4778225806451613	0.038630025870042814	3896	0.003394664101799024
ZNF8	0.5	0.4599462365591398	0.03844945947508381	3752	0.002485915886945445
SNAPC2	0.3151515151515151	0.24704301075268817	0.03829022834054287	2046	-0.0007946360856180906
ZBTB41	0.42727272727272725	0.37983870967741934	0.03828453810166751	3108	-0.0010861787536384426
GYPE	0.4727272727272727	0.4303763440860215	0.038247276831315714	3514	-0.0022658496337738744
RAD51C	0.39090909090909093	0.3385752688172043	0.03817670470072977	2777	0.0011448007667632563
GORASP2	0.25606060606060604	0.16559139784946236	0.038146522934385946	1401	0.0004882331813759932
KCNJ12	0.4590909090909091	0.41559139784946236	0.03804825284344726	3395	0.0029460689375616486
COMMD8	0.4257575757575758	0.37849462365591396	0.03801133317853593	3097	-0.0015928056074236616
CMTM4	0.33484848484848484	0.27231182795698927	0.037969776160049054	2247	0.0007110964554096863
TGIF2	0.42727272727272725	0.380510752688172	0.03777355055975514	3113	-0.0011960132183501684
PTP4A2	0.42727272727272725	0.380510752688172	0.03777355055975514	3113	-0.0011053533902095091
NKD1	0.2833333333333333	0.20631720430107528	0.037710988987166134	1722	0.0005855340562885777
SOX3	0.6606060606060606	0.6315860215053763	0.03749946474846855	5135	-0.002664517248434774
GP1BA	0.4212121212121212	0.37405913978494626	0.03749941099936072	3061	0.00169305612223928
PYGL	0.39090909090909093	0.3396505376344086	0.037447429640029097	2785	-0.0010614636318257802
NOTO	0.20757575757575758	0.07580645161290323	0.03734107702701024	701	0.0010491338629876619
PFKFB4	0.40454545454545454	0.3556451612903226	0.03717354404416886	2913	0.001310267491967799
IKBKB	0.27575757575757576	0.1971774193548387	0.03716330588426121	1649	-0.00056180528783426
CDC40	0.4727272727272727	0.43185483870967745	0.036972472663203755	3525	0.003028648449524267
OLIG1	0.26666666666666666	0.1853494623655914	0.036756687911897325	1555	0.0007693097085206032
EML4	0.3090909090909091	0.24260752688172044	0.03667877798297992	2009	0.0006741979646313109
PTCH2	0.353030303030303	0.2967741935483871	0.036555472901372066	2441	-0.0008385570015420124
WDR81	0.3333333333333333	0.2731182795698925	0.036517516475893144	2252	-0.0010121338705718
KPNA4	0.30606060606060603	0.239247311827957	0.036433818365281784	1982	0.0006962139662755342
SPR	0.3924242424242424	0.34301075268817205	0.03634040958253423	2811	-0.0010346000469097624
EFNA3	0.2696969696969697	0.19086021505376344	0.036308833773359375	1598	0.0005586626531685747
KBTBD3	0.37575757575757573	0.3239247311827957	0.03626652426736382	2658	-0.0010308763168681442
PASD1	0.20303030303030303	0.07056451612903226	0.03624195301205222	659	0.0041599169960710464
KCTD14	0.4212121212121212	0.3758064516129032	0.036189161982133324	3074	-0.0007444008213676799
HESX1	0.453030303030303	0.4111559139784946	0.03618726986423691	3358	-0.0014934704824565341
GNAI2	0.45454545454545453	0.41303763440860214	0.03601148281007979	3373	-0.0013796838678909007
C1orf109	0.3787878787878788	0.3279569892473118	0.035924470320459354	2690	-0.001058322329748698
CALHM3	0.3878787878787879	0.3385752688172043	0.035816741431675576	2775	0.0019941257052570127
SLAMF7	0.3393939393939394	0.28198924731182795	0.03567031049784575	2322	0.0007532554136548653
GSTA3	0.2863636363636364	0.2153225806451613	0.035640318495712975	1791	0.0012063645560716491
CORO1B	0.31363636363636366	0.25053763440860216	0.03559866233998294	2071	0.0009217315790720883
PSMA7	0.2833333333333333	0.2114247311827957	0.03557736082206035	1760	0.0005639595463573789
UPK2	0.26212121212121214	0.18225806451612903	0.03548952776272804	1529	0.0008286153561741746
FGB	0.2287878787878788	0.12983870967741937	0.03548580294955992	1117	0.0005863571553570111
SLC45A1	0.3212121212121212	0.2603494623655914	0.03539538425953795	2149	-0.0005866040946592379
LRRIQ4	0.30454545454545456	0.23951612903225805	0.035379957817700244	1983	0.0009799638755702013
ASPH	0.3393939393939394	0.2825268817204301	0.03536680720266711	2326	0.0008579441312271538
GGTLC2	0.2287878787878788	0.1303763440860215	0.03534590238302044	1121	0.00038666971019176246
PPCDC	0.4727272727272727	0.4338709677419355	0.035227057730841636	3540	0.002125366140330401
HMGN4	0.30606060606060603	0.24193548387096775	0.03514031622630618	2002	-0.000515001710478505
EI24	0.3621212121212121	0.3099462365591398	0.03506510271096167	2545	0.0010915260192515582
HOXD9	0.48484848484848486	0.44731182795698926	0.0349901818296483	3648	-0.0024537076827024712
SLC35C2	0.44242424242424244	0.40094086021505376	0.03498563689467756	3275	0.0009955242473568386
DDX23	0.32272727272727275	0.2631720430107527	0.034893368339530016	2171	0.0006679658370514652
CISH	0.29393939393939394	0.2271505376344086	0.034803000561857346	1884	-0.0009123491890859938
ZNF500	0.2681818181818182	0.19274193548387097	0.03477203390923711	1611	-0.0006587098806631944
MTMR11	0.34393939393939393	0.28911290322580646	0.03470803589174307	2378	-0.0008341613429910606
ARHGAP6	0.4696969696969697	0.4313172043010753	0.03458071261642058	3519	-0.0020835124499853624
BECN1	0.2878787878787879	0.21975806451612903	0.03458058959068503	1825	-0.0006332232586737859
ANGPTL1	0.4303030303030303	0.3883064516129032	0.03437879752376666	3173	-0.001277297148607835
CASP5	0.2727272727272727	0.20026881720430106	0.03427256614484643	1670	0.0008453236528088607
OR6B2	0.39090909090909093	0.3443548387096774	0.034229662412603966	2820	-0.0009535893007879031
LRRC17	0.3333333333333333	0.27728494623655914	0.03422416970169961	2283	-0.0009306455684958681
CCDC106	0.22272727272727272	0.12486559139784946	0.034016022101394226	1076	-0.0006188133250703248
IWS1	0.28939393939393937	0.22311827956989247	0.03396708547971436	1851	0.0007215499029721741
C1GALT1	0.36666666666666664	0.3170698924731183	0.033911127731529635	2601	0.0013879780903586882
SAMD7	0.21212121212121213	0.10618279569892473	0.03372062252933268	930	0.001645551372366489
SEMA6C	0.2787878787878788	0.20981182795698924	0.033701678208391754	1745	-0.0005966839926104216
PFKFB3	0.4287878787878788	0.38763440860215054	0.03359861026306962	3167	-0.0015879704246666983
SYT5	0.33181818181818185	0.27661290322580645	0.033588607554114615	2277	0.001248159357352652
RNF13	0.33636363636363636	0.2821236559139785	0.03354673864149967	2321	-0.0008559130528006059
SERPIND1	0.3393939393939394	0.285752688172043	0.033533647299788166	2350	0.0014542583072445386
DPY19L2	0.4	0.3556451612903226	0.03351651925078045	2910	-0.0007726533777133325
TOMM40L	0.4212121212121212	0.37943548387096776	0.03344836463561925	3101	0.0015950855455760932
TJP2	0.43333333333333335	0.3928763440860215	0.03342595603537982	3209	0.0014263348459763515
SLC32A1	0.30303030303030304	0.24166666666666667	0.033424586776859506	1998	0.005800893294991955
TMEM141	0.46060606060606063	0.4229838709677419	0.033242587968178645	3451	0.0013892123244333007
OR1J1	0.38333333333333336	0.3375	0.03303819444444445	2764	0.003616932815073676
KIR3DL1	0.3181818181818182	0.26115591397849464	0.03303725801554471	2153	0.0013158899823448398
FCRLA	0.3696969696969697	0.32204301075268815	0.032964148628466104	2640	0.0009542581849248544
NRAS	0.34393939393939393	0.2922043010752688	0.03291095313651128	2401	-0.0012494698956303238
HAPLN4	0.4727272727272727	0.4366935483870968	0.032769819177251636	3561	-0.0015960930410562982
XPA	0.2833333333333333	0.21814516129032258	0.03269046638339692	1810	-0.0006891079755787157
MRFAP1	0.37272727272727274	0.32594086021505375	0.032688175476981544	2671	-0.001239404589576292
DDT	0.2590909090909091	0.1860215053763441	0.03252409871107251	1555	0.0005803451487648612
FGF10	0.46060606060606063	0.4239247311827957	0.03244576535862838	3458	-0.0011338104750452738
DYNLT3	0.403030303030303	0.36075268817204303	0.03229092313734256	2950	-0.00093867126501186
RAB35	0.3560606060606061	0.30739247311827955	0.032289022658473894	2522	0.0008957237154231655
UGT1A3	0.18181818181818182	0.028225806451612902	0.03226115508982551	330	0.00630255001047708
CHMP2B	0.4681818181818182	0.43239247311827955	0.03223096406669097	3526	0.0020820042261187515
EBP	0.25303030303030305	0.17849462365591398	0.03216400357754062	1495	0.0005919410905965587
LHX8	0.27424242424242423	0.2075268817204301	0.03214150061775641	1725	0.0011751525264676278
FILIP1	0.39545454545454545	0.35268817204301073	0.03199535082162081	2885	-0.0012698277917108439
NPTXR	0.4	0.3577956989247312	0.03198223783096314	2926	0.0010842816696922213
IL17D	0.37575757575757573	0.33051075268817204	0.03195639809670825	2707	-0.0009536883626369627
PGC	0.24696969696969698	0.17043010752688173	0.03194760966967949	1431	0.0008000143891947351
FADS3	0.4484848484848485	0.4114247311827957	0.031868349891641785	3357	-0.001333263509959134
GPR179	0.4818181818181818	0.4478494623655914	0.03157961938942922	3650	0.008185008033706753
TLE2	0.3196969696969697	0.26586021505376345	0.031524498484991816	2189	-0.0008811433993526062
IL21	0.23030303030303031	0.1474462365591398	0.031299093091304686	1249	0.000915805859891658
EIF5B	0.2924242424242424	0.23346774193548386	0.03100475103293841	1930	0.0007214876942564052
TRIM37	0.43787878787878787	0.40094086021505376	0.03098425948420922	3272	0.0031012559973636828
NDUFA8	0.4287878787878788	0.390994623655914	0.030982249267578817	3192	0.0007771127944293983
TPTE2	0.3484848484848485	0.3009408602150538	0.03087628827653128	2469	0.0016365392095426183
PDCL	0.37575757575757573	0.3325268817204301	0.030619628672497356	2722	0.0009148606019164684
LNX1	0.5181818181818182	0.4877688172043011	0.030593977657331982	3971	0.002122067961459617
TMCO5A	0.17727272727272728	0.032661290322580645	0.030358859949174845	360	0.0021197094407732165
PSMD13	0.40606060606060607	0.3668010752688172	0.030342186975946192	2997	0.001321514754781357
GPRC5D	0.42727272727272725	0.3904569892473118	0.030105323018998983	3187	0.0014348562753145888
AARSD1	0.24696969696969698	0.17580645161290323	0.030086122792583866	1471	-0.0005538261320504768
MARCH5	0.3939393939393939	0.35376344086021505	0.03003967400807812	2892	0.0012210274143356807
TUBGCP2	0.453030303030303	0.41868279569892475	0.029941172049460608	3414	0.002455335976578488
FZD2	0.403030303030303	0.3641129032258065	0.029855218865172364	2975	-0.0014518613331508574
PXT1	0.43333333333333335	0.3974462365591398	0.02981426682275408	3243	0.0021196707436168948
CPB2	0.2015151515151515	0.10403225806451613	0.02978564557217239	907	0.0008871387943089485
ADAMTS8	0.5045454545454545	0.47419354838709676	0.029706594370533433	3861	-0.0011858166584133435
TOP1MT	0.41363636363636364	0.37620967741935485	0.029561319938339013	3072	-0.0009552512424001664
NSD1	0.5151515151515151	0.48561827956989245	0.029555970110479505	3953	0.0034091193124989724
CPT1C	0.4015151515151515	0.3629032258064516	0.029515665595506644	2965	-0.001268507682023304
SELV	0.2696969696969697	0.2081989247311828	0.029389663204507484	1727	0.0016513192975191808
ALDH7A1	0.346969696969697	0.301747311827957	0.029336530419845033	2474	0.0010456706452013546
ACBD7	0.4393939393939394	0.4051075268817204	0.028954925639901055	3304	-0.0015828026808839117
DNPEP	0.47575757575757577	0.444489247311828	0.028774579914890065	3621	-0.0020149467082445746
CIB4	0.2409090909090909	0.17110215053763442	0.028761244164041314	1432	0.001517438261858314
HIVEP1	0.40606060606060607	0.3689516129032258	0.028759923130414925	3013	0.0009289014394064567
PIAS1	0.5060606060606061	0.47701612903225804	0.028552949649508105	3883	0.0021411079117146926
PI15	0.35909090909090907	0.31693548387096776	0.02849818005521106	2595	-0.0007714771835211426
SEPHS1	0.28484848484848485	0.2295698924731183	0.028436323790358407	1896	0.0010708134143598692
BMP5	0.5212121212121212	0.4932795698924731	0.028337341225135686	4014	-0.001316993153099392
ST3GAL5	0.2545454545454545	0.19112903225806452	0.028263081457847786	1590	0.0007610443536234747
MDGA2	0.2015151515151515	0.11182795698924732	0.028102864325785522	965	0.0005073069256115532
PCGF2	0.48787878787878786	0.4581989247311828	0.028079457037263167	3731	0.004048102998653596
SUMO3	0.2863636363636364	0.23225806451612904	0.028060323698626606	1917	0.0007149701481707486
LSM14B	0.3303030303030303	0.2846774193548387	0.028058858736833874	2336	0.0008862204024324772
TMEM183A	0.353030303030303	0.3110215053763441	0.02789601805110034	2547	0.001241414141010581
ODF3L1	0.4893939393939394	0.4600806451612903	0.027832227863489673	3746	-0.0018265135406362089
KRT39	0.3515151515151515	0.3094086021505376	0.027829218659970248	2534	0.002713712103957293
SEPT14	0.2	0.11048387096774194	0.027793314255983352	954	0.001352284591343783
NBPF9	0.30454545454545456	0.25510752688172045	0.027668083612589812	2099	-0.0006871755613918083
CA14	0.38181818181818183	0.34368279569892474	0.027667259907513325	2809	-0.0006766387370469734
SOX17	0.4393939393939394	0.4067204301075269	0.027645525709273214	3316	-0.0017117744072408924
LIMK2	0.36666666666666664	0.32688172043010755	0.027592785293097437	2674	0.0009609017674545937
CLPTM1L	0.32575757575757575	0.28051075268817205	0.027431715789767875	2302	0.001004954502423086
OFD1	0.3242424242424242	0.27876344086021504	0.027424093718377604	2288	-0.0009993141539733643
CCL15	0.24545454545454545	0.18131720430107526	0.027372005308739657	1511	0.001746221343903467
PAX7	0.1984848484848485	0.11008064516129032	0.027278486638927353	950	0.0002459965084890219
VPS26A	0.3893939393939394	0.35268817204301073	0.02723869333769062	2881	0.0016704148557105524
ARHGAP33	0.35909090909090907	0.3189516129032258	0.027216149618166312	2610	-0.0007282650258643062
TLR9	0.3242424242424242	0.2791666666666667	0.027199121900826427	2291	0.0009602378543458795
ZNF563	0.2863636363636364	0.2342741935483871	0.02711973446865782	1932	-0.0009104602866531886
CALR3	0.38181818181818183	0.34448924731182795	0.0271122824534724	2815	0.002262506865260136
BTG2	0.26666666666666666	0.20981182795698924	0.027090107960457854	1737	-0.0005293016526199339
TRIML1	0.21212121212121213	0.13454301075268818	0.026893586889374304	1141	0.0017292606470752803
IGDCC4	0.38333333333333336	0.346505376344086	0.026878468609087783	2831	-0.0009440325513115362
MB	0.32272727272727275	0.27836021505376346	0.026668483237206043	2284	0.0006813592577752352
DCC	0.3984848484848485	0.3635752688172043	0.026603198376490285	2968	0.001364756832430773
LAMA3	0.24848484848484848	0.18763440860215053	0.026538048635059323	1560	-0.0004270100914826284
NAA11	0.22272727272727272	0.15201612903225806	0.02649853453057679	1278	0.001155353362434683
CLIC3	0.24848484848484848	0.1879032258064516	0.026437097658067763	1562	0.000516171109343378
IL17RD	0.2772727272727273	0.22486559139784945	0.026315631094551623	1856	-0.00034314946783505916
ZNF30	0.23484848484848486	0.16989247311827957	0.02629035841338368	1419	-0.0006352221521360374
ITGA2	0.38484848484848483	0.34905913978494624	0.02626607322276782	2851	-0.0014596914924992852
AGBL2	0.23939393939393938	0.17620967741935484	0.02625960780231603	1469	-0.00044363247295913405
GPR132	0.44242424242424244	0.41169354838709676	0.026247632501106063	3355	-0.0017528349564828155
C6orf165	0.49393939393939396	0.4666666666666667	0.026198347107438028	3798	0.0027578900824227815
CENPN	0.29393939393939394	0.2454301075268817	0.0261644296288015	2020	0.0005690491898172401
BOLA3	0.2863636363636364	0.23655913978494625	0.026043905615611228	1949	0.0006677068468304165
ME1	0.2590909090909091	0.2028225806451613	0.025991099953990765	1680	0.0005257644110324207
AQP2	0.25606060606060604	0.19905913978494624	0.02594249284420211	1650	0.0014423436577095433
ABCA8	0.3787878787878788	0.3428763440860215	0.025916069782824923	2801	-0.0011123642123025397
MALL	0.2409090909090909	0.1793010752688172	0.025888314490090575	1493	0.0006911606284581076
PSG3	0.24393939393939393	0.18346774193548387	0.02584601558461351	1526	0.0019895056462556175
EXOG	0.3242424242424242	0.28158602150537637	0.025842462171377926	2309	-0.0009776865373347494
POU5F2	0.546969696969697	0.5228494623655914	0.025804289107134202	4251	-0.001685428659617516
RPS6KB2	0.24242424242424243	0.18158602150537634	0.025796030108816866	1511	0.0005512449187771647
CRNN	0.2106060606060606	0.1364247311827957	0.025743205485705606	1154	0.0027145641634779027
C9orf152	0.453030303030303	0.42379032258064514	0.0256382179507209	3452	0.0009726780317699293
KLRG2	0.38636363636363635	0.351747311827957	0.025550688125938213	2872	0.0006450321877343225
PLA2G4E	0.1712121212121212	0.06155913978494624	0.025524062758891533	571	0.00059252513093735
PPP1R9B	0.31212121212121213	0.26814516129032256	0.0255178235326016	2201	0.0007892538882832371
GNS	0.48484848484848486	0.4577956989247312	0.02550115130588831	3726	-0.0015537161470307206
MAOB	0.2863636363636364	0.23790322580645162	0.025406187382289457	1959	-0.0007097412763380197
REEP2	0.2681818181818182	0.2157258064516129	0.025383864034107036	1782	-0.0004866146139329361
BTF3	0.25757575757575757	0.20241935483870968	0.02537167567740597	1676	-0.0006701214161026403
GLDN	0.46060606060606063	0.432258064516129	0.025310908727804032	3520	-0.0018110395294366397
CABIN1	0.34393939393939393	0.3049731182795699	0.02528570383023307	2496	0.0008548989383497707
PARD3	0.41363636363636364	0.3818548387096774	0.025281923476320304	3114	0.0012858747339957231
IL10RB	0.23636363636363636	0.17526881720430107	0.025148610310846618	1460	0.0005815316743096194
FHL2	0.35	0.31209677419354837	0.025095603537981268	2553	-0.0011162899971961194
TBC1D19	0.20909090909090908	0.13669354838709677	0.02503388209380724	1155	-0.0005278915805993704
FAM86B1	0.2606060606060606	0.20779569892473118	0.024736466332992212	1718	-0.0006974403319938924
TTYH3	0.20454545454545456	0.1307795698924731	0.02473554707394636	1108	0.00038800371383725205
PTPRB	0.43787878787878787	0.40873655913978496	0.024672258096765574	3330	-0.001298310987488951
TLX2	0.2590909090909091	0.2060483870967742	0.024672161348371618	1704	0.0009147094550917976
CYB5R2	0.48787878787878786	0.46196236559139786	0.02461648443927494	3759	0.0020094248794510845
RBM4	0.31212121212121213	0.2698924731182796	0.024577704010113437	2214	0.0007879641573195451
TUBB	0.26515151515151514	0.21384408602150537	0.024576032860771174	1766	0.0006071868862353037
TBC1D8	0.4727272727272727	0.4461021505376344	0.024463945665863046	3631	0.002015834735050855
ZNF263	0.37575757575757573	0.3416666666666667	0.02445764462809915	2790	-0.0010036614437081205
WDR53	0.3106060606060606	0.2684139784946237	0.024430061033903498	2202	0.0010601080619742666
MT1DP	0.39545454545454545	0.3634408602150538	0.024295038646802887	2965	-0.0007709729800175877
STAT5B	0.21212121212121213	0.1439516129032258	0.024273341774332106	1211	-0.0004332630644312355
FABP2	0.2681818181818182	0.21895161290322582	0.023981678810381747	1806	0.0011787458766503122
ZNF124	0.2909090909090909	0.24637096774193548	0.023929445427455898	2025	0.0007093058625153947
COX4I2	0.45454545454545453	0.4274193548387097	0.023924265357195048	3480	-0.0016930656781572965
PDCD6	0.26515151515151514	0.2157258064516129	0.02376770241794541	1780	0.0008089307500272989
GLT8D1	0.22424242424242424	0.1629032258064516	0.023747203851971613	1360	-0.0005883370704458182
PSG8	0.21363636363636362	0.14798387096774193	0.023741269801171295	1242	0.0012815692475169466
HSPD1	0.396969696969697	0.3658602150537634	0.02373124335302702	2984	0.000671962437152885
PLBD1	0.4621212121212121	0.435752688172043	0.023675609443216575	3547	0.0016468785049416918
SCGB1A1	0.2015151515151515	0.1307795698924731	0.02350506038891421	1106	0.0030671100877608035
TNFAIP8L3	0.4393939393939394	0.4118279569892473	0.023464767818187567	3354	-0.0013688565483874573
GADL1	0.2287878787878788	0.1700268817204301	0.023434752972683992	1416	0.0014836595997972575
SLC16A4	0.2787878787878788	0.23306451612903226	0.023403612680585068	1918	-0.0005620183409624326
KLHL5	0.3606060606060606	0.32674731182795697	0.0232729251590257	2669	-0.0007809045516145003
APOC1	0.3	0.2584677419354839	0.023194426378772098	2121	0.0005706563713816727
LDHD	0.28939393939393937	0.2461021505376344	0.023182583658694588	2022	-0.001094865719124775
SLC25A25	0.44696969696969696	0.4202956989247312	0.023133435474554452	3422	-0.0019484978269744431
DYNC2H1	0.20757575757575758	0.14126344086021506	0.023132335409482205	1188	-0.0005597381701878143
CWC25	0.4090909090909091	0.37983870967741934	0.023077926531419612	3096	0.003230233906079596
ZNF630	0.3196969696969697	0.28131720430107526	0.023066782997652246	2304	-0.0010739651306522658
LDHA	0.29545454545454547	0.25349462365591396	0.02303386420729862	2081	0.0007401158700287619
PWWP2B	0.49242424242424243	0.4685483870967742	0.022944043476100507	3811	0.0016028825682434605
TMPRSS11F	0.22272727272727272	0.16330645161290322	0.02293844087813142	1362	0.00098030080870904
ZNF276	0.44393939393939397	0.4174731182795699	0.022798381005208666	3399	-0.001274836943575833
RBMS3	0.3803030303030303	0.34905913978494624	0.022788111790260954	2848	-0.0013768213667293707
GNG10	0.23939393939393938	0.1860215053763441	0.022705457756067905	1542	-0.000557153439279863
DHRS9	0.2803030303030303	0.2364247311827957	0.022673135282204302	1944	0.0011136667766590159
CENPW	0.24393939393939393	0.19193548387096773	0.022667197946736304	1589	0.0005726134252304803
HCRTR2	0.22424242424242424	0.16653225806451613	0.022551671854052775	1387	0.0021303212316386693
OR52N1	0.1803030303030303	0.10040322580645161	0.022428374984114152	866	0.0011961323112116768
APOA2	0.19393939393939394	0.123252688172043	0.022421263379944562	1045	0.0011456811243054162
HIST1H4L	0.18333333333333332	0.1060483870967742	0.022364850705283844	910	0.0012107278257269883
CSTF2T	0.5409090909090909	0.5198924731182796	0.02229446102305811	4225	0.003531259504367029
FETUB	0.19696969696969696	0.12876344086021504	0.02221703782217215	1088	0.0009408560256765088
[truncated: 15,732 more rows]
