# Supplementary material for: Deep learning generates custom-made logistic regression models for explaining how breast cancer subtypes are classified
Source: PLoS One. 2023 May 22;18(5):e0286072. doi: 10.1371/journal.pone.0286072 (PMC10202302; doi:10.1371/journal.pone.0286072)
Supplement: S3 File — This compressed file stores the relative scores of the PWL and logistic regression models. (ZIP) [file pone.0286072.s012.zip › Importance analysis/RNA-seq/Logistic regression/scores_single_pos_Linear_tpm_True_target_0_0.csv]

	score_major	score_minor	score_relative	score_total	weight
GFAP	0.9954545454545455	0.39961928934010155	0.831234175653428	3368	0.0060180685464561465
CAPN6	1.0	0.42208121827411166	0.8218474451802418	3546	0.0019500418747344748
IFFO2	0.9954545454545455	0.4197969543147208	0.8147002692142	3527	0.005113702358037276
LEPREL1	1.0	0.4313451776649746	0.8139413377051715	3619	0.0034035978017721833
FAM107A	0.9727272727272728	0.37906091370558376	0.8025111708081262	3201	0.002310975240684926
CYYR1	0.990909090909091	0.42423857868020304	0.8019224548056824	3561	0.0038233983924242385
SPRY2	0.9954545454545455	0.43477157360406093	0.8019034308519644	3645	0.0035719842953557727
FGF2	0.9863636363636363	0.41903553299492385	0.797322445228156	3519	0.0034373313942712294
SOX10	0.9954545454545455	0.4449238578680203	0.7929725127659535	3725	0.003781668461845361
CX3CL1	0.990909090909091	0.4348984771573604	0.79276414101249	3645	0.0038300363534461584
SERPINF2	0.9818181818181818	0.42119289340101523	0.7865634886972412	3535	0.0033587064589227188
TSLP	0.9863636363636363	0.43299492385786803	0.7854286190538148	3629	0.0036686325272240194
HOXA4	0.9863636363636363	0.43604060913705583	0.782781810323881	3653	0.0030865280288478996
OVCH2	0.9409090909090909	0.3218274111675127	0.7817370347765887	2743	0.007307697008105306
RNF186	0.9454545454545454	0.34822335025380713	0.7726247958586755	2952	0.005324224643851159
PPM1F	0.990909090909091	0.4612944162436548	0.7691082879887069	3853	0.0038868963598313842
INPP1	0.990909090909091	0.4616751269035533	0.768756903644869	3856	0.002419563381540021
ATOH8	0.9681818181818181	0.4116751269035533	0.7678996229467944	3457	0.0027056391092291398
HOXA2	0.9681818181818181	0.4148477157360406	0.7652774058064404	3482	0.0027964046529721136
NR3C2	0.9818181818181818	0.4597715736040609	0.7525770422544059	3839	0.0034368456170743517
MKL1	0.9818181818181818	0.46104060913705586	0.7514084988752927	3849	0.0033746918268797122
PTPRZ1	0.9590909090909091	0.4130710659898477	0.7492276663428374	3466	0.004255626801958293
SYNM	0.9590909090909091	0.4204314720812183	0.7430927491844463	3524	0.0045574048074243706
DMD	0.9636363636363636	0.43147208121827413	0.7424268844514851	3612	0.00336746492102274
MIA	0.9545454545454546	0.4130710659898477	0.7405293192353993	3465	0.003862278901393014
RYR3	0.9363636363636364	0.36916243654822334	0.7404959549459113	3115	0.0038653472634532344
SFRP1	0.9681818181818181	0.4464467005076142	0.7380613766637159	3731	0.00259454372811296
KCNMB1	0.95	0.4064720812182741	0.7372804471900848	3412	0.003052022355063899
GNPAT	0.9727272727272728	0.458502538071066	0.7359737696898287	3827	-0.00354201866836091
PTN	0.9545454545454546	0.41878172588832485	0.7357788908553845	3510	0.003986315649447
DPYSL2	0.9863636363636363	0.48807106598984773	0.7346998576840295	4063	0.004566055568033395
TMEM220	0.9636363636363636	0.4447969543147208	0.7307507107546622	3717	0.0027122184346382366
GPM6B	0.9545454545454546	0.4296954314720812	0.7265188609654105	3596	0.004879651546903198
RASIP1	0.95	0.42563451776649747	0.721335257285681	3563	0.0025546224329001453
TRPM6	0.9363636363636364	0.4003807106598985	0.7164721460356069	3361	0.002835783337589553
KRT5	1.0	0.5348984771573604	0.7138836191347369	4435	0.0026967307434879613
IRX1	0.95	0.4355329949238579	0.7128110103326547	3641	0.0030038103096715315
A2M	0.9363636363636364	0.4049492385786802	0.7127929736786794	3397	0.001449459304946859
ADAMTS1	0.9454545454545454	0.4289340101522843	0.7098999124553411	3588	0.0021893899504871303
RARB	0.9454545454545454	0.4298223350253807	0.7091370578339906	3595	0.003251350871039287
SMG7	0.9545454545454546	0.4517766497461929	0.7070548835374942	3770	-0.0047284169093045865
RGS2	0.9409090909090909	0.4246192893401015	0.705008376475679	3553	0.002435303632664186
PIK3C2G	0.9545454545454546	0.45406091370558377	0.704985711438239	3788	0.0035677855139922025
CYP7A1	0.9363636363636364	0.41814720812182743	0.7019297718440534	3501	0.005754748183423293
ACSBG1	0.9454545454545454	0.43959390862944164	0.7006414930165512	3672	0.00568553300641901
STAC2	0.95	0.45380710659898477	0.6965591100002576	3785	0.0028670415697718845
COG2	0.9409090909090909	0.4346446700507614	0.6963939281518368	3632	-0.0033907144212122742
IL17B	0.9090909090909091	0.3612944162436548	0.6959126257828923	3047	0.005512157786886537
ETS2	0.9318181818181818	0.41548223350253805	0.6956596376106845	3479	0.0015488810697795081
DEFB1	0.9363636363636364	0.42715736040609137	0.6943134489550329	3572	0.003060391347846422
TRPM3	0.9	0.3402284263959391	0.6942446178721431	2879	0.0050034194409467655
CLCA4	0.9	0.34416243654822337	0.6915522172691903	2910	0.0037149758353967424
KRT14	0.9954545454545455	0.5484771573604061	0.690102559919964	4541	0.002598387255316959
GSTA1	0.8909090909090909	0.32271573604060916	0.6895735619762305	2739	0.0030936925155420807
KRT17	0.9772727272727273	0.5204314720812183	0.6842130663384505	4316	0.002096481240571528
FAT2	0.9545454545454546	0.4782994923857868	0.6823866203768872	3979	0.0025867891565219776
NRG2	0.9045454545454545	0.36903553299492386	0.6820152547259953	3107	0.0036263258042069204
MICALL1	0.9045454545454545	0.3710659898477157	0.6805125105171779	3123	0.004295606785874772
CLEC4F	0.9363636363636364	0.4447969543147208	0.6789325289364805	3711	0.005177164316402066
HS3ST4	0.8818181818181818	0.3171319796954315	0.6770306132395805	2693	0.004367461702410683
SLC22A11	0.9090909090909091	0.38692893401015227	0.6767322810175026	3249	0.006141217720250627
CXCL6	0.8954545454545455	0.35393401015228426	0.6765695594327295	2986	0.004131323003337191
MYOC	0.8727272727272727	0.29314720812182743	0.6757176069323614	2502	0.003793642927072157
MYLK	0.9363636363636364	0.44873096446700506	0.6754173810326438	3742	0.002318634995689653
GRAMD3	0.9363636363636364	0.449746192893401	0.6745052214820241	3750	0.003477189238116537
CHST3	0.9272727272727272	0.433502538071066	0.6719102602297456	3620	0.0018479473014131453
PARP1	0.9454545454545454	0.47170050761421317	0.6713829286371548	3925	-0.003494782937934519
TDRD6	0.9272727272727272	0.4361675126903553	0.6695926116173103	3641	0.0024900744563045437
SAMD5	0.9090909090909091	0.3961928934010152	0.6694774722102673	3322	0.002861453661590313
SMYD1	0.9136363636363637	0.4098984771573604	0.6667146433827547	3431	0.005230538549861294
KLK7	0.9272727272727272	0.44060913705583754	0.6656982990867119	3676	0.0025197960313536995
DAP3	0.9454545454545454	0.47779187817258884	0.6655992186729711	3973	-0.003100905691331244
C2orf40	0.9272727272727272	0.440989847715736	0.6653626649554535	3679	0.003405447684421285
AQP1	0.9090909090909091	0.4035532994923858	0.6635910154605443	3380	0.0017922034218780473
CRYAB	0.9090909090909091	0.4043147208121827	0.6629758875263022	3386	0.0030768958567780236
WIF1	0.8772727272727273	0.32855329949238576	0.6616601674091956	2782	0.0049815717640131945
GABRP	0.9272727272727272	0.4464467005076142	0.6605200543496662	3722	0.002224400832930893
FABP7	0.8909090909090909	0.36586294416243653	0.6598633143532565	3079	0.002108868524591933
CAV2	0.9136363636363637	0.41928934010152286	0.6589278542359073	3505	0.0012682216915263149
HNRNPU	0.9272727272727272	0.44961928934010154	0.6576772053971036	3747	-0.002804936017891089
ITM2A	0.9136363636363637	0.42246192893401013	0.6562573235600332	3530	0.0013984256243631265
C1orf131	0.9363636363636364	0.4696700507614213	0.6561869029218962	3907	-0.0035772824811149
DBC1	0.9272727272727272	0.45532994923857867	0.652509348070195	3792	0.0032843897929392763
ID4	0.9090909090909091	0.41751269035532995	0.6521294343839898	3490	0.002363762960837487
RCAN1	0.9045454545454545	0.407994923857868	0.6517426214450555	3414	0.003794578844826145
COMMD3	0.95	0.500761421319797	0.6517379989177767	4155	-0.0034350636072183263
TINAGL1	0.9318181818181818	0.46624365482233504	0.6509019783048534	3879	0.0019301415716688965
C11orf92	0.9	0.4012690355329949	0.6489831611224202	3360	0.0030584762985161407
PROS1	0.9181818181818182	0.440989847715736	0.6485858054513215	3677	0.0019267386743307268
FBXO32	0.9136363636363637	0.43210659898477155	0.6480152920724916	3606	0.0038382345281659596
DST	0.9409090909090909	0.48718274111675125	0.6479628941133405	4046	0.004074100985297877
SLC35F3	0.9181818181818182	0.44289340101522845	0.6469032865768336	3692	0.0020309622038541517
OSR1	0.9090909090909091	0.42411167512690356	0.6465755680127873	3542	0.003278150865018615
CCND3	0.9090909090909091	0.42474619289340104	0.6460369526142972	3547	0.003368114865431731
PAK3	0.9045454545454545	0.41510152284263957	0.6458932050725645	3470	0.003383729204479752
MUC15	0.9181818181818182	0.4447969543147208	0.6452135206720176	3707	0.002838819582763399
PI15	0.8863636363636364	0.37576142131979695	0.6444438501154947	3156	0.002904687659684788
PRNP	0.9409090909090909	0.49086294416243653	0.6443634874035566	4075	0.0027669248355846193
KCNJ16	0.8727272727272727	0.3456852791878173	0.6421545803148243	2916	0.003895813658160731
MALL	0.8863636363636364	0.37906091370558376	0.6419533195684566	3182	0.002488022814417606
MMP7	0.9181818181818182	0.44898477157360406	0.6414705261346682	3740	0.0020736281019074856
HOXA3	0.9090909090909091	0.43083756345177665	0.6408252749106718	3595	0.0013391428795610266
HPSE2	0.8636363636363636	0.3253807106598985	0.6399951617255009	2754	0.0033962430195801654
EDN3	0.8863636363636364	0.3828680203045685	0.639052574895829	3212	0.0049373319902129885
RELN	0.9	0.4143401015228426	0.6383222802700406	3463	0.0016774598634843728
MT1X	0.9136363636363637	0.4455583756345178	0.6362091388606077	3712	0.0028048159460840535
CHST9	0.9272727272727272	0.47322335025380713	0.6358943715183643	3933	0.0023180789420531437
SPATA17	0.8954545454545455	0.4083756345177665	0.6350681841074183	3415	-0.0018564260465036707
RNF175	0.9136363636363637	0.4484771573604061	0.6335996442846074	3735	0.002786878564830721
PDE1C	0.8863636363636364	0.3902284263959391	0.6333622711003177	3270	0.0036646574462015705
NVL	0.9318181818181818	0.4868020304568528	0.6313089071100275	4041	-0.005414258211623484
MYLK4	0.9045454545454545	0.43236040609137055	0.6312669585833481	3606	0.002065237154256936
CACHD1	0.9227272727272727	0.46954314720812185	0.6309548527446027	3903	0.0028502978517699973
PPP1R14A	0.9090909090909091	0.44238578680203045	0.630741096627284	3686	0.0022811381808496797
ACBD6	0.9181818181818182	0.46269035532994923	0.6289754863243148	3848	-0.0034221792157753555
ITPRIPL1	0.8818181818181818	0.38565989847715737	0.6288697484917126	3233	0.0011677132438695282
CNN1	0.9181818181818182	0.46294416243654823	0.6287405537055923	3850	0.0026450801958588016
KCNC4	0.9136363636363637	0.45418781725888324	0.628444831612289	3780	0.003219389180552886
NTF4	0.9090909090909091	0.44593908629441625	0.6275846123066366	3714	0.003920553756206341
ACTA2	0.9181818181818182	0.46586294416243657	0.6260295684959759	3873	0.0019010115386500714
NPM2	0.8727272727272727	0.3695431472081218	0.6250907549134999	3104	0.0027528934134754394
LOXL4	0.8863636363636364	0.40088832487309645	0.6249290468482113	3354	0.0019709459885022887
PDGFA	0.9136363636363637	0.46053299492385785	0.6226407655451397	3830	0.003625525382061976
PARN	0.9136363636363637	0.46104060913705586	0.6221729616852103	3834	-0.0013974852595351251
CCDC8	0.9272727272727272	0.4899746192893401	0.6197595831960678	4065	0.002281932737687731
RNF34	0.9181818181818182	0.4727157360406091	0.6195976841392546	3927	-0.002900247273433841
MTL5	0.9045454545454545	0.44568527918781725	0.6195671112541203	3711	-0.005017514972424702
FHL3	0.9090909090909091	0.4550761421319797	0.6193519858540096	3786	0.0020171574773868513
SPATS2	0.9227272727272727	0.48197969543147207	0.6191211930264962	4001	-0.0030947666869257295
KLK5	0.9045454545454545	0.4464467005076142	0.6188878229447077	3717	0.0016505371440506532
PAFAH1B3	0.9	0.43730964467005073	0.618760274678554	3644	-0.003223923843257008
HOXA5	0.8863636363636364	0.4116751269035533	0.6161640857567119	3439	0.0012651539042917198
KIT	0.9045454545454545	0.4503807106598985	0.6153596948043277	3748	0.002337431488911075
CAPZA3	0.85	0.3280456852791878	0.614886028369708	2772	0.007546201782404079
MAPK4	0.8681818181818182	0.3732233502538071	0.6144440002468117	3132	0.0037337583880297127
RHOJ	0.9	0.44238578680203045	0.6142948156355484	3684	0.0014644617005596476
KLK8	0.8681818181818182	0.3734771573604061	0.6142544823514781	3134	0.0017500816530302734
SNCA	0.9136363636363637	0.4697969543147208	0.6140222266752899	3903	0.0019338161128572707
CLEC1A	0.8863636363636364	0.4143401015228426	0.613962776137809	3460	0.0015536174196033449
MT1M	0.8863636363636364	0.41446700507614215	0.6138575975709818	3461	0.0018497964213130343
AMZ2	0.9318181818181818	0.5072335025380711	0.6109992978699027	4202	-0.0023864618482610663
TARS2	0.9045454545454545	0.4552030456852792	0.6109926665376886	3786	-0.0019126100864009948
TNS4	0.9227272727272727	0.4921319796954315	0.6092317343957662	4081	0.001824187956614838
MAML2	0.8954545454545455	0.43895939086294417	0.6091534961484397	3656	0.0019975178905652915
INTS7	0.9045454545454545	0.4573604060913706	0.6090239382787795	3803	-0.0030140679816519525
DCHS2	0.8818181818181818	0.41421319796954315	0.606030732412968	3458	0.0029209150129315942
CLDN8	0.9272727272727272	0.5039340101522842	0.6058852241556391	4175	0.003724066217394418
ZNF48	0.8909090909090909	0.433756345177665	0.6055744412825771	3614	-0.0022221097754924228
USP44	0.8636363636363636	0.3753807106598985	0.6049570906595109	3148	0.0016473287463122312
DLK2	0.9	0.45355329949238576	0.6042894045195703	3772	0.005445772304316221
MEIS2	0.9045454545454545	0.46269035532994923	0.6041201144234883	3845	0.0018029456967644957
SYT8	0.8818181818181818	0.4166243654822335	0.6040274438716503	3477	0.0029366124796324786
NEK2	0.8863636363636364	0.42626903553299494	0.6039352052135388	3554	-0.006875653988302604
FAM196B	0.8727272727272727	0.3980964467005076	0.6031721116864133	3329	0.00340139803383232
CXCL1	0.8727272727272727	0.3982233502538071	0.6030710558746171	3330	0.0026283084062101295
MAFF	0.8954545454545455	0.4460659898477157	0.6028639756763843	3712	0.0037026676665313195
SGK1	0.9	0.4552030456852792	0.6027901871988457	3785	0.00196385079624328
MAMDC2	0.8954545454545455	0.44631979695431473	0.6026374818218659	3714	0.0011480699191704772
CAPN11	0.8909090909090909	0.440989847715736	0.5992469624761148	3671	0.004084508921070996
SH3TC2	0.8818181818181818	0.42233502538071066	0.5992364321217986	3522	0.002632159785338678
LARP6	0.9	0.45951776649746195	0.5988434222731841	3819	0.0018582462586274645
F3	0.8772727272727273	0.4145939086294416	0.5977193289438912	3460	0.0014135995676317111
NTRK2	0.8727272727272727	0.4067258883248731	0.5962269443283262	3397	0.0018981335163739392
EPHA2	0.8909090909090909	0.44568527918781725	0.5950836401797401	3708	0.00235030972360092
MRGPRX3	0.8636363636363636	0.38845177664974617	0.5949729858126971	3251	0.0071535523614834565
HLF	0.8863636363636364	0.4370558375634518	0.5946226907194783	3639	0.0014005303360111452
CMTM7	0.8818181818181818	0.42906091370558375	0.5935100381152537	3575	0.003016367527378587
TMEM88	0.8818181818181818	0.42931472081218275	0.5932921762790816	3577	0.002154867423474029
TRIOBP	0.8954545454545455	0.4569796954314721	0.5930084009385657	3798	0.0024873385690317713
DSC3	0.9136363636363637	0.49238578680203043	0.5922876419140232	4081	0.002522031524175488
C2orf88	0.8727272727272727	0.4121827411167513	0.5917582804874646	3440	0.003252978185694521
LANCL3	0.8590909090909091	0.3833756345177665	0.5910603129407447	3210	0.0025709633660919305
EPHB1	0.85	0.3635786802030457	0.5903105433018114	3052	0.0017862058809020504
KLHL13	0.9	0.46928934010152284	0.5897675152670773	3896	0.002204067574764588
METTL2A	0.9272727272727272	0.5204314720812183	0.5889857936111778	4305	-0.0029035720185445783
KLHL29	0.8409090909090909	0.3453045685279188	0.5878928541273016	2906	0.0010395653095403802
IL33	0.8863636363636364	0.4449238578680203	0.5876832565676062	3701	0.0008076219814637032
TEPP	0.8318181818181818	0.32411167512690353	0.5868731096497383	2737	0.00607312771429905
SYN2	0.8772727272727273	0.42779187817258885	0.5866015469860979	3564	0.0022860335736820023
ACTG2	0.8636363636363636	0.400761421319797	0.5852580517767776	3348	0.0014917247270324417
LPCAT2	0.8954545454545455	0.46865482233502537	0.5822015004773324	3890	0.0021356433903886676
ALX4	0.85	0.374746192893401	0.5820652909119018	3140	0.0026600834242861047
KDM5B	0.8954545454545455	0.46928934010152284	0.5816063582422839	3895	-0.004835795312358534
SLC25A44	0.8772727272727273	0.433756345177665	0.5814628710346433	3611	-0.0018788521225527755
HAS3	0.8636363636363636	0.4055837563451777	0.5813695851839769	3386	0.003858063122472436
ACE2	0.8272727272727273	0.32157360406091373	0.5809705824605309	2716	0.004177744821940318
KLHL12	0.8909090909090909	0.4615482233502538	0.5806922457866869	3833	-0.0020696717272206144
UBAP2L	0.8772727272727273	0.4350253807106599	0.5803603561540744	3621	-0.001695345901876024
TAGLN	0.8909090909090909	0.4630710659898477	0.5792841961074889	3845	0.0014567562003721692
FKBP4	0.8727272727272727	0.4276649746192893	0.578755562045866	3562	-0.0019273676389443817
GGPS1	0.8863636363636364	0.4552030456852792	0.5784306830666143	3782	-0.00330834043390806
PRRT2	0.8681818181818182	0.41903553299492385	0.5781488915091476	3493	-0.002209531753085569
VGLL1	0.8409090909090909	0.3600253807106599	0.5775098244176982	3022	0.0027311556883135002
DACT2	0.8454545454545455	0.37055837563451777	0.5774798786768598	3106	0.0018232826186692312
NCOA7	0.8636363636363636	0.4116751269035533	0.5763913584839847	3434	0.0020460985776382667
HBEGF	0.8636363636363636	0.4134517766497462	0.5749253969802097	3448	0.002315864752262207
KCNE1	0.8636363636363636	0.4168781725888325	0.572080357814037	3475	0.0016087741278658075
PAK7	0.8590909090909091	0.40748730964467006	0.5719912825611935	3400	0.0034202937817819786
KRT15	0.8772727272727273	0.4460659898477157	0.5706325707177066	3708	0.0036182234716593416
EIF3L	0.8772727272727273	0.44720812182741115	0.5696123337881284	3717	0.002849974618073599
CXCL2	0.8636363636363636	0.42055837563451776	0.5689984212786973	3504	0.0027489583403122095
EAF1	0.8772727272727273	0.4479695431472081	0.5689307264290107	3723	-0.0023130720331171056
PHYHIP	0.8727272727272727	0.43934010152284264	0.5686331677558817	3654	0.002119460985181023
RNASE7	0.8590909090909091	0.41256345177664977	0.5678285883407806	3440	0.0022934928571467
KRT6B	0.9045454545454545	0.5003807106598985	0.5678216237383379	4142	0.0019384553252644195
ALDH1A3	0.8772727272727273	0.45025380710659896	0.5668789472025426	3741	0.0014770551452865503
TNFRSF10D	0.8636363636363636	0.42538071065989846	0.5649190195935211	3542	0.0023627873331076112
KCNB1	0.85	0.3998730964467005	0.5626015067381277	3338	0.0028665685755710504
ZNF677	0.8636363636363636	0.42868020304568527	0.5621010521117513	3568	0.0010593205361020613
GSN	0.8636363636363636	0.4291878172588833	0.5616655861115968	3572	0.0012096204420981454
NPAS4	0.8363636363636363	0.3732233502538071	0.5602084630567289	3125	0.005524526674550791
FAM162B	0.8681818181818182	0.44022842639593907	0.5599386020144428	3660	0.0017743088141771092
ADAMTS9	0.8636363636363636	0.4315989847715736	0.5595900849391884	3591	0.002777051002864247
ANKRD53	0.8681818181818182	0.441243654822335	0.5590437065005157	3668	0.002093386400141023
LRRC3B	0.8318181818181818	0.3680203045685279	0.5564825430285937	3083	0.005515226895069873
C1orf43	0.8681818181818182	0.4442893401015228	0.556346651693641	3692	-0.0013902444323786298
GPR12	0.8136363636363636	0.32728426395939086	0.5548891427959647	2758	0.0022255830748689484
DTL	0.8590909090909091	0.4280456852791878	0.5548140813965152	3562	-0.00605991713044111
CRNKL1	0.8590909090909091	0.4285532994923858	0.5543792595768342	3566	-0.0021432012012722705
TESC	0.8590909090909091	0.42931472081218275	0.5537260605766023	3572	0.0035511704879406534
DARS2	0.8727272727272727	0.4569796954314721	0.5528224505253424	3793	-0.002294183544886838
SRF	0.8545454545454545	0.42144670050761424	0.5526306125155427	3509	0.004872841282184728
EFCAB1	0.8363636363636363	0.3846446700507614	0.5515526100329458	3215	0.0018511284256789765
CMTM5	0.7954545454545454	0.2866751269035533	0.5505653054991291	2434	0.004062935128924051
METTL7A	0.8772727272727273	0.46865482233502537	0.5499700955186548	3886	0.003432559137633033
TIMM17A	0.8727272727272727	0.4601522842639594	0.5499127678486436	3818	-0.003829020737071745
NUP210	0.8590909090909091	0.43629441624365484	0.5476843724372531	3627	-0.004908928091308672
SOX12	0.8545454545454545	0.42741116751269037	0.5475676277697363	3556	-0.003430615072002268
PAMR1	0.8454545454545455	0.40913705583756343	0.5474002579703227	3410	0.0011610184662242803
GPRC5B	0.8636363636363636	0.44593908629441625	0.5470060999099425	3704	0.002709583117521164
TCEAL2	0.8363636363636363	0.39060913705583755	0.5469286342798987	3262	0.0014300955243958253
TOP2A	0.8727272727272727	0.4634517766497462	0.5468653432821772	3844	-0.005226894718385779
CDH3	0.8363636363636363	0.39086294416243655	0.5467302911120769	3264	0.0015768888939840277
NPAS3	0.8636363636363636	0.44720812182741115	0.5458726643666407	3714	0.0019338514478683447
BRIP1	0.8681818181818182	0.4563451776649746	0.5454887482434103	3787	-0.005022980109537763
RDM1	0.8545454545454545	0.4300761421319797	0.5452824458531706	3577	-0.0033783680171618874
EPN3	0.8772727272727273	0.47385786802030455	0.5450661589317807	3927	-0.003920105882556498
CLCN2	0.8636363636363636	0.4483502538071066	0.5448498185061444	3723	-0.002513500116242867
IFNE	0.8272727272727273	0.37423857868020305	0.5443256515166777	3131	0.004872677621066452
TMEM9	0.8681818181818182	0.45774111675126905	0.5442127394567886	3798	-0.0021554320059704833
NGFR	0.8636363636363636	0.44911167512690353	0.5441664718597481	3729	0.0011706328552219636
DSG3	0.8818181818181818	0.4848984771573604	0.5424767726355968	4015	0.0017801239847587784
RBBP5	0.8545454545454545	0.433756345177665	0.5421033669024118	3606	-0.003414587155712201
MRPS23	0.8954545454545455	0.51002538071066	0.5417129540061532	4216	-0.0025937528778722215
FAM181B	0.8227272727272728	0.3684010152284264	0.5411608572679211	3084	0.002906014363792338
PHKG1	0.8363636363636363	0.3988578680203046	0.5404165333497022	3327	0.0022241935218623734
FLVCR1	0.8636363636363636	0.4534263959390863	0.5402722720607324	3763	-0.0031177816633036226
VWCE	0.8409090909090909	0.40901015228426396	0.539838794501957	3408	0.0023712358120409624
PIGM	0.8545454545454545	0.4370558375634518	0.5392301287360072	3632	-0.0021421659248167715
BCL11A	0.8136363636363636	0.35101522842639593	0.5387924416441701	2945	0.0012218730450705908
RGN	0.8318181818181818	0.3918781725888325	0.5383529854517429	3271	0.0024769474084627243
HLTF	0.8545454545454545	0.4384517766497462	0.5380079734369785	3643	-0.0018942579342507196
ARAP3	0.85	0.42956852791878175	0.5379708798216908	3572	0.0009820081883905808
IARS2	0.8681818181818182	0.46586294416243657	0.5367113866777942	3862	-0.0027778736088419666
MARCH10	0.8909090909090909	0.5073604060913706	0.5363044265952623	4194	-0.004560351093082329
SLC27A6	0.8636363636363636	0.4578680203045685	0.5362246445774166	3798	0.004122562283603932
ANGPTL7	0.8	0.3232233502538071	0.5355266658507049	2723	0.00451216999706198
NPY2R	0.7727272727272727	0.2501269035532995	0.5345439701353673	2141	0.002604260918020505
FAM49A	0.8590909090909091	0.4515228426395939	0.5341643126573051	3747	0.0014169937252198153
EGR1	0.85	0.43692893401015226	0.5315931066247519	3630	0.003117336111866822
TSEN15	0.8545454545454545	0.44631979695431473	0.5310465727309567	3705	-0.0029227508877213643
KCNK17	0.8272727272727273	0.39238578680203046	0.5304135596050077	3274	0.002062503404734541
IPO9	0.8590909090909091	0.45571065989847714	0.5303649845375392	3780	-0.0020354063524580784
ANXA1	0.8181818181818182	0.3732233502538071	0.5301258184286298	3121	0.0012838722705665838
SERPINB5	0.8727272727272727	0.48236040609137054	0.5289813311973515	3993	0.0020042360599588287
CYTL1	0.8545454545454545	0.44898477157360406	0.528660608779296	3726	0.0023605631399174643
TMEM130	0.8636363636363636	0.4661167512690355	0.5286029427814414	3863	0.0020372374045983916
TBCE	0.8545454545454545	0.44961928934010154	0.5280904285375995	3731	-0.001709018386863656
AKAP6	0.8590909090909091	0.4588832487309645	0.5274633541167605	3805	0.0026356326370979657
RARRES1	0.7954545454545454	0.32461928934010154	0.5273702508726248	2733	0.0011119964047692477
MYH3	0.8545454545454545	0.45114213197969544	0.5267187106371125	3743	0.0027600366423848133
KLHL21	0.85	0.4431472081218274	0.5261205519338298	3679	0.0032827730106843684
FMO2	0.8227272727272728	0.3899746192893401	0.5247999615993905	3254	0.0012255660112089016
KCNH8	0.8181818181818182	0.3822335025380711	0.5233190371407843	3192	0.0014181048839781857
HTR7	0.8590909090909091	0.4635786802030457	0.523131997343847	3842	0.00162050203761093
OR2L13	0.8090909090909091	0.3638324873096447	0.5222540203516309	3045	0.004856266850307751
C5orf27	0.8	0.3432741116751269	0.5221628842536525	2881	0.004280426970151916
FOLR1	0.8454545454545455	0.4397208121827411	0.5214389957631026	3651	0.0015133294439511357
BOC	0.8045454545454546	0.3549492385786802	0.5213044264621672	2974	0.0011788010623489113
GRIA4	0.8272727272727273	0.4040609137055838	0.521114943304665	3366	0.0038765246597772134
LRP4	0.8545454545454545	0.45774111675126905	0.5207210039195985	3795	0.0032534050722109577
GLYATL2	0.8363636363636363	0.4228426395939086	0.5207082343726608	3516	0.0020000809887396895
CCDC129	0.8045454545454546	0.35634517766497464	0.5203115027846698	2985	0.0026188415104707913
C10orf90	0.8	0.34606598984771575	0.5202383306707208	2903	0.004076338750488977
PTX3	0.8181818181818182	0.3874365482233503	0.5193144087040814	3233	0.002962326615902006
DAB2IP	0.8681818181818182	0.48565989847715735	0.5178741324326448	4018	0.0035602073941267366
CCDC116	0.8409090909090909	0.4361675126903553	0.5168860000470625	3622	0.0035491682373488855
NUF2	0.8454545454545455	0.44543147208121825	0.516384192109311	3696	-0.0037351603885643035
MICAL3	0.8363636363636363	0.4281725888324873	0.5161723664038906	3558	0.001533058588317112
IL17RD	0.8636363636363636	0.4794416243654822	0.5160034974208292	3968	0.0037982388349486404
MAZ	0.8454545454545455	0.4460659898477157	0.5158185211309296	3701	-0.0027716032791792146
SCHIP1	0.8181818181818182	0.39238578680203046	0.5154548819190574	3272	0.002680225473366098
EDAR	0.7954545454545454	0.3428934010152284	0.5151720494245072	2877	0.002473644130635309
SLC6A2	0.7772727272727272	0.29911167512690356	0.5146850983647611	2528	0.0030366177423814056
CSRNP1	0.8272727272727273	0.41205583756345177	0.5145901520191385	3429	0.0028635510307348055
PIK3R1	0.8590909090909091	0.4734771573604061	0.513856571540554	3920	0.0036209672685896697
TLR2	0.85	0.4600253807106599	0.5108766491020124	3812	0.0024260951893334114
NFIB	0.85	0.46091370558375633	0.5100585560050503	3819	0.0016705174033684739
MC5R	0.9545454545454546	0.6335025380710659	0.5098315590509062	5202	-0.0021135757126765735
ARL6IP1	0.8363636363636363	0.4364213197969543	0.5090405638580894	3623	-0.0017582363071422563
NIT2	0.85	0.46269035532994923	0.5084176350846452	3833	-0.0026793521537376314
TRIM2	0.8409090909090909	0.44619289340101526	0.508040001051984	3701	0.0030026918692344267
PDLIM4	0.85	0.4635786802030457	0.5075948072612022	3840	0.0010429388049761742
NDRG2	0.8227272727272728	0.41510152284263957	0.5045708910229778	3452	0.0028720857350464576
SRP9	0.8454545454545455	0.45875634517766495	0.5043360041889833	3801	-0.00233875975404083
CCAR1	0.8363636363636363	0.44200507614213197	0.504135644895993	3667	-0.002818209478462636
EGR2	0.8318181818181818	0.43604060913705583	0.501790074786691	3619	0.002901930057716073
OXER1	0.8090909090909091	0.39111675126903556	0.5016557860503091	3260	0.0022098707068240265
MSI2	0.8272727272727273	0.42753807106598984	0.5015913630784288	3551	-0.0022730463536556117
CYR61	0.8409090909090909	0.4536802030456853	0.5013023725379796	3760	0.0029122549706776637
ECT2	0.8454545454545455	0.4621827411167513	0.5011805022435581	3828	-0.0025988772053574805
ARID5B	0.85	0.4709390862944162	0.5007163770001803	3898	0.0014675669932845254
DRD2	0.8090909090909091	0.39238578680203046	0.5006614934893052	3270	0.006698292477671279
CNTNAP3	0.8272727272727273	0.42931472081218275	0.5000690357832137	3565	0.001314227448243643
FANCF	0.8272727272727273	0.4304568527918782	0.49908706317376755	3574	-0.0030676077862658697
CLDN19	0.8181818181818182	0.4128172588832487	0.49900339837142665	3433	0.0024979070347507584
ARMC3	0.8318181818181818	0.43959390862944164	0.49867868309919583	3647	-0.0038954999275820435
APBA1	0.8090909090909091	0.3961928934010152	0.4976592903920855	3300	0.0015552364437195116
LPIN1	0.7909090909090909	0.35761421319796954	0.49764926460144177	2992	0.0018398906298862142
ALDH1L1	0.8045454545454546	0.3874365482233503	0.49718630953052767	3230	0.0012644274364616713
CGB7	0.8272727272727273	0.43274111675126903	0.4971152911621207	3592	0.0038519056867821247
LPHN2	0.8272727272727273	0.4331218274111675	0.49678564790926705	3595	0.0018684533115666737
SPHKAP	0.7681818181818182	0.30558375634517765	0.49672187364309506	2577	0.0034011297723518983
OR10A3	0.7272727272727273	0.1814720812182741	0.4959935035730189	1590	0.007437743714999305
SCN4B	0.8181818181818182	0.417005076142132	0.4955282540750005	3466	0.0009793862593026432
HRNR	0.8363636363636363	0.4519035532994924	0.4952873107466977	3745	0.0030720753383613126
FAM72A	0.8318181818181818	0.44441624365482235	0.4944156899790433	3685	-0.004471971551384474
POC1A	0.8409090909090909	0.4615482233502538	0.494101336695778	3822	-0.002711104038912702
CNGA1	0.8045454545454546	0.392005076142132	0.4936254087085534	3266	0.001530948211355329
KCTD14	0.8136363636363636	0.41091370558375634	0.4931540587948309	3417	0.002408104349649872
TNNI3	0.9136363636363637	0.5850253807106599	0.49247670888302525	4811	-0.0032690071029919873
EIF2AK1	0.8409090909090909	0.4637055837563452	0.4921052307667409	3839	-0.0028815156148749464
PROL1	0.7727272727272727	0.3256345177664975	0.4910695988555095	2736	0.005981575578785292
GPR87	0.8318181818181818	0.4486040609137056	0.4906758841350381	3718	0.0016853530902722035
DSG1	0.7909090909090909	0.36725888324873096	0.4906581027575396	3068	0.003781895106334354
CENPL	0.8409090909090909	0.46573604060913704	0.490218039651278	3855	-0.0034658756456060107
TIMELESS	0.8409090909090909	0.4661167512690355	0.48986327335995383	3858	-0.0030315701203274697
SLC7A3	0.7909090909090909	0.36852791878172586	0.4897243631610542	3078	0.003982914292869531
ETV5	0.8181818181818182	0.4251269035532995	0.4886886034784894	3530	0.0018776932487966438
CFL2	0.8318181818181818	0.45088832487309644	0.4886212060964388	3736	0.00205056164893621
RNASE13	0.7954545454545454	0.38096446700507614	0.48761400876383565	3177	0.0033966499219828888
CSRP1	0.8272727272727273	0.4442893401015228	0.48698714756140954	3683	0.002116711580011399
ATF3	0.8227272727272728	0.4370558375634518	0.4858623601409659	3625	0.0016607669549148843
PTCHD1	0.7772727272727272	0.3456852791878173	0.4846545803148242	2895	0.0014620002722307492
GIPC2	0.7818181818181819	0.3565989847715736	0.48407683348137065	2982	0.0008672528361126647
C6orf123	0.7954545454545454	0.38565989847715737	0.4840143765908861	3214	0.002901367352716576
ESPL1	0.8090909090909091	0.41408629441624367	0.4831606399501776	3441	-0.0038145014008245564
FAM104A	0.8545454545454545	0.49733502538071067	0.4829058064138653	4107	-0.0025147694742262416
KNTC1	0.8272727272727273	0.44898477157360406	0.4827928401842548	3720	-0.002076870991191102
SMPD2	0.8318181818181818	0.45748730964467005	0.48262684911738757	3788	-0.0029338937594790932
RNF39	0.8409090909090909	0.47436548223350256	0.4821054884389303	3923	0.003100686495374804
RPS25	0.8136363636363636	0.4246192893401015	0.481702591351712	3525	0.0013124946212937417
TRIM37	0.8545454545454545	0.49860406091370557	0.4816419243246592	4117	-0.0024924564398584974
SGOL1	0.8181818181818182	0.434010152284264	0.48105667531749585	3600	-0.00461087284334038
C3orf67	0.8363636363636363	0.4678934010152284	0.4805798975178075	3871	-0.003216523817462637
CYP39A1	0.8136363636363636	0.42690355329949237	0.4797574884116724	3543	0.001528945293296495
PRKAG1	0.8090909090909091	0.42093908629441623	0.4774383848031757	3495	-0.0017953616857721896
TMCO1	0.8181818181818182	0.4384517766497462	0.4771815271559869	3635	-0.0017883809972204213
CXCL3	0.7863636363636364	0.37639593908629443	0.4766938656343878	3139	0.002431813315562719
HSD17B2	0.8090909090909091	0.42474619289340104	0.47421877079611546	3525	0.002620625327950185
TFB2M	0.8318181818181818	0.4666243654822335	0.4741831891416087	3860	-0.003371493069301179
DOK5	0.8090909090909091	0.425253807106599	0.4737872987148972	3529	0.0015897651471792652
FIGF	0.7772727272727272	0.3619289340101523	0.4731603392882582	3023	0.0010980846239808664
SOSTDC1	0.8181818181818182	0.4449238578680203	0.47146424830314354	3686	0.0015830011506549671
CCDC78	0.8136363636363636	0.4365482233502538	0.4714297809211419	3619	-0.002717418150154582
RACGAP1	0.8181818181818182	0.4451776649746193	0.47123833421105144	3688	-0.0030278230735608118
CANT1	0.8409090909090909	0.4857868020304569	0.47113928214657547	4013	-0.003259203836224133
LRFN5	0.8227272727272728	0.45380710659898477	0.47093927528951396	3757	0.0017834087727645897
FGFBP1	0.740909090909091	0.2802030456852792	0.4704325341804289	2371	0.0016218217622683804
GINS2	0.8272727272727273	0.4630710659898477	0.4699453531322823	3831	-0.0032117543964917464
TMEM100	0.7863636363636364	0.38565989847715737	0.46963421130162997	3212	0.0011681221754767644
NDUFS2	0.8090909090909091	0.4315989847715736	0.4683504155177007	3579	-0.0016537525652344225
C1QL2	0.75	0.30748730964467	0.4679515544074828	2588	0.002742700638185649
SKI	0.8136363636363636	0.44073604060913707	0.46775587473958596	3652	0.0019395401530026466
WDHD1	0.8227272727272728	0.45748730964467005	0.46758552680333804	3786	-0.002651131004202234
ADIPOR1	0.8272727272727273	0.46586294416243657	0.4673518825455627	3853	-0.00282725597885762
CDC42EP1	0.7909090909090909	0.399746192893401	0.46574017134987644	3324	0.0014561174074680743
NPR1	0.7954545454545454	0.41078680203045687	0.46400213716188765	3412	0.0010843664426679633
EDN1	0.8181818181818182	0.4534263959390863	0.46382599106899686	3753	0.0016831593701158998
TLCD1	0.8181818181818182	0.4549492385786802	0.46244267791998495	3765	-0.002216585950682099
UBE2T	0.8181818181818182	0.45621827411167515	0.46128637396987027	3775	-0.004945619732290055
PRCD	0.8	0.4232233502538071	0.46088199579994343	3511	0.0022155606130574686
PLD5	0.7545454545454545	0.3314720812182741	0.45946510234803245	2778	0.0036004081626842127
C17orf51	0.8090909090909091	0.44200507614213197	0.4592596118381418	3661	0.0011327087051192768
GRM6	0.7772727272727272	0.3822335025380711	0.4580504420994618	3183	0.0023855605074544354
APOA1BP	0.8136363636363636	0.4516497461928934	0.4580166389952999	3738	-0.0014075650324498294
ERGIC1	0.7863636363636364	0.400761421319797	0.45775805177677753	3331	-0.00269083252303932
TMEM71	0.75	0.32373096446700506	0.4576982626452627	2716	0.0010149133692966155
BCL9	0.8045454545454546	0.43578680203045683	0.4573832516058195	3611	-0.0024473557650424903
ICAM5	0.7636363636363637	0.3565989847715736	0.45597765992765166	2978	0.0014119240208873242
TMEM14A	0.8090909090909091	0.4469543147208122	0.45485993972600286	3700	-0.0015252888925158083
CHI3L1	0.8045454545454546	0.44048223350253807	0.45326879039836765	3648	0.0015288569971423423
FAM189A2	0.8590909090909091	0.5351522842639594	0.451649222729711	4406	0.003899633263073441
GRM8	0.8181818181818182	0.467005076142132	0.4513277464607873	3860	-0.004575757278635359
FBXW7	0.7909090909090909	0.41751269035532995	0.451220343474899	3464	0.002086430816314722
SOBP	0.7681818181818182	0.37271573604060915	0.45118628589283094	3106	0.0010406139365882684
STRBP	0.7727272727272727	0.3848984771573604	0.4489606002984738	3203	-0.001546368071780275
COL17A1	0.8	0.43756345177664974	0.4485382256693036	3624	0.00101505494792354
CENPF	0.8	0.43756345177664974	0.4485382256693036	3624	-0.0032983466391960613
ADCYAP1R1	0.7636363636363637	0.3684010152284264	0.4474211878464334	3071	0.001889190326906358
SLC23A2	0.8090909090909091	0.4552030456852792	0.44741828637239933	3765	0.002452842057071955
CFI	0.75	0.34187817258883246	0.4456193151073205	2859	0.0007969495935652302
PLAC1	0.8	0.44111675126903555	0.4454160117498519	3652	-0.0038476195327930103
BUB3	0.8136363636363636	0.46560913705583756	0.44521226372152317	3848	-0.0017044414390641079
HAPLN4	0.7954545454545454	0.4331218274111675	0.4451534165043083	3588	0.00280937198881895
ZNF367	0.8090909090909091	0.45774111675126905	0.4451011692088548	3785	-0.0029698740493872586
ICT1	0.8227272727272728	0.4815989847715736	0.44494258315624585	3976	-0.0016643723152571332
KIF22	0.8090909090909091	0.458248730964467	0.4446361997430092	3789	-0.0018327800121827795
OXTR	0.7818181818181819	0.408502538071066	0.4443653458109849	3391	0.003354167672827526
C22orf23	0.7954545454545454	0.4352791878172589	0.4432799625374449	3605	0.003461357965698085
SRPK2	0.759090909090909	0.3651015228426396	0.4429198862824482	3044	-0.0011599394358636802
ELAC1	0.8272727272727273	0.4918781725888325	0.4424360286199269	4058	0.002168758058799077
FASTKD3	0.8	0.4446700507614213	0.4422685459558351	3680	-0.0018643837332421524
B3GALT1	0.7636363636363637	0.3766497461928934	0.44127546456059763	3136	0.004743243645496358
WASF2	0.8136363636363636	0.4703045685279188	0.44081774505317306	3885	0.002199247972586523
KRT6C	0.7636363636363637	0.3774111675126904	0.4407013065044766	3142	0.0025517113859134196
RAE1	0.8545454545454545	0.5381979695431472	0.440590879463931	4429	-0.0029217329220243065
FDX1	0.8	0.44657360406091373	0.44057201615604635	3695	0.001956108010867071
SLC39A2	0.7909090909090909	0.4304568527918782	0.44024408796715586	3566	0.0020873766662057145
HILS1	0.740909090909091	0.3300761421319797	0.4399960213870048	2764	0.0027134642125567596
OXSM	0.8045454545454546	0.4558375634517767	0.43950550417609957	3769	-0.001945849276734263
ALPL	0.7545454545454545	0.3612944162436548	0.43880518776636324	3013	0.0012467184603614165
FAM13A	0.7909090909090909	0.43299492385786803	0.43805258599596364	3586	0.0017885278681022553
MGAT3	0.7545454545454545	0.36243654822335025	0.43797859148714974	3022	0.0010247808535241703
TRIM29	0.8363636363636363	0.5124365482233503	0.4369129162763429	4222	0.0012378467498985516
JPH4	0.7818181818181819	0.4178934010152284	0.4366047748094131	3465	0.0016160310531144948
FZD7	0.8	0.4516497461928934	0.4360125067638951	3735	0.002210869591883833
PVRL2	0.7818181818181819	0.41941624365482233	0.4353296839799664	3477	-0.001865715244909671
RUSC1	0.8090909090909091	0.4699238578680203	0.43379966697999034	3881	-0.0033414023065749775
C17orf58	0.8	0.4545685279187817	0.43336745342575184	3758	-0.0018981100751307791
GLB1L3	0.7318181818181818	0.32093908629441625	0.43255595412817466	2690	0.00579823944883717
RIMS3	0.7954545454545454	0.4479695431472081	0.43207122229677913	3705	0.0016172020183668073
CA3	0.7772727272727272	0.41573604060913705	0.4313164371006213	3447	0.0018899242979333007
SNRNP25	0.7863636363636364	0.434010152284264	0.4300029563092313	3593	-0.0013292945902632631
IQGAP3	0.7818181818181819	0.42626903553299494	0.4295343787672579	3531	-0.0031889813506580404
NR4A1	0.7636363636363637	0.39251269035532993	0.42907428377778956	3261	0.002598349849780951
PTCH2	0.759090909090909	0.38362944162436546	0.42904745978344033	3190	0.0009604052802233258
ZCRB1	0.8045454545454546	0.46725888324873094	0.4289625244549009	3859	-0.0030644970888428326
WDR86	0.759090909090909	0.38413705583756347	0.42865773059691137	3194	0.0009475098638537382
STX6	0.8	0.45989847715736043	0.4284933907083409	3800	-0.0022111335750105883
OR7C1	0.740909090909091	0.34758883248730965	0.42812828452184454	2902	0.005079636465889723
SDHC	0.7772727272727272	0.4197969543147208	0.4279234097100676	3479	-0.0012785708253490902
CIT	0.7818181818181819	0.42842639593908627	0.42769049268413295	3548	-0.0022868844228699013
HOXD10	0.8136363636363636	0.4846446700507614	0.4271236760227935	3998	0.0014246838213952287
PNRC1	0.8090909090909091	0.4784263959390863	0.42573628284229026	3948	0.0011897954528109302
SPINK2	0.7454545454545455	0.3607868020304569	0.42553536281947896	3007	0.002311990361299477
BAZ1B	0.7954545454545454	0.4564720812182741	0.42438117295255484	3772	-0.0019030505702976757
WNT6	0.7272727272727273	0.3236040609137056	0.4242060315948695	2710	0.001976565190672528
INSL3	0.7636363636363637	0.39898477157360407	0.42395164792012763	3312	0.0012200092872521977
GPR144	0.6863636363636364	0.21865482233502537	0.4232851099919526	1874	0.004288815540231919
C1orf27	0.7954545454545454	0.45774111675126905	0.42322100391959855	3782	-0.0027206145962554887
GPR3	0.7681818181818182	0.40939086294416244	0.422502427122958	3395	0.0024361803367531536
ANXA13	0.7818181818181819	0.4346446700507614	0.4223236802179524	3597	0.002258153303397066
ARRDC3	0.7954545454545454	0.45875634517766495	0.4222905496435285	3790	0.0011294562425472519
LXN	0.7909090909090909	0.45088832487309644	0.42223690857577767	3727	0.0021518280892236777
CLDN11	0.7545454545454545	0.38362944162436546	0.4221672944941841	3189	0.0008933706030804888
GRK5	0.7727272727272727	0.4186548223350254	0.4218355777521572	3469	0.0014399637699080397
PBK	0.7772727272727272	0.42868020304568527	0.42038617607869344	3549	-0.004259736383564739
CDK7	0.7909090909090909	0.45406091370558377	0.41936587672749503	3752	-0.002246767102426257
KRT83	0.7227272727272728	0.3210659898477157	0.4192513409069082	2689	0.003912487127536683
CD164L2	0.8090909090909091	0.4855329949238579	0.4188858100138227	4004	0.0031820568278350413
THUMPD3	0.7727272727272727	0.42233502538071066	0.41874056435320334	3498	-0.0017205295654835746
C2orf82	0.7181818181818181	0.31230964467005073	0.41824780981300874	2619	0.004383987386585102
ROPN1	0.7181818181818181	0.31230964467005073	0.41824780981300874	2619	0.0030156046344364386
SIRPA	0.75	0.3817258883248731	0.4167853461825865	3173	0.0012203005744889084
HPS5	0.7681818181818182	0.416497461928934	0.41663316999188016	3451	0.0024395394854853938
AHDC1	0.7909090909090909	0.45926395939086295	0.41461380568727235	3793	0.0020330116220842217
SAV1	0.7727272727272727	0.42741116751269037	0.41442713190196784	3538	0.003058135254872657
BEGAIN	0.7545454545454545	0.39403553299492383	0.41407484171261283	3271	0.0016851537630714352
RABIF	0.7954545454545454	0.4678934010152284	0.4138236991707001	3862	-0.004336799781297042
EMILIN3	0.7363636363636363	0.3583756345177665	0.4137983095426659	2986	0.0019703424575335795
SYCE1L	0.7636363636363637	0.4119289340101523	0.4134550491930283	3414	0.0025306218417694946
CYP7B1	0.7863636363636364	0.4530456852791878	0.41311737564495243	3743	0.0017279897915470465
DUSP2	0.7681818181818182	0.4215736040609137	0.4123790021442159	3491	0.00279112766903171
PRUNE	0.7772727272727272	0.43807106598984774	0.4122466337045019	3623	-0.001187009328290618
RASL10A	0.7636363636363637	0.4137055837563452	0.4119881858365903	3428	0.0022133117644012336
TPM3	0.7954545454545454	0.4699238578680203	0.41191950169073405	3878	-0.0040499632651925495
SLC14A1	0.7545454545454545	0.39758883248730964	0.41126196325658465	3299	0.0038418843351502134
FAM150B	0.7045454545454546	0.29225888324873095	0.4109690426828659	2458	0.0018891024881365806
SHANK3	0.7863636363636364	0.45571065989847714	0.4106955630499359	3764	0.0023102159016309466
ASB12	0.7545454545454545	0.39847715736040606	0.41055479803717676	3306	0.0016007900615718003
EXO1	0.7681818181818182	0.4248730964467005	0.4095861577009167	3517	-0.0037697317319621304
FAM72D	0.8	0.4800761421319797	0.4095268977556753	3959	-0.0034860775918035478
RAB19	0.740909090909091	0.3738578680203046	0.40917657551104814	3109	-0.002247530320283689
SLC2A12	0.7454545454545455	0.3828680203045685	0.4091145583669035	3181	0.002057450105287941
TAC1	0.740909090909091	0.3741116751269036	0.40898673552547776	3111	0.0031904010543068505
NME1	0.8045454545454546	0.48921319796954316	0.4079638353621647	4032	-0.002383428128026145
TNNT1	0.740909090909091	0.3761421319796954	0.40746337754150497	3127	-0.003329718874923815
CACYBP	0.7909090909090909	0.46751269035532994	0.40696907443936603	3858	-0.002029045732599636
PPM1N	0.7636363636363637	0.4197969543147208	0.40691101301585286	3476	0.001917414787240245
PTGS2	0.7227272727272728	0.34073604060913704	0.40623366137381023	2844	0.0013681542680141804
FGD4	0.7909090909090909	0.46865482233502537	0.40589984758477043	3867	0.0025487934428007333
TRIP13	0.7863636363636364	0.4612944162436548	0.40557523013746705	3808	-0.0031227814576096228
RGMA	0.7227272727272728	0.342005076142132	0.4053672386368162	2854	0.0011100808693954216
TTYH1	0.7181818181818181	0.3328680203045685	0.40498400502545945	2781	0.0017340684036990211
TRIM59	0.7818181818181819	0.4543147208121827	0.4048378038748362	3752	-0.0028868963553594093
POLR2H	0.8090909090909091	0.5	0.4046280991735537	4118	-0.002592129212435399
SPAG5	0.7818181818181819	0.4550761421319797	0.40414537428376185	3758	-0.004395353247033379
AP1M2	0.740909090909091	0.38083756345177666	0.4039090312558496	3164	-0.0021571838148067212
PCDH11X	0.7090909090909091	0.31586294416243654	0.40304051786040945	2645	0.0018046455889639576
TRNP1	0.8	0.48718274111675125	0.40265297675796863	4015	0.003777383487605577
MYB	0.7136363636363636	0.3267766497461929	0.40249388068478614	2732	-0.0024523654164562534
EGFR	0.7318181818181818	0.36611675126903553	0.4015163756798765	3046	0.0007934337382336459
ASPM	0.7727272727272727	0.44238578680203045	0.4014022536520774	3656	-0.0037662251478924524
TRIM11	0.7727272727272727	0.44263959390862945	0.4011776279209325	3658	-0.0018553573372389522
KCNAB1	0.759090909090909	0.4186548223350254	0.400947148000091	3466	0.002488433002766454
EME1	0.7909090909090909	0.47538071065989845	0.39955037001513455	3920	-0.004920142917867015
TACO1	0.8045454545454546	0.4982233502538071	0.39906688169162435	4103	-0.0015124664535336525
ZFP36	0.740909090909091	0.38756345177664975	0.3987408518387041	3217	0.0011674240700848965
CCNB1	0.7727272727272727	0.44543147208121825	0.3986982416960878	3680	-0.0036166601212940163
NGF	0.7454545454545455	0.3977157360406091	0.3975246726445195	3298	0.001991996074353422
SLC16A11	0.7727272727272727	0.4470812182741117	0.397225822283065	3693	0.0035562868762845897
CAPN9	0.7454545454545455	0.3986040609137056	0.3968172819619459	3305	-0.003984195467169242
SOCS5	0.7818181818181819	0.4634517766497462	0.39645212014168146	3824	0.00260719625266737
TBL2	0.7863636363636364	0.4711928934010152	0.39634502580342085	3886	-0.0021982058036915755
BAI3	0.7272727272727273	0.36421319796954316	0.3962743662595091	3030	0.0012826211804137263
CXXC5	0.7272727272727273	0.36434010152284263	0.39618191025703553	3031	-0.002752402312516716
KLK6	0.7181818181818181	0.3464467005076142	0.39575980767432956	2888	0.0012193539805778312
MID1	0.7181818181818181	0.3468274111675127	0.3954958708297832	2891	0.0010175260502391396
JPH2	0.740909090909091	0.391751269035533	0.39547722420078507	3250	0.0011392790842450664
ANGPT4	0.7363636363636363	0.38553299492385784	0.3935957147837183	3200	0.002560930932217142
ST5	0.7818181818181819	0.466751269035533	0.39338292227520716	3850	0.001627100978951026
TGM3	0.8227272727272728	0.5324873096446701	0.3933374303566375	4377	-0.004709226544827668
CENPK	0.7727272727272727	0.4517766497461929	0.3930052967606346	3730	-0.0053745018953611735
TGM1	0.7272727272727273	0.36878172588832486	0.3929256584855392	3066	0.0029760539644529487
FRMD3	0.740909090909091	0.39581218274111674	0.39227899698544844	3282	0.0015256408324835899
C8orf58	0.7863636363636364	0.4761421319796954	0.3916564387488717	3925	0.0017364308055398691
TSNAX	0.759090909090909	0.4300761421319797	0.3912535202333359	3556	-0.0014111090883506905
AMOTL1	0.7454545454545455	0.4055837563451777	0.39120429592777856	3360	0.0011760510449663971
NOL11	0.8181818181818182	0.5277918781725889	0.39085722093835695	4339	-0.0019739586920827297
ZNF319	0.740909090909091	0.39784263959390864	0.3906675151126869	3298	0.0010159911574899047
TRIM63	0.740909090909091	0.3980964467005076	0.3904655001161656	3300	0.0021672726832742597
CSTF1	0.8	0.5001269035532995	0.3898730803421887	4117	-0.0016153720065312156
PRKCD	0.7727272727272727	0.4554568527918782	0.38966649326144626	3759	-0.0020672324034466684
EDNRB	0.7363636363636363	0.3907360406091371	0.3895567515277724	3241	0.0007124060780925321
BMX	0.7454545454545455	0.407994923857868	0.3892426214450555	3379	0.0008491585514987171
POLR3K	0.7272727272727273	0.37398477157360405	0.38906101046575	3107	-0.0009312668287931581
N6AMT1	0.759090909090909	0.4346446700507614	0.38730301906092746	3592	-0.0027058300126559564
FLAD1	0.7772727272727272	0.46586294416243657	0.3871246098182899	3842	-0.0015297828597699644
CAPSL	0.7954545454545454	0.49708121827411167	0.38565819632342246	4092	-0.002030308254448308
SMC4	0.7818181818181819	0.47576142131979693	0.38489073940525437	3921	-0.001882252973801997
PLEKHF2	0.759090909090909	0.4384517766497462	0.3839790478171438	3622	-0.0018594513291181427
SCRG1	0.6863636363636364	0.2954314720812183	0.3838152866262384	2479	0.002689851228842529
SLC7A14	0.7	0.32728426395939086	0.3828850105645597	2733	0.003634810103397079
CBX7	0.759090909090909	0.441243654822335	0.3815230453434908	3644	0.0014607759309649725
PER1	0.7318181818181818	0.39263959390862946	0.38139200053493594	3255	0.003453750042674144
CKAP2L	0.75	0.42563451776649747	0.3813352572856812	3519	-0.0035455468188223247
SEPT4	0.7272727272727273	0.3848984771573604	0.38077878211665567	3193	0.0011560045509698214
SV2A	0.7363636363636363	0.40241116751269035	0.3802966572197511	3333	0.001310196154504852
FCER1A	0.7818181818181819	0.48109137055837564	0.37979076259575134	3963	0.0009120376759210074
ZMYND10	0.7181818181818181	0.3689086294416244	0.3796915470904444	3065	-0.0019094621231790462
TPX2	0.7545454545454545	0.43565989847715736	0.37953929583407947	3599	-0.00333757802235059
MMP11	0.740909090909091	0.4118020304568528	0.37936536870334886	3408	-0.005284142763246434
CACNA1G	0.7454545454545455	0.4201776649746193	0.3791532091953196	3475	0.0015762078930838552
PPEF1	0.759090909090909	0.44416243654822335	0.3789387382240082	3667	-0.006519284312770146
LARP4	0.759090909090909	0.4442893401015228	0.37882599053661614	3668	-0.001828620641117621
SLC39A12	0.6545454545454545	0.22538071065989848	0.37763328732855483	1920	0.002639160348767559
PRRT3	0.7272727272727273	0.3894670050761421	0.37724107179173105	3229	-0.0014232350749694986
POLG2	0.7681818181818182	0.46142131979695433	0.37719367142196075	3805	-0.0015452283093370955
FOSL1	0.7181818181818181	0.37296954314720815	0.3766788438515049	3097	0.002106056734391254
RHBG	0.7818181818181819	0.48616751269035535	0.3748808190259608	4003	-0.0020993233585148317
PLD2	0.7545454545454545	0.441497461928934	0.3744188340855161	3645	0.0018603722503610018
SCPEP1	0.740909090909091	0.4180203045685279	0.37420530596017076	3457	0.0012275766575658624
IL34	0.6909090909090909	0.3220812182741117	0.3736190607358905	2690	0.000835150764125182
PHC2	0.7636363636363637	0.458248730964467	0.37314859643722414	3779	0.001932038493494672
LIPG	0.7181818181818181	0.3780456852791878	0.37286658380873144	3137	0.0012362201843096228
MYOZ1	0.7454545454545455	0.4282994923857868	0.3722620241609204	3539	0.0025857857720268727
PELI1	0.7090909090909091	0.36154822335025383	0.37209279954764685	3005	0.0011355488500836178
DHTKD1	0.7818181818181819	0.4890862944162436	0.37203426603567513	4026	-0.002395915473832563
LIMK2	0.7363636363636363	0.41357868020304567	0.3711840802401845	3421	0.001532441336103999
CDC6	0.7681818181818182	0.4678934010152284	0.3711790710715266	3856	-0.003868410529820306
LRRCC1	0.7545454545454545	0.4455583756345178	0.3708165768771365	3677	-0.0018430987157977414
FAM181A	0.6772727272727272	0.29733502538071066	0.3702902297892901	2492	0.0026286270171142615
PNLIPRP2	0.85	0.5940355329949238	0.3696217855394367	4868	-0.0019771262375865633
DNAH14	0.7363636363636363	0.4166243654822335	0.3686555430452039	3445	-0.001548392840926561
CNST	0.7454545454545455	0.4331218274111675	0.36810796195885387	3577	-0.002251535608282696
APCDD1L	0.7454545454545455	0.4333756345177665	0.3678880387451663	3579	0.0029432151485570468
CHIC2	0.7227272727272728	0.3937817258883249	0.3672706631002139	3262	0.0014104959378147702
HN1L	0.7181818181818181	0.38604060913705585	0.366757772064033	3200	-0.0009467673801994798
MRPL27	0.7909090909090909	0.5088832487309645	0.3665750292436639	4184	-0.0018301320474030606
TMEM27	0.7636363636363637	0.46624365482233504	0.3657573502056799	3842	0.0025619640748918474
MRGPRE	0.7	0.3532994923857868	0.36517946867994533	2938	0.002928813443141674
PSMD12	0.7909090909090909	0.5104060913705584	0.36502281197447384	4196	-0.002032372175000771
GRASP	0.7181818181818181	0.3885786802030457	0.3647917332586012	3220	0.0009617771710905736
SHF	0.7454545454545455	0.43718274111675126	0.3645737302084866	3609	0.002272793053524953
PSG4	0.6954545454545454	0.34555837563451774	0.3642464338222219	2876	0.0037899419185150407
DHFR	0.7454545454545455	0.43769035532994927	0.3641296321899858	3613	-0.0022743852127879625
FAM13C	0.6954545454545454	0.34581218274111675	0.3640709590612129	2878	0.0007623813672932745
CCL23	0.7227272727272728	0.3982233502538071	0.3637528740564354	3297	0.0031657139852206877
CDC25C	0.7227272727272728	0.39923857868020307	0.36294326803721305	3305	-0.0037838465327424643
SNRPE	0.7545454545454545	0.4545685279187817	0.36270629640095836	3748	-0.0017484356985198
TUBB6	0.7272727272727273	0.4083756345177665	0.3621549609669224	3378	0.0011808217301373096
LZTS1	0.7181818181818181	0.392005076142132	0.3621171442457434	3247	0.0008695113105942631
ZDHHC16	0.7454545454545455	0.4401015228426396	0.3620131289304326	3632	-0.0016972148220771946
PDZD2	0.759090909090909	0.4630710659898477	0.36178419610748885	3816	0.0013871814476881443
C1QTNF4	0.7318181818181818	0.4168781725888325	0.361770440458665	3446	0.00280549714547969
ZBTB47	0.7818181818181819	0.500507614213198	0.36073179753610024	4116	0.002091098383186974
CCT3	0.75	0.44923857868020306	0.360684699425391	3705	-0.0013627274520332986
ERBB3	0.7090909090909091	0.37703045685279185	0.360657951960747	3127	-0.0022830710825210297
BIRC5	0.7454545454545455	0.4430203045685279	0.3594354890788518	3655	-0.003139416183482505
CHRNA7	0.7136363636363636	0.38756345177664975	0.3590714303511007	3211	0.0019075773140225655
MPRIP	0.740909090909091	0.43629441624365484	0.35859346334634407	3601	0.0014843734394927584
KIF11	0.7454545454545455	0.4440355329949239	0.35853492477675686	3663	-0.0033652059037174603
UBFD1	0.7363636363636363	0.42868020304568527	0.3584646884753877	3540	-0.0010920119792304697
C15orf52	0.7454545454545455	0.4442893401015228	0.35830946161099636	3665	0.002102535719635621
SLC9A3R1	0.7318181818181818	0.42119289340101523	0.35815439778815045	3480	-0.0011675192535491165
NCAPG	0.740909090909091	0.43769035532994927	0.35737343384287834	3612	-0.003135810449224549
UTS2R	0.6909090909090909	0.3464467005076142	0.3573300556082139	2882	0.0021730269686166892
ASXL3	0.7136363636363636	0.3898477157360406	0.3572956180395235	3229	0.0011184788307598745
PIGT	0.7181818181818181	0.3982233502538071	0.3572032872795758	3296	-0.001367004526529316
ATP6AP1	0.759090909090909	0.46802030456852795	0.3571760027760451	3855	-0.0017091700508481817
XDH	0.7545454545454545	0.4621827411167513	0.35572595678901264	3808	0.003257565497553551
C3orf52	0.7318181818181818	0.42576142131979694	0.35428506335541576	3516	-0.002860874825668226
POLQ	0.7318181818181818	0.42601522842639594	0.3540688763884751	3518	-0.003923625860832851
KIF14	0.740909090909091	0.4421319796954315	0.35346559352233414	3647	-0.0039855605332633735
HNRNPA2B1	0.7454545454545455	0.4498730964467005	0.35331667643230075	3709	-0.001635049834786689
BUB1	0.7363636363636363	0.4355329949238579	0.3525424152913324	3594	-0.0032050693511947253
LCA5L	0.7272727272727273	0.4203045685279188	0.35226968950927073	3472	-0.001802042540750905
FANCD2	0.759090909090909	0.4736040609137056	0.35191820175050975	3899	-0.0031771365891787007
OR2A1	0.75	0.45964467005076143	0.35122677729392665	3787	0.0020990451795639313
ATL1	0.7772727272727272	0.5032994923857868	0.3508425135261928	4137	0.0027238082007854207
FERMT1	0.7272727272727273	0.42208121827411166	0.3507730650149525	3486	0.0012610528509590247
USP5	0.7318181818181818	0.4307106598984772	0.35004617868948773	3555	-0.001351813144717522
RNASE3	0.7045454545454546	0.38261421319796957	0.34999066137955986	3170	0.006869752590601505
LAMC3	0.7454545454545455	0.4536802030456853	0.3498767527032688	3739	0.0025097243479175794
NPC1	0.7363636363636363	0.43934010152284264	0.349211680152576	3624	0.0030844774944318774
RET	0.7090909090909091	0.392005076142132	0.3491419376341732	3245	-0.002641056201030662
WDR26	0.759090909090909	0.4767766497461929	0.34890303452125887	3924	-0.003478488822618978
TAF5L	0.7454545454545455	0.4550761421319797	0.34860818420111717	3750	-0.002174458450936112
SCAMP3	0.7227272727272728	0.41751269035532995	0.3480178641360561	3449	-0.0010116436255579737
TCEAL5	0.7636363636363637	0.4850253807106599	0.34789087593424806	3990	0.003252227063024725
L3MBTL4	0.6818181818181818	0.34225888324873094	0.3477348898951827	2847	0.0014563482672251145
FOXC1	0.6454545454545455	0.26345177664974617	0.34720473162802623	2218	0.0010574422127702684
EMP1	0.7363636363636363	0.44251269035533	0.3464139238331655	3649	0.0011766696835773713
TAS1R1	0.6818181818181818	0.3446700507614213	0.34607858916597045	2866	0.002379974968220602
CRTAC1	0.7136363636363636	0.4052030456852792	0.3450873512715057	3350	0.0014726269182104826
GNG7	0.7272727272727273	0.42880710659898474	0.3450500851649177	3539	0.0015771337567389607
FAM72B	0.7454545454545455	0.45951776649746195	0.3445459016120271	3785	-0.0026718584979645646
MRAS	0.6727272727272727	0.3304568527918782	0.3433602519139613	2752	0.0009390850111686763
C4BPA	0.6545454545454545	0.291751269035533	0.3433109490822718	2443	0.001394356446447224
BPNT1	0.7318181818181818	0.43895939086294417	0.34287250441290246	3620	-0.0019639346510093186
TMPRSS6	0.7	0.38401015228426394	0.3425362029426164	3180	-0.001350873411374821
RNFT2	0.7454545454545455	0.4621827411167513	0.3420895931526491	3806	-0.0014783745793059526
LLGL2	0.7227272727272728	0.4246192893401015	0.34203316986410887	3505	-0.0013764381563735628
DNA2	0.7454545454545455	0.46230964467005076	0.3419722717838944	3807	-0.002630302610402614
PASK	0.7363636363636363	0.4479695431472081	0.3415546933711593	3692	-0.0029265416209814966
EGR3	0.7363636363636363	0.4482233502538071	0.3413272332459306	3694	0.002708145973003033
MAP3K15	0.6772727272727272	0.3426395939086294	0.34129645579356754	2849	0.002323054211528515
CACNB3	0.740909090909091	0.4558375634517767	0.34115839673808307	3755	-0.0028379486458921426
EHD3	0.7136363636363636	0.4104060913705584	0.3408436996700731	3391	0.0013219288715876367
OR7A5	0.6636363636363637	0.31586294416243654	0.3406438236455334	2635	0.0021217176480521874
DEPDC1B	0.7181818181818181	0.4191624365482233	0.3400879757538987	3461	-0.0024406693393208183
NPTX1	0.7045454545454546	0.39581218274111674	0.339717013514374	3274	0.0029821831758164
TOM1L1	0.7318181818181818	0.44263959390862945	0.339628041144073	3649	-0.002900113150249804
THPO	0.7636363636363637	0.4939086294416244	0.3391947616308648	4060	-0.002311370872705465
MAP3K6	0.7454545454545455	0.4654822335025381	0.3390287696323316	3832	0.0015910721664683645
ROPN1B	0.6818181818181818	0.35571065989847717	0.3383459594924411	2953	0.002381664106941041
NACC1	0.7363636363636363	0.4517766497461929	0.3381292637027834	3722	-0.002132901987383337
ZWINT	0.7363636363636363	0.45253807106598987	0.3374406991945507	3728	-0.003399066271442309
RSPH1	0.6909090909090909	0.37423857868020305	0.3373008581282479	3101	-0.001635876022545645
SOX17	0.6954545454545454	0.38261421319796957	0.3372633886522871	3168	0.0007841599493160374
PSMD1	0.7545454545454545	0.4818527918781726	0.3371567299344171	3963	-0.0026449793047794963
NPFFR1	0.6636363636363637	0.32309644670050763	0.336021909270002	2692	0.0045588504606568206
FANCI	0.7454545454545455	0.46903553299492384	0.33570814812701066	3860	-0.002326206367270936
CCDC125	0.6909090909090909	0.3771573604060914	0.33510769739233615	3124	-0.0020486872245434554
LRRTM1	0.6318181818181818	0.25418781725888323	0.3345827684331976	2142	0.004745198397942673
EIF2B5	0.7318181818181818	0.4483502538071066	0.33453990115077253	3694	-0.0013876374752359079
GDF5	0.6818181818181818	0.3610406091370558	0.33452571161179484	2995	0.001487085827875107
NF2	0.7318181818181818	0.449746192893401	0.3332862132175612	3705	0.0016957912022545715
UBE2Q2P1	0.7545454545454545	0.48591370558375635	0.3332267137010691	3995	0.0016307221257886347
MET	0.6863636363636364	0.3719543147208122	0.3327450290828851	3082	0.0008025039582267402
KIF18B	0.7318181818181818	0.45088832487309644	0.33225756973280246	3714	-0.00239119583646907
TMEM106C	0.7227272727272728	0.43629441624365484	0.33198189309841014	3597	-0.0011044510993010047
TROAP	0.7136363636363636	0.4213197969543147	0.33176648819850724	3477	-0.0027574632376050176
TMTC4	0.7318181818181818	0.4516497461928934	0.3315703580035644	3720	-0.0026723187108935098
CNIH4	0.7227272727272728	0.43807106598984774	0.3304284518863202	3611	-0.0018382809036348344
BCL6	0.6954545454545454	0.39149746192893403	0.3303867620965913	3238	0.0015521338701909484
CCNE2	0.7545454545454545	0.48895939086294415	0.33025755706214516	4019	-0.0037594941479730387
CYP8B1	0.6681818181818182	0.3416243654822335	0.3297597350576217	2839	0.002337889527941168
LHX4	0.7363636363636363	0.46116751269035533	0.3295559301976686	3796	-0.0032331482505222526
PIP4K2C	0.7272727272727273	0.44657360406091373	0.32949763599075704	3679	-0.0014121069909174646
TRPA1	0.8	0.5574873096446701	0.32920789958514785	4569	-0.001922568571425093
DCTPP1	0.7272727272727273	0.4469543147208122	0.32915746038715993	3682	-0.0016612855290119855
HEATR2	0.7272727272727273	0.4470812182741117	0.3290440041012469	3683	-0.002271578113157793
SMN1	0.7181818181818181	0.43261421319796955	0.32863006650604387	3567	-0.0025041449600472616
KPNA1	0.7272727272727273	0.44758883248730963	0.32858985686735787	3687	-0.0016949199837219028
TOR3A	0.7318181818181818	0.4550761421319797	0.3284635561019436	3747	-0.0023129952569951578
CASP3	0.759090909090909	0.4982233502538071	0.327992501526335	4093	-0.004323646853216389
DUSP7	0.6818181818181818	0.37055837563451777	0.3275625233049588	3070	0.001004166369942166
EML5	0.6681818181818182	0.3450507614213198	0.32740691419132784	2866	0.001484493364405889
CETN2	0.7363636363636363	0.4635786802030457	0.3273262122198799	3815	-0.001581024761980286
KIAA1045	0.6727272727272727	0.35393401015228426	0.3272926999285971	2937	0.0010266173761899478
KLF15	0.7	0.4038071065989848	0.3269398206601561	3336	0.0017343310624883135
CEP68	0.7318181818181818	0.45723350253807105	0.3264953753964372	3764	0.0016673042038642034
PBOV1	0.7818181818181819	0.5336294416243654	0.3264792884531556	4377	-0.002793197820992445
SCN5A	0.6681818181818182	0.3468274111675127	0.32617768901160143	2880	0.0010916806239677122
HNRNPF	0.7181818181818181	0.43591370558375636	0.3257643652511803	3593	-0.002223405435529422
SFTPA2	0.7818181818181819	0.534517766497462	0.3255304267200524	4384	-0.005374649593490766
KPNA2	0.7454545454545455	0.4800761421319797	0.3252293770945182	3947	-0.002089928695985855
ATIC	0.7272727272727273	0.4519035532994924	0.3247087983500036	3721	-0.002238809138523894
JAG2	0.740909090909091	0.47411167512690355	0.3241644005000971	3899	0.002384183988612559
HELLS	0.7272727272727273	0.4532994923857868	0.3234451900374988	3732	-0.0027216799901550754
TMPRSS5	0.6681818181818182	0.35101522842639593	0.32325525156152546	2913	0.002431413850087715
CTTNBP2NL	0.7318181818181818	0.46091370558375633	0.3231164072447198	3793	0.0014473622989874075
MAMLD1	0.6545454545454545	0.32461928934010154	0.3230520690544431	2702	0.001199917509552739
CNGB1	0.6272727272727273	0.2668781725888325	0.3222471153758107	2241	0.002510060026725481
CAPN3	0.7181818181818181	0.4401015228426396	0.3220957735585317	3626	0.0012769718397986247
GTF2IRD1	0.7	0.4110406091370558	0.32104561764023803	3393	-0.0011701456669240542
SPEG	0.7318181818181818	0.4637055837563452	0.32053498283285653	3815	0.002484492862054725
ALDH18A1	0.75	0.4921319796954315	0.3203061145610554	4043	-0.0026612770854618937
TLE4	0.65	0.3201776649746193	0.31998626285140047	2666	0.0005839141017875795
DSPP	0.8181818181818182	0.5913705583756346	0.3197023502897961	4840	-0.0031165993159851515
RPN2	0.759090909090909	0.5072335025380711	0.3189331821674234	4164	-0.0022183642006177473
GRAMD2	0.7227272727272728	0.4517766497461929	0.31823256948790746	3719	0.0014059118612023088
SYT15	0.7	0.4148477157360406	0.31790137274858915	3423	0.0010217413185690007
NES	0.6636363636363637	0.35279187817258884	0.3159511138359532	2926	0.0012192159671936512
HNRNPC	0.7045454545454546	0.4261421319796954	0.31478718087246105	3513	-0.0010892702044698166
ARHGEF15	0.6909090909090909	0.4034263959390863	0.314602514960426	3331	0.0006657275891341131
BCDIN3D	0.7	0.41903553299492385	0.31440922208766	3456	-0.001435203908940973
FAM171A1	0.6954545454545454	0.4114213197969543	0.3143895224099207	3395	0.0010708674243577587
MARCH6	0.7045454545454546	0.4267766497461929	0.3142459887520766	3518	-0.00198162033311528
ANXA3	0.7045454545454546	0.4267766497461929	0.3142459887520766	3518	0.0010532009409907669
C12orf71	0.6863636363636364	0.39758883248730964	0.31301816160369217	3284	0.0026584691293607817
QTRTD1	0.7318181818181818	0.4718274111675127	0.31293674531063237	3879	-0.002203898482382495
PLEKHM3	0.6772727272727272	0.3818527918781726	0.312886792442283	3158	0.0008866234599529975
MYEF2	0.6590909090909091	0.34936548223350256	0.31234458627003314	2898	-0.002271841228523757
TP63	0.6636363636363637	0.3586294416243655	0.3117981467406918	2972	0.0008083794270286283
FXYD1	0.65	0.3328680203045685	0.3116988810585174	2766	0.0005908546266044773
NSUN5	0.7136363636363636	0.44631979695431473	0.31007549835079146	3674	-0.0015502136333168499
PBX1	0.6954545454545454	0.4171319796954315	0.30965793630875854	3440	-0.0023192201619719995
SLC39A11	0.7136363636363636	0.4468274111675127	0.30962212413347073	3678	-0.0017191802629938878
ENDOU	0.6954545454545454	0.41725888324873095	0.3095520491434103	3441	0.0017043447514567853
ABCB10	0.7136363636363636	0.4469543147208122	0.3095087000565814	3679	-0.0020291363788614973
UGT2B7	0.6136363636363636	0.26129441624365485	0.3082748148167472	2194	0.001977461587283329
DPF3	0.6363636363636364	0.31129441624365484	0.3080544641014726	2593	0.001110282634510611
ZNF556	0.6318181818181818	0.30215736040609137	0.3078951444284565	2520	0.0023416191067151975
SH3BP2	0.6909090909090909	0.41243654822335024	0.3072514655904346	3402	0.001595565461989953
MYC	0.7363636363636363	0.4848984771573604	0.30710487180915047	3983	0.0016698044927001537
FBXL22	0.7227272727272728	0.46434010152284266	0.3067229808615579	3818	0.002616265447568727
SEPT10	0.740909090909091	0.49289340101522844	0.3060023762273768	4047	0.0017726856089056193
SLC2A9	0.7090909090909091	0.4436548223350254	0.30598031597424896	3652	0.0014591061570395365
ZBTB41	0.7227272727272728	0.4654822335025381	0.3056610010372903	3827	-0.0022847501486522996
SCGB3A1	0.65	0.3431472081218274	0.30474999355819526	2847	0.001993141415523513
MAPKBP1	0.7227272727272728	0.467005076142132	0.3042409696012832	3839	0.0013605088467673076
TBC1D4	0.6727272727272727	0.38515228426395937	0.3042197013973286	3183	0.0010782471641970447
STAC	0.6454545454545455	0.33642131979695433	0.30343226583400934	2793	0.0016862874044335629
DCT	0.6136363636363636	0.27068527918781726	0.30327906640787294	2268	0.0014069722164925121
ALB	0.6272727272727273	0.300507614213198	0.3031662481800571	2506	0.0018617101414551793
TSSC1	0.7045454545454546	0.43959390862944164	0.3031414930165513	3619	-0.0013607041078844916
N4BP2L1	0.7227272727272728	0.4682741116751269	0.3030540670786725	3849	0.000981947225363691
CLTC	0.75	0.51002538071066	0.3023741110309464	4184	-0.001846764038796726
SNRPB	0.7272727272727273	0.47652284263959394	0.3018516002773916	3915	-0.0016321469718198391
EIF4A3	0.6863636363636364	0.41205583756345177	0.30130502805219633	3398	-0.0012515750070657729
ECEL1	0.6818181818181818	0.40456852791878173	0.3012003392754811	3338	0.002195520505367827
HMGN1	0.7318181818181818	0.4850253807106599	0.3003082313061488	3983	-0.0021629414150078946
PQLC1	0.7045454545454546	0.4431472081218274	0.300004849454491	3647	0.0014679839146269568
CA6	0.5772727272727273	0.18413705583756346	0.29933734632036657	1578	0.0035706753817284775
MYOM3	0.6909090909090909	0.4222081218274112	0.29909567376379637	3479	0.0009948375123034136
LHX6	0.6818181818181818	0.40723350253807106	0.29903690746842604	3359	0.0011038513350030289
CSRNP2	0.7	0.43730964467005073	0.2987602746785539	3600	-0.0013900389933601297
CCNF	0.6681818181818182	0.3850253807106599	0.29822239835737174	3181	-0.0012617328654978505
CCDC40	0.6590909090909091	0.36916243654822334	0.2981199218880599	3054	-0.001223526055187296
RHPN1	0.6636363636363637	0.3774111675126904	0.29797403377720394	3120	-0.0015729206065189798
DSC1	0.6318181818181818	0.3196700507614213	0.2970052735222234	2658	0.0010621216290352547
PRX	0.7227272727272728	0.475507614213198	0.29622721956907416	3906	0.0014818826190836805
CSRNP3	0.6954545454545454	0.4331218274111675	0.29606250741339923	3566	0.0012087429703654048
UBAP1	0.7090909090909091	0.4549492385786802	0.29583110767205106	3741	0.0022891796370280017
GDF7	0.5863636363636363	0.22030456852791877	0.2952882111353142	1865	0.0031365127899151495
KIF4A	0.6909090909090909	0.42741116751269037	0.2946750657862654	3520	-0.0033337161388990594
GPR75	0.7090909090909091	0.4563451776649746	0.2945589961772947	3752	0.0020682448379206976
C9orf117	0.6863636363636364	0.4203045685279188	0.2944391109968741	3463	-0.0013330010664396549
CAPS	0.7181818181818181	0.4709390862944162	0.29400150096712246	3869	-0.002267943783677484
NKAPL	0.6181818181818182	0.2972081218274112	0.2938160926504012	2478	0.0007768388232651866
SRMS	0.6454545454545455	0.35063451776649746	0.29366700519858974	2905	-0.0032160619896813266
C6orf15	0.6454545454545455	0.35088832487309646	0.2934889537156863	2907	0.00307357191911408
TMEM211	0.6090909090909091	0.2786802030456853	0.29332907996760577	2330	0.005732375724084744
ZNF761	0.7227272727272728	0.4785532994923858	0.2933214502887526	3930	-0.002473211535442862
ARHGAP19	0.7181818181818181	0.4718274111675127	0.29316401803790504	3876	0.0029396957213885153
LEMD1	0.6	0.25913705583756347	0.2928479862918395	2174	0.001883089397341926
OCA2	0.5863636363636363	0.22626903553299493	0.292624637608555	1912	0.0020465742585960662
ANGPTL4	0.7	0.4445431472081218	0.2923813902702981	3657	0.001252924293578032
CRISPLD1	0.6590909090909091	0.37703045685279185	0.29224886105165604	3116	0.001629373713293279
XKRX	0.7272727272727273	0.4870558375634518	0.29170223093007525	3998	-0.0018100487046589936
SRXN1	0.7090909090909091	0.4602791878172589	0.2909529866176564	3783	-0.0019429251263000749
GLT1D1	0.6636363636363637	0.3870558375634518	0.29060100174855075	3196	0.0008935425748010922
B3GALNT2	0.7136363636363636	0.4676395939086294	0.29059006971310436	3842	-0.002319257760487416
ANXA9	0.6136363636363636	0.2941624365482233	0.290018047700872	2453	-0.001207726860051369
ADH4	0.5954545454545455	0.25444162436548223	0.2898255754927342	2136	0.0017892111555526755
CD59	0.6636363636363637	0.3880710659898477	0.28981407088199923	3204	0.0011503648940705668
HSPB6	0.65	0.36446700507614216	0.2896638022108274	3015	0.0007796316431426015
TGFA	0.6545454545454545	0.3743654822335025	0.2882802377781928	3094	0.0010324483392904938
DIAPH3	0.7090909090909091	0.4633248730964467	0.2881399793255335	3807	-0.003282898302053542
AK5	0.6954545454545454	0.4427664974619289	0.2876148535186841	3642	0.0008746455122939894
SUN2	0.6727272727272727	0.40761421319796953	0.2864126366700746	3360	0.0013134064531081769
TAL1	0.6636363636363637	0.39251269035532993	0.2863470110505168	3239	0.0006838155094974233
CEP55	0.6954545454545454	0.44441624365482235	0.286151227169126	3655	-0.0030634924318392346
CD46	0.7	0.4516497461928934	0.28601250676389495	3713	-0.0020670947863371146
HAP1	0.6545454545454545	0.37753807106598986	0.2858947569618873	3119	0.0015663399473746953
ZNF362	0.7090909090909091	0.4661167512690355	0.285545091541772	3829	0.001440433000579619
SPOCK3	0.6227272727272727	0.3200507614213198	0.28535676631198054	2659	0.001320303108778617
XRCC2	0.7045454545454546	0.4597715736040609	0.2849943976263068	3778	-0.0017583713227197581
IL23R	0.6363636363636364	0.3464467005076142	0.28493336139333786	2870	0.0013670358229592868
ANKRD29	0.6363636363636364	0.3465736040609137	0.2848454146541794	2871	0.0008491478651827336
ASF1B	0.6954545454545454	0.44593908629441625	0.2847953561082896	3667	-0.003942160095092418
MAP2	0.6318181818181818	0.33883248730964466	0.28438676041959254	2809	0.0012437474701700222
EPHB6	0.6	0.275	0.28437499999999993	2299	0.0008621814784212937
RAB12	0.6909090909090909	0.43934010152284264	0.28433564709472475	3614	0.002650344346568373
TRPV6	0.6727272727272727	0.41053299492385786	0.28402464354992213	3383	0.0013950241166777397
RAB40A	0.6954545454545454	0.44720812182741115	0.2836619205649878	3677	0.002387145261136152
GCKR	0.6727272727272727	0.4114213197969543	0.28329448108760663	3390	0.004165422504588303
DQX1	0.7636363636363637	0.5475888324873096	0.2832869664029538	4483	-0.002797292580664632
TANK	0.6272727272727273	0.332994923857868	0.28258545506505806	2762	0.0009782377176496665
MPHOSPH9	0.6863636363636364	0.43439086294416246	0.28239961951293996	3574	-0.002051350518344911
CRHR1	0.6181818181818182	0.316243654822335	0.28213871111519034	2628	0.0013085465722944434
SOX2	0.8045454545454546	0.6044416243654822	0.2819437111641694	4940	-0.003040080094921693
USP39	0.7181818181818181	0.4836294416243655	0.28188768716104656	3969	-0.0014222749872695203
DRP2	0.6954545454545454	0.44923857868020306	0.2818417242187794	3693	-0.0029287650383734497
KIAA1524	0.7045454545454546	0.4631979695431472	0.2818319385317669	3805	-0.001982782270808528
INTS4L1	0.7	0.4563451776649746	0.28174907882192274	3750	-0.0025333571244127813
NEIL3	0.6772727272727272	0.4213197969543147	0.28118797580181304	3469	-0.003698472551212311
CYB561	0.7227272727272728	0.491243654822335	0.2810143823405963	4030	-0.0019029668213716138
BNC1	0.6090909090909091	0.30101522842639594	0.2803815677925948	2506	0.0007762081286013602
RBP7	0.6909090909090909	0.4445431472081218	0.2797367621711246	3655	0.0013891090044865354
ESCO2	0.6909090909090909	0.4450507614213198	0.27928519165912996	3659	-0.003514180894767017
CCDC60	0.9136363636363637	0.7453045685279188	0.27925250509009053	6074	-0.0028845028949117278
UBE2C	0.6818181818181818	0.4313451776649746	0.27881737076302265	3549	-0.002169787085838559
TRAIP	0.6818181818181818	0.43147208121827413	0.2787078761870222	3550	-0.0015821440556922609
ROR1	0.65	0.3795685279187817	0.27842773261356907	3134	0.0008618685170146644
CPAMD8	0.6363636363636364	0.35609137055837564	0.278157613499808	2946	0.0014222346362805416
RUSC2	0.6909090909090909	0.4467005076142132	0.2778140283980307	3672	0.0017539516308582082
ARL4A	0.6272727272727273	0.3401015228426396	0.27780202854028285	2818	0.0008913595716864926
C17orf78	0.740909090909091	0.5208121827411167	0.27770095130016925	4267	-0.003472934120483768
BLZF1	0.65	0.38058375634517766	0.2776560044061945	3142	-0.0013405615148995224
FAM46B	0.75	0.5338832487309645	0.2774686767244711	4372	0.0024260033835773694
SMG6	0.6545454545454545	0.3895939086294416	0.27664633842495	3214	0.001412324348270834
DYNC1I1	0.6545454545454545	0.3901015228426396	0.27625055394196923	3218	0.0017148187867947608
ATP1B2	0.6454545454545455	0.3761421319796954	0.2751286667977033	3106	0.0010601581131352588
UBL5	0.7090909090909091	0.4779187817258883	0.2744035554290146	3922	-0.0013359692844883198
LCAT	0.7	0.46472081218274114	0.27403456672421334	3816	0.0010130235728349906
TMEM61	0.7	0.4648477157360406	0.2739166011749851	3817	0.004188493838875345
CXCL5	0.6090909090909091	0.31192893401015226	0.2736920756644802	2592	0.0019455432559577573
ETV3L	0.6636363636363637	0.4100253807106599	0.2722924103135743	3377	0.0018057661281702414
VPS33A	0.6818181818181818	0.43895939086294417	0.2721906862310842	3609	-0.0013418996106718214
TTLL6	0.7545454545454545	0.5451776649746193	0.27212015658802835	4462	-0.0020596358913841364
COIL	0.6954545454545454	0.4601522842639594	0.2719169000800487	3779	-0.0011402368836603146
KIF15	0.6681818181818182	0.4180203045685279	0.2717259671171955	3441	-0.00234949044129758
RANBP9	0.7	0.46751269035532994	0.27143188435672133	3838	-0.001554179903555158
SIK2	0.6227272727272727	0.3416243654822335	0.2710820491072084	2829	0.0008024878919827408
CBX8	0.7	0.4684010152284264	0.2706004889329794	3845	-0.0019006874026362502
ITPRIP	0.6454545454545455	0.3828680203045685	0.2700236492759944	3159	0.0008475964440541106
PHF17	0.7045454545454546	0.47626903553299493	0.26955210331313206	3908	0.0028836369909350764
JMJD1C	0.6636363636363637	0.41357868020304567	0.2693658984220028	3405	0.0013406940506716309
DNAJC1	0.6727272727272727	0.4285532994923858	0.2689040529652639	3525	-0.001434720329545736
AGTR2	0.5681818181818182	0.23274111675126904	0.2686621510857689	1959	0.0067080360620708004
C1orf227	0.7363636363636363	0.5230964467005076	0.26860151240798064	4284	-0.003525362833559485
ADD2	0.6136363636363636	0.32893401015228424	0.2683520037419965	2727	0.0014010956228790998
PPP1R12B	0.6409090909090909	0.3782994923857868	0.2676539568705733	3122	0.0010989338038797057
AURKA	0.6818181818181818	0.44441624365482235	0.26737023543358873	3652	-0.0030181661305888194
ABCA13	0.6363636363636364	0.37093908629441624	0.267362871945014	3063	0.0013646588986741747
EIF3D	0.6636363636363637	0.41624365482233505	0.2671544429606407	3426	0.001127019634520226
ESM1	0.6636363636363637	0.416751269035533	0.2667316028977687	3430	-0.0028319438552495274
ZNF768	0.6363636363636364	0.3728426395939086	0.26594704378659717	3078	-0.0010081502128811107
MMP27	0.6045454545454545	0.316497461928934	0.26530456320411316	2627	0.0010671679202404376
GABRG3	0.5636363636363636	0.22918781725888324	0.2651588948333318	1930	0.0026518101565639507
NR4A3	0.6	0.308502538071066	0.26482618400371044	2563	0.0011763469920170668
TNFRSF6B	0.6727272727272727	0.43388324873096445	0.2643073099417384	3567	0.0015214321631880062
PLK4	0.6636363636363637	0.41967005076142133	0.264290271634402	3453	-0.0012712398163112352
PNMAL2	0.6227272727272727	0.35152284263959394	0.2642209473009263	2907	0.0008460492639187517
PPM1H	0.6227272727272727	0.35152284263959394	0.2642209473009263	2907	-0.0015191745146612735
CCT5	0.7	0.4766497461928934	0.2628050194542502	3910	-0.0014503857196503762
GJB2	0.65	0.3998730964467005	0.26260150673812777	3294	-0.003174172825496399
S100B	0.6045454545454545	0.3208121827411167	0.2625547500164505	2661	0.0007375930004651353
STRA13	0.6954545454545454	0.4714467005076142	0.2613950333738723	3868	-0.0015633284136633515
ACTL6A	0.7136363636363636	0.49796954314720815	0.261303193601893	4081	-0.0011639869543645007
USP31	0.6909090909090909	0.4649746192893401	0.2611539753175597	3816	0.002743762305614731
BUB1B	0.6636363636363637	0.4234771573604061	0.2610803203344458	3483	-0.002930170784011674
GTF3C1	0.65	0.40241116751269035	0.2605652522610735	3314	-0.0016275676970879936
HJURP	0.6681818181818182	0.4319796954314721	0.259860484883693	3551	-0.0027587945551199923
KIF18A	0.6681818181818182	0.4319796954314721	0.259860484883693	3551	-0.0019416062832598834
NOS1	0.5954545454545455	0.3078680203045685	0.25978339777622517	2557	0.0023565572019318584
HOXB13	0.7454545454545455	0.5441624365482234	0.2595897219887438	4452	-0.002902518367405114
YAP1	0.6636363636363637	0.42690355329949237	0.2581665793207634	3510	0.0012597605078175154
MFI2	0.6318181818181818	0.37576142131979695	0.25799756912375915	3100	0.0020947835043689522
FOXI1	0.7090909090909091	0.4951776649746193	0.25760899746565563	4058	0.001943111177116666
MTX2	0.7136363636363636	0.5017766497461928	0.2574970532736187	4111	-0.0012444473118483589
STARD10	0.6727272727272727	0.4418781725888325	0.2573056640606283	3630	-0.0014371507154890164
ITGA7	0.6181818181818182	0.3549492385786802	0.25615979836299363	2933	0.0008602064695780948
C3orf58	0.5954545454545455	0.31395939086294417	0.25599561659144837	2605	0.001266883640086749
BTBD17	0.5454545454545454	0.20431472081218274	0.2557761560164646	1730	0.008384685214002343
ADRA2B	0.6545454545454545	0.416497461928934	0.2549596162728719	3426	0.0030149785779527514
PPP1R14C	0.6136363636363636	0.34885786802030455	0.2548477746971873	2884	0.0012527924193719928
AP1S1	0.6409090909090909	0.3949238578680203	0.254799609296557	3253	-0.0013697315667521538
SPC25	0.65	0.4101522842639594	0.2542751037130563	3375	-0.003214732961875436
SALL4	0.6590909090909091	0.425507614213198	0.2533440966928732	3498	-0.0023589950348990073
MRGPRX4	0.5454545454545454	0.21053299492385788	0.2531965192054156	1779	0.005315412530236047
LUC7L3	0.6954545454545454	0.4803299492385787	0.25294016465785285	3938	-0.0018975367401332295
CTNNB1	0.6909090909090909	0.4737309644670051	0.2529343452059876	3885	0.0020199195352938017
FNDC4	0.6363636363636364	0.3903553299492386	0.2525813940661714	3216	0.0009125797810224584
ADCY3	0.65	0.41230964467005077	0.25250075691205653	3392	0.0014456402512580755
GLRA4	0.5681818181818182	0.2654822335025381	0.2523497622069006	2217	0.0024151030673136243
STYXL1	0.6681818181818182	0.44073604060913707	0.2522186846569414	3620	-0.0018749698004341358
GLO1	0.6772727272727272	0.4546954314720812	0.2519504117058559	3732	-0.0010930674787893281
ZFAND5	0.6136363636363636	0.35304568527918784	0.25190833088260817	2917	0.0010639982733347093
TPPP2	0.5454545454545454	0.21357868020304568	0.2519048085197499	1803	0.004883696355382277
FOXO4	0.65	0.4133248730964467	0.25166254927980625	3400	0.0015787459065435033
PRRG1	0.6409090909090909	0.39911167512690354	0.2514743335873143	3286	0.0009636210388018993
HAGHL	0.6363636363636364	0.3918781725888325	0.25139017553438764	3228	-0.002282256984681368
CLPTM1L	0.7136363636363636	0.5078680203045686	0.2513469334560506	4159	-0.002124191153354425
PLCZ1	0.5454545454545454	0.2151015228426396	0.2512519960278021	1815	0.003571720709528885
ATP1A1	0.6636363636363637	0.4355329949238579	0.2507242334731507	3578	0.002322412889958215
CCDC19	0.6227272727272727	0.3704314720812183	0.2505697806900887	3056	-0.0015058464396990726
C20orf26	0.6318181818181818	0.3859137055837564	0.25026482671864686	3180	-0.0018473369358876588
GPRASP2	0.6772727272727272	0.4567258883248731	0.2500998100412935	3748	0.001390863708928367
CCL16	0.5863636363636363	0.3068527918781726	0.24966367816615762	2547	0.001304217917006681
CDK1	0.6590909090909091	0.4299492385786802	0.24954447869189406	3533	-0.0018270604202678454
SLC25A27	0.6363636363636364	0.3949238578680203	0.2489938241725901	3252	0.0012700589044110627
DLGAP5	0.6590909090909091	0.4317258883248731	0.24801358379638017	3547	-0.003267482883523861
HMMR	0.6636363636363637	0.4394670050761421	0.24728197458990203	3609	-0.004299657412612212
KIF20A	0.6545454545454545	0.42563451776649747	0.24726500935179685	3498	-0.0028612788590921755
AP2B1	0.6318181818181818	0.3898477157360406	0.2472129734114244	3211	-0.001418352357229802
OAF	0.6136363636363636	0.3596446700507614	0.2472052980809385	2969	0.0007767084698012123
GUF1	0.6772727272727272	0.45989847715736043	0.2471917378157788	3773	-0.002197096529876124
C9orf170	0.5727272727272728	0.28439086294416244	0.24713836599949449	2367	0.0012933902942684225
PRC1	0.6545454545454545	0.42601522842639594	0.24694077721492136	3501	-0.0014565782637363859
CADM3	0.5954545454545455	0.3281725888324873	0.2468688676414626	2717	0.0006862224031854597
SPRY4	0.65	0.41941624365482233	0.24659001455847876	3448	0.0010752488825682728
SLC7A13	0.6727272727272727	0.4546954314720812	0.24581404806949228	3731	-0.0017883697049190825
SPRY1	0.5818181818181818	0.3053299492385787	0.2452860187921818	2534	0.0006034587344245305
TMEM209	0.6181818181818182	0.3710659898477157	0.24445879150891345	3060	-0.0009473183487407305
TYW1	0.6454545454545455	0.4156091370558376	0.24388061544363598	3417	-0.0014994950024886412
CHRDL2	0.5772727272727273	0.29911167512690356	0.24377600745567024	2484	0.0012057953854886228
NOTCH4	0.6318181818181818	0.39428934010152283	0.24373013115833875	3246	0.0006533856505025321
C16orf59	0.6409090909090909	0.40939086294416244	0.24316358414775133	3367	-0.0016927936251683792
LRRC59	0.7181818181818181	0.5224619289340101	0.24281865678149547	4275	-0.00189844601707972
LRRC36	0.7	0.49746192893401014	0.24253162926125377	4074	-0.0031560353003586006
GADD45A	0.6545454545454545	0.4313451776649746	0.24237108977128718	3543	0.001254498739604128
RRP7B	0.6545454545454545	0.4315989847715736	0.24215206841026266	3545	0.001767599583222787
ENPP6	0.6227272727272727	0.3818527918781726	0.24197770153319204	3146	0.001316823871082677
LAGE3	0.6727272727272727	0.45926395939086295	0.24163859907570215	3767	-0.0016499204466381312
SOX18	0.6227272727272727	0.38236040609137056	0.24158977605198922	3150	0.0008954398700355092
OTUD7B	0.6181818181818182	0.3751269035532995	0.24142856656109205	3092	-0.0012274923412355977
HTR2A	0.5590909090909091	0.26751269035532993	0.24101960512695256	2231	0.0007485348002225703
C1orf112	0.6272727272727273	0.3904822335025381	0.24099469969903467	3215	-0.0010881849956029838
FUT8	0.6409090909090909	0.4128172588832487	0.24034637357803815	3394	-0.0016793012801229745
SOD2	0.5863636363636363	0.3219543147208122	0.24016773328223892	2666	0.0008595669686253671
NECAB1	0.5590909090909091	0.26941624365482236	0.23999753228302456	2246	0.00075035450579509
CYB5R1	0.6363636363636364	0.4065989847715736	0.23963594326867607	3344	-0.001365451544594008
PDE9A	0.5727272727272728	0.29746192893401013	0.23953292976047777	2470	0.0010534985256348789
PPL	0.6863636363636364	0.48134517766497464	0.23940186126098806	3944	0.0021795358701896883
AIFM1	0.6727272727272727	0.46205583756345175	0.23906638644461145	3789	-0.0016187246340215588
C1orf74	0.6272727272727273	0.3932741116751269	0.2388065474663052	3237	-0.0009618205940946235
ACSS2	0.6318181818181818	0.4010152284263959	0.2383810014461586	3299	0.0019305912010074932
DIRAS3	0.6	0.3498730964467005	0.23758881638279777	2889	0.0011179984076120065
CEBPD	0.6636363636363637	0.4506345177664975	0.23734175453785222	3697	0.0017330584996222947
LCN6	0.5545454545454546	0.26611675126903556	0.23670253585103906	2219	0.001546525054835781
C1orf35	0.6181818181818182	0.38147208121827414	0.23662781158157695	3142	-0.0012051554267917728
PHYHIPL	0.6272727272727273	0.39606598984771574	0.2366028060661145	3259	0.0008606139484828818
APOLD1	0.5909090909090909	0.33553299492385785	0.23659116303643465	2774	0.0007769762056296489
E2F7	0.6318181818181818	0.4038071065989848	0.23613403553618922	3321	-0.001783849239866819
L2HGDH	0.6	0.35304568527918784	0.2353587441057486	2914	-0.0011096309902175888
SMPX	0.5318181818181819	0.2184010152284264	0.2351315750595894	1838	0.004127527095413303
MFGE8	0.5772727272727273	0.3134517766497462	0.23499178536801016	2597	0.0010381754043644516
CALML3	0.6090909090909091	0.3697969543147208	0.23424194811674642	3048	0.0010244133014904525
SYNGR2	0.6727272727272727	0.46725888324873094	0.2342311194962232	3830	-0.0021985552231441764
SLC1A4	0.6590909090909091	0.44784263959390863	0.23383779660784143	3674	-0.0013469852023278934
FMNL2	0.5727272727272728	0.3072335025380711	0.2336241038438089	2547	0.0008822409191422912
PCYT1B	0.6227272727272727	0.39365482233502536	0.23282513705072672	3239	0.0013109003535752982
NCAPH	0.6545454545454545	0.4431472081218274	0.23205030399994547	3636	-0.003305099924856307
RWDD2A	0.6636363636363637	0.4565989847715736	0.23193059024606422	3744	-0.0031378786962535667
ENDOD1	0.6409090909090909	0.4230964467005076	0.23175385959932182	3475	0.0012060557119929988
RMI1	0.6090909090909091	0.3746192893401015	0.2306521235915074	3086	-0.0009414828837933488
COL22A1	0.6954545454545454	0.5031725888324873	0.2304743706410011	4118	-0.0018653009756171273
C9orf116	0.5818181818181818	0.32944162436548224	0.22998061282964735	2724	-0.00120231553376424
MAPKAPK2	0.6181818181818182	0.3904822335025381	0.22967238564944784	3213	-0.0015734436997964449
PACRG	0.5681818181818182	0.30558375634517765	0.22944914637036784	2533	0.0006826220940803758
IL11RA	0.5863636363636363	0.3384517766497462	0.22927270893221705	2796	0.0006450402189508578
C15orf32	0.5	0.1446700507614213	0.2290705764126878	1250	0.007868635787308084
ZMYND15	0.6181818181818182	0.39251269035532993	0.2280825482405994	3229	0.0012659626179437865
CPNE7	0.6454545454545455	0.43426395939086293	0.22802638382210488	3564	-0.002794647069883806
SOD3	0.5772727272727273	0.324492385786802	0.2279484932192818	2684	0.0009249599155985048
CPSF6	0.6590909090909091	0.4546954314720812	0.22765289104469885	3728	-0.0012420152400803117
FEZF2	0.5	0.14961928934010152	0.227614068257363	1289	0.00562259775995564
AKNAD1	0.6409090909090909	0.4291878172588833	0.22656228032647271	3523	0.0023043753445500656
GBA3	0.55	0.2763959390862944	0.2261052848566055	2299	0.002205822556603266
NLRX1	0.6272727272727273	0.4098984771573604	0.22545431280424227	3368	0.0010679610643924953
CENPE	0.6318181818181818	0.417005076142132	0.22530098134772777	3425	-0.0018825860336709698
TMEM194A	0.6454545454545455	0.43743654822335026	0.2252608365263745	3589	-0.0012747296162489681
APITD1	0.5681818181818182	0.31370558375634516	0.22441938523248747	2597	-0.0009785251774125608
PHOX2A	0.5272727272727272	0.23236040609137057	0.22402517060667315	1947	0.001831720694662119
LRRC46	0.5772727272727273	0.33096446700507615	0.2237063232329384	2735	-0.0011065530093810783
MAGEB4	0.5181818181818182	0.2130710659898477	0.22311311753216484	1793	0.0035849058064487877
ZNF774	0.6681818181818182	0.47284263959390865	0.2228867803306254	3873	0.0031645420793057636
LAMB3	0.5909090909090909	0.35558375634517764	0.22273374594246165	2932	0.0006572884907452466
ASNA1	0.6272727272727273	0.41357868020304567	0.22242374966167225	3397	-0.0016155936749367068
PPARA	0.5545454545454546	0.292005076142132	0.22225369666425251	2423	0.0006530522253963519
ANP32D	0.8272727272727273	0.6798223350253807	0.22222175808989525	5539	-0.0017888991419555533
RPL34	0.6045454545454545	0.37880710659898476	0.2219803826016756	3118	0.0013327361521549084
ZNF750	0.6863636363636364	0.49949238578680205	0.2216023978633226	4087	0.0020081241249869006
CDH8	0.65	0.4483502538071066	0.22148204991110315	3676	0.00194648298362118
RSRC2	0.6272727272727273	0.4147208121827411	0.22147772232265295	3406	-0.0011711296732615215
MGP	0.6772727272727272	0.4870558375634518	0.22147495820280244	3987	0.0018686982029533013
SCCPDH	0.5818181818181818	0.34302030456852795	0.22084946734792918	2831	-0.0015477720064266023
LILRA1	0.65	0.44961928934010154	0.22034249465330208	3686	0.0012791444271535043
TEX19	0.7	0.5192893401015228	0.22033858125692488	4246	-0.0012144187457573067
FTSJ2	0.6681818181818182	0.47576142131979693	0.22011801213252705	3896	-0.0017441389842591277
LGALS7B	0.5681818181818182	0.3208121827411167	0.21991012191727707	2653	0.001805303126731619
RERGL	0.5772727272727273	0.3368020304568528	0.21980819393303375	2781	0.0008716744619563802
CCL28	0.6090909090909091	0.3889593908629442	0.21970232779671756	3199	0.000956554421626391
TANC2	0.6136363636363636	0.3964467005076142	0.2193796004334856	3259	-0.0019613399480935857
DNASE1	0.6409090909090909	0.43769035532994927	0.21919161566106005	3590	-0.0013637929314614546
MCM2	0.6545454545454545	0.45748730964467005	0.2191351135801975	3749	-0.0010861724212623627
PLP1	0.5727272727272728	0.3300761421319797	0.219066269320889	2727	0.0008665658958821526
FEZ2	0.6636363636363637	0.47055837563451774	0.2189880382607	3854	0.0014585879949645959
ALOX15	0.6318181818181818	0.42474619289340104	0.21878488649859484	3486	0.0019178864362342084
NLRP12	0.6727272727272727	0.4836294416243655	0.21866454666517882	3959	-0.0027740950500377897
CLGN	0.6045454545454545	0.3833756345177665	0.2184983294696701	3154	-0.00227362748480661
MYBPC3	0.5954545454545455	0.3700507614213198	0.21762854967398076	3047	0.002142091459984671
CRHR2	0.5727272727272728	0.3323604060913706	0.2175530893883991	2745	0.0015880526133132042
B4GALT3	0.6409090909090909	0.43959390862944164	0.2175216583058074	3605	-0.0011273817815429827
H2AFY	0.5909090909090909	0.36370558375634515	0.21689180206346448	2996	-0.0009224182830637306
PGM1	0.5909090909090909	0.3638324873096447	0.21679947489708554	2997	0.0016225187856985421
MCM10	0.6409090909090909	0.44060913705583754	0.2166280511528275	3613	-0.002996944278804096
GFM2	0.6409090909090909	0.44060913705583754	0.2166280511528275	3613	-0.0016110378371520853
WDR62	0.6454545454545455	0.44758883248730963	0.21627580728058102	3669	-0.002009659156907987
ID1	0.5727272727272728	0.33489847715736043	0.2158595389233008	2765	0.0006901982069677174
CD300LG	0.5636363636363636	0.3200507614213198	0.21525346052685657	2646	0.00048300633899253913
ZNF28	0.6181818181818182	0.40939086294416244	0.21454788166841252	3362	-0.001526108269210153
DTX3L	0.6363636363636364	0.4366751269035533	0.214273511229716	3581	-0.0018567098418702153
ITGA9	0.5818181818181818	0.35304568527918784	0.2138711407999635	2910	0.0008693070923935446
GPR113	0.6045454545454545	0.3894670050761421	0.21379065856859047	3202	0.0009774462609397606
PARD6A	0.6136363636363636	0.4036802030456853	0.2135918804458538	3316	-0.0014253028921004218
EREG	0.5363636363636364	0.27258883248730964	0.21338127881642857	2266	0.0009346086102313952
ADSS	0.6	0.38299492385786804	0.21331488829910583	3150	-0.001289863697559217
STK16	0.5727272727272728	0.33908629441624366	0.21303701386468038	2798	-0.0012327166045822768
DLG3	0.5590909090909091	0.315989847715736	0.21273306076868512	2613	-0.0010420644876875224
RNF112	0.6045454545454545	0.390989847715736	0.21260214559479576	3214	0.0014814344120313765
KY	0.5454545454545454	0.2918781725888325	0.21232779352322845	2420	0.0010993451955277384
KIF21A	0.6318181818181818	0.43248730964467	0.21214894187234837	3547	-0.0013117028977661345
RNF187	0.5727272727272728	0.3404822335025381	0.212088377594743	2809	-0.0008108765126633013
RALGPS2	0.5818181818181818	0.35571065989847717	0.21198232312880474	2931	-0.0017870170575301585
OPRD1	0.759090909090909	0.6035532994923858	0.2119424229363172	4923	-0.0015597586709965587
GCK	0.6136363636363636	0.40748730964467006	0.21050367925540833	3346	0.002075584465615723
KIAA0101	0.6318181818181818	0.43477157360406093	0.2101678936618817	3565	-0.0033926154560874875
KIFC1	0.6227272727272727	0.4215736040609137	0.21006495255743898	3459	-0.0020880930889027745
SDF2	0.6090909090909091	0.4020304568527919	0.2093632472999256	3302	-0.001217307660051436
WFS1	0.5772727272727273	0.3522842639593909	0.20913959901948279	2903	-0.0015864173413488044
NAV2	0.6318181818181818	0.4361675126903553	0.2089521157495418	3576	0.0011790445733079109
LUZP1	0.6181818181818182	0.41624365482233505	0.2088899801507233	3416	0.0007068281938163513
NUSAP1	0.6227272727272727	0.4230964467005076	0.2087786529877516	3471	-0.0030757458316203017
CH25H	0.5318181818181819	0.27246192893401017	0.20859507579395511	2264	0.0006204819405938001
NUAK2	0.6409090909090909	0.4498730964467005	0.208378659903375	3686	-0.002262519697662284
CREB3L4	0.6227272727272727	0.4246192893401015	0.20748771531865418	3483	-0.0018720858624794938
MKI67	0.6318181818181818	0.4383248730964467	0.20706552050101698	3593	-0.0023701424124124982
C3orf38	0.6318181818181818	0.4383248730964467	0.20706552050101698	3593	-0.0016007677572088762
TTC28	0.6363636363636364	0.4450507614213198	0.20688849744425392	3647	0.0007925566819331775
EPGN	0.5136363636363637	0.24086294416243656	0.20580735617898976	2011	0.0016398868446648777
C8orf47	0.5318181818181819	0.27766497461928935	0.20573274038206613	2305	0.001359983988172679
TMEM55A	0.6318181818181818	0.44048223350253807	0.2051696168446486	3610	0.0014260320307158058
MRS2	0.6272727272727273	0.43426395939086293	0.2048858879543363	3560	-0.0011004626679982574
DLK1	0.4909090909090909	0.19035532994923857	0.20475658389710658	1608	0.0009378363958154964
VPS52	0.5772727272727273	0.35913705583756345	0.20426437677721937	2957	-0.0009822515282988406
MYL9	0.5909090909090909	0.3817258883248731	0.20345889990159483	3138	0.0007819319720900704
PKMYT1	0.6045454545454545	0.4027918781725888	0.20323390948976855	3307	-0.0021590751722226752
ARID5A	0.5636363636363636	0.3384517766497462	0.20313634529585345	2791	0.0008027677049541781
PHLDA1	0.5590909090909091	0.3314720812182741	0.20270890400092506	2735	0.0009477048979505416
BZW1	0.6863636363636364	0.5181472081218275	0.2026185120378697	4234	-0.0014978357127715745
TMIE	0.5681818181818182	0.3468274111675127	0.20254132537523784	2858	0.0012769123096561532
RECQL4	0.6045454545454545	0.4038071065989848	0.20241502727172633	3315	-0.0013674023622000336
ABHD10	0.6227272727272727	0.43109137055837565	0.20194948642844832	3534	-0.0017180543841224603
RPS27A	0.5727272727272728	0.3550761421319797	0.20193746221429001	2924	0.001233355024511361
LRFN2	0.5818181818181818	0.3701776649746193	0.20148089304815336	3045	-0.0015403926082520705
CBL	0.5772727272727273	0.3631979695431472	0.2013310365726277	2989	0.0008978500502306562
PYCR2	0.5681818181818182	0.3487309644670051	0.20121729293430918	2873	-0.0010176511678558443
FOXM1	0.6363636363636364	0.4521573604060914	0.2005123991165464	3703	-0.001954680902293418
BHLHE41	0.5681818181818182	0.35088832487309646	0.19970796198014906	2890	0.0009163857670073004
ERRFI1	0.6045454545454545	0.4073604060913706	0.1995327061606438	3343	0.002009605849736789
SHC4	0.5409090909090909	0.3052030456852792	0.19943374553252854	2524	0.0010478121203323079
SERPINB2	0.5818181818181818	0.3730964467005076	0.1993114381536701	3068	0.002734827822013918
KCTD1	0.6045454545454545	0.40786802030456853	0.19911888462440228	3347	0.0015559400714068121
KLF11	0.5727272727272728	0.3592639593908629	0.19894593640842026	2957	0.001074184304207741
EXTL1	0.6045454545454545	0.40875634517766496	0.19839345688856783	3354	0.0018530042599395474
VSNL1	0.5727272727272728	0.3604060913705584	0.19812397822861658	2966	0.0009350063897143581
CENPM	0.6227272727272727	0.4355329949238579	0.19810026653100182	3569	-0.0013246728966287043
HOXC9	0.5954545454545455	0.3965736040609137	0.197295492264617	3256	-0.0022235609209551887
VIT	0.5727272727272728	0.3619289340101523	0.1970239756518947	2978	0.000805456768820913
RAB9A	0.5636363636363636	0.34758883248730965	0.1968679539433321	2863	0.0014878936423190522
PDK4	0.6045454545454545	0.41078680203045687	0.1967294098891604	3370	0.000819831288454035
NFAT5	0.5772727272727273	0.3701776649746193	0.19621229800683107	3044	0.0011292105437068103
CCNA2	0.6136363636363636	0.42474619289340104	0.19614025839942126	3482	-0.0013595274090100092
KCNN4	0.55	0.32639593908629444	0.19596569094797603	2693	0.000957135076265924
SNHG11	0.6363636363636364	0.45723350253807105	0.19589620184271817	3743	-0.0013838162199451766
SKA3	0.6318181818181818	0.4512690355329949	0.19555047244515367	3695	-0.002798526363171469
ACHE	0.5409090909090909	0.3116751269035533	0.19544125989775307	2575	0.0008927407782952895
GSTM2	0.65	0.4766497461928934	0.19530501945425033	3899	0.0022862301876713127
ADSSL1	0.6136363636363636	0.42576142131979694	0.19527679889260588	3490	-0.002365283822242957
RPE65	0.5181818181818182	0.27068527918781726	0.1952418763252283	2247	0.0017321672421100986
PF4V1	0.4954545454545455	0.22461928934010153	0.195021381467918	1879	0.002356281556665721
MINPP1	0.6090909090909091	0.4195431472081218	0.1949752831678944	3440	-0.001886627191512664
SCN2A	0.5181818181818182	0.27131979695431474	0.1948979644748843	2252	0.0008970523751407321
WHSC1	0.5681818181818182	0.3581218274111675	0.19457933524408272	2947	-0.0009464821544620799
VARS2	0.6090909090909091	0.4203045685279188	0.19433580521175012	3446	-0.0018381213682643616
PTGER1	0.5818181818181818	0.3798223350253807	0.19424739051008227	3121	0.0029101824070782915
MTFMT	0.6090909090909091	0.42106598984771576	0.19369516773075346	3452	0.0017858343597501668
MIPOL1	0.5681818181818182	0.35939086294416245	0.193668786144647	2957	-0.0011625735572491943
AMY1A	0.5	0.23781725888324873	0.19344295137725787	1984	0.001501303062564427
RRM2	0.6136363636363636	0.4282994923857868	0.1931091315989369	3510	-0.002575786070910408
CXorf36	0.5181818181818182	0.275	0.19288739669421487	2281	0.0004941338856260771
EPRS	0.5863636363636363	0.3885786802030457	0.19282892334124585	3191	-0.0010076646390862164
KCNQ4	0.5772727272727273	0.3748730964467005	0.19271396321335532	3081	0.0017464473300820565
OR5P3	0.45454545454545453	0.11802030456852793	0.19268277795748578	1030	0.005941024828582921
ADNP	0.6181818181818182	0.43565989847715736	0.19234921318945145	3569	-0.0011681991520406966
SIX1	0.5863636363636363	0.3892131979695431	0.19233540057590795	3196	-0.0022106516266449474
GPR89A	0.5863636363636363	0.38934010152284265	0.19223659939576931	3197	-0.0011510330188425665
HN1	0.6454545454545455	0.47411167512690355	0.19182968975629539	3878	-0.0013654094788221939
TCF7	0.5227272727272727	0.2854060913705584	0.19178716466147303	2364	0.0005238953315314163
COL10A1	0.5954545454545455	0.4035532994923858	0.19171085017128814	3311	-0.0035694501104225514
CHST4	0.4954545454545455	0.23248730964467004	0.1914248574657536	1941	0.0010128867626107002
IL22RA2	0.5045454545454545	0.25228426395939085	0.19091876586094772	2099	0.0008402102915452051
PITX1	0.5636363636363636	0.3567258883248731	0.19043259101205323	2935	-0.0023366753487644213
E2F1	0.5772727272727273	0.3780456852791878	0.19032526149468185	3106	-0.0011366762128782349
HAAO	0.5227272727272727	0.2880710659898477	0.19025886259236535	2385	0.0008879926574407709
FGF17	0.5227272727272727	0.2884517766497462	0.1900393742004975	2388	0.0017961117148534132
ASB4	0.5272727272727272	0.2967005076142132	0.189985337707088	2454	0.0015193233129682966
NLGN2	0.6	0.41269035532994924	0.1896866706176402	3384	0.0010617860103506924
OR2A25	0.6181818181818182	0.4388324873096447	0.18957480841220903	3594	0.005068129270901047
KCTD8	0.5272727272727272	0.29796954314720814	0.18923068028226386	2464	0.001996687388578672
RRM1	0.5681818181818182	0.36598984771573606	0.18888200988140907	3009	-0.0011545566672064487
OR2L3	0.45454545454545453	0.13324873096446702	0.18885634594429296	1150	0.004269243215546425
FAM64A	0.6227272727272727	0.4460659898477157	0.1888143888995246	3652	-0.0014695121848706412
NT5DC3	0.6181818181818182	0.4397208121827411	0.188794367663929	3601	0.0031916662357325772
ACLY	0.6272727272727273	0.45266497461928934	0.1885654951330835	3705	-0.0012197895564171773
BRWD1	0.6181818181818182	0.44022842639593907	0.18834769292353376	3605	-0.0023771009143606766
CDCA5	0.6181818181818182	0.4403553299492386	0.1882359437158757	3606	-0.0018112183973817328
ZNF3	0.6090909090909091	0.42779187817258885	0.18798584450675904	3505	-0.0014597971018781594
NOS3	0.5636363636363636	0.3601522842639594	0.1879762825526753	2962	0.0005802513839930411
ANKRD13A	0.5590909090909091	0.3534263959390863	0.18767242728160735	2908	0.0008150782551129756
FBXO28	0.6272727272727273	0.45444162436548224	0.18695388442422728	3719	-0.0014427799766202317
MYOZ2	0.4818181818181818	0.2131979695431472	0.18669538611325778	1786	0.0009639791843882893
GABRA4	0.5	0.2521573604060914	0.18641666559303255	2097	0.004516375944038238
KRT81	0.5227272727272727	0.2949238578680203	0.1862637197131363	2439	0.001444662353920187
SLC35B1	0.6818181818181818	0.5280456852791878	0.18604378731588408	4311	-0.0015780152913481723
CLSPN	0.5727272727272728	0.37779187817258886	0.18528982571244765	3103	-0.0018541044078411318
JUN	0.5545454545454546	0.35	0.18502066115702484	2880	0.0010283972688998138
RAD51	0.6045454545454545	0.42538071065989846	0.18452645761004996	3485	-0.0020140184586915537
AGGF1	0.5863636363636363	0.399492385786802	0.18422814774795565	3277	-0.0017073536590383655
UHRF1	0.6045454545454545	0.42601522842639594	0.1839862317603759	3490	-0.002733125612374634
MELK	0.6318181818181818	0.46446700507614214	0.18346461607163203	3799	-0.0028921571507594737
REM2	0.5909090909090909	0.4071065989847716	0.1834377707820607	3338	-0.0014636883361720079
CDKN3	0.6	0.4203045685279188	0.18334406967456	3444	-0.0015355999795105858
UBE2Z	0.6772727272727272	0.524746192893401	0.1833397801513196	4284	-0.0015641079076106558
CSN3	0.45454545454545453	0.15304568527918783	0.18318858846535765	1306	0.001778951827261491
SPAG1	0.5545454545454546	0.3531725888324873	0.1827897836543837	2905	-0.0008291396668615491
E2F8	0.6045454545454545	0.42753807106598984	0.1826864044007428	3502	-0.0030954882273101164
LPPR1	0.5363636363636364	0.32423857868020306	0.18255529450866492	2673	0.000793823407940056
KIAA1211	0.5636363636363636	0.36763959390862944	0.18252707940392113	3021	-0.001570765085276925
CEP164	0.6318181818181818	0.46560913705583756	0.18240234636615135	3808	0.0015892392379776086
PRR11	0.6181818181818182	0.4470812182741117	0.1822671445971146	3659	-0.001901322554728787
KIF23	0.6090909090909091	0.4351522842639594	0.1816342250370484	3563	-0.0018563235439780397
TK1	0.6318181818181818	0.466497461928934	0.18157433288989586	3815	-0.00251029827566881
BARX1	0.5272727272727272	0.31104060913705583	0.18127026839326904	2567	0.0017022269068373216
DNPEP	0.6136363636363636	0.4427664974619289	0.1805074155021552	3624	-0.0015921212256086725
ILDR1	0.5545454545454546	0.3568527918781726	0.18017674608577847	2934	-0.0014095652856553878
OTUB2	0.5818181818181818	0.3983502538071066	0.1798294719860286	3267	-0.0010128041993148341
MUCL1	0.5454545454545454	0.3431472081218274	0.17977065471522	2824	0.0008118213744235756
LYPD5	0.5727272727272728	0.38578680203045684	0.17918507230473296	3166	0.0015616879446605312
TTC26	0.5363636363636364	0.32944162436548224	0.17915416654865565	2714	-0.0008740676097025168
SPSB4	0.6409090909090909	0.4814720812182741	0.17894909781726098	3935	-0.002427166614043947
CKS2	0.5727272727272728	0.3861675126903553	0.17889118106816412	3169	-0.0009522972655813492
CXorf40A	0.5590909090909091	0.36586294416243653	0.178726950716893	3006	-0.0010951958616504007
OTUD3	0.6227272727272727	0.45748730964467005	0.17849461771242883	3742	0.0019513774171185396
COL11A1	0.5863636363636363	0.40812182741116754	0.17725888804015588	3345	-0.004876011288765912
C10orf95	0.6136363636363636	0.44657360406091373	0.17712160293290577	3654	-0.0014664855738956795
C2orf27A	0.6318181818181818	0.4714467005076142	0.17693222345651696	3854	-0.0019158852588120972
CXCL16	0.5727272727272728	0.38883248730964465	0.1768258257382149	3190	0.0013096993463657214
GPR146	0.5272727272727272	0.3182741116751269	0.17671811876302862	2624	0.0006954074983578009
SLCO1A2	0.4818181818181818	0.2366751269035533	0.17613364463576545	1971	0.0007509456243462288
GPR150	0.5681818181818182	0.38362944162436546	0.1756590300313743	3148	0.003501122734279579
SOX7	0.5590909090909091	0.3700507614213198	0.1756450785996006	3039	0.0006273661341361659
WDR13	0.6227272727272727	0.46078680203045685	0.17546477927289159	3768	0.0018387003146776426
FAM95B1	0.6272727272727273	0.467005076142132	0.17537733323764684	3818	0.0020781288802292686
SIRT7	0.5818181818181818	0.4040609137055838	0.17524717470962362	3312	-0.0013982788634595942
SLC24A2	0.6	0.4299492385786802	0.17514365224561307	3520	-0.001847731925086664
NAT1	0.5545454545454546	0.36434010152284263	0.17477695157934953	2993	-0.0009245871099294557
PSMC4	0.5909090909090909	0.41776649746192895	0.17464470731740042	3422	-0.0008482031450694521
EFNB1	0.5590909090909091	0.3715736040609137	0.17451570139328249	3051	0.0006835493378281588
NUCKS1	0.6045454545454545	0.4370558375634518	0.17445740146327984	3577	-0.001138733530910359
DDX56	0.6181818181818182	0.45621827411167515	0.17401364669714292	3731	-0.0012949075328536706
CENPA	0.6090909090909091	0.44390862944162435	0.17393686424444876	3632	-0.002107844763831928
DPP6	0.5045454545454545	0.28413705583756343	0.17383224920244067	2350	0.0015867353209725126
C2orf15	0.5045454545454545	0.28426395939086296	0.17376011709390915	2351	-0.0013523577406311976
IL1RAP	0.5363636363636364	0.33756345177664976	0.1737368664378566	2778	0.0006516544526108584
GFOD1	0.5681818181818182	0.3868020304568528	0.17321476774685268	3173	0.0014436528032290689
EZR	0.6	0.43261421319796955	0.17284494253910174	3541	-0.0015493734656610437
SCRN3	0.5636363636363636	0.38147208121827414	0.17216500166422155	3130	-0.0012854456058891362
ASGR1	0.5909090909090909	0.42081218274111676	0.17209066057566524	3446	0.0011642234943143796
CCDC64	0.6	0.43413705583756346	0.17152501674869228	3553	-0.0032844573796223875
AVPR2	0.5272727272727272	0.32639593908629444	0.17148221987359574	2688	0.0005370557995109037
CEACAM5	0.5636363636363636	0.3828680203045685	0.17109802944128363	3141	-0.0015298123914300134
SKA2	0.6272727272727273	0.4719543147208122	0.17073019919657392	3857	-0.0011838046502302077
CFTR	0.4954545454545455	0.2738578680203046	0.17047707473494372	2267	0.0015427928953659846
CGB2	0.45454545454545453	0.19035532994923857	0.17037641860785038	1600	0.0046764806386396145
BBOX1	0.5363636363636364	0.3426395939086294	0.17028405909935268	2818	0.0007128875053905268
RAD23B	0.5318181818181819	0.3356598984771574	0.17016301106670115	2762	-0.000891765560389393
MIA3	0.6227272727272727	0.466751269035533	0.16993250905206655	3815	-0.0014591198096092686
CACNG1	0.5772727272727273	0.40418781725888325	0.16987601003239214	3312	-0.0012875410085427335
GUCY1B2	0.6636363636363637	0.5201776649746193	0.1698284200020487	4245	-0.0018959558483603947
CUBN	0.5	0.28375634517766496	0.16948233657141387	2346	0.00047593199718550525
SLC6A14	0.5272727272727272	0.3299492385786802	0.16915002888696895	2716	0.0007237593025077001
GAB4	0.45454545454545453	0.19416243654822335	0.168912518481591	1630	0.0049488082133140945
C19orf40	0.55	0.3656091370558376	0.16882995890128583	3002	-0.0007616295424676784
ZHX3	0.6090909090909091	0.4501269035532995	0.16837750623470876	3681	0.0014803042737111243
EFNA5	0.5772727272727273	0.40634517766497463	0.16812739824131276	3329	0.0010885358514650017
KLHL10	0.6090909090909091	0.45050761421319796	0.1680346250731225	3684	0.003839940158353277
SARNP	0.5818181818181818	0.4131979695431472	0.16777983465963525	3384	-0.001333905260126245
ABCB8	0.5363636363636364	0.3463197969543147	0.1677485486507454	2847	-0.0011386336184606046
PRIM1	0.55	0.3671319796954315	0.16771410948491333	3014	-0.0008668446661405178
LPPR5	0.5909090909090909	0.4263959390862944	0.1673600568497254	3490	-0.0013339843481349855
ZNF138	0.6	0.43934010152284264	0.16698027519389833	3594	-0.0018508682632578165
PHTF2	0.6136363636363636	0.457994923857868	0.1667902364972852	3744	-0.002842673931028405
ZNF552	0.5227272727272727	0.3266497461928934	0.1665437449650109	2689	-0.0011926396351584867
ATAD2	0.5545454545454546	0.37550761421319795	0.16651469282493692	3081	-0.0007477996347612147
YWHAB	0.6272727272727273	0.4767766497461929	0.16615510063696146	3895	-0.001404262151603135
CDCA3	0.6	0.4403553299492386	0.16608718338529718	3602	-0.0011074710614997908
TTK	0.6136363636363636	0.4588832487309645	0.16597575081097532	3751	-0.0019246126153242102
FAM124A	0.5545454545454546	0.3762690355329949	0.16594227405609463	3087	0.0009487682397382955
TMEM39B	0.5363636363636364	0.34936548223350256	0.16562971023697537	2871	0.0013005376983315092
KANK1	0.5636363636363636	0.3902284263959391	0.16540772564577227	3199	0.0012107017937915952
GALNT6	0.5454545454545454	0.3638324873096447	0.165146582335102	2987	-0.0021848344234563126
TNNI2	0.509090909090909	0.30761421319796955	0.16454704955760235	2536	0.0008888764446920814
AMBP	0.6681818181818182	0.5314720812182742	0.16400436903427654	4335	-0.004001833112113712
MICB	0.5863636363636363	0.42449238578680204	0.16362852845861553	3474	-0.002626059583072556
ZNF586	0.6045454545454545	0.44936548223350253	0.1635458699886219	3674	-0.0017108514612214226
CD200R1L	0.45454545454545453	0.20926395939086295	0.16282016554799314	1749	0.0010888506329881733
FEN1	0.5772727272727273	0.4137055837563452	0.1620914916217142	3387	-0.0012479943382279598
CPNE6	0.45	0.20266497461928934	0.16142690806256282	1696	0.0031565217178684693
NME4	0.5454545454545454	0.36916243654822334	0.16123975659880374	3029	-0.0008318758911005838
CRP	0.5136363636363637	0.3203045685279188	0.1612272974297306	2637	0.0017258843160810771
TFAP2C	0.5590909090909091	0.3892131979695431	0.16109573115442039	3190	0.001538855400612996
APOBEC2	0.5954545454545455	0.4399746192893401	0.16098845008367957	3598	0.0025628017021153836
PPAP2A	0.4954545454545455	0.2913705583756345	0.16057840432344123	2405	0.0006038486381720302
BCAS1	0.5136363636363637	0.32157360406091373	0.1604127312208615	2647	-0.001575325510255152
CHRNA1	0.5909090909090909	0.4346446700507614	0.16025756451547307	3555	-0.0027361326031384394
GPATCH2	0.5909090909090909	0.4352791878172589	0.15970558237215576	3560	-0.0008852868254714085
IQCC	0.5363636363636364	0.35875634517766497	0.15897983520798725	2945	-0.0009937311232800282
PHLPP1	0.6045454545454545	0.4548223350253807	0.15861185017363055	3717	0.0022402454909289126
GRIK5	0.5181818181818182	0.33223350253807105	0.15813329648550042	2732	0.0012198449087878712
SV2C	0.4863636363636364	0.28045685279187815	0.15789354049893434	2317	0.0014630054778645794
OR3A1	0.5	0.30406091370558375	0.15754696075652555	2506	0.001667311036512994
SH3BP5L	0.5772727272727273	0.4191624365482233	0.1575466534398492	3430	-0.0009668631469756828
LMNB1	0.5863636363636363	0.4315989847715736	0.1575446303937337	3530	-0.001601273897944704
C11orf31	0.5727272727272728	0.4131979695431472	0.15728396689104027	3382	-0.001386744319921006
TADA1	0.5363636363636364	0.3614213197969543	0.15706058000945083	2966	-0.0007272330938387936
SYCP2L	0.4863636363636364	0.283248730964467	0.15631974318387853	2339	0.001239670728806962
KCTD4	0.44545454545454544	0.20571065989847714	0.15611287647024874	1719	0.0009964737746465282
ZNF559	0.6136363636363636	0.46954314720812185	0.15607881968675152	3835	0.0009799073855304287
STAMBP	0.55	0.38274111675126904	0.1560092375479915	3137	-0.001068894111077348
SDHD	0.5272727272727272	0.350253807106599	0.15533879953295313	2876	0.0012009592396269987
EFNB2	0.5227272727272727	0.3437817258883249	0.1550579265981372	2824	0.0007487353666921068
FAM168B	0.5727272727272728	0.41598984771573605	0.15496897552305858	3404	0.0012507999695758065
NR1H4	0.4090909090909091	0.11383248730964467	0.15439753673372603	987	0.0054162733236816875
MRPL13	0.5681818181818182	0.41065989847715734	0.15418902629512757	3361	-0.0008496961987049054
DCAF7	0.5863636363636363	0.43565989847715736	0.15402276690845967	3562	-0.0013241952856348049
CKAP2	0.6	0.45406091370558377	0.1538286866448504	3710	-0.0021246488209536686
TSHB	0.4090909090909091	0.11802030456852793	0.15342657961037837	1020	0.007963978414445617
CLCN6	0.5818181818181818	0.4303299492385787	0.1533285314825371	3519	0.0006919906954905562
KLF10	0.5318181818181819	0.3601522842639594	0.1531209106518489	2955	0.0009378510855236882
LIPF	0.4318181818181818	0.18451776649746193	0.15242013599554846	1549	0.002113584776141454
DOPEY2	0.5681818181818182	0.4131979695431472	0.15209801647781718	3381	-0.0011328079743058751
ZNF473	0.6227272727272727	0.4855329949238579	0.15204696703861606	3963	-0.001606099199130101
RNF214	0.5590909090909091	0.400761421319797	0.15197292780983535	3281	0.001511480490940839
CDH17	0.4772727272727273	0.275761421319797	0.15174489471003255	2278	0.0008420575027922945
TFEB	0.5181818181818182	0.342005076142132	0.15154492458722937	2809	0.0007757407848922033
GH1	0.5227272727272727	0.34949238578680203	0.15109887392994167	2869	0.0018273717671768188
OR10V1	0.4090909090909091	0.1281725888324873	0.1509271593728046	1100	0.008349844281321683
SAA4	0.45454545454545453	0.23604060913705585	0.1508964010861415	1960	0.0009114678057887988
PDCD6	0.6136363636363636	0.4751269035532995	0.15080401229671314	3879	-0.001162812628134466
SUV420H2	0.5818181818181818	0.4333756345177665	0.1506979561005381	3543	-0.0013474304295093584
PADI4	0.4909090909090909	0.30076142131979694	0.15053430298288567	2478	0.0015178253911485018
CATSPER2	0.6	0.4581218274111675	0.1501243912494524	3742	0.00179079755810467
ZBTB12	0.55	0.390989847715736	0.1496269389832256	3202	-0.0009878190079305195
MIPEP	0.5818181818181818	0.4346446700507614	0.1495964074906796	3553	-0.0019381929478077095
PRR15	0.4590909090909091	0.24733502538071067	0.14958984802984057	2050	-0.0016596241638408172
SLC23A1	0.5681818181818182	0.41624365482233505	0.14957179833254153	3405	-0.001361234185458832
TRPM1	0.4772727272727273	0.27982233502538073	0.14948871701929073	2310	0.0020658828902255883
COL24A1	0.5772727272727273	0.4289340101522843	0.14925941658757264	3507	-0.0014035156014719893
DLEU1	0.5590909090909091	0.4053299492385787	0.1482902768783504	3317	-0.0015836231365253482
PIWIL4	0.45454545454545453	0.24187817258883249	0.14810651987302081	2006	0.0006563763868051175
SLC2A4	0.4863636363636364	0.29758883248730966	0.14799047355569947	2452	0.0009101678140337162
IL22RA1	0.5545454545454546	0.3998730964467005	0.14762216789515256	3273	0.001379953735655327
DNAJB4	0.5045454545454545	0.32703045685279186	0.14761719599313355	2688	0.0008293944798721668
GTF3A	0.6272727272727273	0.4960659898477157	0.14738960809657134	4047	-0.001864271741931375
GGN	0.55	0.39416243654822336	0.14713597361436784	3227	0.001189731998833945
VRK3	0.5727272727272728	0.42601522842639594	0.14652755407442555	3483	-0.0015836622663346345
CDC45	0.5818181818181818	0.43934010152284264	0.14549267188811316	3590	-0.0030150904624000737
LYSMD1	0.4954545454545455	0.31725888324873097	0.14482200761133837	2609	-0.0005850519253730614
OR2S2	0.42727272727272725	0.1949238578680203	0.1445666731049222	1630	0.0019160254803318685
MOG	0.42272727272727273	0.18527918781725888	0.14436996966921495	1553	0.0019576030978542282
LMLN	0.5181818181818182	0.35241116751269036	0.14431876570655736	2891	-0.001208081557780065
FAM173B	0.5363636363636364	0.37906091370558376	0.14399877411391115	3105	-0.0011839826910831264
SLC2A7	0.4090909090909091	0.15355329949238578	0.14377675611582816	1300	0.003015200555235292
CDC73	0.5409090909090909	0.38578680203045684	0.14375118800721226	3159	-0.0012615109812996977
CSRP2	0.5	0.3265228426395939	0.14338283323455897	2683	0.001004761114330978
LCNL1	0.4636363636363636	0.2681472081218274	0.14305575246241978	2215	0.0014193501488637948
ANGEL2	0.5863636363636363	0.4482233502538071	0.14291814233683967	3661	-0.0011659834606557401
AQP4	0.4727272727272727	0.28426395939086296	0.1426650757715951	2344	0.0010229437305860614
PLK1	0.5727272727272728	0.43058375634517765	0.14261415769729655	3519	-0.0019366758834365298
STX12	0.5863636363636363	0.4486040609137056	0.14257671058131904	3664	0.0007958817388599356
CCDC127	0.5363636363636364	0.3813451776649746	0.1422618058848921	3123	-0.0012034713967846804
EDEM3	0.5409090909090909	0.3880710659898477	0.14198349236960245	3177	-0.0013834237135890732
SGCZ	0.43636363636363634	0.22055837563451777	0.1417672260779588	1834	0.0029925094360840144
CMC1	0.5363636363636364	0.383248730964467	0.14080636062734875	3138	-0.0009935774813229692
DUSP6	0.4590909090909091	0.2649746192893401	0.14055291394238664	2189	0.0005516535641731611
C1orf95	0.5	0.3314720812182741	0.1401262593728259	2722	0.0011739039165779598
SLC25A14	0.5409090909090909	0.39086294416243655	0.13980880350877117	3199	-0.0010255677582081285
FAM167B	0.4954545454545455	0.3251269035532995	0.13976770319741377	2671	0.0007327458553299049
TFF3	0.4772727272727273	0.2969543147208122	0.13960739116703996	2445	-0.0018836182918888038
RIMS4	0.4909090909090909	0.3186548223350254	0.13945083973982347	2619	-0.0008641247530804311
NKAIN1	0.4954545454545455	0.32576142131979696	0.139354702991276	2676	-0.000861345791232173
ADAR	0.5272727272727272	0.37271573604060915	0.13909950903332674	3053	-0.0009096780207105738
TP53TG3B	0.4863636363636364	0.31230964467005073	0.13901227262292618	2568	0.001004520393449226
NQO1	0.5818181818181818	0.4467005076142132	0.13897105319141909	3648	-0.0018090005725088158
NEURL2	0.5227272727272727	0.3666243654822335	0.13883037628764222	3004	0.001218919799665392
USP53	0.5409090909090909	0.39213197969543145	0.13881515512824089	3209	0.0010449410754460394
NR2F6	0.5136363636363637	0.35418781725888326	0.13837330415497473	2904	-0.000997328851970437
CHRFAM7A	0.4818181818181818	0.3065989847715736	0.1381458228676189	2522	0.000747047807357084
ZP2	0.39090909090909093	0.12119289340101523	0.13812219994446207	1041	0.0015657441266927132
HCRTR1	0.4909090909090909	0.32093908629441625	0.13798983842569532	2637	0.0015179148172802229
TMEM41A	0.5772727272727273	0.44200507614213197	0.13787531431748068	3610	-0.0013044113807812597
SPNS2	0.45454545454545453	0.26256345177664975	0.1376720040390648	2169	0.0004996251744543931
NPHP3	0.5409090909090909	0.39365482233502536	0.1376185254804788	3221	0.0009235199572504677
ACTN1	0.4954545454545455	0.32855329949238576	0.13752793600423693	2698	0.001020640021806464
ZFP57	0.5409090909090909	0.3937817258883249	0.13751859698451133	3222	0.0021805751549630777
ZNF687	0.5227272727272727	0.3689086294416244	0.1371502247763948	3022	-0.0008529532617284157
ZNF664	0.4954545454545455	0.3295685279187817	0.13685979201701748	2706	-0.0012733114010512457
POU5F2	0.6409090909090909	0.5238578680203045	0.1363373969231385	4269	-0.00119247036540465
IGFL2	0.5863636363636363	0.45558375634517767	0.13626575500400448	3719	-0.002541998311180369
UBQLN4	0.5181818181818182	0.3638324873096447	0.13613831787229214	2981	-0.0008495931575478637
RAB3C	0.4681818181818182	0.28857868020304567	0.1359165602083014	2377	0.0007856197731312016
RAD51AP1	0.5863636363636363	0.4560913705583756	0.13580297575176922	3723	-0.0013943637992511494
PSMC6	0.5545454545454546	0.41446700507614215	0.13573776286023798	3388	-0.0011591308040794861
JPH3	0.6227272727272727	0.5025380710659898	0.13524474332762124	4097	-0.0020185623307007383
EZH2	0.5818181818181818	0.45088832487309644	0.13521211518734788	3681	-0.0014497738208882997
ROBO4	0.5136363636363637	0.3586294416243655	0.13520723764978262	2939	0.0004541866092671495
ARID4B	0.5545454545454546	0.4152284263959391	0.13510601506977699	3394	-0.0017717642198515904
CDT1	0.5772727272727273	0.4451776649746193	0.13506064826063818	3635	-0.0016745507304335387
BMP8A	0.5318181818181819	0.38515228426395937	0.13448829643865096	3152	-0.0015325241920312303
RPL5	0.4954545454545455	0.333502538071066	0.13425126371172744	2737	0.000844671359228787
LIFR	0.5	0.3402284263959391	0.13424461787214306	2791	0.0007946825248336773
KIF6	0.5636363636363636	0.4289340101522843	0.1337015653479032	3504	-0.0015689136208282973
UCHL5	0.5272727272727272	0.3802030456852792	0.1334621729772573	3112	-0.0009470521378364041
SCNN1B	0.6045454545454545	0.4818527918781726	0.13329309357078067	3930	0.0024922394301259967
CEACAM20	0.44545454545454544	0.2554568527918782	0.13317154842778436	2111	0.003947475596711593
ANGPTL5	0.4590909090909091	0.2793147208121827	0.1327477495475298	2302	0.0015514554457180764
MTA3	0.4954545454545455	0.33578680203045685	0.13272243019372906	2755	-0.0006866668528672274
KCNF1	0.55	0.4128172588832487	0.13208191076812087	3374	-0.001642646978592051
SEMA6D	0.44545454545454544	0.25774111675126904	0.1319992688019244	2129	0.0005300235503512847
UBE2M	0.6136363636363636	0.4947969543147208	0.1317255607777356	4034	-0.0009428255294551757
ETV6	0.4681818181818182	0.2967005076142132	0.1311630236575013	2441	0.0009432521553407654
TGM5	0.44545454545454544	0.2593908629441624	0.13114613228719846	2142	0.0008595591373877565
EVPLL	0.6363636363636364	0.5233502538071066	0.13106318952598744	4264	-0.0021113888328412648
LRRTM4	0.44545454545454544	0.2596446700507614	0.13101439738034693	2144	0.002372326418213482
RAB6C	0.5363636363636364	0.39606598984771574	0.13081768209917227	3239	-0.0015079678796826763
PTCH1	0.4863636363636364	0.3253807106598985	0.13067697990731894	2671	0.0005696269620807701
ANAPC11	0.5136363636363637	0.3649746192893401	0.13061584132418808	2989	-0.0008493250661422534
UBL4B	0.4409090909090909	0.25266497461928933	0.13056123704691486	2088	0.0008711723014337116
TCTEX1D1	0.5545454545454546	0.4206852791878173	0.13054455703169304	3437	0.0014085062305851282
KRT9	0.4318181818181818	0.23743654822335025	0.130090827716541	1966	0.0017936699113252474
ARHGAP10	0.4954545454545455	0.33972081218274114	0.130064976381469	2786	0.0006762998973153728
SLC6A10P	0.6090909090909091	0.49111675126903553	0.12979607216013841	4004	-0.001903129602295017
P2RY13	0.4909090909090909	0.3336294416243655	0.1296831312186042	2737	0.0008000450057258343
FAM122A	0.5954545454545455	0.47436548223350256	0.1295435049678559	3869	0.0017978793715677835
KRT40	0.4636363636363636	0.2935279187817259	0.12880003858161893	2415	0.000980603771692954
HAPLN1	0.5818181818181818	0.4583756345177665	0.12840417437464982	3740	-0.0006981548501497721
ST8SIA2	0.45	0.27233502538071064	0.1283336339508877	2245	0.0006206615747569954
HSD17B6	0.5045454545454545	0.35571065989847717	0.12803604213706923	2914	-0.0013012093486831906
ADH5	0.5	0.349238578680203	0.12803241516143163	2862	0.001362998381399594
PSD2	0.4636363636363636	0.2963197969543147	0.12715325561890412	2437	0.0010578576901427276
CSF3	0.41818181818181815	0.21954314720812182	0.12667683957180417	1822	0.0010843582908307706
WWC1	0.5409090909090909	0.40761421319796953	0.1264332978270994	3331	0.0015680047899284551
HMGB3	0.5818181818181818	0.4606598984771574	0.1263048546292299	3758	-0.0011945063204261276
F7	0.509090909090909	0.3649746192893401	0.12596708099360945	2988	-0.0014415810323306784
BMP8B	0.5818181818181818	0.46104060913705586	0.12595395342074733	3761	-0.0021948725666855683
CRB2	0.42727272727272725	0.2383248730964467	0.12576323833463693	1972	0.0004949713395171777
TRAF5	0.5136363636363637	0.37182741116751267	0.12556669035405227	3043	-0.0010395517832566818
COL6A6	0.4636363636363636	0.29911167512690356	0.1254908834887281	2459	0.0004924117666624716
CENPP	0.5454545454545454	0.41510152284263957	0.12521138689074632	3391	-0.001211375133126994
DYNLL2	0.5227272727272727	0.3847715736040609	0.1251946377991473	3147	-0.0009951588523325892
ARID3A	0.5227272727272727	0.3847715736040609	0.1251946377991473	3147	-0.0015639691169203143
HSPE1	0.5045454545454545	0.3598984771573604	0.12503920184229225	2947	-0.0006638757733982285
KIAA1671	0.5818181818181818	0.46205583756345175	0.12501679966775195	3769	0.000781281478526135
NANOS1	0.44545454545454544	0.2711928934010152	0.12488416663490128	2235	0.001369853609585653
TP53INP1	0.5318181818181819	0.39746192893401017	0.12485459356045257	3249	-0.0011650040549554585
KCNK4	0.4772727272727273	0.32131979695431473	0.12454284428358507	2637	0.0028904584126733185
WFIKKN2	0.44545454545454544	0.27195431472081216	0.12447060277084915	2241	0.0018899796044605083
ERGIC2	0.6136363636363636	0.5022842639593909	0.12426010495563249	4093	-0.0020051589613523523
PARP9	0.5727272727272728	0.45139593908629444	0.12425823510202223	3683	-0.0021566637562401092
RIPK4	0.5409090909090909	0.41078680203045687	0.1238368479056894	3356	0.0008230214817655585
KPNB1	0.4818181818181818	0.3293147208121827	0.12370057498697266	2701	-0.0009496290008977361
CCNB2	0.5636363636363636	0.44048223350253807	0.12366135238183863	3595	-0.0017413838076274835
SH3RF2	0.5772727272727273	0.458248730964467	0.12325190222234811	3738	0.0009512170127582084
PTTG1	0.55	0.4234771573604061	0.12316709719394991	3458	-0.001527483641821425
UTF1	0.45454545454545453	0.2895939086294416	0.12274693833265649	2382	0.001566168286795605
NBPF6	0.5363636363636364	0.407994923857868	0.12122609251943563	3333	-0.0009113584924917229
TNFSF4	0.5681818181818182	0.44936548223350253	0.12090124188944848	3666	-0.0037340724246680322
ASAH2B	0.5409090909090909	0.4145939086294416	0.12069453555546136	3386	-0.0035082405138717214
PYCR1	0.5045454545454545	0.36598984771573606	0.12061754707149164	2995	-0.001019907293208305
B4GALT6	0.5	0.3600253807106599	0.12038172524414438	2947	0.0008632673927560895
STAT5B	0.5181818181818182	0.3848984771573604	0.12036555897615978	3147	0.0007194315976591436
CASC5	0.5045454545454545	0.3666243654822335	0.120152690337229	3000	-0.0018967088063784425
CKMT2	0.5227272727272727	0.39251269035532993	0.11917758956291344	3208	0.000781308303107275
RNF128	0.509090909090909	0.3751269035532995	0.11845335994952176	3068	0.0014909755917924476
BRCA1	0.4863636363636364	0.34390862944162437	0.11827644137244303	2817	-0.0009266573895537977
ARF1	0.5136363636363637	0.3817258883248731	0.11810766023217333	3121	-0.000930370500123252
CST1	0.4818181818181818	0.3380710659898477	0.11785671467106654	2770	-0.0017098911048764411
MCFD2	0.5045454545454545	0.3697969543147208	0.1178163282820356	3025	0.001097026258797842
C10orf131	0.5	0.36395939086294415	0.11753356180267464	2978	0.001531852329468475
RBM39	0.5181818181818182	0.38883248730964465	0.1173216935068099	3178	-0.0010940434108511427
GALNT9	0.4409090909090909	0.2785532994923858	0.11680888578818624	2292	0.0016150815012856302
TUFT1	0.42727272727272725	0.25710659898477156	0.11645818022955823	2120	-0.0008148205423574298
GPR1	0.5772727272727273	0.4661167512690355	0.11597897583929265	3800	-0.002997951344497822
RFC2	0.5772727272727273	0.4663705583756345	0.11574230393329143	3802	-0.0009993748049333478
MINK1	0.5136363636363637	0.3852791878172589	0.11538226148446015	3149	0.0009263945867857988
CHRNE	0.45	0.2951776649746193	0.11537014610013144	2425	0.001076848919960618
C17orf53	0.4909090909090909	0.3544416243654822	0.1153628704543485	2901	-0.0010595633547636867
ETNK2	0.4909090909090909	0.3546954314720812	0.11518288643002422	2903	-0.0010666227534559876
KRT32	0.5181818181818182	0.391751269035533	0.11504333990326435	3201	0.0016496587569571764
P2RY12	0.43636363636363634	0.27461928934010155	0.11499746906283344	2260	0.0006595928422079407
CHRD	0.5681818181818182	0.45621827411167515	0.11469546487896118	3720	-0.0020011992423873727
RAD54L	0.5590909090909091	0.4451776649746193	0.11439949123584478	3631	-0.0018352684421291995
FOSB	0.4590909090909091	0.31104060913705583	0.11401820227756662	2552	0.0007932880460474665
PF4	0.36818181818181817	0.1484771573604061	0.11351238498184263	1251	0.0038633279372068986
SULT1C2	0.6363636363636364	0.540228426395939	0.11311192499971787	4397	-0.0033531299540286224
C12orf66	0.5272727272727272	0.40609137055837563	0.11310632768363983	3316	-0.0013030629493330883
MARS	0.5954545454545455	0.4918781725888325	0.11262197903315008	4007	-0.0016117511531211904
TNFAIP6	0.5227272727272727	0.40088832487309645	0.11253235263333522	3274	-0.0021642401926766776
SCYL3	0.55	0.43604060913705583	0.11236858718338535	3557	-0.0012510829347269462
CENPI	0.4954545454545455	0.36484771573604063	0.11236135093376357	2984	-0.001582665064399687
TMEM47	0.42272727272727273	0.25761421319796957	0.11233326426582911	2123	0.0007453821002171895
COPA	0.4863636363636364	0.3529187817258883	0.11199792028197432	2888	-0.0007748298919465331
ISM1	0.39545454545454545	0.21091370558375636	0.1118997063175897	1749	0.0004955756788476277
MRAP2	0.42272727272727273	0.258756345177665	0.11174350093773511	2132	0.000545295380593365
HHIPL2	0.6136363636363636	0.5149746192893401	0.11135072826465875	4193	-0.0023637865404458466
GINS1	0.5136363636363637	0.3904822335025381	0.11134593936845615	3190	-0.0011266901316578997
LRRC4B	0.41818181818181815	0.25279187817258886	0.11097229938782623	2084	0.0006091301243995563
OVCH1	0.41818181818181815	0.25317258883248733	0.11077967332170753	2087	0.001450504336387084
MMP8	0.5909090909090909	0.4883248730964467	0.11071237203434754	3978	-0.0016887117024113492
ITGA11	0.5409090909090909	0.4266497461928934	0.11055263870163878	3481	-0.002070347226811097
ERCC6L	0.55	0.4381979695431472	0.11048253948826309	3574	-0.0021441670467922053
PRAM1	0.5409090909090909	0.42690355329949237	0.11033600080836664	3483	0.0011906577655761788
UGT8	0.44545454545454544	0.2980964467005076	0.10956826053064711	2447	0.0008263610913214885
SHD	0.41818181818181815	0.2568527918781726	0.10890267636223937	2116	0.0009547945498455257
PICALM	0.4318181818181818	0.2785532994923858	0.10887500149066556	2290	0.0007986967464366109
TP53TG1	0.5181818181818182	0.39961928934010155	0.10881682028152707	3263	-0.001526457006624029
ARHGEF37	0.5409090909090909	0.4289340101522843	0.10859825956277926	3499	0.0014005459375946426
SLC22A16	0.41363636363636364	0.2511421319796954	0.10802267086700729	2070	0.0011772848331249508
GPRIN1	0.5227272727272727	0.4068527918781726	0.10771460739382893	3321	-0.00134024154256852
MSL1	0.5590909090909091	0.45266497461928934	0.10767706538101729	3690	-0.0010705652024346917
INHBA	0.5363636363636364	0.4243654822335025	0.10759988790195002	3462	-0.002618073338978217
SCN3A	0.39545454545454545	0.22144670050761422	0.10734565635495216	1832	0.00045719658202895004
KCNIP3	0.5409090909090909	0.4304568527918782	0.10728954251261048	3511	0.0024882081957648206
IL13RA2	0.4772727272727273	0.34758883248730965	0.10697125972845611	2844	0.0012670191827152321
SCT	0.5681818181818182	0.4648477157360406	0.10674717968738193	3788	-0.001755683063724307
NDE1	0.45454545454545453	0.31611675126903555	0.10668176981504458	2591	-0.0008014131253053563
NEUROG2	0.38181818181818183	0.19860406091370558	0.10634155095552729	1649	0.0009001723923726598
ARHGAP11A	0.4909090909090909	0.3671319796954315	0.10620584502210337	3001	-0.001176085386544346
AURKB	0.55	0.4432741116751269	0.10600806191862715	3614	-0.0015316176658915282
AGPAT3	0.5045454545454545	0.38565989847715737	0.105832558409068	3150	-0.001439196534800254
ESPNL	0.45454545454545453	0.31751269035533	0.10579726171125421	2602	0.0013589745811050612
NEK5	0.4863636363636364	0.3616751269035533	0.10574068935615814	2957	-0.0013794522025085414
KRT16	0.43636363636363634	0.29098984771573605	0.10573813166686859	2389	0.0009828452512914592
TGM7	0.41363636363636364	0.25583756345177666	0.1056421824493722	2107	0.003210262164029469
SUPT3H	0.5363636363636364	0.4267766497461929	0.10554764164463855	3481	0.0018671685569032117
HOXB7	0.5636363636363636	0.4606598984771574	0.10547840834823816	3754	-0.002437213479166531
ADAMTS5	0.4590909090909091	0.324492385786802	0.10546915437630662	2658	0.0006437699401708928
TROVE2	0.5045454545454545	0.3864213197969543	0.10524467930885927	3156	-0.0009906214710469527
MMP13	0.4590909090909091	0.3253807106598985	0.1048918559403768	2665	-0.0010313147667863024
SCNN1G	0.5818181818181818	0.4833756345177665	0.10486039264876147	3937	0.002406815174692067
SELENBP1	0.4772727272727273	0.35076142131979693	0.10475568151206303	2869	-0.00092932342288665
SLC34A3	0.5	0.38121827411167514	0.10467262748331572	3114	-0.000873351105719003
ENPP1	0.4636363636363636	0.33248730964467005	0.1044108666111997	2722	-0.0014236811780501235
DDX23	0.4863636363636364	0.3638324873096447	0.10417550795493677	2974	-0.0009123062270444522
PSMD14	0.5681818181818182	0.46776649746192894	0.10402508236459598	3811	-0.0017726049315158852
SGOL2	0.4954545454545455	0.3762690355329949	0.10389681951064009	3074	-0.0009347180841550636
UGDH	0.5818181818181818	0.48439086294416245	0.10387788859042447	3945	-0.001987654175627873
TRPM4	0.4636363636363636	0.3336294416243655	0.10365007336736451	2731	-0.001275114144628371
POMP	0.5681818181818182	0.46865482233502537	0.10319323601452257	3818	-0.0015587379494023772
GJA3	0.5454545454545454	0.44086294416243654	0.10316052562145311	3594	-0.0014361940199536952
SERPINB4	0.38181818181818183	0.20748730964467005	0.10273414030335898	1719	0.00275869795345579
TAS2R42	0.7772727272727272	0.7081218274111675	0.10271637010585215	5751	-0.002067351286006397
CSN1S1	0.35909090909090907	0.16294416243654822	0.10239548091958732	1363	0.0023400625986295903
EMR3	0.41363636363636364	0.2624365482233503	0.1022220994789272	2159	0.0010869448939114137
SNAP47	0.5545454545454546	0.45380710659898477	0.10157977115728248	3698	-0.0007103492678838892
MRPS35	0.4590909090909091	0.33071065989847714	0.10139492223943115	2707	-0.0006851711884158912
CXorf40B	0.5136363636363637	0.4030456852791878	0.10137648962741669	3289	-0.00098991525958324
SLC24A5	0.4318181818181818	0.2921319796954315	0.10112584858798834	2397	-0.001030330077177508
TBC1D10B	0.45	0.3186548223350254	0.1009591042026334	2610	-0.000747505710875991
CRYGN	0.41363636363636364	0.2652284263959391	0.10074892315384798	2181	0.00110563328964966
C19orf35	0.4318181818181818	0.2928934010152284	0.10068039779049293	2403	0.001115405575979857
ASPRV1	0.55	0.44936548223350253	0.10057066337705176	3662	0.0015889966266266619
DPY19L2	0.4590909090909091	0.33223350253807105	0.10038536260120291	2719	0.0008062798587295443
SORD	0.45454545454545453	0.32614213197969544	0.10024287999567279	2670	-0.0008767134117638071
CSN2	0.33636363636363636	0.11434010152284264	0.10006683705151463	975	0.0058156617331561015
NPHS1	0.6545454545454545	0.5733502538071066	0.09969923852544217	4662	-0.0016113613789960225
MYBL2	0.5409090909090909	0.43921319796954317	0.09967441135746603	3580	-0.0023309826315171802
MSLNL	0.5636363636363636	0.467005076142132	0.0995922092707046	3804	-0.0010267245314012562
GSTM5	0.4	0.24581218274111674	0.09957637081604784	2025	0.0006019450080717189
ITGB8	0.5136363636363637	0.4053299492385787	0.09952994629983804	3307	0.0011506111594121547
ARNT2	0.4318181818181818	0.2949238578680203	0.0994868602090041	2419	-0.0008882146020759363
IGFBP1	0.41363636363636364	0.2685279187817259	0.09898779815706889	2207	0.001188196229450736
LYPLAL1	0.45454545454545453	0.3281725888324873	0.0989143221869171	2686	-0.0008254075096090786
SNX32	0.4090909090909091	0.2616751269035533	0.09888149986083573	2152	0.0007505597846277837
KIAA0040	0.4727272727272727	0.3535532994923858	0.09847113879821263	2890	-0.0013011198615544787
KDSR	0.55	0.4517766497461929	0.09839785874410577	3681	0.0016784868984070027
PPAPDC1A	0.4863636363636364	0.37208121827411167	0.0981051537845124	3039	-0.0018467176543452818
COL12A1	0.5181818181818182	0.4128172588832487	0.09809430746233569	3367	-0.0015686299648304195
FOXC2	0.44545454545454544	0.31763959390862945	0.09753484044767667	2601	0.000863217652725427
OR5P2	0.32727272727272727	0.09784263959390863	0.09753425589382542	843	0.0017304861972697754
KCTD9	0.55	0.4527918781725888	0.09747951506093953	3689	0.0018913740960921621
ATAD5	0.4863636363636364	0.3730964467005076	0.09734862823631481	3047	-0.0009298741494352299
TMEM116	0.4772727272727273	0.36116751269035535	0.09734728397540912	2951	-0.001013339440598528
GAL3ST2	0.5227272727272727	0.41941624365482233	0.09733381621137124	3420	-0.001257274507731247
GYS2	0.4090909090909091	0.2648477157360406	0.09721105937022789	2177	0.001176760720407608
TARBP2	0.5272727272727272	0.425253807106599	0.09717572846696328	3467	-0.001017358148854413
PPP1R15A	0.4681818181818182	0.34949238578680203	0.09704928715308221	2857	0.0008273057717058772
DUS4L	0.4818181818181818	0.36916243654822334	0.09586785577235749	3015	-0.000881395692447532
SQLE	0.5	0.3928934010152284	0.09563477543868693	3206	-0.0010540159339767906
RBMXL1	0.4863636363636364	0.37550761421319795	0.09554361844477162	3066	0.0010980938912976703
RBMS2	0.41818181818181815	0.2818527918781726	0.09543503676833076	2313	0.000607046334767765
DCAF8	0.4863636363636364	0.3758883248730964	0.09525755400095703	3069	-0.0008859140818141591
TMED2	0.4590909090909091	0.3401015228426396	0.09509541697003485	2781	-0.0008879760771256281
SULT1C3	0.31363636363636366	0.057233502538071065	0.09509209478226595	520	0.004031728321383675
FAAH2	0.42272727272727273	0.28921319796954315	0.09505407322766786	2372	-0.0014414749741710011
PPY	0.3181818181818182	0.08121827411167512	0.0946432613718084	710	0.0036160165315319995
USP26	0.6863636363636364	0.6135786802030457	0.09461624452260263	4986	-0.0029332373250537157
HPD	0.37727272727272726	0.21967005076142132	0.09407977954227621	1814	0.0019094726155270431
OR2T4	0.3181818181818182	0.0850253807106599	0.09401035405649494	740	0.007624447351166077
ADARB2	0.45	0.32944162436548224	0.0939682161354325	2695	0.001344443573562496
MTTP	0.6090909090909091	0.5266497461928934	0.0936317803721511	4284	-0.0019582665386994867
VEZT	0.4863636363636364	0.37817258883248733	0.093535079832594	3087	-0.0012828896174442886
C10orf54	0.41363636363636364	0.27918781725888325	0.09314920401653445	2291	0.0004010156874371917
ALK	0.4409090909090909	0.31852791878172587	0.09294079140286324	2607	0.0014538033720837879
NCALD	0.38181818181818183	0.22994923857868022	0.09290847164402737	1896	0.0005746430303714802
C3orf65	0.3181818181818182	0.09390862944162437	0.09242083873788329	810	0.0019513564066209739
KANK3	0.45454545454545453	0.3380710659898477	0.0923195245884219	2764	0.000575369667211304
LRRC6	0.5045454545454545	0.4029187817258883	0.0922225710350053	3286	-0.0010886015165546754
SEPHS2	0.4636363636363636	0.35038071065989845	0.09219203528341492	2863	-0.0008406949933897843
CCDC160	0.4863636363636364	0.3804568527918782	0.09180216994055866	3105	-0.0020714836838737153
KCNK10	0.37727272727272726	0.2248730964467005	0.09176680123827456	1855	0.0008864986331031197
HRH4	0.43636363636363634	0.3144670050761421	0.09152372585893746	2574	0.0008263207749160896
TCHHL1	0.35	0.17614213197969544	0.09147394934164753	1465	0.003424423890227673
ZNF157	0.4681818181818182	0.35748730964467007	0.09139703831904886	2920	0.0010146787197723348
CDH19	0.36818181818181817	0.2101522842639594	0.09139386865830941	1737	0.0009205328644467578
SFPQ	0.44545454545454544	0.32766497461928934	0.09106541647385616	2680	-0.0008013831413743568
HSPB1	0.45454545454545453	0.3399746192893401	0.09102882848700214	2779	-0.0007389295262640806
CNTD1	0.55	0.46053299492385785	0.09040936058646197	3750	-0.0013986326240924172
LGALS8	0.4818181818181818	0.3765228426395939	0.09037930930117812	3073	-0.0012159582124714806
SKA1	0.4863636363636364	0.38261421319796957	0.09015595063575822	3122	-0.0014020809352327755
GRXCR2	0.3181818181818182	0.10532994923857868	0.09014527121488604	900	0.00855173640615627
GSG2	0.5181818181818182	0.42258883248730966	0.08993107535122741	3444	-0.0012874854713339078
DRD5	0.40454545454545454	0.2715736040609137	0.08990480237075452	2229	0.0019302496622197944
WISP3	0.36363636363636365	0.20583756345177665	0.08986230243091352	1702	0.0006097989149443575
OOEP	0.36818181818181817	0.21395939086294416	0.0897792303012273	1767	0.0015714451489859764
SMARCD2	0.5818181818181818	0.4988578680203046	0.08965322420845123	4059	-0.0014630086836522162
SYT12	0.5772727272727273	0.49378172588832486	0.08942340883163977	4018	0.002258647771417733
STIL	0.5	0.40114213197969545	0.08908498995078461	3271	-0.0009991738905912343
VAT1L	0.39545454545454545	0.25951776649746194	0.08903482639282997	2132	0.0007313763600673812
FAM126A	0.35	0.1833756345177665	0.0888733766652065	1522	0.0004074396119953666
UNC5D	0.38181818181818183	0.23883248730964468	0.08874416697243058	1966	0.0014284791539251307
TM7SF2	0.5272727272727272	0.4352791878172589	0.08854855757876726	3546	-0.0019523142283325717
AKAP8L	0.4909090909090909	0.3904822335025381	0.0885153608560594	3185	-0.0012222313868264789
RAD54B	0.4681818181818182	0.3620558375634518	0.0881097853622605	2956	-0.0007985396090101335
FAM170A	0.6272727272727273	0.5527918781725888	0.0878922138065871	4494	-0.0014339203179935208
AVL9	0.4681818181818182	0.3625634517766497	0.08774195831183405	2960	-0.001343772862073943
VCX3B	0.37272727272727274	0.2263959390862944	0.08767049859994563	1866	0.0042393368804202435
OR3A2	0.39545454545454545	0.2621827411167513	0.08764450778116774	2153	0.0014019343033270996
UBR7	0.4863636363636364	0.3866751269035533	0.08703193301098046	3154	-0.0010546259022839305
PNMA5	0.41818181818181815	0.29644670050761424	0.08699538681600008	2428	0.0011190727354322611
APCDD1	0.4	0.2705583756345178	0.0867981653740112	2220	0.0005572396900017775
RPA3	0.43636363636363634	0.3219543147208122	0.08675864237314805	2633	-0.0007512999237705304
C2orf48	0.5136363636363637	0.42081218274111676	0.08673942090624377	3429	-0.0012797736577291707
SULT1E1	0.34545454545454546	0.18109137055837563	0.0865447584844957	1503	0.0009345563810844247
AMPD2	0.5181818181818182	0.4267766497461929	0.08637408792563027	3477	0.0010476645110248939
P4HTM	0.4090909090909091	0.28591370558375634	0.08560872486019157	2343	-0.0009468081526509981
SIAH2	0.40454545454545454	0.27944162436548226	0.08556940336536914	2291	-0.0006025578152401961
SLC35E4	0.4409090909090909	0.3300761421319797	0.08545056684155013	2698	0.0007380494558232905
MPO	0.36818181818181817	0.22538071065989848	0.08476138650210854	1857	0.0007467700770654673
SPTB	0.42727272727272725	0.31281725888324874	0.0847073460158449	2559	0.0010840374448265369
FAM81B	0.5454545454545454	0.4615482233502538	0.08449389867924899	3757	-0.001264584139053481
ECSCR	0.4	0.2748730964467005	0.0844447808498029	2254	0.00037832377895454157
FN1	0.5272727272727272	0.4401015228426396	0.08432717851720936	3584	-0.0030319001332256863
TGFBR2	0.38181818181818183	0.2483502538071066	0.0841072754008879	2041	0.00033671704242585097
KIAA1407	0.45	0.34416243654822337	0.08405221726919013	2811	-0.001084768657197014
NLRP13	0.35	0.1964467005076142	0.0839086938596717	1625	0.0016782107888631674
FUCA2	0.5409090909090909	0.45685279187817257	0.0838681711812183	3719	-0.001665483099466199
SYPL2	0.39545454545454545	0.26954314720812184	0.08373078931380191	2211	0.0006383075697619126
CTHRC1	0.4818181818181818	0.3852791878172589	0.08370870776545185	3142	-0.0018535021337998537
FBXO43	0.4636363636363636	0.3625634517766497	0.08350642112175138	2959	-0.0006836416327536777
HHAT	0.44545454545454544	0.33946700507614214	0.08319190453075018	2773	-0.0011637141247190608
GLB1	0.5727272727272728	0.4951776649746193	0.08281560903590356	4028	-0.004058025963214566
ABCF3	0.4772727272727273	0.38096446700507614	0.08265533107788538	3107	-0.0006792924930874491
MT1E	0.4681818181818182	0.37030456852791876	0.08206874140338499	3021	0.0008420019794184231
CMBL	0.37272727272727274	0.23857868020304568	0.08200583318728362	1962	-0.0008717186790350141
OLAH	0.34545454545454546	0.1935279187817259	0.08188578762722032	1601	0.0014626494374781578
TTC23	0.4090909090909091	0.29251269035532995	0.08179169788191333	2395	0.0007186749276589818
GTSE1	0.4772727272727273	0.38236040609137056	0.08158977605198932	3118	-0.001563823603207343
AHCTF1	0.4681818181818182	0.37119289340101524	0.0814100507646156	3028	-0.0008244521146050026
RMND5B	0.4	0.28083756345177663	0.08113026295446936	2301	-0.0006544543026982769
SCN4A	0.43636363636363634	0.33058375634517767	0.08112760318120804	2701	0.0005105207671313195
GNG13	0.4863636363636364	0.39428934010152283	0.08108550305916518	3214	-0.0008220418481136289
ASGR2	0.35909090909090907	0.21890862944162437	0.0810252929477251	1804	0.0005555031529143082
WDR91	0.37272727272727274	0.24073604060913706	0.08097177858654667	1979	0.0006706570889992672
VN1R1	0.5045454545454545	0.4171319796954315	0.08056702721784946	3398	-0.0013703197834450888
ZNF474	0.55	0.4713197969543147	0.08035764899894361	3835	-0.001272241255043881
PHKG2	0.38181818181818183	0.2560913705583756	0.08020233389247491	2102	-0.0006081261749304698
POU3F3	0.3409090909090909	0.18984771573604062	0.0801768530942703	1571	0.001265659420737757
RGS9	0.4636363636363636	0.3671319796954315	0.0801727871708637	2995	0.0013507509244308844
LBH	0.35909090909090907	0.22093908629441625	0.080132201139124	1820	0.00050556006791901
PADI2	0.37727272727272726	0.24961928934010152	0.08002492113314431	2050	0.0005455355314194279
FRMD7	0.4409090909090909	0.3381979695431472	0.0800229598431735	2762	0.0017236271212191113
SPOCK1	0.43636363636363634	0.3323604060913706	0.07994978360327509	2715	-0.0012571926016479364
TCF23	0.36363636363636365	0.22906091370558376	0.0797625027710408	1885	0.00277847420709885
IPPK	0.41818181818181815	0.309010152284264	0.0793887588431072	2527	-0.0006847143406645793
OMP	0.33181818181818185	0.1767766497461929	0.07885332188963581	1466	0.00444106990145831
CDC25A	0.5318181818181819	0.45203045685279186	0.078499044589853	3679	-0.0011641457175282813
NTM	0.45	0.35279187817258884	0.07803789069545725	2879	-0.0017841836826058943
ROBO3	0.44545454545454544	0.34758883248730965	0.07761175559622467	2837	0.0004003262339624566
DNASE2	0.5363636363636364	0.4583756345177665	0.07757772809365814	3730	-0.0013607816115053634
GATA3	0.32272727272727275	0.1633248730964467	0.07747787839001308	1358	-0.0008537378281568131
OIP5	0.4727272727272727	0.38236040609137056	0.07727159423380747	3117	-0.0012354493534725492
PARD6G	0.43636363636363634	0.33642131979695433	0.07723391872657123	2747	0.0009390336628248506
C21orf58	0.4590909090909091	0.36548223350253806	0.07718719980391361	2981	-0.0006716353536588466
BVES	0.38181818181818183	0.2626903553299492	0.07677890118356719	2154	0.0008509498726701816
NSUN3	0.5136363636363637	0.43261421319796955	0.07666725658868856	3522	-0.001687857330678735
PSMD2	0.4863636363636364	0.40025380710659897	0.07634647667353299	3261	-0.0008284641011020979
C15orf41	0.4	0.28946700507614215	0.07620885297224872	2369	0.0008068631163321831
MTNR1A	0.38181818181818183	0.26408629441624365	0.07604355306843924	2165	0.0018354390906412063
GPR55	0.33636363636363636	0.19302030456852792	0.07588365789204132	1595	0.0006200526431927677
THEM5	0.41363636363636364	0.30939086294416246	0.07537233524898053	2529	0.000940617037603336
PSEN2	0.4	0.2916243654822335	0.0749552294570847	2386	-0.0007429829219326397
VSIG2	0.41363636363636364	0.3101522842639594	0.07490060188816217	2535	0.0007543391202389691
SLCO1B1	0.30454545454545456	0.1336294416243655	0.07489110621545783	1120	0.002527433261296781
TBC1D13	0.4409090909090909	0.3463197969543147	0.07446342468380324	2826	0.0008184106760159746
CUEDC1	0.44545454545454544	0.35279187817258884	0.07396764276157293	2878	-0.0009080030052220324
KRT18	0.35454545454545455	0.2286802030456853	0.07340784407382714	1880	-0.0006817805872858445
SPOCD1	0.5	0.4203045685279188	0.07334406967456	3422	-0.0015211903595705434
ADRA1A	0.35454545454545455	0.22893401015228426	0.07329169833443679	1882	0.0009261348426959791
CEP97	0.4636363636363636	0.3767766497461929	0.07299803389198507	3071	-0.0008410570308218394
IFNA8	0.2727272727272727	0.04060913705583756	0.07273106327683639	380	0.003509959975644585
RPL31	0.45454545454545453	0.36598984771573606	0.0726630016169462	2984	0.0010465305700334332
STK32A	0.35909090909090907	0.23730964467005075	0.07263041353830978	1949	0.0010856650236524684
POLR3H	0.5454545454545454	0.47449238578680203	0.07237763698737337	3859	0.0021366524069426733
TAF1A	0.509090909090909	0.43236040609137055	0.07223803296351336	3519	-0.0021130851807340404
PEX19	0.4	0.2972081218274112	0.07166733231982272	2430	-0.0006721308756617899
LPGAT1	0.41818181818181815	0.3223350253807107	0.07097616447066782	2632	-0.0009105521268039238
TUBB8	0.4863636363636364	0.40697969543147205	0.07091711428336578	3314	-0.0015124452868017003
POPDC2	0.3090909090909091	0.15837563451776648	0.07045434847373948	1316	0.00043612731360719243
WDR52	0.44545454545454544	0.35875634517766497	0.06972363686087979	2925	-0.0011234776115111608
SLC25A31	0.32727272727272727	0.19403553299492385	0.06945764995190475	1601	0.0017936448295327843
OR2A4	0.5227272727272727	0.4515228426395939	0.06937092422755305	3673	0.0016911931175982802
NAT14	0.45	0.3651015228426396	0.06920087801798554	2976	-0.0008899831811830815
AMACR	0.4318181818181818	0.34276649746192894	0.0689780703664418	2796	-0.0011499524240966255
SPAG4	0.43636363636363634	0.3484771573604061	0.06897689393850663	2842	-0.001212406569096465
FZD1	0.45	0.36586294416243653	0.06864430608879386	2982	0.0008242746235430941
DEFB124	0.2727272727272727	0.07741116751269035	0.06838767643357839	670	0.004533052869264121
GNRH2	0.31363636363636366	0.1736040609137056	0.06822939862931174	1437	0.0016376224909648005
RP1	0.5636363636363636	0.4996192893401015	0.06806651613251502	4061	-0.0012986693441601402
PTCHD3	0.3090909090909091	0.16586294416243655	0.06802667383641307	1375	0.0007017711154718225
COPZ1	0.38181818181818183	0.27893401015228425	0.06798094194730754	2282	-0.0005837194488372155
AKR1B15	0.38636363636363635	0.2854060913705584	0.0678202225127127	2334	0.0014687890931321243
INSC	0.36363636363636365	0.25380710659898476	0.06781335759852929	2080	0.001298854261296467
SLC36A2	0.33636363636363636	0.21345177664974618	0.06757883491283546	1756	0.0012077944224123862
HCG11	0.4636363636363636	0.38413705583756347	0.06739740001839904	3129	0.0006226535808895663
KLF6	0.38636363636363635	0.28616751269035534	0.06738501418474754	2340	0.0005724879842617076
NPRL2	0.38636363636363635	0.2862944162436548	0.06731236673183714	2341	-0.0006694624524726334
TNFRSF11A	0.4	0.3046954314720812	0.06716069404004227	2489	0.0010153268065832863
SOX8	0.3181818181818182	0.1848984771573604	0.06705222256637668	1527	0.0006502959812446752
STEAP3	0.4681818181818182	0.3901015228426396	0.0670150167518866	3177	0.001078011653703345
FAM138F	0.32272727272727275	0.19276649746192892	0.06699397001824364	1590	0.0008397825750105561
ADAMTSL2	0.5136363636363637	0.4437817258883249	0.06688009381716649	3610	-0.0026723027627909247
BFAR	0.39545454545454545	0.3	0.06638429752066116	2451	-0.0007563613736389323
OSBPL1A	0.5454545454545454	0.48083756345177664	0.06631589873078342	3909	0.0025492268944068215
PPP4C	0.41363636363636364	0.32373096446700506	0.06629330396757675	2642	-0.0005981072713097224
UTP15	0.4590909090909091	0.3802030456852792	0.06621010686155487	3097	-0.0011415394285264533
NLGN1	0.32727272727272727	0.20266497461928934	0.06603434607909173	1669	0.0005663332313210173
PACSIN1	0.4681818181818182	0.3913705583756345	0.06602330091277714	3187	-0.0013220142854520707
PLCXD3	0.39545454545454545	0.30076142131979694	0.06592686496635675	2457	0.0005769202499790601
NLRP3	0.32272727272727275	0.19555837563451778	0.06590981428117233	1612	0.000563731182660299
C19orf77	0.38181818181818183	0.28274111675126906	0.06584258486518739	2312	0.0006852805858481368
GRIK1	0.3181818181818182	0.1887055837563452	0.06562987208066459	1557	0.0004649768208942631
LRRC45	0.43636363636363634	0.3532994923857868	0.06559269182044124	2880	-0.0008565186667854541
TRPS1	0.35	0.23870558375634518	0.06551964428354247	1958	-0.000749068973015018
ZNF20	0.4318181818181818	0.3480964467005076	0.06529580594324101	2838	-0.0008796936080194762
MASP1	0.3181818181818182	0.18984771573604062	0.06519751425129511	1566	0.0005531478401300953
BIK	0.41363636363636364	0.32550761421319796	0.06513983441154594	2656	-0.0011358203155792457
HTRA3	0.45454545454545453	0.3761421319796954	0.06512866679770325	3064	-0.0016454121667231973
POLDIP3	0.5181818181818182	0.45101522842639596	0.06509766042170075	3668	0.0014026756869052756
UNC5B	0.4590909090909091	0.3817258883248731	0.06504980899250389	3109	-0.0014098086664517699
CFHR1	0.2772727272727273	0.1100253807106599	0.06477458088873055	928	0.0006249607093032363
HEATR1	0.4772727272727273	0.40418781725888325	0.06442146457784673	3290	-0.001228068613442568
KIF2C	0.4954545454545455	0.425507614213198	0.06441847685816254	3462	-0.0013919709187213316
NLK	0.41818181818181815	0.33248730964467005	0.06432822198310052	2712	-0.0006703996376050193
RASGEF1C	0.33636363636363636	0.22093908629441625	0.06432641601515708	1815	0.001141511898312489
LCN8	0.2818181818181818	0.12309644670050761	0.06426875241301486	1032	0.0016690418102449961
SYNGR4	0.5	0.43147208121827413	0.06383184312917106	3510	-0.0012754832218026537
HHATL	0.29545454545454547	0.15456852791878173	0.06340195860677286	1283	0.0007643824747488443
C14orf166B	0.31363636363636366	0.18819796954314721	0.06294929285487796	1552	0.0011435056259799425
TBCA	0.45	0.37360406091370557	0.06292000566878819	3043	-0.0007101543586631442
OR52K2	0.2863636363636364	0.1381979695431472	0.06290545344555633	1152	0.0016456203486087781
INTS2	0.4727272727272727	0.40088832487309645	0.06275962536060796	3263	-0.0011184331831887418
WRB	0.40454545454545454	0.3177664974619289	0.06268147788416635	2593	-0.0007881707612090221
SLC25A34	0.4090909090909091	0.3236040609137056	0.0626357836609852	2640	0.0006260641255146314
PIGY	0.44545454545454544	0.36852791878172586	0.06261692514452535	3002	0.001057813872432026
AIRE	0.33181818181818185	0.2182741116751269	0.062459717957558225	1793	0.0013870839333451131
HDAC5	0.5363636363636364	0.475	0.06206095041322317	3861	0.0016040039632619536
IL25	0.4	0.3131979695431472	0.06190703187404984	2556	0.0012405993498739853
ADAM8	0.5	0.433756345177665	0.061855433018114345	3528	-0.0025903236290387766
PCCB	0.38181818181818183	0.29048223350253805	0.06140519598631913	2373	-0.0003981938539734612
HSPB2	0.32727272727272727	0.21395939086294416	0.06132881707808681	1758	0.0005031219613816644
ELANE	0.38181818181818183	0.2916243654822335	0.06074035342402684	2382	0.0014512422241832394
TMEM183A	0.4863636363636364	0.41941624365482233	0.06063960133533823	3412	-0.0008835366402663159
IDE	0.4409090909090909	0.36598984771573606	0.06045225781529333	2981	-0.001501406788280454
ESRP2	0.4727272727272727	0.4038071065989848	0.06041089504032142	3286	-0.000988607646938105
SLC17A3	0.33636363636363636	0.22982233502538071	0.060322190191250256	1885	0.0028661692862937188
ATP6V1G3	0.2727272727272727	0.12055837563451777	0.0598458433536227	1010	0.005732924234119438
FAM96A	0.4318181818181818	0.35609137055837564	0.05966587796261794	2901	-0.0012297366863255415
KLHL30	0.42727272727272725	0.35076142131979693	0.059528408784790265	2858	0.0010904579035567157
GJD4	0.36818181818181817	0.275761421319797	0.059513489751354835	2254	0.0012284829326884873
STIP1	0.4409090909090909	0.36738578680203043	0.05942851010213404	2992	-0.0008145777580551101
FIGLA	0.32727272727272727	0.2185279187817259	0.05935298672945633	1794	0.0022238084484871366
TCF7L1	0.4	0.31725888324873097	0.05934680099976811	2588	0.0007848537632495916
KLF9	0.35454545454545455	0.2578680203045685	0.059206563443045625	2110	0.0005297051606276137
GPR15	0.29545454545454547	0.16789340101522843	0.05910519432529177	1388	0.00044971457794683816
CD80	0.4590909090909091	0.3897208121827411	0.058882151361541984	3172	-0.0017713091518385808
C9orf43	0.5	0.43718274111675126	0.05887125086964365	3555	-0.0009113227415957312
CLDN15	0.3181818181818182	0.20596446700507615	0.0588183077528025	1693	0.0003910821990584301
TIGD2	0.37727272727272726	0.2902284263959391	0.058102171255538605	2370	0.0009081290117388416
MTBP	0.4727272727272727	0.40697969543147205	0.05783860188667153	3311	-0.0009252606716074711
ZNF622	0.4636363636363636	0.3964467005076142	0.05778869134257644	3226	-0.001173379178252698
SERPINB6	0.4727272727272727	0.4073604060913706	0.05752857392923893	3314	-0.0018908715335352916
VAMP2	0.4590909090909091	0.391751269035533	0.057295406018966835	3188	0.0011704149272878544
RDH16	0.4863636363636364	0.4234771573604061	0.05721668397080939	3444	-0.0009015319505430188
OSBPL9	0.42727272727272725	0.35418781725888326	0.05711297357646227	2885	0.000975370180021603
UBE2K	0.45	0.3817258883248731	0.05678534618258653	3107	-0.00109899638705952
ATP7B	0.4318181818181818	0.3605329949238579	0.05648290171999381	2936	-0.0010786190016998053
GPR4	0.2772727272727273	0.1447969543147208	0.05591400731043685	1202	0.00032529031307445736
ACER1	0.33636363636363636	0.23959390862944163	0.05573525481543538	1962	0.0011746075388292664
FOXD4L1	0.4727272727272727	0.4098984771573604	0.055454312804242185	3334	-0.0015806922765047749
ZDHHC8	0.4590909090909091	0.39416243654822336	0.05540043642428516	3207	0.000715993880192203
NEDD9	0.34545454545454546	0.2536802030456853	0.054985197557906505	2075	0.000528374075603122
ZC3H7B	0.44545454545454544	0.37906091370558376	0.054742575766803664	3085	0.0008384972556279822
HAX1	0.4	0.32461928934010154	0.05462231698832746	2646	-0.0006316849694551752
MCCC2	0.43636363636363634	0.36878172588832486	0.054413261791324274	3002	-0.0011018701024871906
MT2A	0.36818181818181817	0.28553299492385786	0.05402876004948157	2331	0.00068410374928137
MAG	0.4318181818181818	0.36459390862944163	0.0535382239390667	2968	-0.0009826986881445825
TACC3	0.4863636363636364	0.4279187817258883	0.053435103023091075	3479	-0.0016240092818326675
RNF139	0.4590909090909091	0.3967005076142132	0.05339317006854293	3227	-0.0009718297489064292
KLHL34	0.2863636363636364	0.16954314720812183	0.053259253466170095	1399	0.0011108290003294156
HYAL1	0.3	0.19213197969543147	0.0530853023783143	1580	0.0004223027226179244
DTYMK	0.45	0.3868020304568528	0.05288418923445593	3147	-0.0007859879079042016
SLC44A4	0.3	0.19302030456852792	0.05274316202427271	1587	-0.0011585531164456779
KLK10	0.4	0.3277918781725888	0.052552484604086715	2671	0.000669018978963215
CABP1	0.39090909090909093	0.3171319796954315	0.052237224809828335	2585	0.0006370655891592052
SBK1	0.33636363636363636	0.24708121827411167	0.05209136744394938	2021	-0.0008646707947221919
GPR142	0.2772727272727273	0.15761421319796953	0.05203792508724121	1303	0.0006519418156815081
TMBIM6	0.37272727272727274	0.2949238578680203	0.05194553789495453	2406	-0.0010568560570649661
LONRF3	0.32272727272727275	0.2285532994923858	0.05191628185312729	1872	0.00036421034256540216
ARL3	0.36363636363636365	0.2836294416243655	0.05178574480252835	2315	-0.0004957421240468599
HSD3B2	0.3	0.19581218274111675	0.05165758909015949	1609	0.0008418644295910113
LIPN	0.2681818181818182	0.1430203045685279	0.0514666800844313	1186	0.0008969306469005659
SLC2A14	0.2909090909090909	0.18261421319796955	0.05128014831164023	1503	0.000528642531466841
ZAN	0.4590909090909091	0.39961928934010155	0.05106888639722957	3250	-0.0008169039035731886
CER1	0.25	0.10774111675126903	0.05089185176118942	904	0.000664823089095438
SMTN	0.33181818181818185	0.2436548223350254	0.0507356333380112	1993	0.0005586968692057931
TAS2R30	0.38636363636363635	0.31395939086294417	0.05070636039310128	2559	0.0015724915093893
HOXB6	0.5909090909090909	0.5465736040609137	0.050430849062871826	4437	-0.0018988981674012365
CST4	0.4772727272727273	0.42119289340101523	0.05038580274682814	3424	-0.0012594758401703909
BMP5	0.30454545454545456	0.20583756345177665	0.05037883135653335	1689	0.0005176326057118898
NUDT16L1	0.36363636363636365	0.28616751269035534	0.050339559639293006	2335	-0.0005204682199471383
HEPACAM	0.2863636363636364	0.1784263959390863	0.05016815346359337	1469	0.0004160185102001737
PABPC1L2A	0.2409090909090909	0.08883248730964467	0.050145979281026445	753	0.0018010513915230238
PLEKHA8	0.4318181818181818	0.36928934010152287	0.05009232543614211	3005	-0.001257038479226607
ARSF	0.2636363636363636	0.13959390862944163	0.050017672904960044	1158	0.0009081074957013229
TPD52	0.44545454545454544	0.38553299492385784	0.04979406189115629	3136	-0.0007109183456906988
PROC	0.4409090909090909	0.38071065989847713	0.04946021988594707	3097	-0.0012794928341293412
ATL2	0.38181818181818183	0.3105329949238579	0.049354383030561416	2531	0.0016404013742253927
PRSS12	0.30454545454545456	0.208502538071066	0.049274625502221205	1710	0.000547340019763786
OR2A7	0.5363636363636364	0.4883248730964467	0.0492247687285624	3966	0.00249060846871541
CMIP	0.31363636363636366	0.2218274111675127	0.049160368249760604	1817	0.0005216006415153086
RALGAPB	0.39545454545454545	0.32766497461928934	0.04901996192840162	2669	-0.0007764610747267438
SNORA2A	0.22727272727272727	0.05203045685279188	0.04894572412167323	460	0.004410766816136036
PRPH	0.40454545454545454	0.33883248730964466	0.048849570336947916	2759	0.001532339946211828
C2orf61	0.45	0.392005076142132	0.04883202027880132	3188	0.001966436922299487
PM20D2	0.4	0.333502538071066	0.04877605710015719	2716	0.0006339362612917875
TFAP2E	0.36818181818181817	0.2949238578680203	0.04857776929991318	2405	0.00086004503903825
DNAJC10	0.5409090909090909	0.49403553299492386	0.04851153676652065	4012	-0.0019356617163235608
FITM1	0.42727272727272725	0.36637055837563454	0.04833459742660012	2981	0.0009878078766061365
PRSS3	0.32272727272727275	0.23629441624365483	0.04831784141405389	1933	0.0009224602112856655
FAM83D	0.45	0.3928934010152284	0.04813477543868693	3195	-0.0013620673347053225
SLC25A33	0.4090909090909091	0.34543147208121827	0.04803246999662898	2812	0.0018466259233335346
PSG7	0.22727272727272727	0.06091370558375635	0.04794241303403892	530	0.003194062458308996
MMRN2	0.30454545454545456	0.21180203045685278	0.04788783377865194	1736	0.0002867560688029604
SLC5A9	0.39090909090909093	0.32423857868020306	0.047679261450813686	2641	0.0008859823676035071
TSHZ2	0.30454545454545456	0.21281725888324873	0.047456748205717825	1744	0.00026342488059396933
WBP1	0.29545454545454547	0.199746192893401	0.04739484685434431	1639	-0.0004482510780585684
NMUR1	0.33181818181818185	0.25050761421319795	0.04734924100633557	2047	0.0008055713370795546
NBPF16	0.44545454545454544	0.3887055837563452	0.04733772122275461	3161	-0.0016317366584931148
ZNF467	0.40454545454545454	0.3411167512690355	0.04729638679704739	2777	-0.0011964174951479135
TREH	0.38636363636363635	0.31941624365482235	0.047250122793575385	2602	0.001827992306813999
IQCE	0.40454545454545454	0.341497461928934	0.047036508289484705	2780	-0.0009063480948675592
TTC13	0.4590909090909091	0.40482233502538073	0.04688333987451577	3291	-0.0011458728949511672
OR1N1	0.29545454545454547	0.2015228426395939	0.046681932324209544	1653	0.001804289606925075
SPOPL	0.4090909090909091	0.3477157360406091	0.04644913881056391	2830	-0.0007487002512056782
FCGBP	0.36818181818181817	0.2987309644670051	0.04631766210828235	2435	0.0008478367717233981
RAC3	0.34545454545454546	0.2703045685279188	0.046274283208142274	2206	-0.0006224820186952787
OR11H4	0.22727272727272727	0.07487309644670051	0.04604691199046655	640	0.004310352641725026
VN1R2	0.22727272727272727	0.07614213197969544	0.045855268299570116	650	0.00406824458268504
COLEC11	0.30454545454545456	0.2168781725888325	0.04571179213882612	1776	0.0006699031928179896
CHGA	0.2863636363636364	0.19086294416243654	0.0455754687770516	1567	0.001183413728283875
AIM1L	0.39545454545454545	0.332994923857868	0.04549867820555385	2711	-0.0009734326739793212
SLC4A4	0.3181818181818182	0.2365482233502538	0.045284607451326044	1934	0.0007225493454602489
TOP1	0.42272727272727273	0.36548223350253806	0.04512108410143427	2973	-0.0008010656498990611
SLC2A2	0.22727272727272727	0.08121827411167512	0.04505648451230427	690	0.004108312336095934
GML	0.22272727272727272	0.06852791878172589	0.044911362363974104	589	0.002444681048224837
RPL17	0.5136363636363637	0.4678934010152284	0.04489807933598946	3800	0.0010861546959903333
FBXW8	0.4409090909090909	0.3866751269035533	0.044883172680401935	3144	-0.000999542711561636
OLFM4	0.2863636363636364	0.19302030456852792	0.04474729425567769	1584	0.00036022412552930724
SIX4	0.30454545454545456	0.21941624365482235	0.044604445904705164	1796	-0.0006317679535145207
PATZ1	0.36818181818181817	0.3016497461928934	0.04456528186143239	2458	-0.0008258282019300355
INHBC	0.43636363636363634	0.3819796954314721	0.04450473541857567	3106	-0.0009285668447268338
DZIP1L	0.4318181818181818	0.37703045685279185	0.0443149767541354	3066	0.0007199448670796077
WDR90	0.33181818181818185	0.25710659898477156	0.04399950254360785	2099	-0.0006539312216322847
SLC43A3	0.2681818181818182	0.16713197969543148	0.04398838896639167	1376	0.0005115283836382657
SLC4A8	0.4090909090909091	0.3517766497461929	0.0436085605941708	2862	-0.0014647531631098226
ALX3	0.4727272727272727	0.42423857868020304	0.04349270273956646	3447	0.0017128871954278084
DNAH5	0.36818181818181817	0.30368020304568527	0.04333618551780078	2474	-0.001371000179756049
KCTD3	0.3409090909090909	0.27043147208121826	0.04308582717244806	2206	-0.000829443633202533
CORO2A	0.35454545454545455	0.28743654822335024	0.043082710084288635	2343	-0.0008456719863653723
COX16	0.4681818181818182	0.4197969543147208	0.04296473202411729	3411	-0.0008580114047614324
FAM35A	0.4590909090909091	0.40964467005076144	0.04295570710892016	3329	-0.0011552238251323868
SLC35D3	0.5136363636363637	0.4700507614213198	0.04287459573682431	3817	-0.0011719976446911316
LPAR3	0.3	0.21763959390862944	0.042633007163286864	1781	0.0007488068064293775
HEATR6	0.4909090909090909	0.4455583756345178	0.042469469439120035	3619	-0.0009154508876287818
TMC1	0.2681818181818182	0.17233502538071066	0.0422221266303356	1417	0.0006281096403730259
HK3	0.4954545454545455	0.45101522842639596	0.04206047033905615	3663	-0.0015428122768374934
NOX4	0.4636363636363636	0.4161167512690355	0.04180552699925403	3381	-0.0032260368029183666
ISG20L2	0.4	0.34390862944162437	0.041726854595583514	2798	-0.0007223855958631475
OR1E1	0.2818181818181818	0.19454314720812182	0.041574451477664816	1595	0.00185755033137625
GPR20	0.39090909090909093	0.33375634517766495	0.041416619409019285	2716	0.001084931787945591
ACAA2	0.39090909090909093	0.3338832487309645	0.04133189357222882	2717	0.0009558125774868293
CCDC152	0.2681818181818182	0.1751269035532995	0.04125205525513913	1439	0.0004150666487169383
LBX2	0.45454545454545453	0.4067258883248731	0.04118562201427672	3305	-0.0013863765052595637
IQSEC3	0.29545454545454547	0.2149746192893401	0.04107930149115535	1759	0.00034781808617300293
IRS2	0.4818181818181818	0.43718274111675126	0.04102001120022215	3551	0.0007863190683834658
COL25A1	0.2818181818181818	0.1964467005076142	0.040830181462977504	1610	0.0005617363270338071
LFNG	0.5	0.45748730964467005	0.040705361514081786	3715	-0.0015990156794936621
CAMP	0.32727272727272727	0.25774111675126904	0.040676954752337624	2103	-0.000685330443356822
GPR160	0.33181818181818185	0.2637055837563452	0.04056267088084921	2151	-0.0008486429772770806
HPR	0.2909090909090909	0.21040609137055838	0.040357375887717956	1722	0.0009670686890980437
AMT	0.2818181818181818	0.19873096446700508	0.039927491365319735	1628	0.0006915172951300291
TMEM59L	0.33181818181818185	0.2653553299492386	0.0396898546526547	2164	0.0007413834164257218
DPP3	0.4409090909090909	0.3934010152284264	0.03963646766352441	3197	-0.0011457729005476913
CPNE2	0.2727272727272727	0.1864213197969543	0.03962725681441788	1529	0.00042419340771304324
ANLN	0.4954545454545455	0.45380710659898477	0.03953431661182795	3685	-0.0020238450079358246
IFNA1	0.20909090909090908	0.0648477157360406	0.03951378202828047	557	0.0005869849281666046
FTO	0.37727272727272726	0.32068527918781725	0.039495662456033344	2610	0.0009406809112938151
FOXD3	0.4727272727272727	0.4289340101522843	0.03948668931484537	3484	-0.0010217550756839795
MCTP1	0.38181818181818183	0.32614213197969544	0.039416433714681086	2654	0.00041643836373663504
CD2BP2	0.4636363636363636	0.41903553299492385	0.03936789977361048	3404	-0.0007327852111901712
RGS7BP	0.2818181818181818	0.20025380710659899	0.03931990034261882	1640	0.000355733714506105
CBX3	0.33181818181818185	0.26624365482233503	0.0392176220519693	2171	-0.0005519591886768463
LGR6	0.2636363636363636	0.17411167512690356	0.039189256815908534	1430	0.00041969876867052397
LAMA3	0.4	0.34784263959390865	0.039005498080342184	2829	0.0007603101014943664
CYP21A2	0.41363636363636364	0.3634517766497462	0.038997847372457047	2955	-0.001476655286890558
CLEC2L	0.2681818181818182	0.1817258883248731	0.03889718911584154	1491	0.0007052506164831816
RNPEP	0.35	0.28921319796954315	0.038855726120229826	2356	-0.0005910067105516163
MRPL44	0.4727272727272727	0.4299492385786802	0.03861472662577839	3492	-0.0011520986075574022
SMAD9	0.31363636363636366	0.24492385786802032	0.03838007244208712	1999	0.0004164104215312357
TUBB2B	0.3409090909090909	0.2793147208121827	0.03820229500207521	2276	0.0006212974171992474
FOXA1	0.23636363636363636	0.1336294416243655	0.038010940926201615	1105	-0.0008885018821761899
TACR1	0.2636363636363636	0.1784263959390863	0.03766815346359336	1464	0.00033129189307721477
TBC1D22A	0.37727272727272726	0.3236040609137056	0.03761512250396037	2633	0.0007951790855707606
ZYX	0.36818181818181817	0.31307106598984774	0.037544358879649804	2548	0.0004894704850641127
ATP6V1A	0.4772727272727273	0.43629441624365484	0.03743643855295558	3543	-0.0010350883747321194
PDIA4	0.5045454545454545	0.4661167512690355	0.037301289888879395	3784	-0.0011232025669667958
ERI2	0.37272727272727274	0.3190355329949239	0.03714194852135559	2596	-0.0005643607131902351
ZNF443	0.5136363636363637	0.4761421319796954	0.03711098420341714	3865	-0.0010626676981525143
STXBP5L	0.33636363636363636	0.27614213197969545	0.036886018813477056	2250	0.001080292687498668
MYO1H	0.3090909090909091	0.24251269035532996	0.036724785099264474	1979	0.0005714375318912642
TMEM8A	0.39090909090909093	0.34098984771573604	0.03653584111017106	2773	-0.0011376113715857727
KIAA0907	0.37272727272727274	0.32093908629441625	0.035923722723215985	2611	-0.0006699997574187125
GPR137C	0.43636363636363634	0.3931472081218274	0.035848495886508375	3194	-0.0012112629453847987
MTMR8	0.2681818181818182	0.19035532994923857	0.03568633596322231	1559	0.0005578018849413851
NT5DC1	0.39090909090909093	0.34238578680203047	0.03558189035132646	2784	-0.0009207037175075212
TPBG	0.3090909090909091	0.2450507614213198	0.03548731440947603	1999	-0.0007485321591069448
TNFSF9	0.45	0.40875634517766496	0.035418250276997625	3320	-0.0014830262416524753
TPM1	0.44545454545454544	0.4043147208121827	0.03495935860068242	3284	0.0010835794598975193
POLB	0.38636363636363635	0.3381979695431472	0.03489899290102472	2750	-0.0009414090191662266
RPL22	0.35	0.29644670050761424	0.034619353758148855	2413	0.0006798978895299379
ANKDD1A	0.2545454545454545	0.17411167512690356	0.03447851301425564	1428	0.0004547098082579642
LSM5	0.39090909090909093	0.34403553299492384	0.03444946939227058	2797	-0.0008898695297637378
C4orf45	0.20454545454545456	0.0868020304568528	0.03430425048377422	729	0.0023709698222007048
DHX9	0.35909090909090907	0.30799492385786803	0.0340854078695216	2506	-0.0005776668232318212
CECR7	0.37727272727272726	0.32906091370558377	0.03405362581504799	2676	0.0008497985564466517
ARHGEF9	0.32272727272727275	0.2648477157360406	0.03400858003138492	2158	0.001005484175970909
FGF1	0.2636363636363636	0.1884517766497462	0.03399006010895912	1543	0.0003594449958838235
PLA2G4A	0.2409090909090909	0.15571065989847716	0.0337913804766254	1280	0.00034399979097015065
RAB11FIP4	0.41363636363636364	0.37055837563451777	0.03378153156942168	3011	-0.0010258767993205679
SLC27A1	0.36363636363636365	0.3138324873096447	0.03374057486771939	2553	0.0006095038566281266
CDCA8	0.44545454545454544	0.40583756345177663	0.03372562415764087	3296	-0.001206710646826213
TKTL1	0.24545454545454545	0.16319796954314722	0.03361435662129151	1340	0.0004010621876632447
KIR3DL3	0.22727272727272727	0.13451776649746192	0.03355786305851778	1110	0.000855076046333113
MT1H	0.5590909090909091	0.5282994923857868	0.03348229097301919	4286	-0.001206783806519107
PIWIL2	0.29545454545454547	0.2319796954314721	0.03347880933727352	1893	0.0005802760071300094
SGPL1	0.42727272727272725	0.3861675126903553	0.03343663561361862	3137	-0.001184729451289905
C1RL	0.38181818181818183	0.3352791878172589	0.03337299018354139	2726	0.0006624385868024998
RAB3GAP2	0.4090909090909091	0.36611675126903553	0.033313896341033634	2975	-0.0008591814864776757
TFF1	0.37727272727272726	0.33032994923857867	0.03321683537983968	2686	-0.00114452082698658
GOLPH3L	0.39545454545454545	0.35101522842639593	0.03317260693342624	2853	-0.0007163920844387502
ZNF462	0.3090909090909091	0.2498730964467005	0.03310062575478254	2037	0.0005313053552445186
KIAA1244	0.3409090909090909	0.28857868020304567	0.03294135359673109	2349	-0.0009184330972747603
SLC6A15	0.3	0.23921319796954316	0.032777045917184146	1951	0.0009069064285986015
SLC25A2	0.5545454545454546	0.5243654822335025	0.03256150219905114	4254	-0.0019135063430574853
USF1	0.39545454545454545	0.3519035532994924	0.03254818669585245	2860	-0.000856396039478699
PLSCR5	0.20909090909090908	0.1065989847715736	0.032355664710132626	886	0.0012399038846780256
FSIP1	0.3090909090909091	0.25139593908629443	0.032337271893564765	2049	-0.0007801533033417664
DDR1	0.37272727272727274	0.3266497461928934	0.03222556314682909	2656	-0.0009327190632100899
WBSCR22	0.4	0.35748730964467007	0.0322028234430158	2905	-0.0008586622979003115
CLDN18	0.45	0.41294416243654825	0.031977118709577666	3353	0.005298439093820587
LINGO2	0.2318181818181818	0.14771573604060914	0.03191973074746869	1215	0.0004161243857609996
SPNS3	0.2545454545454545	0.1814720812182741	0.03186127216806018	1486	0.0004520836968801037
CHRM3	0.2818181818181818	0.2182741116751269	0.03177789977574001	1782	0.0008724768205964345
NUP133	0.42727272727272725	0.38845177664974617	0.03166720068873007	3155	-0.0011056695062255297
FAM153A	0.22272727272727272	0.13413705583756344	0.03161468826775931	1106	0.0004652783327050716
STX19	0.29545454545454547	0.23629441624365483	0.03145833728182247	1927	0.0005441805956222007
SPACA3	0.2727272727272727	0.20736040609137055	0.03138182727487808	1694	0.001169418289108136
MRGPRX2	0.22727272727272727	0.14276649746192893	0.03127061976443651	1175	0.0004510853396434353
SFN	0.509090909090909	0.47741116751269036	0.031252130853178114	3874	0.002405045960576171
KCNK3	0.42272727272727273	0.38426395939086294	0.03103955662069525	3121	0.0008526896780912374
CYB5R3	0.2863636363636364	0.22588832487309646	0.030978596917431402	1843	0.0004774994250387003
CPA4	0.2772727272727273	0.21434010152284264	0.030938486168433713	1750	0.0006777653985721214
C20orf194	0.2409090909090909	0.1648477157360406	0.030862420699254177	1352	0.0003875876025359581
SLC25A10	0.30454545454545456	0.24911167512690355	0.030691307199765597	2030	-0.00048231122730372117
EML6	0.39545454545454545	0.3548223350253807	0.030485408087797657	2883	0.0011679169883181298
ZUFSP	0.4636363636363636	0.4296954314720812	0.03032051385797235	3488	-0.0011545308165125273
VPREB1	0.17727272727272728	0.033248730964467	0.03032014172396324	301	0.0004096283999688844
FGFR1OP	0.4	0.3601522842639594	0.0302903321394522	2926	-0.0006425400277106422
C14orf178	0.29545454545454547	0.23895939086294415	0.030191797948162753	1948	0.0007017988246297153
LRIT1	0.18181818181818182	0.05456852791878172	0.030080127000446565	470	0.0016691611582936635
RASL12	0.35454545454545455	0.3096446700507614	0.02982265764799808	2518	0.0003397919143314458
RNASEH2A	0.4090909090909091	0.37119289340101524	0.029571207789409	3015	-0.0005926606307967223
NRXN2	0.2590909090909091	0.19454314720812182	0.029281063047912764	1590	0.00035451434531140366
HBG1	0.24545454545454545	0.17601522842639594	0.02926657324630118	1441	0.0007303185086340192
WNT16	0.22272727272727272	0.14276649746192893	0.029225165218981962	1174	0.0005372126445595674
OPN1LW	0.17727272727272728	0.046954314720812185	0.029220912163809665	409	0.0039972567149340905
PUS7L	0.4	0.3616751269035533	0.029191102579298633	2938	-0.0010961553986079257
CRIP1	0.3090909090909091	0.25761421319796957	0.029172107241035704	2098	-0.0007597245688419879
LSM3	0.33636363636363636	0.2899746192893401	0.029055216035770864	2359	-0.0006283080986094837
C2orf71	0.21818181818181817	0.13629441624365482	0.029027137885925324	1122	0.0005372433614042403
PITPNM2	0.37727272727272726	0.3366751269035533	0.028984569668277935	2736	0.0007664839369589335
TRAF3IP1	0.2636363636363636	0.2013959390862944	0.02894380795095454	1645	-0.0006092013108261712
NDC80	0.4727272727272727	0.44111675126903555	0.028887086130017108	3580	-0.0017879302345098608
TREM1	0.35909090909090907	0.3166243654822335	0.028695292174708547	2574	-0.0008632514986405577
OR56B1	0.6590909090909091	0.6370558375634517	0.02856068627260994	5165	-0.002179326516166054
IFNGR1	0.22272727272727272	0.14593908629441624	0.028309221108079853	1199	0.00035296582450645487
OR5K2	0.2909090909090909	0.23756345177664975	0.028191705553517115	1936	0.000551675350915057
LRGUK	0.42727272727272725	0.3932741116751269	0.02789745655721419	3193	-0.001231840026204844
ACP1	0.33636363636363636	0.2921319796954315	0.027799402306996606	2376	-0.0006187720985059017
ZC3H11A	0.42727272727272725	0.3935279187817259	0.027697760610397717	3195	-0.0011662028322164141
OR10A6	0.18181818181818182	0.07411167512690356	0.027565310849553732	624	0.0009819689840392459
RCBTB2	0.3	0.2498730964467005	0.0275634356721379	2035	0.000402234033232992
PGA4	0.18181818181818182	0.0751269035532995	0.027413799602162656	632	0.0013638191251610404
MCAM	0.2909090909090909	0.23946700507614213	0.027283652653416632	1951	0.0004503803472134081
VENTX	0.33636363636363636	0.29314720812182743	0.02720521023814659	2384	0.0006463474104687762
IL17F	0.18181818181818182	0.07741116751269035	0.027065362383991615	650	0.0018179540157280331
B3GNT5	0.2545454545454545	0.19428934010152285	0.027045040752666838	1587	0.0006026232443121601
ADRA1D	0.3090909090909091	0.2618020304568528	0.026996886931313743	2131	0.0006684800828316392
LIF	0.25	0.18883248730964466	0.026842291736452886	1543	0.00040528220127600213
FAM102A	0.4	0.3649746192893401	0.026793527274601263	2964	-0.0010790052057904364
MAGEE2	0.2863636363636364	0.2351522842639594	0.026707535436846997	1916	0.0006759291925490067
MPL	0.38181818181818183	0.34517766497461927	0.026637503569611656	2804	0.0010203744026311625
LEPR	0.2590909090909091	0.2012690355329949	0.026618874509171754	1643	0.0003660526059671243
C9orf172	0.29545454545454547	0.24644670050761422	0.026557412238662377	2007	-0.0005613212833999157
UBASH3B	0.2636363636363636	0.20761421319796955	0.02640047070959299	1694	0.0004800583889325653
LCN10	0.21363636363636362	0.13921319796954315	0.026260181378861373	1144	0.0003290127049680906
PPARG	0.24545454545454545	0.18464467005076143	0.026154279706142963	1509	0.0003454098665416198
GTF2E1	0.4	0.36586294416243653	0.026144306088793864	2971	-0.0008942895077290932
DDX25	0.25	0.19098984771573604	0.026022878069519955	1560	0.0005340307507690532
FSTL4	0.3090909090909091	0.26408629441624365	0.0257956191841417	2149	-0.0008812999019609261
NODAL	0.2727272727272727	0.22043147208121827	0.02579013140536328	1797	0.0005089188726279876
OGFRL1	0.3181818181818182	0.274746192893401	0.02575419891206968	2235	0.0008331121101193877
SHCBP1	0.4727272727272727	0.4447969543147208	0.025626743812513435	3609	-0.002113604526840943
CLLU1	0.2681818181818182	0.2152284263959391	0.025598212074433618	1755	0.0005484639703034175
ZNF233	0.31363636363636366	0.2703045685279188	0.025303208827976993	2199	-0.0007012038916710058
POLE2	0.35454545454545455	0.31700507614213197	0.025210261038964094	2576	-0.0005506364631170563
CHTF18	0.35	0.31192893401015226	0.02520034012729006	2535	-0.000681396048590304
TMEM217	0.35	0.3120558375634518	0.025121154242572576	2536	0.000575011381040563
COL8A1	0.4	0.36725888324873096	0.02512091267489502	2982	-0.0013525360869862603
RABEPK	0.29545454545454547	0.24936548223350255	0.0251102447002048	2030	-0.0005505178750304945
RANBP3L	0.35454545454545455	0.31725888324873097	0.025049280338611073	2578	-0.0009734106276847469
[truncated: 15,732 more rows]
