# Supplementary material for: Deep learning generates custom-made logistic regression models for explaining how breast cancer subtypes are classified
Source: PLoS One. 2023 May 22;18(5):e0286072. doi: 10.1371/journal.pone.0286072 (PMC10202302; doi:10.1371/journal.pone.0286072)
Supplement: S3 File — This compressed file stores the relative scores of the PWL and logistic regression models. (ZIP) [file pone.0286072.s012.zip › Importance analysis/RNA-seq/Logistic regression/scores_single_pos_Linear_tpm_True_target_2_2.csv]

	score_major	score_minor	score_relative	score_total	weight
MIA	0.907027027027027	0.40768	0.6564950453574872	4226	-0.009706384143023182
SFRP1	0.8772972972972973	0.35824	0.6413146502451424	3862	-0.009459839124738594
TIMELESS	0.8416216216216216	0.33232	0.5978903715810079	3634	0.00875975022262509
PPP1R14C	0.8854054054054054	0.43248	0.5969037815211102	4341	-0.013201196075681312
FABP7	0.894054054054054	0.46272	0.5852228531704894	4546	-0.009078745925739831
IRX1	0.8556756756756757	0.38544	0.5836168683430241	3992	-0.009290532085500222
FOXC1	0.8821621621621621	0.44736	0.5780791107506209	4428	-0.007120205425223007
STAC2	0.8454054054054054	0.38512	0.5663928850886778	3971	-0.013724807706178396
SLC6A2	0.9021621621621622	0.49776	0.5661315492371074	4780	-0.005799077526814703
KLK8	0.8745945945945945	0.45024	0.5621996472940832	4432	-0.009282901156913308
KRT16	0.8437837837837838	0.38928	0.5604321553764793	3994	-0.008941634800584877
ESPL1	0.845945945945946	0.40432	0.5521498810623813	4092	0.00886997184174946
MAPK4	0.8654054054054054	0.4504	0.546066355704894	4416	-0.007134669889911044
KLK6	0.8389189189189189	0.40112	0.5428876981200876	4059	-0.010154354320959628
CRYAB	0.8340540540540541	0.39168	0.542232942684003	3991	-0.006379289856386616
EGFR	0.8113513513513514	0.3464	0.538298055339664	3666	-0.007147355459311411
BBOX1	0.8156756756756757	0.35856	0.5367615342889701	3750	-0.011380464432129849
TRIM29	0.794054054054054	0.312	0.5331778407596786	3419	-0.011457713216418563
FGFBP1	0.8881081081081081	0.50992	0.5287176052873631	4830	-0.006515348257592969
FAT2	0.8005405405405406	0.34336	0.5229690674489409	3627	-0.011553606396844157
SOX10	0.8183783783783783	0.39248	0.5157026197972242	3967	-0.008867828172488958
KCNMB1	0.8194594594594594	0.39712	0.5138095112975894	3998	-0.008344480884441296
CLCA4	0.8783783783783784	0.50784	0.5136471100026297	4799	-0.007703146567504489
C2orf71	0.874054054054054	0.50128	0.5126888510083272	4750	-0.005122953332530694
TGM5	0.8405405405405405	0.44064	0.5123447906921841	4309	-0.008632939363544572
KLK7	0.807027027027027	0.37936	0.5073786127520817	3864	-0.012320561680363967
KRT17	0.7697297297297298	0.29648	0.5045834664298028	3277	-0.013840748683522123
CCDC129	0.8556756756756757	0.47776	0.5039262443430241	4569	-0.0076360326367638145
MRAP2	0.7891891891891892	0.3496	0.5005994163330899	3645	-0.0057913090324179135
KLK5	0.7945945945945946	0.36272	0.49981477135894814	3737	-0.012016263472237772
SYT8	0.8162162162162162	0.40832	0.49948368921431696	4062	-0.009475509890370756
RACGAP1	0.7908108108108108	0.35504	0.49932833689525197	3682	0.007471872137053854
OSR1	0.8005405405405406	0.37664	0.499007467448941	3835	-0.0067642476953232306
SOSTDC1	0.7978378378378378	0.37232	0.49792303308575603	3803	-0.00982625132272635
SLC6A14	0.8043243243243243	0.3904	0.4945254586997809	3928	-0.006326810096647669
C10orf90	0.8448648648648649	0.47328	0.48980268148312645	4521	-0.006348288754273522
DSG1	0.8351351351351352	0.45808	0.48761340753718047	4408	-0.005957517508847625
SPHKAP	0.874054054054054	0.52576	0.48754691180832715	4903	-0.005228539997387052
TSLP	0.7978378378378378	0.38656	0.487116581885756	3892	-0.006852055837328756
ID4	0.778918918918919	0.34752	0.48594453184981745	3613	-0.004473944977198357
DEFB1	0.8108108108108109	0.41744	0.4831580173276845	4109	-0.01424387317172202
CNTNAP3	0.7859459459459459	0.36784	0.4824047643488677	3753	-0.007787559412770939
KRT6B	0.7654054054054054	0.32208	0.48210990822381294	3429	-0.013061830314897261
KRT6C	0.832972972972973	0.46208	0.4803260473034332	4429	-0.010134907029874445
C6orf15	0.8340540540540541	0.46624	0.478266427484003	4457	-0.006952119815272067
DSC3	0.7648648648648648	0.33056	0.4757483479047479	3481	-0.011358797804822554
KRT5	0.7454054054054055	0.29152	0.4706453080075968	3201	-0.012402298090798092
SPRY2	0.7670270270270271	0.34544	0.4690016665899197	3578	-0.004740925974896809
GPR12	0.8318918918918919	0.47328	0.4680501613954713	4497	-0.00463856042491728
BCL11A	0.8	0.41536	0.46747607040000005	4076	-0.007775494255286596
ANXA3	0.7518918918918919	0.31392	0.46679565069276846	3353	-0.0109451418227591
ANXA8	0.7616216216216216	0.33808	0.46576940812154854	3522	-0.009294215307677604
SMYD1	0.8118918918918919	0.44464	0.46146371451979556	4281	-0.007036136006814814
CLDN10	0.8491891891891892	0.51152	0.4594695686357925	4768	-0.008011848819903503
GABRP	0.7664864864864865	0.36064	0.45744032436639886	3672	-0.00841052358389292
CX3CL1	0.7810810810810811	0.392	0.45642365522279044	3895	-0.006739713668097351
UBE2T	0.7670270270270271	0.36528	0.4549009817899197	3702	0.00594533291041188
EDN3	0.8172972972972973	0.46208	0.4544569457694667	4400	-0.005680874756071139
RGN	0.7972972972972973	0.42592	0.4542751338775748	4137	-0.005911509276150658
SPAG5	0.7675675675675676	0.36976	0.4524375131815925	3731	0.00800620627427816
ETS2	0.7513513513513513	0.33872	0.4497976147775018	3507	-0.0043912245506970175
TMEM106C	0.7535135135135135	0.34352	0.44977662464747986	3541	0.007056976755050365
PTPRZ1	0.798918918918919	0.43472	0.4492899606065742	4195	-0.007706731335521892
LY6D	0.8335135135135135	0.49808	0.4466610908096421	4655	-0.00542863001221708
CENPE	0.7837837837837838	0.41408	0.4428547733224251	4038	0.00731463079944233
DEPDC1B	0.7718918918918919	0.4008	0.4351764527684441	3933	0.007271847032212961
TACR1	0.7567567567567568	0.37264	0.4338202192970052	3729	-0.00767934135138172
DACT2	0.8005405405405406	0.45728	0.43176015864894085	4339	-0.00739608566964556
TINAGL1	0.7405405405405405	0.34192	0.43149100578407595	3507	-0.00728504887841559
DMD	0.7351351351351352	0.33104	0.43083618531015344	3429	-0.003290699492594058
SCN5A	0.7616216216216216	0.38912	0.4286531201215486	3841	-0.005193919909484613
ANXA8L2	0.74	0.34928	0.4256034816	3552	-0.00873963948736502
NEK2	0.7664864864864865	0.40576	0.4228603563663989	3954	0.0075133913823246965
IL17B	0.8108108108108109	0.48432	0.4228483085276845	4527	-0.0076134500362448985
C2orf88	0.754054054054054	0.3824	0.4223677564353542	3785	-0.005424515850354749
SERPINB5	0.7329729729729729	0.34032	0.4214316767088385	3483	-0.008070823187566304
C2orf40	0.76	0.3952	0.42141696	3876	-0.008051467206796942
NUSAP1	0.7556756756756757	0.38976	0.4191328692078891	3834	0.007362033962860233
GSTP1	0.7632432432432432	0.40608	0.41763928195646455	3950	-0.005659754691605707
TRPM6	0.7529729729729729	0.38752	0.4167965476277575	3815	-0.0047491009446489
FERMT1	0.7551351351351351	0.39216	0.4164396067155587	3848	-0.006427328904429218
RASSF9	0.7275675675675676	0.3384	0.414840005376187	3461	-0.005710944495994112
VGLL1	0.7972972972972973	0.47008	0.4147077738775748	4413	-0.0063727515282241826
SGOL1	0.7470270270270271	0.37904	0.4143780575088386	3751	0.006099258070358571
ATAD2	0.7291891891891892	0.3432	0.4139306336303871	3494	0.006918804130727778
SCN3B	0.7464864864864865	0.37872	0.41381323610693943	3748	-0.008742341695465694
SPC25	0.7670270270270271	0.41776	0.4138070425899197	4030	0.008341677168049356
CDKN3	0.7594594594594595	0.40416	0.41343336496245436	3931	0.00913844856707887
LAMB3	0.7140540540540541	0.31136	0.41292814251103	3267	-0.004557567989767615
DSG3	0.727027027027027	0.34032	0.4127505956277575	3472	-0.011523466713091509
S100A2	0.7713513513513514	0.42736	0.41234633763155587	4098	-0.009644110675591818
SLC34A2	0.7383783783783784	0.36512	0.4118900152566838	3648	-0.008324550001446187
HS3ST4	0.8281081081081081	0.524	0.41118703871439	4807	-0.005756261273050052
RNASE7	0.7827027027027027	0.44992	0.41019551441811547	4260	-0.01040456151038242
CCNE2	0.7140540540540541	0.3168	0.40951095211102995	3301	0.004948262499890216
FGF2	0.7491891891891892	0.3896	0.4094962811979547	3821	-0.005235603268248399
NUF2	0.7367567567567568	0.3656	0.4091471586267349	3648	0.008029385296077055
TPX2	0.7470270270270271	0.38688	0.4083732447088386	3800	0.006707285066595253
CDH22	0.7875675675675675	0.46288	0.406004779084295	4350	-0.010117824413524538
POLQ	0.7502702702702703	0.39696	0.4053282368514244	3869	0.006436134244474275
GRIK1	0.8448648648648649	0.55632	0.40430469748312636	5040	-0.008200458149886684
KIF11	0.7378378378378379	0.37504	0.40374967334521555	3709	0.005825792476770111
F3	0.7362162162162162	0.37376	0.40231777941972247	3698	-0.008055542027760883
KRT15	0.7437837837837837	0.3888	0.4020488770197224	3806	-0.0064127281482238025
NRG2	0.7697297297297298	0.43888	0.3998682024298028	4167	-0.0042558257817982
DTL	0.7351351351351352	0.37568	0.39928820451015345	3708	0.005452229926563269
PDE1C	0.754054054054054	0.41312	0.3979293820353542	3977	-0.005541840120802456
IL34	0.705945945945946	0.3184	0.3969811185975164	3296	-0.0029759398303061207
SYN2	0.7367567567567568	0.38192	0.3969476322267349	3750	-0.005322630531912637
CHST3	0.7178378378378378	0.34448	0.396624691031702	3481	-0.004504452071703481
CKAP2L	0.7421621621621621	0.3928	0.3965128349452155	3828	0.006358086447985506
KCNJ16	0.772972972972973	0.44832	0.39649639454667635	4232	-0.004210076812609093
BPI	0.8108108108108109	0.5112	0.39608873092768454	4695	-0.004987588356615735
SKA1	0.7405405405405405	0.39056	0.39586317858407594	3811	0.006799271185076299
MRGPRX3	0.7908108108108108	0.47936	0.395595728895252	4459	-0.007857634456655013
E2F8	0.7524324324324324	0.41392	0.39482479897618694	3979	0.007345111777747125
ARHGAP11A	0.7448648648648649	0.40032	0.3945675645101535	3880	0.008329507027580441
PIK3C2G	0.7475675675675676	0.40896	0.3916089864788898	3939	-0.009943481923715069
PRSS12	0.7351351351351352	0.38608	0.39136590051015346	3773	-0.003758916495573626
RERGL	0.7437837837837837	0.40352	0.3903859266197223	3898	-0.006528853830059507
RND3	0.7162162162162162	0.35072	0.3899611499710738	3517	-0.0056627447494982525
ASPM	0.745945945945946	0.40864	0.38944870467319215	3934	0.007864030823606467
TROAP	0.7481081081081081	0.41312	0.38899760701709285	3966	0.0071189058724740375
CENPK	0.7340540540540541	0.38752	0.38866360387319215	3780	0.007575595001237776
ACTG2	0.7475675675675676	0.41344	0.38792463447888975	3967	-0.00961482769763899
EDAR	0.7724324324324324	0.45712	0.38769316827348427	4286	-0.0051303173774028595
NCAPG	0.721081081081081	0.364	0.38746192549306063	3609	0.00527912459438872
SPNS2	0.7340540540540541	0.38912	0.3874209798731922	3790	-0.006912656188929928
E2F7	0.7194594594594594	0.36128	0.3870986754056976	3589	0.007201067294666604
ZWINT	0.7189189189189189	0.36128	0.3863211735795471	3588	0.005170866987126578
CDC25C	0.7497297297297297	0.42016	0.3855602420406136	4013	0.006652659847227775
PRC1	0.7237837837837838	0.3752	0.38308792566837113	3684	0.007028559306072969
KIF18B	0.7227027027027026	0.37376	0.38260265889379097	3673	0.007354333860846536
TCEAL2	0.7475675675675676	0.42032	0.3821883656788897	4010	-0.0067230888932608285
SLPI	0.7167567567567568	0.36592	0.3798428019564646	3613	-0.006681552866055547
TMEM97	0.6891891891891891	0.30864	0.3797230888952519	3204	0.0071006652404799865
PROL1	0.8281081081081081	0.5536	0.37929007871439	4992	-0.005651422782414485
CCNB1	0.7237837837837838	0.38048	0.37909793526837116	3717	0.006536582986209608
KRT14	0.6745945945945946	0.2776	0.37801610705624544	2983	-0.010688299163208749
CEP55	0.7194594594594594	0.37376	0.37792537620569755	3667	0.006126103179332106
NCAPH	0.7232432432432433	0.38176	0.3773400912970052	3724	0.005143545171733613
MID1	0.7324324324324324	0.39904	0.37722434647888964	3849	-0.004971808452467726
KIF4A	0.725945945945946	0.38832	0.37620509403535435	3770	0.005233529507737345
FANCI	0.7081081081081081	0.35536	0.37513636316844406	3531	0.007014439859040019
ITGB8	0.6978378378378378	0.33584	0.3741891423181884	3390	-0.008596856675099959
DBC1	0.7275675675675676	0.39472	0.37355068697618704	3813	-0.00977052646543652
DSN1	0.6794594594594595	0.29808	0.3728134706489409	3120	0.00477838152934863
LGALS7B	0.8043243243243243	0.524	0.37236161869978085	4763	-0.00854348047900383
GINS1	0.7118918918918918	0.36752	0.371719115341417	3614	0.0055569151957276415
CXCL1	0.7502702702702703	0.43744	0.3715517248514244	4122	-0.006765675152098832
PTX3	0.7113513513513513	0.37024	0.36894308746939364	3630	-0.003018836763615912
CCNJL	0.7216216216216216	0.38992	0.3687001583918188	3772	-0.007758995553098093
STAC	0.6935135135135135	0.33536	0.36849466382585827	3379	-0.0031233834199052733
LPHN2	0.7032432432432433	0.35584	0.36792895356727545	3525	-0.005446127311462215
AURKA	0.712972972972973	0.37648	0.3665932697899197	3672	0.005717541676309236
WISP3	0.78	0.49312	0.36523266560000006	4525	-0.00848805233235055
RNF186	0.792972972972973	0.51408	0.36452788946559533	4680	-0.005917215300998714
CDK1	0.6972972972972973	0.34896	0.3644504392181154	3471	0.0042863064687525725
KIF14	0.7232432432432433	0.3984	0.3643582288970052	3828	0.006678554621993879
DLGAP5	0.7254054054054054	0.40304	0.3637717605913806	3861	0.008093156033424328
PTCHD1	0.7621621621621621	0.4664	0.36336220143170195	4325	-0.005178415251172297
CD59	0.7086486486486486	0.3736	0.36260594723155587	3646	-0.006233131622328582
C4BPA	0.7897297297297298	0.51168	0.361856623618992	4659	-0.0063897394409189266
WDR76	0.7145945945945946	0.3864	0.361340474623813	3737	0.00676602862577385
KLK10	0.6989189189189189	0.35776	0.3604954376227903	3529	-0.0033543441566845503
WIF1	0.7945945945945946	0.52128	0.3596477313589481	4728	-0.0048682913813274074
TUBB2B	0.7172972972972973	0.39408	0.3592163663100073	3790	-0.007214566026794736
NEIL3	0.7243243243243244	0.4072	0.3588338868078891	3885	0.005820880577546934
SLC28A3	0.725945945945946	0.41152	0.3576488060353543	3915	-0.00485044506945511
LMNB1	0.7037837837837838	0.37104	0.35764093271701974	3621	0.0054667554647364735
FOXM1	0.6924324324324325	0.35168	0.35578385108429517	3479	0.005236249365856159
BUB1B	0.7237837837837838	0.41008	0.35569735926837115	3902	0.00702628170772283
PDE9A	0.7016216216216217	0.36992	0.355432093526954	3610	-0.00554652507136791
ALDH1A3	0.6783783783783783	0.3248	0.35470218425127825	3285	-0.0053581524300357775
AQP5	0.7508108108108108	0.45808	0.35387958723038715	4252	-0.005375911575477533
HMMR	0.7113513513513513	0.3904	0.35360858506939363	3756	0.006462729560330116
PBK	0.7156756756756757	0.39856	0.3533415991538349	3815	0.006699258827275088
SAA1	0.6783783783783783	0.32912	0.3518772498512783	3312	-0.004371238862656213
STOX2	0.6908108108108109	0.35632	0.3502556339330899	3505	-0.005058040756878721
HILS1	0.7718918918918919	0.496	0.3498010927684442	4528	-0.005711351934700024
ZNF367	0.6864864864864865	0.34864	0.34971384652856097	3449	0.005055050856717693
ECT2	0.6994594594594594	0.3736	0.34966657542731916	3629	0.00783012612145285
SYNM	0.7227027027027026	0.41808	0.347508310093791	3950	-0.006618413956143918
PLK4	0.7016216216216217	0.38048	0.34750786952695406	3676	0.005768174377851041
WNT6	0.7443243243243243	0.45568	0.3463744373808619	4225	-0.004023375740320544
PRIM1	0.6637837837837838	0.3072	0.34623707161431705	3148	0.003510105567569862
KNTC1	0.6702702702702703	0.3224	0.3453204752081812	3255	0.0038465356719843856
PARP2	0.6735135135135135	0.32912	0.34530047848531775	3303	0.007225688054212413
TOP2A	0.687027027027027	0.35808	0.3437848494655953	3509	0.005050553851509839
PI3	0.7648648648648648	0.49136	0.3435836119047479	4486	-0.0047879206534434116
RGMA	0.6621621621621622	0.30944	0.3427056153992696	3159	-0.0026192210492293807
CLDN19	0.7356756756756757	0.44672	0.341659941380862	4153	-0.008276545939247806
SPNS3	0.6675675675675675	0.32288	0.3413949628680788	3253	-0.0036957180980259708
EME1	0.6659459459459459	0.31984	0.3411863773218407	3231	0.004812671645647115
KIF18A	0.7064864864864865	0.39744	0.34116460198802046	3791	0.005496948409265112
CXCL2	0.705945945945946	0.3968	0.34090943859751643	3786	-0.005489609451594617
SCN3A	0.701081081081081	0.38864	0.3404736326498173	3726	-0.006802938604188081
C2orf82	0.7924324324324324	0.53632	0.3403100175707816	4818	-0.005242680249630427
UBE2C	0.7054054054054054	0.39696	0.3400195443751644	3786	0.006083448346691261
KIF15	0.7108108108108108	0.40672	0.3398308503655222	3857	0.006069854018901678
LEPREL1	0.6767567567567567	0.34432	0.33944344541592397	3404	-0.004180469183980363
IL1RL2	0.6983783783783784	0.38528	0.33929168098641344	3700	-0.0063587376278303135
TP63	0.6843243243243243	0.36064	0.338238571261943	3520	-0.009752270048589227
ROPN1	0.7497297297297297	0.47408	0.3373428212406136	4350	-0.0033782895137294453
SLC35F3	0.6956756756756757	0.38368	0.3367543033268079	3685	-0.005708211689360412
CENPF	0.6994594594594594	0.3912	0.33620609542731916	3739	0.006890441043204012
ARHGAP11B	0.7151351351351352	0.41968	0.33528695910474804	3946	0.007105535322811006
C22orf23	0.6989189189189189	0.39184	0.33494906962279025	3742	-0.006900576945904277
KRT81	0.7297297297297297	0.44464	0.3348007488514244	4129	-0.008379685010459577
CAPZA3	0.8	0.55248	0.33476584960000005	4933	-0.006795763970064805
COL17A1	0.6708108108108108	0.34096	0.33373342230065745	3372	-0.010976292919294877
SAA4	0.7124324324324325	0.41696	0.3337043291815925	3924	-0.003492323394831843
SHC4	0.7308108108108108	0.44848	0.3329501307979547	4155	-0.005390090157902279
SLC5A1	0.6891891891891891	0.37696	0.33288289689525197	3631	-0.008404135754207549
BIRC5	0.6956756756756757	0.39136	0.3308019961268079	3733	0.0076164103407925276
EXO1	0.6951351351351351	0.39104	0.33030057449934264	3730	0.005083969417878696
KIF23	0.6918918918918919	0.38544	0.33015039646574146	3689	0.006030095564224003
LAMC2	0.6389189189189189	0.28048	0.3295483545525201	2935	-0.0056630821539779205
SPOCK3	0.7875675675675675	0.53952	0.329180843084295	4829	-0.010115823627196364
C19orf77	0.7135135135135136	0.42544	0.3281023403663989	3979	-0.00738035965765262
SMOC1	0.7237837837837838	0.44256	0.32800361206837114	4105	-0.005201802259217898
KIAA0101	0.6881081081081081	0.38224	0.32738535084411974	3662	0.005148668211878202
GSG2	0.68	0.36864	0.32650455040000004	3562	0.006692576518486895
KRT9	0.8248648648648649	0.5952	0.32613900528853185	5246	-0.00637326756446603
L3MBTL4	0.6908108108108109	0.3888	0.32605413633308994	3708	-0.003315981144979059
CNGA1	0.7005405405405405	0.40592	0.32598600254083265	3833	-0.004456594353053552
DUOX2	0.7086486486486486	0.42	0.3257829072315559	3936	-0.004804808355026126
FOXC2	0.6745945945945946	0.36096	0.3247857454562454	3504	-0.00403280856925471
FOLR1	0.6783783783783783	0.36864	0.32430177465127824	3559	-0.0046192708679097146
ESR1	0.8043243243243243	0.56816	0.3241318330997809	5039	0.0062631256972808915
CCNA2	0.6816216216216217	0.37488	0.32407302066208915	3604	0.004957083826388382
AK5	0.672972972972973	0.35904	0.3239829007520818	3489	-0.0052359791685813156
PPL	0.6513513513513514	0.31744	0.32349042930723154	3189	-0.006056256888462801
HSD17B2	0.7108108108108108	0.428	0.3220680087655222	3990	-0.006115975885577269
INTS2	0.64	0.29712	0.3213197056	3041	0.0050257419935180615
KIF20B	0.6708108108108108	0.35872	0.32130710550065744	3483	0.005075088997288486
TRIM2	0.6810810810810811	0.3776	0.32128967900657424	3620	-0.006009677023354662
KRT6A	0.7275675675675676	0.45632	0.321126622976187	4198	-0.006584353842959903
GFAP	0.7383783783783784	0.47344	0.3210571960566837	4325	-0.010029858639782629
IRX4	0.6967567567567567	0.4056	0.32095861808619425	3824	-0.007944398287092851
RGS6	0.6945945945945946	0.40192	0.32092196444002924	3797	-0.007166960697235668
SAMD5	0.6751351351351351	0.36832	0.3201478282939372	3551	-0.0030510206459410443
KIF4B	0.6816216216216217	0.38032	0.3199647326620892	3638	0.004939662428848457
CGNL1	0.6778378378378378	0.37376	0.3197675968046749	3590	-0.008381270310972248
DUOXA1	0.7118918918918918	0.43312	0.31919713134141703	4024	-0.007681687439844214
TEX19	0.6254054054054055	0.2688	0.31887848111029954	2837	0.008945459514409122
NCAPG2	0.6616216216216216	0.34496	0.3187457685972243	3380	0.005693334121973846
PNRC1	0.6464864864864864	0.31584	0.318189871609642	3170	-0.004403151091828125
MUC7	0.8243243243243243	0.60256	0.3164320380727539	5291	-0.004476666488855815
ARID5A	0.6772972972972973	0.37792	0.31590810252622353	3615	-0.0073410366859806035
GRIA4	0.7264864864864865	0.46032	0.3158881126474799	4221	-0.006095837427871073
NDC80	0.6778378378378378	0.37952	0.3154287040046749	3626	0.007721137494618646
TMPO	0.6632432432432432	0.35424	0.3144056221078159	3441	0.006395113010692395
PM20D2	0.6848648648648649	0.39328	0.31437072472636957	3725	-0.004145942902480697
NGFR	0.6686486486486487	0.36576	0.31331063773966406	3523	-0.006296587068474931
GPR87	0.6848648648648649	0.39632	0.31197034072636964	3744	-0.008606666330879736
SGOL2	0.6702702702702703	0.37088	0.3117102608081812	3558	0.007193726217885321
IGFL1	0.7216216216216216	0.45808	0.31090047839181884	4198	-0.005330975501893452
MYBL1	0.6454054054054054	0.32512	0.3108451229265156	3226	0.005612512738020261
CXCL6	0.7356756756756757	0.48016	0.310665074180862	4362	-0.005300429461578554
EXTL3	0.6464864864864864	0.3288	0.309835337209642	3251	-0.005958234427809369
LGALS7	0.7232432432432433	0.46288	0.3088228944970052	4231	-0.007689438153575552
PTGS2	0.658918918918919	0.35408	0.3088014953092769	3432	-0.003183063750946362
MAD2L1	0.6562162162162162	0.35008	0.3080637160251278	3402	0.0036550856343893863
BHLHE41	0.652972972972973	0.34432	0.30781744103316283	3360	-0.004663996124149186
POLE2	0.6772972972972973	0.38912	0.3073172545262235	3685	0.009240710660652228
CNKSR3	0.6535135135135135	0.34624	0.3071977747447772	3373	-0.0054623861847797345
CHST9	0.6772972972972973	0.3896	0.3069434689262235	3688	-0.009164081304906174
NTF4	0.6897297297297297	0.41088	0.30690472567304594	3844	-0.007279103114055987
SMC4	0.6659459459459459	0.37152	0.3054568925218407	3554	0.009485745478628307
RRAD	0.6610810810810811	0.36288	0.30534630136333096	3491	-0.004514489998551962
PKHD1	0.6875675675675675	0.40992	0.30471475357078154	3834	-0.0065505426175247695
FAM189A2	0.6405405405405405	0.32496	0.3046931824759678	3216	-0.009507718534199523
ANGPTL7	0.7648648648648648	0.5296	0.3045421015047479	4725	-0.004871327453712075
SH3PXD2B	0.6416216216216216	0.32768	0.30430412293235937	3235	-0.004235682992579192
CDH3	0.6762162162162162	0.3912	0.30423093107377647	3696	-0.009427178219878112
SCN2A	0.6789189189189189	0.396	0.30411489846603357	3731	-0.007786718535685047
ACE2	0.7264864864864865	0.47296	0.30409145344747995	4300	-0.004049634962312801
B3GNT5	0.6837837837837838	0.40432	0.3040856005656684	3792	-0.003152917230617847
BUB1	0.6697297297297298	0.38016	0.3040162852838569	3615	0.005642306927008389
MYOM3	0.6551351351351351	0.35392	0.3039426788885317	3424	-0.007939181441677299
UHRF1	0.674054054054054	0.388	0.30380486778670557	3672	0.005166098585866094
STAT5A	0.654054054054054	0.35232	0.3036573232245434	3412	-0.0057563044664249675
TMPRSS12	0.7675675675675676	0.53456	0.30340557718159245	4761	-0.004415772869696622
MYLK4	0.6616216216216216	0.36704	0.30302480859722425	3518	-0.006267452083690307
ERRFI1	0.7037837837837838	0.43872	0.30283637591701973	4044	-0.006661721716850798
FAM83D	0.6708108108108108	0.38384	0.3026539983006574	3640	0.006010445989637897
GAS2L3	0.6832432432432433	0.40592	0.30205028303754566	3801	0.007608944968415106
S100B	0.6362162162162163	0.3216	0.30134451377647925	3187	-0.0027620840626343887
HELLS	0.6551351351351351	0.36	0.29960204528853174	3462	0.004170926150908289
RDM1	0.6605405405405406	0.37088	0.29876183129758954	3540	0.0040990540368551955
LTF	0.6378378378378379	0.33056	0.29756719377764795	3246	-0.003629100839118841
SAA2	0.6502702702702703	0.35424	0.2973654467973704	3417	-0.003954273389888301
PAMR1	0.6621621621621622	0.37632	0.2968419865992695	3577	-0.005561286493726917
PLK1	0.6805405405405406	0.40816	0.29654084171921113	3810	0.005803814085547719
L2HGDH	0.6518918918918919	0.3584	0.29651247871439007	3446	0.0050982041244547315
SLC9A3R1	0.6497297297297298	0.35552	0.2957542512946677	3424	0.004911762138995959
NIPAL4	0.6789189189189189	0.40688	0.2953795640660335	3799	-0.006701818389707339
DUOXA2	0.7264864864864865	0.48288	0.2946095206474799	4362	-0.005549051713591253
JUNB	0.6562162162162162	0.36928	0.2942520040251278	3522	-0.003983026317737689
CAPN6	0.6675675675675675	0.38912	0.29423208286807884	3667	-0.004868896827797788
OR7A5	0.7156756756756757	0.46784	0.293317407153835	4248	-0.0037285993963000405
WDR86	0.6394594594594595	0.34	0.2933084002921841	3308	-0.005483251789059598
MYBL2	0.6837837837837838	0.41776	0.2930368453656684	3876	0.006751247510614263
EZH2	0.654054054054054	0.36832	0.29212708322454345	3512	0.006712255645329887
CIT	0.667027027027027	0.39136	0.29176240518451424	3680	0.005653485980361292
FAM150B	0.712972972972973	0.46672	0.29050290178991967	4236	-0.0034864422635994957
RNF175	0.6270270270270271	0.32048	0.29045546222235213	3163	-0.003214297201277981
YPEL4	0.6513513513513514	0.36608	0.29024401650723153	3493	-0.005429589589050215
GCNT2	0.6151351351351352	0.29728	0.290015836077721	2996	-0.006814382538573508
CCNB2	0.6637837837837838	0.38848	0.28969220121431705	3656	0.005868869998530128
AKR1B15	0.7194594594594594	0.47744	0.2896729602056976	4315	-0.005395956835882823
PHC2	0.6243243243243243	0.31712	0.289215767543024	3137	-0.003652425867877722
WDHD1	0.6556756756756756	0.37536	0.28901546207275375	3559	0.0064539484590085934
SH3RF2	0.6064864864864865	0.28176	0.28843716069072317	2883	-0.0036831867610863296
IER2	0.6681081081081081	0.3976	0.2882826841197954	3721	-0.0063922110273665084
SCEL	0.8221621621621622	0.62272	0.2881704224911614	5413	-0.004991394245530774
BRIP1	0.6491891891891892	0.36624	0.28731486576011694	3490	0.00448094672965078
FANCD2	0.625945945945946	0.32432	0.2866248648461651	3185	0.003314764898945913
C8orf76	0.6275675675675676	0.32832	0.2860470294626735	3213	0.005706717018921288
PAK7	0.7	0.452	0.2856959999999999	4120	-0.005986729264337424
INPP1	0.6324324324324324	0.33824	0.2855644839924032	3284	-0.003986676427089046
BEND5	0.6151351351351352	0.30496	0.28539063287772104	3044	-0.006906656751438303
ATP1A1	0.6794594594594595	0.42016	0.2851307314489409	3883	-0.00957529721012267
DARS2	0.6394594594594595	0.3544	0.28330904029218407	3398	0.005801814243378244
FLVCR1	0.6437837837837838	0.36256	0.28300780666296566	3457	0.005305598877542673
ITGA6	0.6389189189189189	0.35408	0.2828447385525201	3395	-0.004044594390633976
CENPA	0.6524324324324324	0.37792	0.28284455248970053	3569	0.006003327458232255
IQGAP3	0.6605405405405406	0.39296	0.2818962440975895	3678	0.006044103639758113
VSNL1	0.6232432432432432	0.32704	0.2814769786483564	3197	-0.004615272175627187
SLC27A6	0.6756756756756757	0.41888	0.28107716429978086	3868	-0.00859115402772499
MUC15	0.6745945945945946	0.41824	0.2801531694562454	3862	-0.007714044486626125
NPAS2	0.6318918918918919	0.34608	0.27951599663871435	3332	-0.003933559687137557
TPD52	0.6156756756756757	0.31648	0.27889694721869984	3117	0.004919423447305518
GRAMD2	0.6189189189189189	0.32288	0.27880913379576333	3163	-0.0061547144779506655
CDCA3	0.6410810810810811	0.36608	0.2769703861200877	3474	0.005772343717000404
KIAA1045	0.6324324324324324	0.3512	0.27662934159240316	3365	-0.0028619540815051246
PROM1	0.6216216216216216	0.33216	0.2760831748674945	3226	-0.0033851453271019896
CDK2	0.6091891891891892	0.30992	0.27506106182498175	3064	0.004082911748917234
GNPNAT1	0.6216216216216216	0.33488	0.2742688260674945	3243	0.006847917524055777
RDH16	0.6183783783783784	0.32896	0.27417713724587295	3200	0.006952666109493593
FAM72A	0.6389189189189189	0.36688	0.27361645055252015	3475	0.004152803768542398
PPP1R1B	0.6491891891891892	0.38656	0.2720179697601169	3617	-0.011947813060193256
C3orf67	0.6227027027027027	0.34112	0.27139580155325055	3284	0.004889485788809885
KIF20A	0.6497297297297298	0.38832	0.27135629929466765	3629	0.00514379250135941
ARHGAP23	0.6113513513513513	0.32	0.27135047479912344	3131	-0.004297660148104452
TACC3	0.6567567567567567	0.40048	0.2709452071456537	3718	0.007326692121348235
RPL5	0.6416216216216216	0.37552	0.2706630349323593	3534	-0.006110267650322419
MAMDC2	0.6264864864864865	0.34944	0.2703770041501827	3343	-0.005532985537228127
RECQL4	0.6318918918918919	0.35952	0.27003273263871436	3416	0.0048642283336815025
BOC	0.585945945945946	0.27184	0.2694356659704894	2783	-0.0022185013302420753
TNFRSF10D	0.6351351351351351	0.36624	0.2692649022831263	3464	-0.0048488438867424245
PI15	0.6951351351351351	0.46288	0.2689549616993426	4179	-0.006615182497238639
PKMYT1	0.6745945945945946	0.43152	0.2688683566562454	3945	0.005659953140181427
TMOD1	0.6335135135135135	0.3648	0.26826033180423664	3452	-0.006059796128985508
LGR6	0.6291891891891892	0.3584	0.26742847579254936	3404	-0.0037890021616839567
TGFA	0.658918918918919	0.40864	0.2671874921092769	3773	-0.008085132897054002
GNAL	0.6297297297297297	0.36016	0.2668443069054785	3416	-0.004148714789197914
SPC24	0.6621621621621622	0.41472	0.2664660505992696	3817	0.005696787769155871
FAM72B	0.6232432432432432	0.34928	0.2664356218483564	3336	0.00439569951979913
CHI3L2	0.605945945945946	0.31776	0.2661990718083273	3107	-0.0033616667526072666
NPY2R	0.8	0.61152	0.2660432896000001	5302	-0.004710873437432575
KLF15	0.625945945945946	0.35472	0.26598204884616516	3375	-0.005848359793189966
TMEM194A	0.5978378378378378	0.30256	0.2658675267506209	2997	0.0036145020830497645
POC1A	0.6362162162162163	0.3728	0.2657912337764793	3507	0.005094697735258512
PTTG1	0.6556756756756756	0.40576	0.2652694140727538	3749	0.006573143905605719
MEIS1	0.6194594594594595	0.34432	0.26517375951380573	3298	-0.006789536169915978
FBXO5	0.6118918918918919	0.33136	0.26461223776303866	3203	0.0063557317553394315
CASC5	0.667027027027027	0.42528	0.2640619763845142	3892	0.006365478576841999
TBCE	0.6362162162162163	0.3752	0.26399603377647923	3522	0.006514908400262319
HJURP	0.6410810810810811	0.38464	0.2630370229200877	3590	0.004505760360125283
ATP13A5	0.66	0.41568	0.26281013760000005	3819	-0.0029702991761607726
FZD10	0.6032432432432432	0.31872	0.2623199721186267	3108	-0.002866538694936548
KCNK10	0.667027027027027	0.42752	0.2621517043845142	3906	-0.0038189068959052176
MYBPC1	0.6805405405405406	0.44832	0.26214460491921115	4061	-0.004668589543530168
ESCO2	0.6470270270270271	0.39568	0.26208131130343326	3670	0.005979546848078494
DCHS2	0.6135135135135135	0.33824	0.26199253366369607	3249	-0.003106380169615587
GPR137C	0.6362162162162163	0.37808	0.26182658737647924	3540	0.006627171790647468
CENPI	0.6427027027027027	0.3896	0.26127860406135867	3624	0.004138519311952976
OIP5	0.6394594594594595	0.38464	0.2609604706921841	3587	0.005268209276550322
FAM72D	0.6178378378378379	0.34768	0.26084221146413444	3316	0.00449664180219463
TUBA1B	0.6318918918918919	0.37408	0.25935151663871436	3507	0.005395303019666947
METTL2A	0.5691891891891891	0.25456	0.25917553948984656	2644	0.003961510389887332
PDLIM4	0.592972972972973	0.30416	0.2591036410764062	2998	-0.004565282921889352
TOPBP1	0.6005405405405405	0.31888	0.25896448643272457	3104	0.004116900435783118
NAV2	0.6308108108108108	0.37344	0.25846484543579257	3501	-0.006942853412580568
NDEL1	0.6227027027027027	0.35968	0.25838895355325053	3400	-0.005407556901739779
WNT5B	0.6335135135135135	0.37824	0.25827387420423664	3536	-0.005288607841258359
ASF1B	0.6416216216216216	0.392	0.25801430533235936	3637	0.005611904687819766
DAB2IP	0.5913513513513513	0.3032	0.25776618074506935	2989	-0.004500025044295579
IFFO2	0.66	0.42208	0.2574484736	3859	-0.006689111831463207
PVT1	0.6145945945945946	0.34688	0.25740078130489413	3305	0.005660852427271903
MMP7	0.6075675675675676	0.3344	0.2573149891599708	3214	-0.0046808112174060775
CDCA5	0.6324324324324324	0.37872	0.2565419431924032	3537	0.004369907701574738
RELN	0.6378378378378379	0.38784	0.25641724177764796	3604	-0.00432228754530386
RAD51	0.6443243243243243	0.39888	0.25604858051599705	3685	0.0038473563766529438
CRB2	0.654054054054054	0.41456	0.2559267120245435	3801	-0.007423822328116077
KRT23	0.6194594594594595	0.35808	0.2555087355138057	3384	-0.006056162463671501
EGR1	0.6291891891891892	0.37584	0.2546233301925493	3513	-0.004337168723197544
ETV6	0.64	0.39376	0.25455306240000003	3645	-0.0036012361445848552
CLCN4	0.6037837837837838	0.33232	0.25411827516026303	3194	-0.002848224025458903
DHFR	0.6151351351351352	0.35312	0.253697500077721	3345	0.004176813384846171
GTSE1	0.6356756756756756	0.38784	0.2536636990457267	3600	0.005721819342822218
TRIP10	0.592972972972973	0.31424	0.2528701690764062	3061	-0.004874482469365776
PHYHIPL	0.6102702702702703	0.34592	0.2527691563757487	3291	-0.0033141380929048747
WLS	0.6043243243243244	0.33536	0.2527415593700512	3214	-0.006283552507080381
NFS1	0.592972972972973	0.31472	0.2525682682764062	3064	0.005197464243840346
NTRK2	0.5983783783783784	0.3256	0.25204132371073773	3142	-0.0034351898279611423
YWHAB	0.6043243243243244	0.33728	0.2514500905700512	3226	0.007084385415201758
HLTF	0.62	0.36464	0.2514376704	3426	0.004978811132972557
SLC39A2	0.6421621621621622	0.40144	0.25121816891278304	3697	-0.004829594467514513
PTN	0.6578378378378379	0.42624	0.2510700832911615	3881	-0.005986558173593339
NEDD9	0.5854054054054054	0.3032	0.25076924867786704	2978	-0.003448641778959966
GINS2	0.58	0.29264	0.25076183039999994	2902	0.00254854822489271
LRRK1	0.581081081081081	0.29488	0.25070100839035786	2918	-0.003624902204002171
C16orf59	0.632972972972973	0.38736	0.2506070149142439	3592	0.004085702489186366
CLSPN	0.625945945945946	0.3768	0.24983008724616512	3513	0.00366229037461143
PLEKHG4B	0.6054054054054054	0.3416	0.2498251448940833	3255	-0.005480038556503489
PRR11	0.6194594594594595	0.3664	0.24948106191380567	3436	0.0038440827803009115
SOX6	0.6535135135135135	0.42176	0.2491984147447772	3845	-0.0035981308114170453
GSTA1	0.7308108108108108	0.53408	0.2488429947979547	4690	-0.005030706607007067
FAT1	0.5886486486486486	0.31264	0.24876346195588023	3043	-0.0034016823822361477
IARS2	0.6302702702702703	0.38544	0.24867661998655954	3575	0.008372257534931846
JPH2	0.5967567567567568	0.3312	0.24642518673484298	3174	-0.0034327033059430648
CEP152	0.6297297297297297	0.38752	0.24638778210547846	3587	0.006723132325867254
MOGAT2	0.6324324324324324	0.39216	0.2461813159924032	3621	-0.004768715413559723
CALML3	0.625945945945946	0.38176	0.2460676296461652	3544	-0.00841296832639524
MET	0.5978378378378378	0.33408	0.2458006339506209	3194	-0.0034404919290908975
C8orf47	0.6745945945945946	0.45776	0.24553364945624542	4109	-0.003418821458542668
PCNA	0.5794594594594594	0.30192	0.2446175787570489	2959	0.0038899927427009768
TPM1	0.5978378378378378	0.33712	0.2437601859506209	3213	-0.005736866375459826
CDKN1C	0.5945945945945946	0.33168	0.24353110952111034	3173	-0.00406757273317553
TYMS	0.6135135135135135	0.36608	0.24238426486369605	3423	0.00490279191794374
FANCM	0.6264864864864865	0.38752	0.24231356735018267	3581	0.005730950270508833
ADAMTS8	0.6486486486486487	0.42336	0.24151137979371806	3846	-0.0043091564460080115
C9orf106	0.6102702702702703	0.3624	0.24109604277574873	3394	0.003995371477466906
SHCBP1	0.6351351351351351	0.40304	0.24095539828312632	3694	0.005202875421031087
C15orf52	0.6313513513513513	0.39744	0.2406459752531775	3652	-0.005694655365340201
PSMD12	0.5832432432432433	0.316	0.24031668078889706	3054	0.005191901249942642
KIFC2	0.6129729729729729	0.36848	0.23995835519532502	3437	0.005927144648163358
KLHL21	0.6264864864864865	0.39056	0.23994820415018264	3600	-0.005777610902605205
MPHOSPH9	0.6016216216216216	0.35152	0.2383822652026296	3310	0.003294300660981684
TPT1	0.58	0.3136	0.23805503999999997	3033	-0.002799713125504648
FEN1	0.6005405405405405	0.35024	0.2379808832327246	3300	0.005671001799209231
KCNG2	0.6464864864864864	0.42432	0.23789731480964202	3848	-0.0044304750493323825
PADI2	0.6556756756756756	0.4384	0.23771603167275376	3953	-0.005738240261106736
C6orf211	0.5951351351351352	0.34128	0.2377137906723156	3234	0.004413148522251219
HMGB2	0.6086486486486486	0.36464	0.23749084790182615	3405	0.005173755205734002
PCYT1B	0.585945945945946	0.32736	0.23616808197048944	3130	-0.0036235397618277405
FOXE1	0.7243243243243244	0.53712	0.23614783240788897	4697	-0.00441105703789224
RMND1	0.5713513513513514	0.30144	0.2355762930910154	2941	0.005451267599873176
TMEM59L	0.6275675675675676	0.39856	0.2349909782626735	3652	-0.007146857272275127
DSC1	0.6448648648648648	0.42544	0.23485150033718039	3852	-0.006409511155374073
PPP1R15A	0.5967567567567568	0.35008	0.23356262033484299	3292	-0.0042005280072957086
FADS1	0.6264864864864865	0.39904	0.23325239615018267	3653	0.010125032572994016
MNAT1	0.587027027027027	0.33392	0.23309816406018993	3173	0.0043247388926889235
RP1L1	0.6086486486486486	0.37072	0.23301985910182615	3443	-0.003843778313338914
ANKRD32	0.5864864864864865	0.33344	0.2327841652312637	3169	0.0030717794695854523
GPM6B	0.5772972972972973	0.31744	0.23250401586676406	3052	-0.0026222792697414964
PPARA	0.5940540540540541	0.34752	0.232130068738057	3271	-0.0037058742244843817
BRCA1	0.5794594594594594	0.32272	0.2316250667570489	3089	0.0026372646851852933
E2F1	0.5864864864864865	0.33552	0.23139272843126374	3182	0.0026611023918423054
CENPL	0.6145945945945946	0.38288	0.23112942130489414	3530	0.006282358980298363
GRINA	0.5627027027027027	0.29264	0.23099616202892626	2870	0.0038957518347040184
SRF	0.6118918918918919	0.3792	0.23061904736303868	3502	-0.003430370053319712
MCM2	0.5918918918918918	0.34608	0.23056464528736298	3258	0.0046050782220464995
CHI3L1	0.6048648648648649	0.368	0.2304375047479913	3419	-0.004835686459280371
CLCA2	0.6324324324324324	0.412	0.2302267815924032	3745	-0.004037034806939667
FRMD3	0.6054054054054054	0.36944	0.23002979129408332	3429	-0.003628924873934131
CHRM3	0.6351351351351351	0.41744	0.22914048628312633	3784	-0.0037118114426632548
NOD1	0.5664864864864865	0.3032	0.2289766993718042	2943	-0.0035147483435553294
CNN1	0.5940540540540541	0.35232	0.228770836738057	3301	-0.004630241011385375
HLF	0.6054054054054054	0.37136	0.2286074552940833	3441	-0.00539781435967966
CXCL3	0.6437837837837838	0.43184	0.22797177466296567	3890	-0.003944707001852022
CENPM	0.607027027027027	0.37488	0.22794679714127103	3466	0.004262011693486195
LRRCC1	0.5935135135135136	0.3528	0.22779045072315565	3303	0.004546185941363105
ATAD5	0.6005405405405405	0.36496	0.2274531392327246	3392	0.004165628812584912
RARRES1	0.6156756756756757	0.38944	0.22739302401869985	3573	-0.004138995329607295
FBXO43	0.5843243243243244	0.33808	0.22713682959707818	3194	0.0058460642465796644
LPAR3	0.6356756756756756	0.42096	0.22687624304572673	3807	-0.0048739604546693405
PRNP	0.5762162162162162	0.32432	0.22684166543053325	3093	-0.004109556778589892
KPNA2	0.5886486486486486	0.34624	0.22662509395588018	3253	0.004474278992086309
KIAA0319	0.5681081081081081	0.31056	0.2262993088981738	2992	0.004879599184676967
PNMA6A	0.5686486486486486	0.312	0.22601728560993423	3002	-0.0031612982076649433
PCSK9	0.5918918918918918	0.35392	0.22507664528736296	3307	-0.003275076487235144
PSMA6	0.5545945945945946	0.28784	0.22472329875354274	2825	0.0034869949473860253
CACNA1A	0.6054054054054054	0.37728	0.22417550649408333	3478	-0.005273940061453748
NRXN1	0.6664864864864865	0.46928	0.2239805182691015	4166	-0.004797406115440143
MRGPRE	0.6810810810810811	0.49008	0.22369303260657417	4323	-0.004622648836657339
CPT1A	0.5735135135135135	0.32464	0.22352662058261508	3090	0.0038363715788436318
MYH11	0.5745945945945946	0.32656	0.22351751453732654	3104	-0.003958438006331912
TMEM68	0.5356756756756756	0.25344	0.22271659591059165	2575	0.003090286372720327
SNCA	0.5686486486486486	0.31904	0.22157476400993423	3046	-0.004222032783389112
MTDH	0.5497297297297298	0.2856	0.22063541574872172	2802	0.0029444597771010167
MELK	0.601081081081081	0.3752	0.22052342603360114	3457	0.004454617734793976
WHSC1	0.5881081081081081	0.35424	0.22038516922249815	3302	0.004487597126164496
CDC45	0.6075675675675676	0.3864	0.2198333891599708	3539	0.0034983083041061095
LIPG	0.5567567567567567	0.3016	0.2190155261943024	2915	-0.00266627239216578
IPO9	0.5962162162162162	0.37008	0.2185145700791819	3416	0.006065767806814755
RPL11	0.5854054054054054	0.35264	0.2183445190778671	3287	-0.0041651157931309425
CNNM1	0.6351351351351351	0.43056	0.21801472628312632	3866	-0.004716471906749462
FETUB	0.7875675675675675	0.63424	0.21800229588429498	5421	-0.004173713775215597
AKAP13	0.5924324324324325	0.3648	0.21789714699780868	3376	-0.005444417575137124
CS	0.5745945945945946	0.33552	0.21758527773732653	3160	0.004444980232717255
GEN1	0.6108108108108108	0.39456	0.21741225300336006	3596	0.007704191509923547
TCF19	0.5551351351351351	0.30272	0.21653561986150474	2919	0.00464685280017869
MTHFD1	0.5686486486486486	0.3272	0.21630144560993422	3097	0.004476915508968575
ALX4	0.6297297297297297	0.4248	0.21610449250547847	3820	-0.0029994027559986335
DIAPH3	0.5918918918918918	0.36656	0.21596977808736298	3386	0.004655539250598371
ABCC5	0.5956756756756757	0.3728	0.21584967059167276	3432	0.004274440251985198
C18orf54	0.6037837837837838	0.38656	0.215126223960263	3533	0.005801694125452712
RELB	0.5654054054054054	0.32384	0.21481092686165082	3070	-0.0030527941135088887
EEF1A1	0.5713513513513514	0.33536	0.2139760370910154	3153	-0.0038409673628202585
PPARGC1A	0.5745945945945946	0.34144	0.21357767453732654	3197	-0.0031966617184479677
NLGN1	0.6027027027027027	0.38736	0.21320277824514242	3536	-0.0031354112989751674
MTBP	0.5627027027027027	0.32224	0.21279571402892625	3055	0.004033834439706561
ITGA2B	0.5643243243243243	0.32576	0.2123423654241052	3080	0.005517079358556234
AKR1C3	0.5691891891891891	0.33456	0.21204593948984654	3144	-0.0035944084739528578
TSPAN6	0.5681081081081081	0.33312	0.2117778880981738	3133	-0.0051982193744552155
TIMM17A	0.5556756756756757	0.31168	0.2116310341376187	2976	0.0031328671435679975
XDH	0.601081081081081	0.38736	0.21125069643360114	3533	-0.00575253210216342
RPS6KA1	0.5632432432432433	0.32624	0.21081041345916732	3081	-0.004638401835932904
ENDOU	0.5951351351351352	0.37872	0.2107569906723156	3468	-0.0042093728413290146
MARCH10	0.58	0.35488	0.21046018559999996	3291	0.007254136177100909
MBP	0.5756756756756757	0.34784	0.21040981796464575	3239	-0.005895088228732807
DEPDC4	0.6286486486486487	0.43056	0.20981720984777213	3854	0.005709848304748745
WDR62	0.6016216216216216	0.3904	0.2095364156026296	3553	0.0054714840741071896
SLC38A6	0.6081081081081081	0.40096	0.2090265495468225	3631	0.008318544787017258
CYP2B6	0.5583783783783783	0.32096	0.20877109184046744	3039	0.004577054580846833
APCDD1L	0.5740540540540541	0.34752	0.20876790657589483	3234	-0.0035129403245871818
DERL1	0.5583783783783783	0.32112	0.20866835904046743	3040	0.004663790741127284
FFAR2	0.5762162162162162	0.35184	0.20823374223053326	3265	0.0033426232868074128
DSCC1	0.5481081081081081	0.30416	0.2079091925738495	2915	0.0028339276100602462
MKI67	0.5805405405405405	0.36016	0.20731209361110295	3325	0.0034311452430559664
TNS4	0.5654054054054054	0.33552	0.20710960206165085	3143	-0.006400898637469787
NWD1	0.5902702702702702	0.376	0.20704299196493786	3442	-0.004925023944893023
EIF3L	0.5783783783783784	0.35712	0.2069868541756026	3302	-0.004103849692575477
TCN1	0.592972972972973	0.38032	0.2069736442764062	3474	-0.0029495620800353444
PER1	0.6097297297297297	0.40736	0.20582817371628923	3674	-0.0041088352454576324
AURKB	0.5848648648648649	0.36976	0.20534445255339667	3393	0.004026984152413772
RPL22	0.5902702702702702	0.3784	0.20523243196493787	3457	-0.006004480626195595
RNF39	0.6043243243243244	0.40016	0.20507986337005119	3619	-0.011241219099232915
CLDN8	0.534054054054054	0.28416	0.2044668270515705	2764	-0.0035448643090727947
RRM2	0.5913513513513513	0.3816	0.20407786074506934	3479	0.004094426306834117
CADM3	0.5637837837837838	0.33888	0.20301250045756028	3161	-0.0032688911494916954
MCM10	0.5664864864864865	0.34368	0.20279099697180422	3196	0.0030650591943148903
SOCS5	0.5410810810810811	0.3	0.2027687363038715	2876	-0.0025315728495903895
SYCE2	0.5740540540540541	0.35616	0.20268811137589485	3288	0.0038360079429512806
XRCC2	0.5816216216216217	0.36832	0.20262408833776488	3378	0.003876582638527978
PIF1	0.5902702702702702	0.38288	0.20182189756493787	3485	0.006107197215410656
SLC45A3	0.5935135135135136	0.38832	0.20146586832315563	3525	-0.004491450026520519
KIRREL3	0.6318918918918919	0.44608	0.2002999966387144	3957	-0.0035392482670815045
CLDN11	0.5648648648648649	0.34464	0.20029558595880206	3199	-0.0038426058124550423
MCM8	0.5583783783783783	0.33392	0.20028384704046745	3120	0.0036767026610282417
NCALD	0.6216216216216216	0.43152	0.20020393006749448	3847	-0.004602763135621064
SERINC4	0.5962162162162162	0.3952	0.1992907364791819	3573	0.00596094947139284
SRP54	0.5513513513513514	0.32432	0.19880485023696134	3047	0.003603201953096405
SNCAIP	0.5556756756756757	0.33312	0.19780652213761865	3110	-0.0034767744496338204
TK1	0.5827027027027027	0.37696	0.19744359813703435	3434	0.006265843823430814
RPL31	0.5989189189189189	0.40176	0.19729277383900656	3619	-0.0055606315272233465
DCX	0.6632432432432432	0.49264	0.1971974301078159	4306	-0.008399417850410845
BNC1	0.6016216216216216	0.40592	0.1971775292026296	3650	-0.0034354192575909515
RAD54B	0.5259459459459459	0.28208	0.19705001165697586	2736	0.0028039112864632785
ELOVL6	0.5778378378378378	0.3704	0.19670040683710735	3384	0.004435822244524117
KIFC1	0.5821621621621622	0.37792	0.1960892566533237	3439	0.0041354063954890455
ATF3	0.5783783783783784	0.37264	0.19566097897560258	3399	-0.005060795003666617
RTN3	0.5762162162162162	0.36928	0.19565740943053322	3374	0.006623031450302392
ITGB4	0.514054054054054	0.26208	0.1955656440894083	2589	-0.0031967422273842783
FZD7	0.5227027027027027	0.27888	0.19544406101270997	2710	-0.0025284099684336567
TLK2	0.5091891891891892	0.25328	0.19512287198714393	2525	0.004029104114677511
C11orf82	0.5848648648648649	0.38432	0.19436504775339666	3484	0.006087071863428013
KCNJ3	0.5627027027027027	0.34976	0.19430227402892625	3227	0.004008221076331685
PCK2	0.5378378378378378	0.30832	0.19420831741008032	2922	0.0031627650556487544
MASTL	0.5437837837837838	0.31904	0.1939142819062089	3000	0.004156005090354487
TIGD3	0.5594594594594594	0.34528	0.1937766083786705	3193	0.0034434707587923394
LPHN3	0.592972972972973	0.39744	0.19365839307640617	3581	-0.0038426391249680365
C5orf34	0.5664864864864865	0.35696	0.1934864977718042	3279	0.006015462771797051
ARL4A	0.5648648648648649	0.3544	0.19347295555880206	3260	-0.004298563834891838
CDC42EP3	0.5291891891891892	0.29424	0.1934640203547115	2818	-0.0024055941448829104
IL33	0.5335135135135135	0.3032	0.19270642910153393	2882	-0.003341924160893576
SEPT10	0.5362162162162162	0.30816	0.1925652449332359	2918	-0.0036579718230422783
DBF4B	0.5681081081081081	0.36192	0.1917607360981738	3313	0.0044577534979961895
GJB3	0.6113513513513513	0.42704	0.19138731319912344	3800	-0.004181098061277843
PDGFA	0.5756756756756757	0.37536	0.19050735396464571	3411	-0.005054047537932641
CCDC43	0.5194594594594595	0.28208	0.19026900362191382	2724	0.0027997989405770607
TNIP1	0.5518918918918919	0.3384	0.1900701003360117	3136	-0.004071351750555362
TRIML2	0.6859459459459459	0.5296	0.19004568075967862	4579	-0.004587166409898382
KLF5	0.5497297297297298	0.336	0.18930677574872173	3117	-0.005120787840800139
PINK1	0.5383783783783784	0.31744	0.1890831247053324	2980	-0.004011869698638168
SLC25A37	0.5421621621621622	0.32384	0.1890674644803506	3027	-0.002717651604680828
PLCH2	0.5616216216216217	0.35568	0.18891058347289996	3262	-0.005663126595390997
GPR64	0.6367567567567568	0.4656	0.18867580727538352	4088	-0.004885938337070293
VEZT	0.5832432432432433	0.38928	0.18863376238889704	3512	0.0050147367341214985
GLTSCR2	0.5410810810810811	0.32304	0.18841389470387146	3020	-0.004140277302176643
RPS27A	0.6021621621621621	0.41744	0.18834311593981004	3723	-0.004955400681841457
DLK2	0.5881081081081081	0.39696	0.18829390522249817	3569	-0.003952820395908288
ATOH8	0.5464864864864865	0.33248	0.18810452951234474	3089	-0.002592855694828994
CRP	0.6583783783783784	0.49552	0.18792201871614322	4315	-0.0055332238799294465
P2RY12	0.5491891891891892	0.3376	0.18763500552227907	3126	-0.0040952619151541384
JUN	0.567027027027027	0.36592	0.1876222029791088	3336	-0.004146364322884528
PROX1	0.5275675675675676	0.30144	0.18746146474916003	2860	-0.0027783693138343007
ANLN	0.5783783783783784	0.38368	0.1873112061756026	3468	0.004751658821996447
LINGO2	0.6113513513513513	0.43184	0.18726468919912342	3830	-0.0033732811142073507
LRFN2	0.5491891891891892	0.33872	0.1868775271222791	3133	0.0028765266124231056
LIMK2	0.5718918918918919	0.37488	0.18652532161168742	3401	-0.003933838292853089
MTL5	0.5778378378378378	0.38432	0.18619470443710737	3471	0.004881209459091047
SKA2	0.4897297297297297	0.232	0.18601120818115413	2356	0.0029821117063984805
CAMK2N2	0.5275675675675676	0.30416	0.18581423274916004	2877	0.0038407119241942447
CPAMD8	0.5789189189189189	0.38672	0.18559475628224978	3488	-0.0040151420933270485
MYL7	0.7318918918918919	0.59184	0.18539115581709267	5053	-0.00812208922185208
MASP1	0.5643243243243243	0.3648	0.18538290302410518	3324	-0.0028886936686974432
RHD	0.5789189189189189	0.3872	0.1852232746822498	3491	-0.006873383346205246
GNA13	0.5481081081081081	0.33952	0.1851486677738495	3136	0.00512458759839387
SLC16A11	0.585945945945946	0.39776	0.18511963397048942	3570	-0.004268574822957637
SMO	0.5124324324324324	0.27888	0.1848129434086194	2691	-0.0026040529622603525
MAFF	0.5664864864864865	0.36992	0.1840661329718042	3360	-0.0038200068006320705
TPRG1L	0.5410810810810811	0.32976	0.18402707870387147	3062	-0.0038381814383778743
KRT83	0.6718918918918919	0.51712	0.18402561999006575	4475	-0.004171896862402804
KIF2C	0.5686486486486486	0.37328	0.18402332720993422	3385	0.0037956346608578164
ZNF7	0.5286486486486487	0.30896	0.18401311211804242	2909	0.003252553354223446
TRIP13	0.5475675675675675	0.34112	0.18346738665186263	3145	0.003294343439704713
CACHD1	0.5448648648648649	0.3368	0.18344348096420746	3113	-0.0037153578752716376
ITGB6	0.54	0.32912	0.18328002560000003	3056	-0.005708742810904343
FBXO18	0.5913513513513513	0.408	0.18323242074506935	3644	-0.0056757364576865005
KRT75	0.692972972972973	0.5456	0.1825321812710008	4692	-0.006305837472587515
CYC1	0.5302702702702703	0.31424	0.18243978193250548	2945	0.003551508647419798
PART1	0.592972972972973	0.41152	0.1822682362764062	3669	-0.004939219197705021
GRHL3	0.5643243243243243	0.36976	0.1817394854241052	3355	-0.00761888753228851
ERCC6L	0.52	0.29792	0.1816436736	2824	0.0027894448021249492
MACF1	0.58	0.3936	0.18147903999999995	3533	-0.006417349465719517
RPS6	0.572972972972973	0.38368	0.18108768535748723	3458	-0.004595803982953681
ANO4	0.5886486486486486	0.40752	0.18043468115588018	3636	-0.0039145147512507006
TIGD2	0.601081081081081	0.4256	0.18016310603360114	3772	-0.004913314311439271
DPP6	0.6394594594594595	0.47872	0.17973556189218412	4175	-0.006188990575672145
RRAS2	0.52	0.30176	0.17934090240000006	2848	-0.005129615867160262
LCN2	0.5432432432432432	0.34032	0.17929551892943754	3132	-0.0027722202186683848
GNG7	0.49243243243243245	0.25152	0.17922739011132213	2483	-0.0026011496468372978
GJB6	0.6508108108108108	0.4944	0.17912335146822497	4294	-0.0034314345792467228
PDZRN3	0.4837837837837838	0.236	0.17835074945215484	2370	-0.002527784702411095
CKAP2	0.5664864864864865	0.37824	0.1778414417718042	3412	0.005023860899864131
RPS4X	0.5751351351351351	0.39152	0.17749251326691018	3511	-0.005788896438446029
STX19	0.5681081081081081	0.38128	0.17737238409817382	3434	-0.0028901106133126407
ALG1L	0.5264864864864864	0.3168	0.17682578045288525	2954	0.004494008877392425
PERP	0.5518918918918919	0.35824	0.1762487627360117	3260	-0.0073543153826312576
OAS3	0.5481081081081081	0.35264	0.17606752857384947	3218	0.0045731813105433
ANAPC7	0.52	0.30736	0.17592983040000001	2883	0.0027027359191670007
NQO1	0.5589189189189189	0.36976	0.17566790032549304	3345	0.0030811802057708676
SLC19A2	0.5745945945945946	0.39312	0.1756156137373265	3520	0.006742579359522621
KCNG1	0.6351351351351351	0.47744	0.17544768628312635	4159	-0.004681004906509921
HCN3	0.5475675675675675	0.35376	0.17468410345186264	3224	0.004822941503742475
KRT86	0.58	0.4024	0.17447423999999997	3588	-0.004438281065127114
FAM49B	0.5513513513513514	0.36	0.17438831263696133	3270	0.004836012154762775
PUS3	0.5686486486486486	0.38624	0.1741799480099342	3466	-0.004392469433128222
SH2D3A	0.532972972972973	0.33152	0.17415467951964939	3058	-0.004363658308993238
WNT7A	0.6751351351351351	0.53072	0.1741437322939372	4566	-0.005787609169559734
MBNL2	0.5048648648648648	0.28416	0.1741416261750182	2710	-0.0028028710769460612
CDC42EP5	0.5048648648648648	0.28416	0.1741416261750182	2710	-0.002650491282198367
PLS1	0.62	0.45888	0.17382914559999998	4015	0.006419725921839915
DRD2	0.5962162162162162	0.42624	0.1737932388791819	3767	-0.003778782315432333
C17orf75	0.5205405405405406	0.31248	0.17331870394623816	2916	0.002587373919479071
TTK	0.5491891891891892	0.3584	0.1731582055222791	3256	0.004598525880601207
PTCH1	0.5162162162162162	0.30576	0.17299000428458725	2866	-0.002796203916225786
DEPDC1	0.5708108108108109	0.39136	0.17266233213849533	3502	0.004746832804581064
MALL	0.518918918918919	0.31104	0.17253096281197958	2904	-0.001996936475908374
YBX2	0.5605405405405406	0.37664	0.17234800798948144	3391	0.0027926676027391806
CXCL5	0.6210810810810811	0.4624	0.17192794927684443	4039	-0.0031666644937953883
RASD1	0.5394594594594595	0.34544	0.1716877148002922	3157	-0.003373198803826202
CTNNBIP1	0.5556756756756757	0.3704	0.17157929653761866	3343	-0.00353807153209103
GFRA1	0.6621621621621622	0.5168	0.17137648899926952	4455	0.004080403804035558
RHPN1	0.5356756756756756	0.34032	0.17113072711059163	3118	0.0031846392961676377
CD44	0.5432432432432432	0.35296	0.17053245972943754	3211	-0.004279432963741889
CCNA1	0.5843243243243244	0.41344	0.1705022823970782	3665	-0.004109099177942237
PTPN21	0.4702702702702703	0.22544	0.17033093350007308	2279	-0.0023509448618815793
SPTB	0.5291891891891892	0.332	0.16981719795471148	3054	-0.002702079812412526
CKS2	0.5362162162162162	0.34464	0.1687511009332359	3146	0.003778943402317664
TEPP	0.6221621621621621	0.46736	0.16866038642629652	4072	-0.0031518176007594586
CRLF1	0.567027027027027	0.39104	0.16860736777910884	3493	-0.006601119262424649
CSRNP1	0.5691891891891891	0.39424	0.16855115548984656	3517	-0.004375618244867858
CXADR	0.5302702702702703	0.33616	0.16818301393250548	3082	-0.008381707101318164
HRCT1	0.49405405405405406	0.27632	0.16773666592724615	2641	-0.0021026793490977577
CBX7	0.532972972972973	0.34128	0.16758815151964937	3119	-0.0033479270206218346
CDC42EP1	0.5086486486486487	0.30192	0.16756776137209645	2828	-0.0021287164490164682
FOSL1	0.5864864864864865	0.42032	0.16729749643126368	3712	-0.0029770443915550274
RPRD1B	0.49513513513513513	0.27904	0.16729548044528852	2660	0.0028167478934501325
ENPP6	0.5010810810810811	0.28976	0.16712139221738492	2738	-0.002333005117443912
LRRN1	0.5167567567567568	0.3168	0.1666753056537619	2936	-0.0033764788495225205
BEND7	0.5313513513513514	0.34128	0.16586222018290725	3116	-0.00335920448824824
PACRG	0.547027027027027	0.36528	0.16580908989802773	3295	-0.003186928439664348
FKBP3	0.5454054054054054	0.3632	0.16555281624543458	3279	0.004899619922008856
ETV4	0.5772972972972973	0.40992	0.16523776306676402	3630	-0.005729711476794569
ZNF471	0.5356756756756756	0.34896	0.16517534791059166	3172	-0.004044896957748944
PRRT2	0.572972972972973	0.40448	0.16469395735748726	3588	0.004833983082751493
DGAT1	0.5254054054054054	0.33408	0.16444139362921836	3060	0.004102518215926979
KIAA1524	0.5372972972972972	0.35264	0.16433341608298022	3198	0.004011709837871171
FAM111B	0.5508108108108108	0.37296	0.16429338770606286	3350	0.003541124093979288
NAPG	0.5567567567567567	0.38208	0.1639929597943024	3418	0.004702940196691743
CWH43	0.6535135135135135	0.51296	0.1639519507447772	4415	-0.0033959422257929415
ACBD5	0.5427027027027027	0.36208	0.1634242971208181	3267	0.004786207947946531
SLBP	0.5010810810810811	0.29632	0.16327670741738495	2779	0.003379669158548616
RUSC1	0.5540540540540541	0.37936	0.1630618852137327	3396	0.0058366075806475315
HRSP12	0.5178378378378379	0.32592	0.16193217989656689	2995	0.004050869462627771
TMEM71	0.5070270270270271	0.30848	0.16191649573586564	2866	-0.0023656854486781664
ZFP36L2	0.46756756756756757	0.23856	0.16170855664105185	2356	-0.001771007186284653
PKNOX2	0.56	0.39008	0.16143759360000007	3474	-0.0038588392735309377
LRRC41	0.5448648648648649	0.36864	0.16098227136420742	3312	-0.0036571565229840354
EEF1B2	0.5486486486486486	0.37456	0.16072014606398824	3356	-0.004039482587290724
SAE1	0.538918918918919	0.36016	0.1607183755687364	3248	0.0037541062873759656
OVCH2	0.6518918918918919	0.51408	0.16068479231439006	4419	-0.002965072606538515
C2orf50	0.5291891891891892	0.34576	0.1604912203547115	3140	0.0065929757012738645
MICALL1	0.5681081081081081	0.40288	0.1604345280981738	3569	-0.0033867956805783356
LPPR1	0.6145945945945946	0.4664	0.16019755570489416	4052	-0.004219684439500683
MGAT3	0.5021621621621621	0.30336	0.16013954750737763	2825	-0.0021783529462128743
NCK2	0.5216216216216216	0.3352	0.1597300761431702	3060	-0.0031483284508424165
CYP7A1	0.5751351351351351	0.41376	0.15958308606691016	3650	-0.0037956525920056694
CBX4	0.538918918918919	0.36176	0.15956330356873635	3258	0.004756581081336551
SH3GLB1	0.49567567567567566	0.2936	0.15949341545653759	2752	-0.002539458203897336
COMMD6	0.492972972972973	0.28912	0.15943197768181155	2719	-0.0023992776105996798
GLE1	0.5540540540540541	0.38416	0.15939698921373263	3426	0.004180403937989625
C19orf40	0.5497297297297298	0.37792	0.15937924934872175	3379	0.005548068768707906
IRF9	0.5491891891891892	0.37728	0.15926856712227908	3374	0.003302234919541397
C17orf53	0.5297297297297298	0.34848	0.15917527615953253	3158	0.002976682197348945
SHARPIN	0.5221621621621622	0.33712	0.15900342919386415	3073	0.0037862322429036742
KCNG3	0.5281081081081082	0.34672	0.15868341544952527	3144	0.0036473659500194737
MRPS16	0.4935135135135135	0.29168	0.1584783656204529	2736	0.003864549691244604
ZFAND5	0.5172972972972973	0.3304	0.15843233379108843	3022	-0.0027216949439390382
RPS25	0.5313513513513514	0.35248	0.15809210818290723	3186	-0.0029400216418132043
ID1	0.5075675675675676	0.31568	0.1579709732464573	2912	-0.0031180233099155625
RRAGA	0.5064864864864865	0.31488	0.1573791465934259	2905	-0.0029022299772468434
PDLIM3	0.512972972972973	0.32528	0.15733419260073042	2982	-0.003918035022424316
RPL4	0.5491891891891892	0.38016	0.15708713992227907	3392	-0.0043741203891505
PCDH9	0.5708108108108109	0.41088	0.1570026073384953	3624	-0.00459406626504424
DNA2	0.5124324324324324	0.32544	0.15667580420861943	2982	0.003142432700628108
TANC2	0.5816216216216217	0.42656	0.15633027713776487	3742	0.0049198518251322935
MT1X	0.5464864864864865	0.37776	0.15594486231234475	3372	-0.004107778882228028
BLVRA	0.5881081081081081	0.43584	0.15591464122249815	3812	0.006393218408593471
ARL6IP1	0.4702702702702703	0.25552	0.15586365670007304	2467	0.0023207767064147575
C4orf21	0.5248648648648648	0.34592	0.15582247996961282	3133	0.0032716255025038456
HDAC4	0.5075675675675676	0.31936	0.15563402604645732	2935	-0.003302965712912874
TANK	0.5351351351351351	0.36256	0.15491985925609933	3256	-0.00302528619086318
BLM	0.5227027027027027	0.344	0.15488211541271002	3117	0.0027241962122600914
MSH5	0.5508108108108108	0.38544	0.15482855570606285	3428	0.0041935521797611406
VPS8	0.5454054054054054	0.37792	0.15464352984543464	3371	0.005023115647296637
GLI1	0.5156756756756756	0.33408	0.1543119560835646	3042	-0.002602632157386646
G2E3	0.5081081081081081	0.32288	0.1539223551252009	2958	0.0032329895535474287
CDCA8	0.5297297297297298	0.35664	0.15342149695953253	3209	0.004478301500770411
DDX60	0.5275675675675676	0.3536	0.15329457834916	3186	0.003605018466317595
SORBS2	0.4827027027027027	0.28288	0.15298080479649379	2661	-0.0029514261404197575
LUZP1	0.4972972972972973	0.3072	0.15293276189919652	2840	-0.0028278268210356378
DIRAS3	0.49027027027027026	0.296	0.15274893791088384	2757	-0.0022823934198174124
FOXI1	0.5308108108108108	0.36016	0.1520448912736304	3233	-0.0033436525308960367
FAM46B	0.5	0.31424	0.1512532224	2889	-0.005453401695869274
PNMA3	0.5702702702702702	0.41744	0.15095202755412707	3664	-0.0030314549783698637
RPL13AP3	0.5545945945945946	0.39584	0.1508858587535427	3500	-0.004945989043330938
CNTNAP2	0.5832432432432433	0.4352	0.15077364078889707	3799	0.0038326347140686646
RNPEP	0.5464864864864865	0.38464	0.15069955031234475	3415	0.0063618746512816805
SLC2A12	0.5443243243243243	0.3816	0.1506704100511322	3392	-0.002801287108665597
DTX1	0.47135135135135137	0.26752	0.1506051460207451	2544	-0.0021038220703739354
CITED4	0.505945945945946	0.3248	0.15048626021913813	2966	-0.004220030098316676
CDC37L1	0.5275675675675676	0.35792	0.15022081194916	3213	-0.004076156349791362
RNASEH2A	0.5259459459459459	0.35616	0.14976919245697587	3199	0.005149362693973861
FADS2	0.5756756756756757	0.4264	0.14958552356464572	3730	0.006296796943939106
KCTD6	0.5151351351351351	0.34032	0.1495465050506939	3080	0.003141348637988
KLF8	0.4837837837837838	0.29104	0.14934246785215485	2714	-0.003224093105123077
MSMB	0.5227027027027027	0.3528	0.14875027541271	3172	0.005482845993841649
PYCRL	0.492972972972973	0.3072	0.14865051208181157	2832	0.0027918928575162627
PDZK1IP1	0.46216216216216216	0.25488	0.14863004973440466	2448	-0.002788121125358448
LAPTM4B	0.5032432432432432	0.32368	0.14848501946997802	2954	0.0034257561023331535
GPR144	0.7508108108108108	0.64464	0.14815614403038715	5418	-0.004950619714230204
TTC22	0.43729729729729727	0.20816	0.14789834062352078	2110	-0.0018320814179211004
MRGPRX2	0.7302702702702702	0.62096	0.1477033460406136	5232	-0.004573170200483703
TRPA1	0.4897297297297297	0.30432	0.14722454578115415	2808	0.007165497711172743
IL17RD	0.4843243243243243	0.29568	0.14714338873221328	2744	-0.0032849549816626965
LRRC24	0.5275675675675676	0.36224	0.14710972074916	3240	0.004226435515785527
POLA2	0.5210810810810811	0.3528	0.1470576530606282	3169	0.00512214443866986
CISD2	0.4810810810810811	0.29072	0.14692088817414176	2707	0.002434796944599753
LETM1	0.49945945945945946	0.32048	0.14675232124353543	2927	0.004023421136018434
TRAIP	0.49675675675675673	0.3168	0.14640503538349156	2899	0.002717168483109322
RHBG	0.5021621621621621	0.3256	0.14615147710737764	2964	0.003517517894160452
HES6	0.5259459459459459	0.36144	0.14598026445697587	3232	0.004798333149722967
C1orf112	0.5459459459459459	0.39008	0.14589456949481372	3448	0.0063458085428626495
MAP1LC3A	0.5443243243243243	0.388	0.14574497005113218	3432	-0.007858642696948734
C21orf58	0.5102702702702703	0.33872	0.14564451032169465	3061	0.0031777278798133884
TFR2	0.585945945945946	0.44464	0.14562792197048943	3863	0.007157919303536547
USP43	0.5362162162162162	0.3768	0.14554959053323588	3347	-0.006292141444385717
DLL1	0.49027027027027026	0.30864	0.14510628831088382	2836	-0.0025183872665879192
AMZ2P1	0.5172972972972973	0.35024	0.14492843619108844	3146	0.005997517424631932
CDC6	0.46216216216216216	0.26256	0.14465611053440466	2496	0.0022633235084767458
PCSK1N	0.5994594594594594	0.46336	0.14464915393542732	4005	-0.0035121657628616873
NEFL	0.5308108108108108	0.3704	0.14456395687363038	3297	-0.0029189946106177437
PIPSL	0.5372972972972972	0.38032	0.14404508328298024	3371	0.005745531310819592
VTCN1	0.47135135135135137	0.27952	0.1440406660207451	2619	-0.0030679314683151734
WDYHV1	0.4805405405405405	0.29568	0.14349254870299485	2737	0.003456352465923998
UBXN2B	0.5221621621621622	0.36032	0.14282282119386414	3218	0.004232936653548353
RPL3	0.5264864864864864	0.36656	0.14282178685288527	3265	-0.004515285260703415
TICAM1	0.5167567567567568	0.3528	0.14256970565376192	3161	-0.0036526403329668437
CIB3	0.49027027027027026	0.31296	0.14242097631088382	2863	0.002961371765407252
GADD45A	0.49405405405405406	0.3192	0.14220076832724618	2909	-0.002749502774298603
BARD1	0.5454054054054054	0.39456	0.14178946264543457	3475	0.0036445885259642117
ZDHHC13	0.5427027027027027	0.39088	0.1417390491208181	3447	0.005428008158581587
PHF20L1	0.4859459459459459	0.30752	0.14157491198130018	2821	0.0032778952529304286
IGF2BP2	0.5605405405405406	0.416	0.14114969758948143	3637	-0.0037586475700239217
RPL34	0.5118918918918919	0.34784	0.14104064338466035	3121	-0.003261612912583168
NVL	0.5367567567567567	0.38352	0.14102022552403207	3390	0.00505945871357995
SIK2	0.46054054054054056	0.26752	0.14053063908137328	2524	-0.0023144013583788524
FBLIM1	0.4118918918918919	0.17072	0.14050961220628197	1829	-0.0018107756227149804
LRRC20	0.5243243243243243	0.36672	0.14043243867815922	3262	0.004048514971134004
TRAPPC9	0.46378378378378377	0.27328	0.14041343970080347	2566	0.0021819731789470996
C20orf141	0.7	0.59136	0.14029335039999996	4991	-0.007472996130487049
MTSS1	0.4859459459459459	0.31024	0.1398946047813002	2838	0.003228274906047083
SCCPDH	0.5767567567567567	0.43904	0.1398922348645727	3811	0.004927989781203802
NAMPT	0.5475675675675675	0.40016	0.13970221545186262	3514	-0.0037261226080580146
NUP210	0.5324324324324324	0.37952	0.1394488647059167	3357	0.004388985816333275
UBAP1	0.4983783783783784	0.33024	0.13932255043506211	2986	-0.0037956995483588883
MFSD11	0.5145945945945946	0.35424	0.13932161918597513	3166	0.004652445123229003
ZSCAN12P1	0.5037837837837837	0.33856	0.13917522720350614	3048	0.003240900099295233
ARRDC3	0.5167567567567568	0.35888	0.13824269125376193	3199	-0.003927212148454198
CLDN1	0.42864864864864866	0.21408	0.13790941758831265	2131	-0.0019201131536550561
BRCA2	0.5227027027027027	0.368	0.13779411541271	3267	0.0036885278588113064
ZNF319	0.4983783783783784	0.33312	0.1374120736350621	3004	-0.0032291352181092075
FOXJ1	0.5264864864864864	0.37488	0.13665300605288527	3317	0.006448944946467454
ASAH2B	0.5956756756756757	0.4672	0.13655367059167278	4022	0.006057703540479743
ACOX2	0.572972972972973	0.43792	0.13652410135748727	3797	0.00597152155798482
DNMT1	0.49405405405405406	0.32864	0.1360851587272462	2968	0.004046071578245781
ACHE	0.5486486486486486	0.40656	0.13572430606398828	3556	-0.0033736645969377555
CRTC3	0.49675675675675673	0.33344	0.13558504178349157	3003	-0.003176671086845523
NFIB	0.4837837837837838	0.31392	0.13550098305215486	2857	-0.0033328332699144926
TMX1	0.5356756756756756	0.38928	0.13540951111059163	3424	0.005975659689590911
KCNK5	0.5902702702702702	0.4616	0.13534443196493787	3977	-0.003993185343611089
SHROOM4	0.4648648648648649	0.28448	0.1351704721858291	2638	-0.002349974065091357
SUPT16H	0.43189189189189187	0.22672	0.1351286478819576	2216	0.0022193973001277006
FOXD2	0.5194594594594595	0.3672	0.1350022900219138	3256	0.0031392665279484588
EIF4A3	0.49027027027027026	0.32464	0.13497380831088385	2936	0.004159433985140528
RGPD1	0.5767567567567567	0.44496	0.13465895486457266	3848	-0.005434688775780129
STK40	0.4718918918918919	0.2976	0.134116197633309	2733	-0.002244641351914343
CCDC150	0.5302702702702703	0.38384	0.1338534139325055	3380	0.0046969998298794806
LEPR	0.4821621621621622	0.31456	0.13353235702089117	2858	-0.0026437052286864926
PENK	0.5594594594594594	0.42368	0.1334901443786705	3683	-0.003463988019201237
RANBP6	0.5113513513513513	0.35808	0.13325891812885318	3184	-0.0036086811206099577
RTKN2	0.5351351351351351	0.39184	0.1328310272560993	3439	0.004821633510185863
DPY19L2P2	0.492972972972973	0.33216	0.13269208648181155	2988	0.005803457477047443
HAS3	0.592972972972973	0.46816	0.13244316107640616	4023	-0.005657589651750143
C12orf54	0.625945945945946	0.50928	0.1324422088461652	4341	-0.005612721201455583
UGT2B7	0.6664864864864865	0.5584	0.13239367666910146	4723	-0.003634489642475804
RNFT2	0.48486486486486485	0.3208	0.13218129718042365	2902	0.002570058484362729
FBXL6	0.4935135135135135	0.33408	0.1319461416204529	3001	0.0036765085337070527
SOX15	0.6221621621621621	0.50512	0.1319395416262965	4308	-0.005126469856330682
GCH1	0.5248648648648648	0.37936	0.13156911676961283	3342	0.004013903292552705
RIMS4	0.5145945945945946	0.36512	0.13149498238597512	3234	0.00264134486841194
MRGPRX4	0.812972972972973	0.72768	0.1314068723845143	6052	-0.005362128044361526
KCNK17	0.5167567567567568	0.36832	0.13137792325376194	3258	-0.003683148751274725
ZNF667	0.44054054054054054	0.2504	0.13137580785975164	2380	-0.0016631079666483025
SELT	0.5118918918918919	0.3616	0.13127874898466035	3207	0.004434031082674339
TMEM180	0.48162162162162164	0.31776	0.1309879688134405	2877	0.003274184610794951
QRFPR	0.5881081081081081	0.46384	0.13072360122249818	3987	-0.0036208256867596212
URB1	0.5281081081081082	0.38496	0.13070397224952524	3383	-0.005739620339304671
APP	0.43675675675675674	0.24592	0.13027981817268078	2345	-0.001960040215656544
KRT39	0.6416216216216216	0.53056	0.13018439173235935	4503	-0.004901375507689245
CDC20	0.52	0.37456	0.13010480640000002	3303	0.004352930569900506
KCNH1	0.5605405405405406	0.42912	0.13006172318948142	3719	0.005972232774354049
INCENP	0.5016216216216216	0.34896	0.12985116967830532	3109	0.0037561655908751788
EML5	0.592972972972973	0.47104	0.12973826507640618	4041	-0.007056981054341489
TRNP1	0.505945945945946	0.35664	0.1287892106191381	3165	-0.0037480605472821173
HOXA13	0.5864864864864865	0.464	0.12867039883126366	3985	-0.0038949892169968504
RAB43	0.44054054054054054	0.25584	0.12862186225975164	2414	-0.0023383406958114895
DPYSL4	0.532972972972973	0.39472	0.12825631151964936	3453	-0.003378962330324228
SLCO3A1	0.4589189189189189	0.28704	0.12821461254170924	2643	-0.0031557003251750384
C1orf194	0.44756756756756755	0.26864	0.12814927793834915	2507	0.004610396583389405
RBM14	0.4908108108108108	0.336	0.1279992520087655	3008	0.003277922773884052
COMMD8	0.5524324324324325	0.42128	0.12770475400321404	3655	0.007692165849706449
CSRP2	0.46918918918918917	0.30464	0.12733296565200874	2772	-0.002147154600202591
BARX1	0.5708108108108109	0.44576	0.12712300413849534	3842	-0.003271461628872663
TDGF1	0.5335135135135135	0.39744	0.12667811550153393	3471	-0.003088994670929794
C7orf41	0.5027027027027027	0.35504	0.12665660570460185	3149	-0.004617610184433412
DHX35	0.5227027027027027	0.38288	0.12662102101271	3360	0.0053216740991637035
RPL26	0.4897297297297297	0.33648	0.12661641778115412	3009	-0.0033447879569086436
WNK3	0.5843243243243244	0.46384	0.1262873703970782	3980	-0.004469206182812468
RGS11	0.54	0.40672	0.1261788416	3541	0.0034378300036064595
ATG12	0.5032432432432432	0.35648	0.12617577146997805	3159	0.0035360116849627856
CD302	0.46702702702702703	0.30352	0.12598985357370343	2761	-0.0035741904858157723
HSDL2	0.5259459459459459	0.38816	0.12595095245697585	3399	0.004329250142484626
UBE2L6	0.4935135135135135	0.34304	0.1258791464204529	3057	0.0033835715181919587
THSD7B	0.4983783783783784	0.35024	0.12571295043506212	3111	-0.0032489916618082945
BCL10	0.47783783783783784	0.32048	0.12562156886953982	2887	-0.002975928181165095
C6orf132	0.4805405405405405	0.3248	0.1254241711029949	2919	-0.004358535227866221
PRODH	0.5167567567567568	0.37648	0.12530035525376193	3309	-0.004309635268392482
EFNB1	0.44216216216216214	0.26512	0.12521876324791814	2475	-0.0023135447164747314
PTH2R	0.5043243243243243	0.35936	0.1252034145051862	3179	-0.0025507014738017125
TRA2B	0.4821621621621622	0.32816	0.12479136502089117	2943	0.003876744219734761
WWP1	0.46594594594594596	0.30384	0.1247868789434624	2761	0.002345109433143248
SATB1	0.46756756756756757	0.30704	0.12434586864105188	2784	-0.0023070617746751105
KCTD11	0.4810810810810811	0.32736	0.12427443697414176	2936	-0.0033861550927664547
ZNF189	0.4918918918918919	0.3432	0.12417139330898469	3055	-0.004561630034631419
TPBG	0.5837837837837838	0.46544	0.12416911260891164	3989	0.006512252449631668
TACO1	0.41783783783783784	0.22544	0.12376526512899928	2182	0.0025097987421699303
SLC16A12	0.5767567567567567	0.45712	0.12368966206457266	3924	-0.00525064645055885
FAM104A	0.4416216216216216	0.2672	0.12363381668371073	2487	0.0028730008275040858
GINS3	0.5086486486486487	0.36784	0.12341718217209645	3240	0.004288675314200467
RFC4	0.4545945945945946	0.2896	0.12278808543462383	2651	0.004012026588503935
CDT1	0.5	0.35696	0.1225795584	3156	0.0028904652255399297
JAG1	0.4437837837837838	0.2728	0.12252420674945219	2526	-0.002240899155881589
HAP1	0.5583783783783783	0.4352	0.12238737344046746	3753	-0.00528327757799563
TFAP2B	0.5205405405405406	0.3856	0.12227509434623814	3373	-0.004660418546496444
FANCA	0.48702702702702705	0.33936	0.12203011545478454	3022	0.0033657197641605687
ZNF395	0.49783783783783786	0.35472	0.12201623438305335	3138	-0.0032286006123265127
PVRL1	0.5162162162162162	0.38048	0.12171415148458725	3333	-0.0037481457622747572
SUZ12	0.4897297297297297	0.34384	0.12160926258115415	3055	0.0030420980830462175
PALMD	0.4189189189189189	0.23232	0.12152047822819577	2227	-0.0017821417942120803
KRT40	0.6021621621621621	0.49104	0.12147898793981006	4183	-0.003943551552603007
TMEM220	0.42	0.2344	0.12145663999999999	2242	-0.0019230910949269153
TTYH1	0.5362162162162162	0.408	0.12106383053323592	3542	-0.0025892216760570255
SOCS4	0.4789189189189189	0.3296	0.12072717089846602	2946	0.002706048247832887
RPS8	0.5005405405405405	0.36032	0.12071033032461652	3178	-0.003217225939722216
LGR4	0.5102702702702703	0.37424	0.12032017112169466	3283	-0.005738110322111431
KCNS1	0.47405405405405404	0.3232	0.120269006165084	2897	-0.0022769115664307608
CENPH	0.43783783783783786	0.26784	0.1199637066425128	2484	0.0023551720384282697
AMZ1	0.5005405405405405	0.3616	0.1197862727246165	3186	0.002811872808379961
TDRG1	0.43027027027027026	0.25632	0.11943256307845142	2398	0.003955784169393167
PRKAA1	0.4383783783783784	0.26992	0.1193187962296567	2498	-0.0027675990432160028
TMCO1	0.5135135135135135	0.38016	0.1191745029609934	3326	0.004023637770392943
FAM196B	0.5562162162162162	0.43632	0.11900133678188457	3756	-0.004102764527257704
CCL21	0.4464864864864865	0.28384	0.11878503701504749	2600	-0.0027953181843642675
IGFBP2	0.587027027027027	0.47536	0.11863360086018991	4057	0.0066139252220272365
PKD2L1	0.49891891891891893	0.36096	0.11862796605522279	3179	0.004210872115796153
INTS10	0.4594594594594595	0.30432	0.1184923324867787	2752	-0.0025769715038375615
GREB1	0.5967567567567568	0.48848	0.11750591633484295	4157	0.004370583590028709
C8orf4	0.5167567567567568	0.38688	0.11736141125376193	3374	-0.0032924598612917274
TMEM200C	0.40324324324324323	0.21328	0.11711675482132944	2079	-0.001866195311426223
ENPP1	0.5713513513513514	0.45776	0.1168981490910154	3918	0.004999963164121109
ITGA3	0.4908108108108108	0.35232	0.11676586960876549	3110	-0.004440999976534821
PTPRF	0.49567567567567566	0.35936	0.1165547658565376	3163	-0.005070709393819749
NPLOC4	0.46594594594594596	0.31744	0.1163374709434624	2846	0.004340600204597284
RPL10A	0.49135135135135133	0.35376	0.11628001287479908	3120	-0.003136294928718987
DUSP13	0.47297297297297297	0.32784	0.1162243675628926	2924	0.006208316794771836
ADCYAP1	0.5081081081081081	0.3768	0.11619560952520089	3295	-0.002889201227886776
SLC44A3	0.45513513513513515	0.3016	0.11618543123447775	2727	-0.002852348816219999
TM4SF1	0.4275675675675676	0.25888	0.11579517043564648	2409	-0.002598608361091869
PLEKHF2	0.43891891891891893	0.27728	0.11576561898495252	2545	0.0022093308352078506
EPS15L1	0.5237837837837838	0.39824	0.11575435455485754	3458	0.0069907540955261764
SERPINA5	0.5572972972972973	0.4416	0.11556971757487214	3791	0.0036273975267014204
TSC22D1	0.5064864864864865	0.37584	0.11527285539342591	3286	-0.004478101237937507
DUSP6	0.44756756756756755	0.29168	0.11523950513834916	2651	-0.002089025997724197
RPS9	0.4827027027027027	0.34368	0.1148859567964938	3041	-0.003157446192382597
NEDD8	0.47621621621621624	0.33472	0.11474440618729	2973	0.0033417618051826805
CUEDC1	0.5318918918918919	0.41072	0.11421806626033604	3551	0.004838826054459562
PHF1	0.4648648648648649	0.31952	0.11400631218582907	2857	-0.0025811652925969582
WBP5	0.4610810810810811	0.31408	0.11394951693089847	2816	-0.003816891889968757
NLGN4X	0.43567567567567567	0.27552	0.11390202397545654	2528	-0.0027181606836431883
SLC7A13	0.512972972972973	0.3864	0.11383631100073041	3364	0.0035174363236820222
SAT2	0.4945945945945946	0.36224	0.11340599540219137	3179	-0.0035595641119034785
GDF5	0.41027027027027024	0.23488	0.1131530802676406	2227	-0.001728067402913316
SOX9	0.4524324324324324	0.30256	0.11315255231672752	2728	-0.0029992723095200787
SPTAN1	0.47405405405405404	0.33424	0.113010868565084	2966	-0.0030418199961512425
PACSIN1	0.5183783783783784	0.39472	0.11291226477019724	3426	0.004629060754786469
NEURL1B	0.5156756756756756	0.39152	0.11263349208356462	3401	0.00434896728536607
OAT	0.518918918918919	0.39584	0.11258753881197955	3434	-0.0063434892928628615
LPIN3	0.518918918918919	0.396	0.11246084441197957	3435	0.004253691851647287
SIK1	0.5010810810810811	0.37248	0.11234089941738495	3255	-0.00340508799520918
SPINK4	0.42	0.25312	0.11233026559999996	2359	0.005316204635346015
GNA15	0.47297297297297297	0.33376	0.11230769556289262	2961	-0.0030785240429660856
FDXR	0.5037837837837837	0.37632	0.11218135840350618	3284	0.003910874967518831
NIPAL1	0.5475675675675675	0.43328	0.11209868265186262	3721	-0.005187115885858426
IBTK	0.518918918918919	0.39648	0.11208045401197957	3438	0.0038595455612052422
PSMA3	0.49891891891891893	0.36992	0.11207928125522278	3235	0.004034670807030334
RPS6KC1	0.5254054054054054	0.40496	0.11205823842921837	3503	0.004794264545810613
NDUFS1	0.4918918918918919	0.36064	0.11189642370898467	3164	0.0033595411628504408
GTPBP1	0.5016216216216216	0.37392	0.11180808487830535	3265	-0.004331100458548823
CCDC78	0.5021621621621621	0.37472	0.11175175870737762	3271	0.0030050625371723138
NEUROG2	0.6524324324324324	0.56048	0.11153024848970053	4710	-0.004296051821909991
C6orf141	0.552972972972973	0.44096	0.1113333872385683	3779	0.005353711356644323
KIAA0391	0.45297297297297295	0.3064	0.11130355424397369	2753	0.0032779758215632435
RTBDN	0.4237837837837838	0.26144	0.1112418217981008	2418	0.0038909694176378316
HIST3H2BB	0.5421621621621622	0.42752	0.11116645968035063	3675	0.00533688496050422
COL9A3	0.5005405405405405	0.37344	0.11108339912461651	3260	-0.0034811180517418097
BST2	0.5454054054054054	0.432	0.1108430562454346	3709	0.0038130564373820217
SLC22A25	0.4081081081081081	0.23648	0.11062943750357924	2233	0.006389893667876413
CEP290	0.49783783783783786	0.37056	0.11052779918305335	3237	0.0030507610630444533
HOXD11	0.552972972972973	0.44208	0.11034438243856833	3786	-0.004264062628258528
HBEGF	0.4610810810810811	0.31984	0.11029813773089847	2852	-0.0024342554424443127
IFT80	0.5367567567567567	0.42176	0.11022631832403207	3629	0.005480739665021383
PHLDB2	0.46054054054054056	0.31936	0.1101067798813733	2848	-0.002902229149204203
PLXNA4	0.4308108108108108	0.27504	0.10995095311146821	2516	-0.0024886221289974657
MUC4	0.5313513513513514	0.4152	0.10994321858290723	3578	-0.003238262102088029
RNF144B	0.4627027027027027	0.32288	0.10984229668838567	2874	-0.0032196276274951015
CHCHD7	0.47675675675675677	0.34288	0.10973031071322134	3025	0.004693044335001575
LOXL4	0.40324324324324323	0.23056	0.10944719962132944	2187	-0.0019843410708275137
ZNF358	0.4664864864864865	0.32912	0.10928966767450693	2920	-0.002325199756689489
FOXRED2	0.5118918918918919	0.39088	0.10924613458466031	3390	0.004935839187755629
CDC25B	0.4681081081081081	0.33152	0.10921969047655222	2938	0.0032600670700683385
COMMD5	0.4308108108108108	0.27648	0.10915676431146822	2525	0.0021823905474690525
RBL1	0.44324324324324327	0.29616	0.10875382708078893	2671	0.0023228099814499
NPTXR	0.5118918918918919	0.39168	0.10862008658466034	3395	-0.007617081391102562
NPC2	0.43675675675675674	0.28672	0.10854810617268079	2600	-0.0025603974747471147
SHB	0.5286486486486487	0.41344	0.10853676011804242	3562	-0.006009711665900184
SLC16A10	0.5394594594594595	0.4272	0.10851666840029221	3668	-0.004511152599696648
CNIH4	0.5	0.37712	0.10778050559999999	3282	0.005080417408299717
C8orf33	0.3924324324324324	0.21616	0.10727806842483564	2077	0.001986313761585823
KIF1C	0.43675675675675674	0.28896	0.10725858297268077	2614	-0.0029763674026582277
NOG	0.5183783783783784	0.40208	0.10704781677019727	3472	-0.0032104223292923244
TUBE1	0.4789189189189189	0.34992	0.10691932449846601	3073	-0.0032225951816645454
CNTD1	0.49945945945945946	0.3776	0.10687799164353544	3284	0.004380433934492389
FAM134B	0.5291891891891892	0.41616	0.10685205235471153	3580	0.0036154039846679497
GPSM2	0.47243243243243244	0.34144	0.10661112961402483	3008	0.003938248431496804
ECHDC2	0.4772972972972973	0.34816	0.1065973244073046	3059	-0.0034694085732777684
MAP3K6	0.39297297297297296	0.21888	0.10651930308721694	2095	-0.0019834439585050905
DLEU2	0.5237837837837838	0.40992	0.10631504575485753	3531	0.006674815224821354
C1orf131	0.505945945945946	0.38704	0.1061813386191381	3355	0.0044689311910406735
MT1M	0.41567567567567565	0.25808	0.1061809809484295	2382	-0.002265698236176501
GTPBP3	0.5037837837837837	0.38432	0.10609623840350617	3334	0.005711582015243628
SORD	0.4427027027027027	0.29984	0.10608165738027757	2693	0.0024583675612991256
CEACAM1	0.48	0.3536	0.10536703999999997	3098	-0.0033845979668541215
RPS6KA2	0.387027027027027	0.212	0.1048459196493791	2041	-0.002191295632095047
SLCO1A2	0.5702702702702702	0.4696	0.10468402115412702	3990	-0.002430737437584455
SLC25A10	0.4718918918918919	0.34352	0.104675967233309	3020	0.0032485227904226165
AP3M1	0.44216216216216214	0.3016	0.10454481764791819	2703	0.00326729335598238
NDST1	0.4772972972972973	0.3512	0.10447127000730459	3078	-0.0037657847487501603
KHDRBS3	0.4610810810810811	0.32896	0.1043810817308985	2909	-0.002543344577612662
LCN6	0.6108108108108108	0.5184	0.10435128660336011	4370	-0.003622117094207733
SNX5	0.5005405405405405	0.3824	0.1043110727246165	3316	0.005202400504617649
PHTF2	0.4843243243243243	0.36144	0.10393117753221329	3155	0.0037367828894782794
MMP25	0.5681081081081081	0.46784	0.10387255689817385	3975	-0.008257048332359665
RNF139	0.39513513513513515	0.2288	0.10378233501826152	2161	0.002071186278076978
RPAP3	0.4016216216216216	0.23984	0.10377670135398101	2242	0.0017334580294299893
EFNA5	0.45135135135135135	0.31632	0.10365969996669101	2812	-0.003271251498513047
LBP	0.5372972972972972	0.4304	0.10344422568298023	3684	-0.0043368780473412635
CENPQ	0.3902702702702703	0.22112	0.1034168294568298	2104	0.0020768036143201793
KCNN4	0.44216216216216214	0.30352	0.10338298724791815	2715	-0.0023367433901735225
STIP1	0.42864864864864866	0.28352	0.10335607358831266	2565	0.0029534670257541805
DSC2	0.46864864864864864	0.34112	0.10326870148020453	2999	-0.00453094263280455
LRP4	0.47297297297297297	0.34704	0.10326667156289261	3044	-0.0028242803295363147
ACAA1	0.4983783783783784	0.38096	0.10325048643506209	3303	-0.004488857107119344
HOXB2	0.5616216216216217	0.46064	0.10322963627289997	3918	0.004815546163869151
RPS17	0.5108108108108108	0.39712	0.10322339004119799	3427	-0.00346705922201124
HNRNPH1	0.48486486486486485	0.3632	0.10317969718042364	3167	0.002950925982030547
RIBC2	0.412972972972973	0.25984	0.10302985080613587	2388	0.0022193080789067463
EBI3	0.4454054054054054	0.3088	0.10302853516435354	2754	-0.0025349070165078353
ZNF750	0.4843243243243243	0.36272	0.1030042527322133	3163	-0.006481581934846149
SKA3	0.4718918918918919	0.34624	0.102799820033309	3037	0.0028357317461570573
SLC20A1	0.5070270270270271	0.39296	0.10265884453586566	3394	0.003917849103381311
GTF2H2C	0.4897297297297297	0.37072	0.10240188978115414	3223	0.0064925142234713695
ORMDL2	0.40756756756756757	0.25248	0.10236517173294377	2332	0.001839046784982546
LRP11	0.4335135135135135	0.29264	0.10229579679883127	2631	0.0025868252949700354
ZNF682	0.5037837837837837	0.38944	0.10213458720350617	3366	0.004137890228448558
PTK7	0.43243243243243246	0.29136	0.10210715901943027	2621	-0.00293778346599156
FOXH1	0.49891891891891893	0.3832	0.1020778476552228	3318	0.005387840047031452
FLNC	0.42	0.27264	0.10206743039999998	2481	-0.0022753730783246404
MAOA	0.49027027027027026	0.37216	0.10186187231088385	3233	-0.003836784891645944
CDC7	0.42162162162162165	0.27568	0.10176532941884592	2503	0.002704555572833105
TM7SF2	0.49567567567567566	0.37952	0.1016589450565376	3289	0.004090156002878739
KIAA1671	0.4962162162162162	0.38048	0.10146550283593864	3296	-0.005245560219933597
FAM111A	0.5735135135135135	0.47696	0.10142690858261508	4042	0.0070184337274467185
SNX12	0.43891891891891893	0.30208	0.10139749098495253	2700	-0.0046287677752960815
LACTB2	0.4043243243243243	0.24928	0.10133764084032139	2306	0.0025485191342992392
NEFM	0.47081081081081083	0.34736	0.1010038499763331	3042	-0.0025857445941221296
CP	0.512972972972973	0.40272	0.10095787260073043	3466	-0.0036137202874070838
B3GNT3	0.4416216216216216	0.30736	0.10055948708371071	2738	-0.002477297663521392
SNX6	0.46	0.33344	0.10041776640000001	2935	0.0028341037710850783
TCF7	0.42648648648648646	0.28544	0.10041472955558799	2573	-0.002350300155043673
PCDH11X	0.5551351351351351	0.45584	0.10038491266150473	3876	-0.0034595674830808104
RAB11FIP5	0.41945945945945945	0.27504	0.1002992365300219	2495	-0.0025669141802588226
LIF	0.4043243243243243	0.25168	0.10013533684032137	2321	-0.0020657593312270717
ATAD3C	0.4843243243243243	0.36688	0.0999691167322133	3189	-0.004042598339603972
SDK2	0.4540540540540541	0.32592	0.09994123760292187	2877	-0.0022301151145584135
RHBDL3	0.5594594594594594	0.4616	0.0999203267786705	3920	-0.006307667511944568
ICT1	0.43027027027027026	0.292	0.09986850547845143	2621	0.00266914728726344
CNTD2	0.5362162162162162	0.43376	0.09938009293323592	3703	0.006044028592725311
MPZL2	0.39513513513513515	0.23824	0.09937347741826151	2220	-0.0019883789353716866
PCCB	0.4897297297297297	0.37488	0.09930019378115412	3249	0.004146352250393846
ACTN4	0.5108108108108108	0.40208	0.09925935804119797	3458	-0.0038598738705366434
C1orf170	0.47081081081081083	0.34992	0.0992188131763331	3058	-0.0032989148360399465
CRCP	0.45297297297297295	0.32576	0.09906493664397369	2874	0.0029965754894480203
RNF216	0.43027027027027026	0.2936	0.0989315454784514	2631	-0.0026328349765902094
WBSCR28	0.47243243243243244	0.35264	0.09883743361402483	3078	0.004697013896864511
SIGLEC1	0.5205405405405406	0.41488	0.09883703994623812	3556	0.004459501534695672
ACTR10	0.4783783783783784	0.3608	0.09866923289992695	3140	0.0033274963406459386
TRPV6	0.48162162162162164	0.36512	0.09864677201344049	3173	-0.0030548073149607715
PSMC6	0.40756756756756757	0.26	0.09851132213294375	2379	0.002467059132312018
EFR3A	0.44	0.30912	0.0980448256	2746	0.00262444018991201
FITM2	0.43783783783783786	0.30608	0.0980170058425128	2723	0.0020777271295818914
FAM181A	0.6643243243243243	0.58624	0.09764947028897006	4893	-0.004308156586159382
GNAO1	0.5037837837837837	0.3952	0.09761506080350617	3402	-0.0028767102240691775
FAM91A1	0.3854054054054054	0.22608	0.0974251601157049	2126	0.0017782114996857327
SOCS2	0.5091891891891892	0.4024	0.09734787038714393	3457	-0.0033048517765721596
MAP1LC3C	0.3994594594594595	0.24992	0.09710785335164356	2301	-0.0016928282240351144
SFRP5	0.5610810810810811	0.46672	0.09698442114711471	3955	-0.002624479143521933
FAM107A	0.4151351351351351	0.27472	0.09686610202366688	2485	-0.0016807219308877385
CYP7B1	0.4081081081081081	0.26448	0.09660255750357925	2408	-0.0018324487286636884
ADAR	0.47675675675675677	0.3616	0.09654244511322135	3142	0.0033479564592593623
RNF220	0.4864864864864865	0.37456	0.09637390793396643	3241	-0.0040006230777129585
TMEM215	0.5194594594594595	0.41664	0.09624924042191382	3565	-0.0026962370542859006
SLC25A44	0.5048648648648648	0.3984	0.09616597177501823	3424	0.0037396160062050424
ASCL1	0.3854054054054054	0.22896	0.0961146449157049	2144	0.002614979477754329
DMKN	0.3989189189189189	0.2512	0.096034863871439	2308	-0.0026437101224872357
IRAK3	0.4335135135135135	0.30368	0.09571242399883126	2700	-0.0021710325691911654
CXCR2P1	0.4735135135135135	0.35856	0.09564977387991236	3117	0.0032656061091062964
FANCB	0.4616216216216216	0.34272	0.0956375231485756	2996	0.003356556139870302
E2F2	0.47243243243243244	0.35744	0.09542904961402486	3108	0.0030590635675055585
RHOV	0.4702702702702703	0.35536	0.09487339750007306	3091	-0.003663579412324441
RPL27A	0.5108108108108108	0.40768	0.09472470204119796	3493	-0.003641916841645171
IGFBP3	0.39297297297297296	0.24448	0.09465728708721693	2255	-0.0019358994260545183
ZBBX	0.4010810810810811	0.25744	0.09459068000116874	2351	0.005952638672751509
PODXL	0.3972972972972973	0.25152	0.09458283203973702	2307	-0.0017709079372616964
ZNF165	0.44972972972972974	0.32832	0.09446280740277577	2884	0.0029387215038362184
NXN	0.372972972972973	0.21152	0.09436812816829804	2012	-0.0016914574929624165
SFXN1	0.38594594594594595	0.23456	0.09393587959211103	2180	0.0017587477009752609
EEF2	0.4259459459459459	0.29584	0.0939086432677867	2637	-0.0024552569445502885
BDKRB1	0.4648648648648649	0.34976	0.09376728498582908	3046	0.003525366712484616
TCEA1	0.37945945945945947	0.22496	0.09338247977326516	2108	0.0024313031716302505
LYPLA1	0.4064864864864865	0.26848	0.09314975329612857	2430	0.0019216418449201588
FADD	0.38594594594594595	0.23648	0.09303148279211103	2192	0.004101680409537843
ITPKC	0.5183783783783784	0.41984	0.09245051757019727	3583	-0.006377185897479466
CSDE1	0.44054054054054054	0.31904	0.09228944625975163	2809	-0.002832517423770592
FKTN	0.49567567567567566	0.39184	0.09215578985653759	3366	0.0033499277505803318
SCN2B	0.39675675675675676	0.25568	0.09204366163214024	2332	-0.0021591441882087064
SH2D6	0.447027027027027	0.32832	0.09203914049262235	2879	0.008221577865285774
PTGDS	0.40486486486486484	0.26816	0.09200577320204527	2425	-0.0027758372540531346
CLGN	0.567027027027027	0.4792	0.0918870093791088	4044	0.005084088181787404
PPIE	0.4297297297297297	0.3048	0.09176460061358654	2700	-0.003025921335026476
CDKN2D	0.46918918918918917	0.35888	0.09134364085200876	3111	0.003644036815552201
RPS3A	0.4805405405405405	0.3736	0.09134225110299486	3224	-0.00395111361773105
KCNC4	0.3924324324324324	0.25104	0.09098213242483563	2295	-0.0016232761579819555
KIAA0586	0.5064864864864865	0.40688	0.09097722659342589	3480	0.004326202089158149
TMPRSS9	0.4205405405405405	0.29328	0.09084118783813	2611	0.004807297147816305
CDH16	0.7643243243243243	0.7024	0.09082591275383484	5804	-0.005772822326744087
PDCD10	0.4664864864864865	0.35616	0.09075969647450696	3089	0.004664433458827962
GHITM	0.39513513513513515	0.25568	0.09075951261826151	2329	0.002546834950304805
SMC2	0.41405405405405404	0.28416	0.0906938540785975	2542	0.002405551896546099
TMEM217	0.43405405405405406	0.3128	0.09055908184075967	2758	-0.0022668573993195633
SCARNA2	0.5351351351351351	0.44256	0.0905102592560993	3756	-0.005077835490071839
MED12L	0.4545945945945946	0.34112	0.09029339103462385	2973	0.00247655133521578
FAM20C	0.36648648648648646	0.2104	0.09004418477720962	1993	-0.001887968566141649
PHYHD1	0.4486486486486487	0.3336	0.0899966499342586	2915	-0.003354531722511652
RBM12B	0.4010810810810811	0.26624	0.08998229600116875	2406	0.0020880035352249977
TTC5	0.5210810810810811	0.42624	0.08984495546062819	3628	0.003852575494335904
SDS	0.5054054054054054	0.40736	0.08949245421300213	3481	0.0040876424453176585
NRM	0.47405405405405404	0.368	0.08930324616508399	3177	0.004158669432284724
RAD51AP1	0.3940540540540541	0.25712	0.08916790311643535	2336	0.0025230902091454383
SRP68	0.3972972972972973	0.26208	0.08915921603973705	2373	0.002647539216848567
STARD10	0.46918918918918917	0.36256	0.08868874165200875	3134	0.003182003153131907
POLR1E	0.46054054054054056	0.35136	0.08864373988137328	3048	-0.0025433856870300357
DAD1	0.47621621621621624	0.37168	0.08863586218729	3204	0.003843756208175026
KLHL24	0.43135135135135133	0.31248	0.08842023791263695	2751	-0.002211407270544796
MGAT2	0.5135135135135135	0.41888	0.08823567416099343	3568	0.007559024790304111
GPR110	0.49783783783783786	0.39952	0.08822628238305336	3418	-0.002297775074510083
SEC24D	0.5259459459459459	0.43408	0.08819369165697583	3686	0.0056188594097429205
MYLK	0.37945945945945947	0.23632	0.08814233897326516	2179	-0.0020382018881055903
TMEM52	0.48864864864864865	0.38832	0.08798507942615048	3331	0.0042448757758129785
BMP5	0.5762162162162162	0.49424	0.08775195023053321	4155	-0.0032764991663543756
DLGAP2	0.45675675675675675	0.34784	0.08763406924295106	3019	-0.0025871896933835296
ANK3	0.44324324324324327	0.33008	0.08751176628078894	2883	-0.004311558067328323
SSR3	0.46918918918918917	0.36432	0.08740943285200876	3145	0.00508499109647252
PLK2	0.4237837837837838	0.30416	0.08707938979810081	2685	-0.0025889520513510235
RAD54L	0.4578378378378378	0.35008	0.08705947935602627	3035	0.0028874697171028894
STRADA	0.43405405405405406	0.3184	0.08702436184075968	2793	0.0038593737130891066
RPS18	0.46594594594594596	0.36112	0.0866979701434624	3119	-0.002720738866871869
VSIG2	0.46216216216216216	0.35632	0.08662992173440466	3082	-0.0021658006688504462
ZNF623	0.37891891891891893	0.23888	0.08651589271468225	2194	0.0019100000986109471
PGP	0.38324324324324327	0.2464	0.08616242349159972	2249	0.002043042980287911
CTSE	0.6572972972972972	0.58832	0.08591931463433161	4893	-0.006066999250383527
IGSF5	0.505945945945946	0.4128	0.0855774602191381	3516	0.007201632678303432
TOMM7	0.5075675675675676	0.4152	0.08523379564645729	3534	-0.004769351000997691
MXI1	0.5081081081081081	0.41616	0.08498470392520092	3541	-0.006882353698343438
HS6ST1	0.5037837837837837	0.41088	0.08497572640350615	3500	-0.006053309512443725
TRAPPC6B	0.4918918918918919	0.39632	0.08488809090898469	3387	0.0035907199479117665
MSI2	0.41243243243243244	0.29232	0.08464952892213294	2590	0.0019878711024373676
TARS2	0.4805405405405405	0.38256	0.08456705750299486	3280	0.003988371794780566
UBXN6	0.432972972972973	0.3208	0.08455295532505482	2806	-0.003950566937326254
FZD8	0.38	0.24512	0.0843161856	2235	-0.0017859660843809477
HDAC11	0.4718918918918919	0.372	0.084297957633309	3198	0.0027041389588961127
CLIP4	0.3643243243243243	0.22016	0.08426178769437545	2050	-0.0019310159149834067
HPSE2	0.5064864864864865	0.4152	0.08413752099342589	3532	-0.0025137669179164995
GTF2E1	0.46324324324324323	0.36128	0.08407106401051863	3115	0.004335532796818008
TMEM67	0.4416216216216216	0.33312	0.08406072228371071	2899	0.0023465504887987517
ZNF534	0.44	0.33104	0.0840125184	2883	0.003658817095162717
FSIP1	0.5524324324324325	0.4704	0.08390543240321406	3962	0.003107177775697515
SMU1	0.45297297297297295	0.34832	0.08385769184397367	3015	-0.0035366848194719573
WDR17	0.5048648648648648	0.41408	0.08342628537501821	3522	0.004822018776280667
FAM117A	0.4897297297297297	0.39552	0.08339913778115414	3378	-0.005483177816515678
USP25	0.42702702702702705	0.31488	0.0832026674115413	2758	-0.0029796781783692954
RIPK4	0.4189189189189189	0.304	0.08307706062819577	2675	-0.005118185758096633
TNXB	0.4227027027027027	0.30928	0.08302345647216948	2715	-0.002318505755223399
GPAA1	0.4291891891891892	0.3184	0.08282480011687363	2784	0.002796903814145466
BPNT1	0.4972972972972973	0.40576	0.08266342429919651	3456	0.004851528586939749
NAB1	0.35567567567567565	0.20944	0.08264007266734842	1967	-0.0024129462261909527
SUSD5	0.47945945945945945	0.38384	0.08254822766515701	3286	-0.004217349369724493
CHD2	0.4681081081081081	0.3696	0.08252104087655224	3176	-0.004007031187812445
C3orf33	0.46594594594594596	0.36688	0.0825046901434624	3155	0.0034031311060067084
TSNAX	0.44594594594594594	0.34128	0.08239574830562456	2958	0.0025746926008652464
MAPK15	0.5205405405405406	0.43456	0.08212006074623815	3679	0.0045865214340394716
OXA1L	0.4464864864864865	0.34288	0.08178348821504745	2969	0.0027504745206061677
GATA4	0.35027027027027025	0.2024	0.08172350223520818	1913	0.0028399517813143824
ALDH3A1	0.4189189189189189	0.3064	0.08161210062819575	2690	-0.00220451614841367
BRI3BP	0.3854054054054054	0.2592	0.0813526865157049	2333	0.002382336253186919
MCPH1	0.43405405405405406	0.3272	0.08134308184075968	2848	-0.002749107346519704
PPFIA1	0.37351351351351353	0.24128	0.08129630637720965	2199	0.004497701789360433
NCOA1	0.4427027027027027	0.3392	0.08092904298027755	2939	-0.0035275984121551896
DCAF6	0.47783783783783784	0.384	0.08087299926953981	3284	0.005773787086081402
FAR1	0.41027027027027024	0.296	0.0807056946676406	2609	0.0023087777642059612
DOC2B	0.43945945945945947	0.33536	0.08065828690840031	2909	-0.002424790669782624
SERPINA4	0.412972972972973	0.29984	0.08064265080613586	2638	0.004263341877038132
RBMXL1	0.4827027027027027	0.3904	0.08058973919649379	3333	-0.0038720881036274357
PLA2G2C	0.8637837837837837	0.81584	0.08052751952783042	6697	-0.006380839360742805
ATG9B	0.46	0.36224	0.08038218240000002	3115	0.0038193060019738614
ZBTB16	0.4481081081081081	0.34704	0.08036411495222787	2998	-0.0023294069455218284
COG2	0.47675675675675677	0.38336	0.08033211551322135	3278	0.003283710187716557
GRHL1	0.42702702702702705	0.31984	0.08005445621154128	2789	-0.003467509492002538
HRH1	0.3772972972972973	0.2496	0.08005309054784512	2258	-0.0020880835401312346
PLD2	0.3605405405405405	0.224	0.07981348137326513	2067	-0.0017556206574414015
NOTCH2NL	0.447027027027027	0.34656	0.07972932929262236	2993	-0.0028003359283348644
NBPF4	0.4789189189189189	0.38704	0.07956336929846604	3305	0.0033383919493024036
CLEC3A	0.4335135135135135	0.32944	0.07940325279883126	2861	0.00396830649735658
LYZL2	0.3535135135135135	0.2136	0.07934684423666909	1989	0.004972074519874484
LDLRAD2	0.36108108108108106	0.22592	0.07933970071468223	2080	-0.0017528480812920785
ELMO2	0.3848648648648649	0.26272	0.0790991658074507	2354	0.0021103270077796844
STXBP6	0.4881081081081081	0.39904	0.07901660360087655	3397	-0.0035175384811285716
PTPRK	0.35567567567567565	0.21872	0.07866674786734841	2025	-0.0021905981792559393
MMD	0.49675675675675673	0.41008	0.07860166898349158	3482	0.004683884700572979
ZG16	0.33297297297297296	0.17984	0.07852857513046017	1740	0.005589864566820981
TDRD12	0.6345945945945946	0.5696	0.07826613948867782	4734	-0.006147769136339344
NUP43	0.4578378378378378	0.36256	0.07816573215602629	3113	0.003439812606420537
UBE2S	0.44324324324324327	0.34416	0.0780184670807889	2971	0.0027115516075801663
FRMPD1	0.4502702702702703	0.35344	0.07782348268926227	3042	-0.0029413567739329733
FAM64A	0.44756756756756755	0.35024	0.07764866993834915	3017	0.003123436627723612
PPP1R14A	0.39135135135135135	0.27488	0.07759686580452885	2442	-0.0020672734282125185
STK39	0.49135135135135133	0.4048	0.07756311047479911	3439	0.0035335740939120507
GLT1D1	0.47135135135135137	0.38032	0.0775287940207451	3249	-0.0030769730062040405
IL19	0.34864864864864864	0.21008	0.07742227380452886	1958	0.002801929879214223
NEDD1	0.42648648648648646	0.32352	0.07722553275558801	2811	0.0025300918405131143
SEC23B	0.42324324324324325	0.31936	0.07714403335105918	2779	0.002920077414627174
ARHGEF37	0.4345945945945946	0.3344	0.07704910165084006	2894	-0.003928913218964661
FBXO25	0.4562162162162162	0.3624	0.07679947593864135	3109	-0.0042655118378832945
DDHD1	0.4502702702702703	0.35504	0.07668991468926223	3052	0.003237179526394427
TBCD	0.35243243243243244	0.21808	0.07664973303024106	2015	0.0021348893163149266
COPS5	0.3372972972972973	0.1928	0.07659762676406136	1829	0.0016714668234088172
RBMS1	0.31513513513513514	0.15072	0.07659363499663988	1525	-0.0014661367900084825
RGS2	0.37675675675675674	0.25632	0.07624571136186997	2299	-0.002065039978235012
BDKRB2	0.4908108108108108	0.40608	0.0759942856087655	3446	0.004872376148443406
COL28A1	0.447027027027027	0.352	0.07592916289262236	3027	-0.002746729351607211
C9orf96	0.4481081081081081	0.35344	0.0758810429522279	3038	0.00332982155245608
MIDN	0.43027027027027026	0.33072	0.0757567870784514	2863	-0.0035419571477479468
CES1	0.4151351351351351	0.31152	0.07529247002366687	2715	-0.003098580588659543
FAM198A	0.3708108108108108	0.24944	0.07528034381417092	2245	-0.002168349576698062
SOCS3	0.37405405405405406	0.25424	0.07527845775427318	2281	-0.0019537627915960924
BIN3	0.3675675675675676	0.24464	0.07525718712753836	2209	-0.0016923050540408376
THEG	0.5924324324324325	0.52512	0.07522517259780864	4378	-0.004558804271674964
KIAA2026	0.41027027027027024	0.30512	0.07522348026764059	2666	-0.0025998657563424833
DST	0.36324324324324325	0.23856	0.07503478016186999	2163	-0.002014814334199593
MAGEA1	0.33513513513513515	0.19312	0.07502022440204531	1827	0.003959992498432738
RBBP7	0.3464864864864865	0.21232	0.0749731029177502	1968	0.0022872040859085725
PELI2	0.3535135135135135	0.22368	0.07493906183666911	2052	-0.0019672420120540788
FNDC4	0.31675675675675674	0.15968	0.07483714055105917	1584	-0.001498840233319091
OR7C1	0.5081081081081081	0.42832	0.07471582712520092	3617	-0.002491161071253362
TMTC3	0.46702702702702703	0.37904	0.07444292237370344	3233	0.0034112949080253785
TOPORS	0.4843243243243243	0.40016	0.07444202553221328	3397	-0.005418797228087466
LIN9	0.45297297297297295	0.3616	0.07442995424397371	3098	0.003238055142804045
SNORD94	0.6913513513513514	0.63536	0.07428436141533969	5250	-0.005356520861375782
STK4	0.43189189189189187	0.3352	0.07417156628195762	2894	0.0032219475797505585
ARMCX5	0.4135135135135135	0.31136	0.07404837625829071	2711	-0.0036553761014014854
CEP135	0.4545945945945946	0.36416	0.07404373983462385	3117	0.002778748255559748
RPL13A	0.43567567567567567	0.34096	0.07355957277545654	2937	-0.0025370723194690493
COX8A	0.4562162162162162	0.36704	0.07341487433864137	3138	0.004046918778121767
AVEN	0.4610810810810811	0.37312	0.07337722893089847	3185	-0.003068496900885577
TRAPPC3	0.4805405405405405	0.39696	0.07334196950299487	3370	-0.003399873352454412
HOXD8	0.45297297297297295	0.36384	0.07280496864397369	3112	0.003806265476688466
EMP2	0.4416216216216216	0.34976	0.07269759908371072	3003	0.0027901561783841384
TRH	0.36108108108108106	0.24032	0.07262584471468223	2170	0.0028745518875105862
PSMD11	0.3497297297297297	0.22304	0.0725640422568298	2041	0.001991859888024214
CMPK1	0.43891891891891893	0.34672	0.07243505898495255	2979	-0.0023827964502313058
EFTUD2	0.37945945945945947	0.26768	0.07233689897326519	2375	0.0019383015034115316
CSPP1	0.3589189189189189	0.23776	0.07229297275792548	2150	0.0019015980475659902
LMO4	0.40054054054054056	0.29696	0.07224748301650841	2597	-0.0021022704087077437
NFASC	0.49675675675675673	0.41792	0.07211014898349156	3531	-0.004915828735662609
RAB19	0.4864864864864865	0.40576	0.07202792393396641	3436	0.0026317886563902446
SLC38A11	0.4524324324324324	0.36448	0.0718494355167275	3115	-0.003050433927428807
TOR2A	0.4908108108108108	0.4112	0.0718098120087655	3478	0.004872282117924278
IGSF22	0.42	0.32352	0.0717348096	2799	-0.0025459202592920944
RNF2	0.4745945945945946	0.39184	0.07170144361840756	3327	-0.007322730930828099
RPS14	0.4627027027027027	0.37744	0.07163283748838567	3215	-0.004066150481127516
RAPGEF5	0.4783783783783784	0.39728	0.07101447449992694	3368	-0.0048805936992513356
EMILIN3	0.42864864864864866	0.33584	0.07095115838831262	2892	-0.002127505000958453
CACYBP	0.3827027027027027	0.27504	0.07081435705595324	2427	0.0019523673109417578
METTL4	0.45837837837837836	0.37328	0.0707727793647918	3181	0.004094618436515056
LEMD1	0.5356756756756756	0.46512	0.07061181511059166	3898	-0.002422929512395095
SGSM3	0.4654054054054054	0.38224	0.07049477378056976	3250	-0.003878737413913627
EPHB6	0.3308108108108108	0.19744	0.07045323894930607	1846	-0.001559294790725233
SYT1	0.4254054054054054	0.33248	0.07042680854813732	2865	0.002447767122679563
LRFN5	0.4010810810810811	0.3008	0.07038539360116874	2622	-0.0022831927210262477
SCARNA5	0.5610810810810811	0.4944	0.07038061954711472	4128	-0.005012246545861574
WDR90	0.43729729729729727	0.34784	0.0702362606235208	2983	0.002462293144309218
C2CD4D	0.3989189189189189	0.29824	0.07018920627143899	2602	-0.0024569564814125168
FAM27A	0.4259459459459459	0.3336	0.07014098886778668	2873	0.0029048757683521388
GNPDA1	0.42702702702702705	0.33536	0.0698857522115413	2886	0.002724736207345662
MYO10	0.3924324324324324	0.29008	0.06985680762483563	2539	-0.0021951987728562545
NIPAL3	0.43405405405405406	0.34448	0.06973645144075968	2956	-0.0030175853189884057
DARC	0.3854054054054054	0.2808	0.0696886865157049	2468	-0.0025444872885605147
ZBTB5	0.4821621621621622	0.40352	0.0696519602208912	3414	-0.004098308487980725
LONRF1	0.43891891891891893	0.35072	0.06964529898495254	3004	-0.0030185117168898355
VSTM2A	0.3291891891891892	0.19728	0.06944612387903581	1842	0.001995865244748908
CDC20B	0.37783783783783786	0.27104	0.06929875010197227	2393	0.0029586680990667516
POTEF	0.447027027027027	0.36144	0.06919428929262235	3086	0.005523389851723832
DENR	0.31945945945945947	0.18144	0.06913387263813003	1725	0.001422644150333084
VWA5B2	0.38432432432432434	0.28048	0.06903615586734843	2464	0.0022031359025784765
GYLTL1B	0.45297297297297295	0.36912	0.06893493984397368	3145	-0.003815908579742007
SERPINA1	0.5291891891891892	0.45952	0.06888256755471152	3851	-0.004899671493832627
SLC26A1	0.5167567567567568	0.44528	0.06876326725376192	3739	0.0037969563063209207
GPATCH2	0.412972972972973	0.31904	0.06876015480613587	2758	0.0035215113635177027
MREG	0.49675675675675673	0.42192	0.06875078898349156	3556	0.0040588739147890355
ABCB10	0.4464864864864865	0.36144	0.06871130901504749	3085	0.0025754632798295333
RAET1L	0.48162162162162164	0.40416	0.06861408081344048	3417	-0.00220701689217346
HES1	0.4383783783783784	0.35152	0.0686092922296567	3008	-0.003608943388170991
SLC47A1	0.4756756756756757	0.3976	0.06818158842951061	3365	0.007026577918517883
NANOS3	0.37027027027027026	0.26256	0.06816231944601898	2326	-0.00209637400949314
SLC25A26	0.40594594594594596	0.31088	0.06814573662994888	2694	-0.0026758995686994563
GPN3	0.3637837837837838	0.25344	0.06810680774404675	2257	0.0016419512005640964
MRO	0.5043243243243243	0.43168	0.06799540170518623	3631	0.005468585654468104
INSM2	0.3848648648648649	0.2832	0.0679187242074507	2482	0.005579111005545582
CTTN	0.3762162162162162	0.272	0.06755464134404672	2396	0.004719175965627168
WWOX	0.44594594594594594	0.36256	0.06741803310562454	3091	0.005046606736746008
PTK2	0.3216216216216216	0.1904	0.06718830749452152	1785	0.0015653808388347349
IGSF10	0.34216216216216216	0.22368	0.06704220281548576	2031	-0.001906878531432191
DBF4	0.42162162162162165	0.3328	0.0670089518188459	2860	0.0029078398546880744
FAM171A1	0.34216216216216216	0.22384	0.06697059961548575	2032	-0.0015702457139758381
CENPO	0.39135135135135135	0.29408	0.06667283380452885	2562	0.002520832983849439
PABPC1L	0.4281081081081081	0.3416	0.06658599222790358	2927	0.0023230721032977937
CACNG8	0.36	0.2512	0.06649856	2236	0.0065193813795072966
JKAMP	0.387027027027027	0.28864	0.0664768700493791	2520	0.002312698902012478
ACTR1B	0.4540540540540541	0.37392	0.06634891760292189	3177	-0.004873222158645284
USP4	0.4254054054054054	0.33856	0.0663468853481373	2903	-0.0035095644168762715
FES	0.32	0.19008	0.0662695936	1780	-0.0017329408672676944
B4GALNT3	0.40540540540540543	0.31344	0.06610890913192113	2709	-0.0036386705777236377
HNRNPA2B1	0.34216216216216216	0.22672	0.06567298681548575	2050	0.0020921968174843703
MKL1	0.32972972972972975	0.20752	0.06565714426764062	1907	-0.001467064774435656
PLCXD3	0.36486486486486486	0.25984	0.06560954401285608	2299	-0.0018765139867215868
RPL10	0.4308108108108108	0.3464	0.06560499471146822	2962	-0.002427318571133436
ABCB8	0.5183783783783784	0.45072	0.06556762477019726	3776	0.006053161936878742
CSMD1	0.37675675675675674	0.27648	0.06550446336186996	2425	-0.0020949798621656772
ZNF440	0.48	0.40624	0.06536906239999998	3427	0.006067771756766691
ZBTB25	0.512972972972973	0.4448	0.06529423100073047	3729	0.0056967968110520645
ADCY10	0.3827027027027027	0.28512	0.06516794425595324	2490	0.004375642206330476
MYLK2	0.43945945945945947	0.35792	0.06501789010840028	3050	0.005321352648938754
AP1G2	0.47945945945945945	0.40608	0.06498040686515703	3425	0.0032195412652850147
WDR13	0.3681081081081081	0.2664	0.06453461925493059	2346	-0.002111672947219609
ATP11C	0.4151351351351351	0.32864	0.06433293082366691	2822	-0.00277415995761886
PPP3CC	0.3464864864864865	0.23616	0.06428133971775019	2117	-0.001970928128932637
DES	0.3762162162162162	0.27808	0.06421015494404675	2434	-0.0017991400397858192
ZNF878	0.46756756756756757	0.39296	0.06420186864105187	3321	0.004449688010025493
ZFYVE9	0.4097297297297297	0.32208	0.06414292502439736	2771	-0.006037914370714026
NUP85	0.3227027027027027	0.2	0.06413703433162891	1847	0.0018851194184976692
METTL3	0.3886486486486487	0.29488	0.06409355769642079	2562	0.0021226862641182107
RAB3GAP2	0.46054054054054056	0.3848	0.06402654948137329	3257	0.003461834755316349
PSMD14	0.4297297297297297	0.34736	0.06400867101358655	2966	0.002961140161963448
RGAG1	0.47945945945945945	0.40736	0.06393920366515703	3433	0.007100805107661023
AP3S1	0.4610810810810811	0.3856	0.06390840333089848	3263	0.0046281898901547325
SUN2	0.3605405405405405	0.25728	0.06379648297326515	2275	-0.0018144784522934852
RWDD2A	0.4664864864864865	0.39232	0.06369465967450695	3315	0.004227623005926972
CRISP1	0.3318918918918919	0.21568	0.06363436550357925	1962	0.005344256204957151
GYG2	0.3935135135135135	0.30208	0.06360055891775016	2616	-0.002772350650526568
PTPLA	0.37027027027027026	0.2712	0.06355063304601899	2380	-0.0020425631320851348
KCNA6	0.3837837837837838	0.28944	0.06351447909539813	2519	-0.0021606119463535864
CHEK1	0.4118918918918919	0.32592	0.06343108420628198	2799	0.0028752692345009557
ACYP1	0.42702702702702705	0.34496	0.0633546802115413	2946	0.0029358876357952358
TFAP2E	0.41783783783783784	0.3336	0.06329949872899927	2858	-0.002129206491590266
P2RX6	0.5108108108108108	0.44464	0.06322295484119797	3724	-0.004456504696965876
TRIM68	0.41783783783783784	0.33376	0.06319272112899928	2859	-0.004741739380289318
KPNB1	0.3183783783783784	0.19584	0.06301148621884589	1813	0.0014736252552538412
ITPK1	0.3848648648648649	0.29184	0.0629503786074507	2536	0.0021441397136614552
FNBP1L	0.4735135135135135	0.4016	0.06293248747991233	3386	-0.006434816093928932
C5orf27	0.43567567567567567	0.35632	0.0628493519754565	3033	-0.002038594644096065
ARID5B	0.30972972972972973	0.18192	0.06283761907845142	1710	-0.0018796340503544316
CEP97	0.36486486486486486	0.26544	0.06266797601285608	2334	0.0018096485109076331
ITIH5	0.3210810810810811	0.20112	0.06264380622819576	1851	-0.00157528051359718
RIMBP3	0.41621621621621624	0.33264	0.06258656904134408	2849	0.002858333824758316
MUSTN1	0.40216216216216216	0.31536	0.062282475074945234	2715	-0.002331802945726704
CDCA2	0.43783783783783786	0.36	0.06210197224251282	3060	0.0034354858631661387
RNF11	0.37351351351351353	0.27872	0.06182750637720964	2433	-0.0018458551266385017
CCDC47	0.34378378378378377	0.23744	0.06180953639269539	2120	0.002147448376806206
TACC2	0.47297297297297297	0.4024	0.061777673162892635	3390	-0.004920584020163101
PIGT	0.43783783783783786	0.36048	0.06175614184251279	3063	0.0037017368638173126
LIFR	0.3864864864864865	0.296	0.061755804236669105	2565	-0.00218445829303479
MCM6	0.3654054054054054	0.26816	0.061611324699488663	2352	0.0024232064886334404
SYF2	0.3881081081081081	0.2984	0.061585343579254916	2583	-0.002189087173876646
ABHD12	0.3708108108108108	0.27568	0.06150119501417092	2409	0.0020660733788116824
KIF21A	0.33513513513513515	0.22544	0.0614923652020453	2029	0.0015765662070442092
C1orf27	0.46054054054054056	0.38816	0.06142940388137327	3278	0.003327170966383993
MDFI	0.34	0.23344	0.06110576640000002	2088	-0.0016757113695865182
GGPS1	0.47675675675675677	0.40768	0.06109402271322136	3430	0.004543339874885736
CD207	0.32	0.20352	0.0609796096	1864	-0.0018317315182855291
PFKFB1	0.4572972972972973	0.38496	0.06092661651541268	3252	0.005686216757673465
EXOC5	0.43675675675675674	0.36032	0.06092596217268079	3060	0.002925205098647804
EPYC	0.5086486486486487	0.4448	0.06087640777209647	3721	0.006936625069668026
RAB9A	0.4627027027027027	0.39168	0.0606805686883857	3304	-0.0037097939581215147
KCNK15	0.5021621621621621	0.4376	0.06067307710737763	3664	0.0030856782661167056
ZNF26	0.43027027027027026	0.3528	0.06066466547845142	3001	0.003487897179058689
FANCG	0.37405405405405406	0.2816	0.06061787535427319	2452	0.002509334913844342
CHMP4A	0.4821621621621622	0.41472	0.060487672220891193	3484	0.003841525771075005
RCE1	0.38054054054054054	0.2904	0.060478942994886785	2519	0.0031798774746356734
MBD4	0.3945945945945946	0.3088	0.06034745408327247	2660	0.002943796970625814
TAC1	0.5216216216216216	0.46016	0.060341890543170185	3841	-0.0030804258047112724
PIGU	0.34594594594594597	0.24384	0.06022065191643537	2164	0.0021083656554092773
ALG3	0.41243243243243244	0.33152	0.060195000922132966	2835	0.002923417305450507
RYR1	0.36486486486486486	0.2704	0.060010209612856115	2365	-0.0019800007773066878
RPS23	0.4297297297297297	0.35344	0.059747807013586576	3004	-0.0031664065319494715
TNFRSF6B	0.4594594594594595	0.38912	0.059688620486778685	3282	-0.0040379125514281005
C19orf57	0.46594594594594596	0.3968	0.0596553845434624	3342	0.00491977926586194
PPIL2	0.4589189189189189	0.38864	0.05956552454170926	3278	0.004266871422084327
HN1	0.4097297297297297	0.32912	0.05955847702439734	2815	0.0027989937679596265
RPAP2	0.4702702702702703	0.40208	0.05948580070007308	3383	-0.003841061230659322
VRK1	0.34054054054054056	0.23808	0.05928577335164354	2118	0.002104331095042711
ELAC1	0.2913513513513514	0.1608	0.059028969934258595	1544	-0.0013188325879027428
SLC15A2	0.43891891891891893	0.3656	0.05898645738495255	3097	-0.0025237666680032146
SAT1	0.47135135135135137	0.404	0.058956096420745056	3397	-0.0033710389034263405
ACTBL2	0.37351351351351353	0.284	0.05885634477720967	2466	-0.002017658898457284
GDPD2	0.3005405405405405	0.17744	0.058839662908400286	1665	0.0029518430920534777
SLC22A5	0.49945945945945946	0.4368	0.058665511643535416	3654	0.00323601478513654
SNX10	0.36972972972972973	0.27936	0.058658063446018996	2430	0.0020528075382673433
TMEM145	0.34	0.23872	0.05861276160000002	2121	0.0016571009855483882
RBM24	0.46	0.3912	0.05856256000000002	3296	0.0034518674214779935
APEX2	0.4172972972972973	0.34	0.05853703433162892	2897	0.0036226408008846003
EPHA6	0.34864864864864864	0.2512	0.058454440204528856	2215	0.0029748387111000253
EBAG9	0.3162162162162162	0.20416	0.05831138979810079	1861	0.0014772206198981838
RAPGEF4	0.39135135135135135	0.308	0.058291880204528856	2649	-0.0024246076689810776
PCDHGC3	0.27135135135135136	0.124	0.05825555588020453	1277	-0.0012177892797227772
TEX14	0.30324324324324325	0.184	0.058100464572680796	1711	0.0015320770242178796
FAM129A	0.33783783783783783	0.23728	0.05783260627494522	2108	-0.0018134300482955223
RPL15	0.4189189189189189	0.34336	0.05759697102819576	2921	-0.002577670088760991
PCDHB18	0.34216216216216216	0.24416	0.057460839615485766	2159	-0.0022222341318555335
NAGA	0.4810810810810811	0.41712	0.05744991217414174	3497	0.004893405624981892
MOCS2	0.42486486486486486	0.35088	0.057393378996639856	2979	0.003067697239480514
FAM58A	0.4983783783783784	0.43712	0.05730711363506209	3654	-0.003826667082637069
C17orf89	0.39297297297297296	0.31216	0.05698389188721694	2678	0.0025001582742000456
H2AFZ	0.3183783783783784	0.21072	0.05696187341884589	1906	0.0018201688715218268
RPL23	0.4805405405405405	0.41712	0.05693011670299487	3496	-0.004445572271169812
MTERFD1	0.3210810810810811	0.21536	0.056713131028195765	1940	0.0016471787715015705
MAGEB18	0.25405405405405407	0.09072	0.05631334398130022	1037	0.009646436493271848
KIF22	0.3345945945945946	0.23616	0.056181997131921124	2095	0.001694115223688238
AGPAT5	0.4508108108108108	0.38352	0.05614279674390064	3231	-0.0030701515592566923
ZNF239	0.3827027027027027	0.3008	0.05598071865595323	2588	0.0019420628701536235
IL20	0.3545945945945946	0.26432	0.05587226411570489	2308	0.0017226418698088972
CCDC18	0.4562162162162162	0.39024	0.05584597833864136	3283	0.004372865893280968
POTEE	0.46324324324324323	0.39856	0.05574422881051859	3348	0.00582987129014379
SLCO4A1	0.4864864864864865	0.42544	0.05566990793396644	3559	-0.004063738263514521
PIGX	0.3572972972972973	0.26832	0.05566573625595326	2338	0.0020486355695552723
PAFAH1B3	0.4308108108108108	0.36048	0.05565212431146819	3050	0.003250230166205402
SERPINI1	0.4027027027027027	0.3264	0.05563250676406134	2785	0.004892611924227337
TRIM17	0.4189189189189189	0.3472	0.054945220628195755	2945	-0.0026246364546276117
ZNF454	0.31567567567567567	0.21152	0.05491042181329437	1906	-0.0016615230286829955
COL7A1	0.3762162162162162	0.29456	0.054773047744046746	2537	-0.0027792000271126844
C11orf68	0.36162162162162165	0.27568	0.05477073482425131	2392	-0.002384090266808723
GPBP1L1	0.4027027027027027	0.32784	0.05469040116406134	2794	-0.0027078284260070766
SLC6A3	0.5259459459459459	0.47136	0.05443888845697585	3919	-0.0033846925884556413
RPLP1	0.41243243243243244	0.34016	0.05439168572213294	2889	-0.002178918850591966
SQLE	0.3027027027027027	0.19328	0.054271767823520826	1768	0.0016765714854826328
C1orf50	0.44054054054054054	0.37392	0.05425980145975166	3152	-0.003124075849850799
PGK2	0.27837837837837837	0.15312	0.05404878714857559	1472	0.0020702277559009495
CAPN9	0.5232432432432432	0.4688	0.05401005159970781	3898	0.004897660975391434
ZRANB3	0.46918918918918917	0.40768	0.05393551285200875	3416	0.002968500904201462
NEO1	0.36648648648648646	0.28352	0.053928754377209634	2450	-0.004508949221625209
PLCG1	0.4518918918918919	0.38768	0.05391049955763329	3259	0.0038013818442995465
ALOX5	0.37189189189189187	0.29056	0.053878465654930596	2504	-0.0020319133346410594
GRIN2A	0.3254054054054054	0.22816	0.05383169226705625	2028	-0.0016508896115553014
TNNT1	0.518918918918919	0.46432	0.05368378201197957	3862	0.0028904465338833525
PSMD2	0.3464864864864865	0.25776	0.053612667717750195	2252	0.00237019641822136
PARP12	0.41027027027027024	0.33872	0.05359045626764057	2876	0.0032885061799297678
C17orf59	0.45675675675675675	0.39376	0.05357979724295106	3306	-0.005030792904047824
CPA4	0.4335135135135135	0.36672	0.05345040799883128	3094	-0.0027945970837899336
DYDC1	0.3605405405405405	0.2768	0.053371241373265155	2397	0.00429918491691657
HSPB1	0.3691891891891892	0.288	0.05335665741417095	2483	0.0017732858066850474
IFIT1	0.3362162162162162	0.24464	0.053192614446749456	2151	0.0015995856694300484
HSD11B1L	0.30108108108108106	0.1936	0.05316885738495251	1767	-0.0015616203795537362
PARP10	0.34756756756756757	0.26032	0.05303671162483565	2270	0.0016057823291241197
TIMM9	0.36108108108108106	0.27824	0.05296204951468223	2407	0.00252800948400818
PLA2G10	0.47081081081081083	0.41088	0.05284044517633309	3439	0.004195297780569452
FAM27C	0.41783783783783784	0.34896	0.05281537712899928	2954	0.00394946486277351
BTG4	0.3362162162162162	0.24544	0.05280055044674946	2156	0.008619450618259585
ARMC8	0.3745945945945946	0.29584	0.05279980469948869	2542	0.002678821020394527
ITGAD	0.4254054054054054	0.35824	0.052633861348137315	3026	0.004748833586234508
VPS25	0.31135135135135134	0.21056	0.052604150388312634	1892	0.0011519754487884194
TADA2A	0.3891891891891892	0.31472	0.05241954658173851	2687	0.002318097993212394
STIL	0.3491891891891892	0.26384	0.052321544246603346	2295	0.0021764995642599813
SMAD9	0.3027027027027027	0.1984	0.052266366223520835	1800	-0.0012972568869783045
GPS1	0.33675675675675676	0.24736	0.05221814362132944	2169	0.0019883923114838494
PRLH	0.2762162162162162	0.1552	0.05220835810080351	1481	0.00470625708816894
DDX55	0.3254054054054054	0.232	0.05206467786705624	2052	0.0018041787719720761
RYR3	0.3054054054054054	0.2032	0.05198222165084003	1835	-0.0016148587506292773
IGFBP5	0.39513513513513515	0.32288	0.05188028061826152	2749	0.0025046020503194273
BMX	0.37945945945945947	0.30352	0.05186509097326516	2599	-0.0018940837717646556
PNP	0.3989189189189189	0.32768	0.05176212147143897	2786	0.0024402959050092475
ZNF207	0.3978378378378378	0.32672	0.05152898681548575	2778	0.0028684103009708807
KCNQ1	0.37027027027027026	0.29264	0.05146190344601898	2514	-0.0024795902234935703
SEPT12	0.42648648648648646	0.36128	0.051367484755588	3047	0.008546712694139659
CDC23	0.3389189189189189	0.252	0.05136203360116872	2202	0.0015124545847876618
SNORD97	0.5567567567567567	0.50864	0.051263436594302395	4209	-0.004293856151785712
CTNNBL1	0.32054054054054054	0.22704	0.05119907653002192	2012	0.0018034587627305438
CUTC	0.48	0.42336	0.05116631039999997	3534	-0.004972043849061402
HBP1	0.33945945945945943	0.25312	0.05116299021650838	2210	-0.002200663551504732
SLC35F2	0.3940540540540541	0.32304	0.05092375591643537	2748	-0.002660580422521236
RBP7	0.38324324324324327	0.30992	0.05082497709159975	2646	-0.0021241189882886947
TLK1	0.4383783783783784	0.37632	0.05055886022965671	3163	-0.0035263608669163725
IFI6	0.3675675675675676	0.29088	0.050494742327538346	2498	0.0018554947313094716
C12orf50	0.37351351351351353	0.2984	0.05046978477720965	2556	0.005090263628477187
TACSTD2	0.3362162162162162	0.25024	0.050421286446749446	2186	-0.002544665542461997
BCR	0.44432432432432434	0.38352	0.050336514786267335	3219	-0.004272331964968974
RCAN3	0.4135135135135135	0.34736	0.050334456258290715	2936	-0.0035011954829042386
EIF2S1	0.34864864864864864	0.26688	0.05033094580452884	2313	0.0020996325674926047
CNKSR2	0.37243243243243246	0.29744	0.05023536312753838	2548	-0.0015733232105179025
P2RY13	0.3264864864864865	0.23744	0.05021567225829071	2088	-0.0018551401481015184
CSE1L	0.29243243243243244	0.188	0.050172727538349164	1716	0.0014569774752783119
MMP10	0.4843243243243243	0.42944	0.0501513375322133	3580	-0.005873240034602508
UTS2R	0.4135135135135135	0.34768	0.05011204345829073	2938	-0.002044978970856248
OXTR	0.5281081081081082	0.4784	0.05003161384952526	3967	-0.005262577800360223
ZWILCH	0.34324324324324323	0.26048	0.049966093632140246	2263	0.0020716776722746136
PFKP	0.4502702702702703	0.39152	0.049455405889262255	3280	-0.0038493683360010405
SLC7A2	0.5410810810810811	0.49328	0.049443577903871466	4084	0.004784819134894628
EPHX3	0.4594594594594595	0.40208	0.049434668486778695	3363	-0.0026604467174567584
SCARNA10	0.5216216216216216	0.472	0.04930511614317022	3915	-0.004240121469397526
FAM83A	0.3891891891891892	0.31968	0.049272922581738494	2718	0.0030422259268194445
GRM8	0.44432432432432434	0.38528	0.048983426786267346	3230	0.004375167052534129
AMOTL1	0.26756756756756755	0.1504	0.04897224321402483	1435	-0.0013144754562578334
TRIOBP	0.29567567567567565	0.19632	0.04888256278626734	1774	-0.0015645430662301312
CCDC102A	0.27513513513513516	0.16384	0.048855796985829085	1533	-0.001394555318255476
OLAH	0.5308108108108108	0.48272	0.048741518473630424	3999	-0.002773279780729269
PHACTR1	0.3935135135135135	0.32592	0.048629038917750174	2765	-0.002096246516205967
IFI27	0.3291891891891892	0.24448	0.0485950518790358	2137	0.0016844912979527577
CLEC9A	0.3362162162162162	0.25392	0.04856597764674947	2209	-0.0019275219970975965
GPRASP2	0.34216216216216216	0.26176	0.04855664761548577	2269	-0.002145140296718504
APOA1BP	0.43135135135135133	0.37088	0.04851201391263695	3116	0.003987968680069035
EXPH5	0.45675675675675675	0.40016	0.04849870924295105	3346	-0.0035115390550331006
RAB36	0.432972972972973	0.3728	0.04848575532505479	3131	-0.004329892412518385
MYO19	0.2756756756756757	0.16592	0.04846763175924033	1547	0.001347722838405038
NBPF15	0.47783783783783784	0.42416	0.048417293669539826	3535	0.003934070671317918
FOXN4	0.3308108108108108	0.2472	0.048327952549306066	2157	0.002933924061054934
VAMP2	0.42702702702702705	0.36624	0.04822034421154128	3079	-0.0030302409168289075
C1orf158	0.3043243243243243	0.21072	0.04821037597545654	1880	0.003613889243441608
SLC9A8	0.41027027027027024	0.34672	0.04810693626764061	2926	0.003744288878310907
UBR7	0.38756756756756755	0.31984	0.04791099383024103	2716	0.002258124771352554
GLYATL3	0.23621621621621622	0.08944	0.04779858720350621	996	0.002774012894585866
AFAP1	0.3108108108108108	0.22096	0.04778003851687363	1956	-0.0017501031310715842
BNIP1	0.34216216216216216	0.26368	0.04754780281548574	2281	0.0023371355646097285
FOXP4	0.48702702702702705	0.43552	0.04751765465478452	3623	-0.004283119204135646
CNTF	0.3918918918918919	0.32592	0.04735540853060628	2762	0.00277856778380861
FOXO1	0.32054054054054054	0.23552	0.04727656773002191	2065	-0.0018763651586484117
ICOSLG	0.4297297297297297	0.37088	0.047115666213586566	3113	-0.003034721656432587
DQX1	0.3091891891891892	0.22032	0.047057052311468235	1949	0.0015611847875114098
HES4	0.42162162162162165	0.36176	0.046894494218845874	3041	-0.00449664679350587
RPS10	0.42864864864864866	0.37008	0.046780457588312625	3106	-0.0025897646430407734
C2orf48	0.3567567567567568	0.28384	0.04671023789159973	2434	0.0025058757938511526
HDAC5	0.3827027027027027	0.31584	0.04670645305595323	2682	-0.002409135232688685
OTOP2	0.28054054054054056	0.1792	0.046590354886778686	1639	0.008628893231129666
IRX2	0.3956756756756757	0.33168	0.0465476179214025	2805	-0.0027143150507769236
HEY1	0.3935135135135135	0.32912	0.04653291091775015	2785	-0.0020835237984827464
L1CAM	0.3518918918918919	0.27808	0.046499417179254945	2389	-0.0022097255071650192
SYNGR2	0.37243243243243246	0.30384	0.046387171127538374	2588	0.00286857582490651
BEX2	0.37189189189189187	0.3032	0.046373339254930576	2583	-0.0028814682293011352
CITED1	0.48324324324324325	0.43264	0.04634666254024834	3598	-0.0034043248791672267
WWC3	0.36972972972972973	0.3008	0.04621943304601898	2564	-0.0033140279822557023
KDM6B	0.42162162162162165	0.36288	0.04608289741884591	3048	-0.003128324358957449
TNFRSF18	0.4643243243243243	0.41184	0.045984892559240306	3433	0.003452480244012001
FOXK1	0.3762162162162162	0.30928	0.045884522944046734	2629	-0.0022105989340877956
SLC5A5	0.31513513513513514	0.2312	0.04585671339663989	2028	0.002761223657191436
CADM2	0.4562162162162162	0.40288	0.04582094153864134	3362	0.004950399585470372
NCCRP1	0.34864864864864864	0.27536	0.04573275060452885	2366	-0.001804775266046216
MFSD3	0.3497297297297297	0.27712	0.045515389456829806	2379	0.0018322054993155945
ZFP41	0.3210810810810811	0.24	0.04549306062819577	2094	0.0017122196309722316
PARP1	0.4254054054054054	0.36816	0.04542797334813732	3088	0.002663271583932313
ALDH1L1	0.312972972972973	0.22928	0.04538276341154128	2012	-0.0014588658096098754
CEBPD	0.3637837837837838	0.29504	0.04529003974404674	2517	-0.0020757199001804174
UBTD1	0.2983783783783784	0.20928	0.045231538283710744	1860	-0.0016724181778261717
FOXO3	0.34324324324324323	0.2696	0.04513176403214024	2320	-0.0022548204223001465
GABARAPL1	0.2594594594594595	0.14896	0.04513012950299489	1411	-0.0015238922341170155
IGBP1	0.41135135135135137	0.35248	0.04496778385858291	2964	-0.003941162646949772
TREX2	0.37567567567567567	0.31024	0.04488335569437544	2634	-0.0023002176413514036
SCN4B	0.29945945945945945	0.21184	0.04479978225975164	1878	-0.0019882611150690427
ZNF75A	0.4118918918918919	0.35344	0.04473509700628198	2971	0.0034020171275009246
CCDC41	0.36702702702702705	0.3	0.044708838568298055	2554	0.0021355963326329967
FOXL2	0.47945945945945945	0.4304	0.04463721326515703	3577	-0.0025514203924529187
TMPRSS5	0.3956756756756757	0.33456	0.04462884672140248	2823	-0.002005489751100272
SPDYC	0.29621621621621624	0.20784	0.04454658114945217	1847	0.001833534907156073
C17orf80	0.27945945945945944	0.18352	0.044417999081373255	1664	0.0016805133932840746
TCHP	0.35945945945945945	0.29136	0.044320453394886765	2486	0.002193581219244651
PPFIBP2	0.35027027027027025	0.28	0.04428926223520815	2398	-0.0020870179487661807
PBX1	0.40378378378378377	0.34464	0.04426461444674944	2901	0.0025099981318914134
GMFB	0.4297297297297297	0.37472	0.04425256221358656	3137	0.002832833073578881
TUBG1	0.2708108108108108	0.17056	0.04424778165200877	1567	0.0012872199173345692
CLCN2	0.37891891891891893	0.3152	0.04422850711468228	2671	0.002531077317489705
STK38L	0.37891891891891893	0.31536	0.04412761751468228	2672	-0.0022025173554821205
OPLAH	0.4789189189189189	0.4304	0.04411917089846602	3576	0.00432047935175338
DMC1	0.4448648648648649	0.39232	0.043989765591234485	3275	0.003749880900518557
COX16	0.33675675675675676	0.26368	0.04387797082132942	2271	0.0017419839584970683
TINF2	0.4486486486486487	0.3968	0.043835369934258614	3310	0.0026765830018997973
HTATIP2	0.42648648648648646	0.37168	0.04374470075558799	3112	0.0028480056478149556
ARL6	0.47675675675675677	0.42848	0.04370189471322132	3560	0.004455855640549523
REXO2	0.31189189189189187	0.23184	0.04352676662790357	2026	-0.0014687280334103625
APOC1P1	0.372972972972973	0.30928	0.04345472016829804	2623	0.005219072246756842
PLXNB1	0.36108108108108106	0.29504	0.04333094551468222	2512	-0.0028008027825565038
NAA40	0.4486486486486487	0.39744	0.043327056334258596	3314	0.005145240084383279
KLF6	0.36486486486486486	0.29984	0.043222344012856094	2549	-0.002144343903460812
RRP15	0.3837837837837838	0.32288	0.04303849829539812	2728	0.0022182742098465365
KLHL29	0.26	0.15696	0.04296355840000001	1462	-0.0014267998949282915
SNRPB	0.3654054054054054	0.30096	0.04294418869948866	2557	0.0021288428655471025
TCF7L2	0.22486486486486487	0.08752	0.042904457050693935	963	-0.0011544319221135362
CDH8	0.40756756756756757	0.35104	0.04288224053294375	2948	-0.0032805966373452345
RNF145	0.29405405405405405	0.2088	0.042870346705624535	1849	-0.0015424419367365883
PPP1R3B	0.26	0.15728	0.0428630016	1464	-0.0014581657363141342
GIPC2	0.31405405405405407	0.23616	0.04285840326778671	2057	-0.0017133054663612958
PCDHA3	0.43675675675675674	0.38464	0.042808534972680785	3212	-0.0032347917769546125
CSRP1	0.2983783783783784	0.21504	0.042787455083710735	1896	-0.0018706057065214512
AKAP5	0.4437837837837838	0.39264	0.04277787714945218	3275	0.005495841382396311
PIGY	0.33513513513513515	0.26384	0.04270401320204529	2269	-0.001745577578165686
ST6GALNAC4	0.47081081081081083	0.42304	0.042699977976333084	3515	0.0056378996962461675
POLG2	0.2508108108108108	0.14272	0.042537064419576325	1356	0.001353897627498921
PIP5K1A	0.43783783783783786	0.38656	0.042273338642512794	3226	0.004964198276390026
UCN2	0.37405405405405406	0.31248	0.042272684954273214	2645	-0.0027574230935458388
CAP2	0.49783783783783786	0.45344	0.04223467918305334	3755	0.005966226406795334
FOXK2	0.33945945945945943	0.27024	0.04220306701650839	2317	0.0020666981618804687
DRD1	0.43513513513513513	0.38368	0.0421322434290723	3203	-0.0029772587933034563
MAPKAPK5	0.31189189189189187	0.23504	0.04203275062790356	2046	0.0016278596783438348
SLC38A9	0.37891891891891893	0.31872	0.041997108714682256	2693	0.0024280599095050258
CCNF	0.2875675675675676	0.20192	0.041923419516727546	1794	0.001463870631447766
ARSH	0.3643243243243243	0.30144	0.041866139694375464	2558	-0.0022793036016194
AP3S2	0.4291891891891892	0.37728	0.041863161716873626	3152	0.0035261430894335784
TNFRSF12A	0.3318918918918919	0.26144	0.04180135430357925	2248	-0.0018906921342170188
TCHH	0.43405405405405406	0.38304	0.04168328024075969	3197	0.007782027729048693
STX2	0.47945945945945945	0.43392	0.04159480686515706	3599	0.005173119998205809
SOD3	0.2735135135135135	0.18256	0.04148148847450693	1647	-0.0014713978131474293
NR3C2	0.307027027027027	0.22976	0.04147593772505477	2004	-0.001870654799583436
UBE2V1	0.30972972972972973	0.23344	0.04143827187845142	2032	0.0025486778885602463
KDM3A	0.4627027027027027	0.41568	0.04130392868838568	3454	-0.004500406004975324
C1orf43	0.29405405405405405	0.21296	0.04111582510562454	1875	0.0013593516147139256
FAM132A	0.4810810810810811	0.43632	0.04106386417414175	3617	-0.003090871865927651
MC5R	0.3021621621621622	0.22416	0.0410542666425128	1960	0.0038255483203820558
MACC1	0.28540540540540543	0.20112	0.04100699103462383	1785	-0.001713420709661189
SLC1A2	0.34	0.27328	0.0409180416	2337	0.002290578141738913
SP110	0.3848648648648649	0.32752	0.04085161380745072	2759	0.002261154389394008
B3GNTL1	0.4275675675675676	0.3768	0.040835784835646455	3146	0.004113120969009803
PLXND1	0.44	0.39088	0.0408128256	3257	0.003528170078525445
CDSN	0.38	0.32192	0.04076751360000001	2715	-0.0031200535899052148
WDR38	0.31135135135135134	0.23744	0.040561910388312625	2060	0.00430098680126681
SYNE2	0.3535135135135135	0.29072	0.04045368583666912	2471	-0.002280205182224185
SGK1	0.3308108108108108	0.26272	0.04041399414930606	2254	-0.0017395249487380897
PDF	0.37567567567567567	0.31744	0.040364059694375454	2679	0.002290979205129489
CDH24	0.3940540540540541	0.33904	0.04033047591643537	2848	0.0033909114844221885
RPUSD4	0.39135135135135135	0.336	0.04025988020452884	2824	-0.002279413998264814
ASTN1	0.29243243243243244	0.2128	0.04023288753834917	1871	-0.0014855765643033846
CBR3	0.38432432432432434	0.32784	0.040226120667348424	2760	-0.002404946936488181
TLE1	0.35567567567567565	0.29392	0.0401162198673484	2495	-0.002206890798808335
PGS1	0.41027027027027024	0.35808	0.04010040826764059	2997	0.003437495167207765
PELI1	0.23513513513513515	0.12352	0.040031341375018265	1207	-0.0011328876824012357
LRRC4B	0.32594594594594595	0.25744	0.03996540607859752	2212	-0.0015416586605728566
COQ2	0.35081081081081084	0.28832	0.0399398025817385	2451	0.0029489320903773675
BVES	0.3027027027027027	0.22736	0.039936356623520824	1981	-0.0017069479590990431
RPE	0.3810810810810811	0.32448	0.03993551995792549	2733	0.00297816403716467
ZACN	0.3567567567567568	0.29568	0.039848721091599724	2508	0.0036605226719791718
TFF1	0.5464864864864865	0.5088	0.03977003991234471	4191	0.004453186784232516
LY6G6C	0.46216216216216216	0.41696	0.03973822253440467	3461	-0.0036205591762800923
PKP2	0.39837837837837836	0.34496	0.03970793075938641	2893	-0.0037262192510109588
PPP1R1A	0.26972972972972975	0.18224	0.039542709500073055	1638	-0.001476901610368331
BFSP2	0.4243243243243243	0.37488	0.03951611781329438	3128	0.006275737659607312
SLC7A3	0.4237837837837838	0.37456	0.0392975017981008	3125	-0.002199856682382902
TPM3	0.34054054054054056	0.27696	0.039261018151643554	2361	0.0023899296538312316
PDLIM5	0.3886486486486487	0.3344	0.03922441209642079	2809	-0.00316568613214519
PTPN1	0.24216216216216216	0.13936	0.03922130318305332	1319	0.0016127218626282782
IL24	0.3324324324324324	0.26704	0.03920096053294375	2284	0.0024102502748082092
CLTB	0.37027027027027026	0.31296	0.03915611144601898	2641	-0.002457275327798901
AQP4	0.3583783783783784	0.29888	0.03910580768911615	2531	-0.001931503972569729
RHCG	0.48162162162162164	0.4392	0.039062746413440506	3636	-0.0022798870678621347
TTC23	0.2724324324324324	0.18864	0.03863438064105186	1683	-0.0012742178953823028
CDC40	0.42162162162162165	0.37312	0.03854625741884589	3112	-0.003696987879831807
FAM161A	0.42486486486486486	0.3768	0.038531913396639854	3141	0.0030668351517923005
SLC4A9	0.3464864864864865	0.2856	0.03848552531775019	2426	0.003258135163532657
NTS	0.587027027027027	0.55328	0.038481972060189926	4544	-0.004347299412782975
BEX4	0.39297297297297296	0.34112	0.038064903087216946	2859	-0.003303898361098328
EEF1G	0.3254054054054054	0.26048	0.03803884746705626	2230	-0.0014370920921518335
MGP	0.29567567567567565	0.2224	0.03796234518626734	1937	-0.0015744089190736041
ACBD7	0.42702702702702705	0.38	0.037952081811541284	3165	0.003558047457172473
HS3ST5	0.2632432432432432	0.17728	0.03786880671322132	1595	0.0026769457854933835
APBA1	0.29945945945945945	0.22768	0.03783778545975164	1977	-0.0019571179286116966
PGM5P2	0.3286486486486486	0.26496	0.0378061326585829	2264	-0.0021283466492797356
ALS2CR12	0.3810810810810811	0.32784	0.03774372475792547	2754	0.0028840696666242306
CLNK	0.5227027027027027	0.48528	0.03772143701271	4000	-0.003140348228951115
CMTM7	0.3124324324324324	0.2448	0.03768698483564644	2108	-0.0014913716519644742
NFATC1	0.252972972972973	0.1624	0.037621565054784534	1483	-0.00124328957525108
UQCC	0.2735135135135135	0.19328	0.037452483674506924	1714	0.0014084486998158425
IL8	0.4556756756756757	0.41264	0.037368551802483566	3422	-0.0037396002080678442
ACTL6A	0.3372972972972973	0.27648	0.03732827636406135	2352	0.002679575575254923
POLR2G	0.387027027027027	0.33536	0.0373235900493791	2812	0.0026474526161451377
GPATCH3	0.3518918918918919	0.29424	0.03725072597925494	2490	-0.002206136049766956
EEF1A2	0.44756756756756755	0.404	0.03710072753834912	3353	0.0020611206384526636
ORAOV1	0.24702702702702703	0.15472	0.03708407368181155	1424	0.001817660398367571
ZNF382	0.4508108108108108	0.40768	0.03702740474390067	3382	0.0032357694754977994
C15orf26	0.4043243243243243	0.35568	0.036969896840321384	2971	0.007198886450997808
IMPAD1	0.25027027027027027	0.16112	0.03667555378115413	1470	0.0014365615984463934
FAM101A	0.29567567567567565	0.22528	0.03667302678626733	1955	-0.0018730264710400874
TMX4	0.3227027027027027	0.25984	0.036620208731628905	2221	-0.0020568525979015343
SULT1E1	0.5805405405405405	0.54816	0.036547933611102965	4500	-0.0033236932259041174
CNN2	0.22486486486486487	0.11888	0.03643175305069394	1159	-0.001376561080886457
CDC14B	0.21675675675675676	0.1032	0.03633325159970782	1046	-0.0011064915998737338
ANXA5	0.3145945945945946	0.25072	0.03610924054813733	2149	-0.001965137534032795
ALG8	0.3081081081081081	0.24272	0.036017607881957646	2087	0.0028285918013346138
C9orf85	0.3291891891891892	0.26912	0.03593994787903579	2291	-0.001703484503571303
ASAP1	0.45675675675675675	0.41568	0.035836872442951063	3443	0.0044340973178581275
KATNAL2	0.48	0.44112	0.03581314559999997	3645	0.005612967358202813
BATF3	0.2745945945945946	0.19904	0.03578526978056978	1752	-0.0014587807372196686
SMC6	0.4167567567567568	0.37136	0.03577794470241052	3092	0.004049777648597677
CDCA4	0.4145945945945946	0.36896	0.03575719626705622	3073	0.003246793906348879
IL27	0.3308108108108108	0.27168	0.03562577014930608	2310	0.002274470994961233
CFHR5	0.24594594594594596	0.15856	0.03534813472724617	1446	0.0021517930865869142
PQLC1	0.32972972972972975	0.27088	0.035345720267640615	2303	-0.0017001399479697758
FUBP3	0.4118918918918919	0.36656	0.03528869700628197	3053	0.002216858171821888
CACNG1	0.38324324324324327	0.33408	0.03526593709159974	2797	0.002163322396185535
FGD4	0.38594594594594595	0.33728	0.035196474792111014	2822	-0.00289818690429929
STAG3L4	0.4145945945945946	0.36976	0.03516622026705625	3078	0.003198862146361331
SERHL2	0.4648648648648649	0.42544	0.03510014898582911	3519	-0.004459123783251667
WFDC3	0.33945945945945943	0.28336	0.03493983501650838	2399	0.0027783885736475788
GREM2	0.37243243243243246	0.32224	0.03486729912753835	2703	-0.0025105191480053178
TH	0.32594594594594595	0.2672	0.03484491967859752	2273	0.0030438734280861515
CSRP2BP	0.2654054054054054	0.18912	0.0346736548184076	1673	0.0014225641504715674
CHRNA1	0.3978378378378378	0.35168	0.03459612281548575	2934	0.0023226024846738644
IL17C	0.29621621621621624	0.23056	0.03458613314945217	1989	0.003037345347293773
PHF23	0.43243243243243246	0.3904	0.03458564861943025	3240	-0.003180937235270507
PCDHGA7	0.37189189189189187	0.32208	0.0345680528549306	2701	-0.002538980005584687
C17orf96	0.46054054054054056	0.42144	0.03448591588137329	3486	-0.005415027692483766
NMT1	0.2967567567567568	0.23152	0.03446306228078891	1996	0.0016378738942764489
ZDHHC12	0.3535135135135135	0.30096	0.0343948826366691	2535	0.0019493270191519307
PARP14	0.34756756756756757	0.29408	0.03432016762483564	2481	0.002019113181142844
TMEM139	0.32432432432432434	0.26624	0.03430252974842954	2264	-0.0020709461938343415
COX6A2	0.29621621621621624	0.23136	0.03421659714945217	1994	0.003593508548635196
ANKRD13B	0.33675675675675676	0.28144	0.034196639621329426	2382	0.002061004476489857
C3orf27	0.24864864864864866	0.1664	0.034137190474799135	1500	0.004892541758984987
IL17RC	0.4189189189189189	0.376	0.034117060628195764	3125	-0.0033596646027586876
COBL	0.31513513513513514	0.25536	0.03410142379663989	2179	-0.0019774538930373334
FRS2	0.33297297297297296	0.27712	0.03407550633046019	2348	0.002666232001749732
SH3BGRL2	0.3583783783783784	0.3072	0.03406322208911616	2583	-0.002497073334065468
PNLIPRP2	0.3518918918918919	0.29968	0.03401980117925494	2524	0.004799877433707212
MIB2	0.3281081081081081	0.27136	0.03401868100628195	2303	-0.002205423572793204
TCEAL8	0.3891891891891892	0.34288	0.033901530581738504	2863	-0.005518256924717103
PAPPA	0.2918918918918919	0.22656	0.03387144295222791	1956	-0.001861034867678718
CNIH2	0.34324324324324323	0.28976	0.033855066432140236	2446	0.0025316913229409305
ARF6	0.29081081081081084	0.22544	0.03374773408444121	1947	0.001793221412331279
EIF4B	0.4221621621621622	0.38016	0.03369926556143172	3157	-0.00453738733928356
ZCCHC7	0.37189189189189187	0.32368	0.03353483685493057	2711	-0.002234828629339583
MRGPRF	0.24864864864864866	0.16832	0.033494528074799135	1512	-0.0014326487112157722
RWDD1	0.4	0.35568	0.03349173760000002	2963	-0.0025223716843655033
AMZ2	0.21891891891891893	0.12064	0.0333714834606282	1159	0.0013225675761104221
TRPC4AP	0.2772972972972973	0.20864	0.033363141488385685	1817	0.0018509165102864136
ANKRD1	0.46864864864864864	0.43184	0.03314577028020452	3566	-0.0027437892358668416
RNF112	0.33513513513513515	0.2816	0.03301699880204529	2380	-0.002253816673994372
TM9SF1	0.3637837837837838	0.3152	0.03298760134404676	2643	0.001873630936634427
PRSS16	0.21675675675675676	0.11856	0.03292701799970782	1142	-0.001234814315000427
ENPP2	0.2864864864864865	0.22176	0.032897009339371806	1916	-0.0015028494288766962
ANXA9	0.5172972972972973	0.48448	0.03287562339108841	3985	0.003443897858062649
PSCA	0.43189189189189187	0.392	0.032866606281957596	3249	0.0032600379821338564
KLF13	0.3178378378378378	0.26128	0.03275365276143168	2221	-0.0015117028061819057
HAS1	0.34594594594594597	0.29488	0.032724383116435385	2483	-0.0016894054608393237
NME1	0.23567567567567568	0.15136	0.03263317450518627	1382	0.0012954699103012183
DNPEP	0.3248648648648649	0.27008	0.03259397402366693	2289	0.001991635778309041
FAM5B	0.387027027027027	0.3424	0.03255215964937911	2856	0.004052523949760643
ADAT3	0.38	0.33456	0.03246960639999999	2794	-0.002351365314471796
DIRAS2	0.3848648648648649	0.34016	0.032412138607450694	2838	-0.0024508795226150727
FOXQ1	0.26594594594594595	0.19584	0.03237394056508401	1716	-0.0016210658940123096
CACNG4	0.41405405405405404	0.37296	0.032341598078597496	3097	0.0027453697103063967
POLE	0.312972972972973	0.25616	0.03233413621154129	2180	0.0017267897672848902
CTPS2	0.2572972972972973	0.18432	0.032228036796493775	1628	0.0015682673610327275
FAM127A	0.39135135135135135	0.34784	0.03216321460452886	2898	-0.002613466842118296
LAMP2	0.4572972972972973	0.4208	0.0320481781154127	3476	-0.0030659945553649106
BARX2	0.32432432432432434	0.27056	0.03198355374842951	2291	-0.0021811359461623653
SNX33	0.31513513513513514	0.25952	0.0319595229966399	2205	-0.0019419961070095543
MTMR3	0.3989189189189189	0.35664	0.03194421427143898	2967	-0.003392630251926547
C1orf56	0.39513513513513515	0.35248	0.03188962461826151	2934	0.0031558468672639394
GAS2	0.30648648648648646	0.24928	0.03179344799883125	2125	-0.001842018829488912
PROK1	0.4756756756756757	0.44112	0.031680494029510606	3637	-0.003640798447193277
TSEN15	0.4427027027027027	0.40544	0.031604089380277534	3353	0.0037721400487848145
H2AFY2	0.2524324324324324	0.17936	0.031552123343754554	1588	-0.0012845034630498365
CDA	0.29243243243243244	0.23232	0.03154414513834917	1993	-0.0018506534063320427
HYI	0.29405405405405405	0.23456	0.03144939310562454	2010	-0.0018612126232234343
PATL1	0.35783783783783785	0.31088	0.03140154378845874	2605	0.0028672090734318317
SEMA3E	0.3772972972972973	0.33312	0.03138431614784511	2780	-0.0041563021889636145
SAG	0.28594594594594597	0.22496	0.031158082402921856	1935	0.004803075047132245
NCOA5	0.3054054054054054	0.24928	0.031131943250840018	2123	0.001634437691397326
C1orf127	0.3956756756756757	0.35424	0.031073262721402494	2946	0.004664441784232266
SNX27	0.3675675675675676	0.32272	0.03095771832753836	2697	0.003335534399619148
RAB8A	0.352972972972973	0.30608	0.030904953249379103	2566	0.0022003099286901353
NSL1	0.3978378378378378	0.35696	0.030854503615485748	2967	0.0024739859505190664
C4orf46	0.32432432432432434	0.27264	0.030853697748429526	2304	0.0022687265851016603
RPL14	0.40378378378378377	0.36368	0.030778201646749437	3020	-0.002579513446015365
CST6	0.307027027027027	0.252	0.030761595325054767	2143	-0.0017157711745223862
EFNA4	0.2664864864864865	0.20064	0.030758637879912336	1747	-0.0016704164860084243
PSMD4	0.33513513513513515	0.2856	0.030748198802045285	2405	0.002376601754860674
TNK1	0.47675675675675677	0.44336	0.030728915513221364	3653	-0.006322034546988278
AP3B2	0.2891891891891892	0.23024	0.030619929543900647	1974	-0.001750700268117044
FAM157B	0.4308108108108108	0.39376	0.03055101711146821	3258	-0.0022862257032102767
ZNF394	0.34378378378378377	0.29648	0.030286899592695374	2489	-0.001871017898835995
ADCY9	0.4410810810810811	0.40544	0.030170926487655195	3350	0.003518642986688837
FAM13A	0.21837837837837837	0.13248	0.030138165743170197	1232	-0.0011530029666867833
PLEKHN1	0.29405405405405405	0.23776	0.02993796910562454	2030	-0.0020578954054621392
RAD1	0.24486486486486486	0.17344	0.029877368445288526	1537	0.0014510895060297804
PPP5C	0.26756756756756755	0.20432	0.02984574081402483	1772	0.0017538853831303449
GLP1R	0.432972972972973	0.39712	0.02976130092505482	3283	-0.002593120999040017
NDUFS2	0.39297297297297296	0.35312	0.02973402308721694	2934	0.0025269761499931605
RGPD4	0.3545945945945946	0.31008	0.029587720115704874	2594	-0.0023871181383751635
PIAS1	0.41243243243243244	0.37488	0.029565496922132957	3106	-0.0039069415409908916
TSPYL5	0.2691891891891892	0.2072	0.029530979576333105	1793	-0.0011870299370007151
CCL14	0.3335135135135135	0.28592	0.029481017296128544	2404	-0.0020965710918424635
CFI	0.23783783783783785	0.1648	0.029407797107377655	1470	-0.0014186237050307228
PSME2	0.35405405405405405	0.30976	0.02940301559211104	2591	0.0021342230770696443
POLE3	0.3324324324324324	0.2848	0.02940028213294375	2395	0.0021770169435071257
MCL1	0.24972972972972973	0.1816	0.029386377910883853	1597	-0.0013473872380956652
SBNO2	0.3427027027027027	0.2968	0.029354902439737027	2489	-0.0021289721778581044
TDG	0.27783783783783783	0.21888	0.029285409734404678	1882	0.0016305912817810076
LARP6	0.20432432432432432	0.11168	0.029276007110591674	1076	-0.0011180519859711499
ZBTB11	0.2935135135135135	0.23856	0.029239309015047482	2034	0.0016982544293122719
BLZF1	0.4145945945945946	0.37776	0.029186060267056245	3128	0.00327836673556165
NOTCH2	0.2702702702702703	0.20944	0.02918090539196495	1809	-0.001559524323467508
MAFA	0.2583783783783784	0.19408	0.029092340013440483	1691	0.0021627124905048956
WBSCR17	0.4383783783783784	0.40384	0.029088857029656717	3335	-0.003265056522396251
GFOD2	0.40054054054054056	0.36256	0.02898297101650842	3007	-0.0021484407760355368
TAX1BP3	0.20756756756756756	0.11952	0.028799264705916722	1131	-0.0010730868842039
KIAA1586	0.4362162162162162	0.40192	0.028744900889992684	3319	-0.006927191857497549
CSGALNACT1	0.21243243243243243	0.128	0.028743538349159967	1193	-0.0012417907808715204
ABHD1	0.4535135135135135	0.42064	0.028736497339371767	3468	0.004030427893153891
XPO1	0.3027027027027027	0.25088	0.028688151823520833	2128	0.0019151164074496547
ERCC8	0.40756756756756757	0.37072	0.02867800373294376	3071	0.0031893306261263363
CLEC4F	0.2632432432432432	0.2016	0.028654445113221315	1747	-0.0013833549244432987
RHOXF1	0.4843243243243243	0.45392	0.0285266847322133	3733	-0.0028375218446340827
EFNB3	0.2756756756756757	0.21792	0.028507951759240327	1872	-0.0017007368678923784
CBX6	0.29081081081081084	0.2368	0.02849668768444121	2018	-0.0016429876209871157
RRAS	0.25891891891891894	0.1968	0.028308766574141716	1709	-0.001609087567751292
MMP12	0.4756756756756757	0.44496	0.028277946829510597	3661	-0.0036502173980675996
MRPS14	0.4259459459459459	0.39152	0.028142038467786703	3235	0.003272459892493729
SCD	0.2578378378378378	0.19584	0.028127045020891153	1701	0.0017738973917550006
TPCN2	0.3145945945945946	0.26624	0.02808602134813734	2246	0.00345213457269678
ASS1	0.26054054054054054	0.19968	0.02800927086515705	1730	-0.0012019652853684766
XRCC3	0.3497297297297297	0.30736	0.02784071425682978	2568	0.0024976727329014048
FGF9	0.28	0.22496	0.027792998400000022	1924	-0.001450794956444636
DNAJC1	0.3481081081081081	0.3056	0.02778789493060629	2554	0.00257479777312504
ARID4A	0.46378378378378377	0.4328	0.027779558100803473	3563	0.0033240442911653574
ZNF707	0.23783783783783785	0.16976	0.027748379507377657	1501	0.0012735533430575955
PACS1	0.2681081081081081	0.21008	0.02774835123330898	1809	-0.0015827139333348995
TESC	0.3443243243243243	0.30144	0.027693166721402478	2521	-0.0018780996640601825
BSPRY	0.35081081081081084	0.30896	0.02761194338173851	2580	-0.0025399658492640215
WIPI2	0.40594594594594596	0.3704	0.027595951029948877	3066	-0.0026581311763853844
PAIP2	0.21135135135135136	0.13072	0.02758167531804237	1208	0.0011940948750080904
SERBP1	0.4010810810810811	0.36512	0.027553419201168744	3024	-0.002295532094233892
GLB1L2	0.23891891891891892	0.17184	0.027553264217384955	1516	-0.0017724956749805582
CANT1	0.2281081081081081	0.1568	0.027447068984660337	1402	0.001235502825509297
DTYMK	0.2681081081081081	0.21088	0.02741158323330897	1814	0.001659222342961251
ADAMTS1	0.23135135135135135	0.1616	0.02740888777209642	1438	-0.001143988862740214
CCDC8	0.2556756756756757	0.19488	0.027391836732213293	1691	-0.001720023604582013
ANAPC11	0.3178378378378378	0.27136	0.027384641561431687	2284	0.001738577170812348
CLEC12B	0.512972972972973	0.4856	0.02733391100073046	3984	-0.004539151562612057
PSMC5	0.2118918918918919	0.13264	0.0273048042495252	1221	0.0014141185129365888
SLC25A12	0.25513513513513514	0.1944	0.02730257718042367	1687	-0.001415458105825289
DPP3	0.2967567567567568	0.24656	0.027272739080788908	2090	0.0018825600483817716
PHLDA1	0.31189189189189187	0.26464	0.02724222262790357	2231	-0.0018366869354437161
DUS3L	0.3675675675675676	0.32848	0.027206806327538368	2733	-0.0028874981150143167
ZNF541	0.4135135135135135	0.3792	0.027200785858290732	3135	0.0035055897061808026
CBWD3	0.3908108108108108	0.3544	0.02713372984660337	2938	0.0029218668274204294
ZNF451	0.4518918918918919	0.4208	0.027133641957633296	3466	-0.006719163261603635
NXF3	0.37891891891891893	0.34128	0.027107508714682278	2834	0.004997745851294995
UAP1L1	0.27297297297297296	0.21776	0.02709482637370342	1866	0.001883959084240739
SMC1A	0.23189189189189188	0.16352	0.02703505912520087	1451	0.001254942098890416
FBXO32	0.28	0.22672	0.026998041600000015	1935	-0.0014641570185270343
SLC39A6	0.35243243243243244	0.31184	0.026964433830241056	2601	0.0018618736242602303
CCNDBP1	0.3443243243243243	0.30272	0.026919841921402475	2529	-0.0022173079952762277
C12orf60	0.2718918918918919	0.21744	0.026645047276552227	1862	0.0020210239834710297
IARS	0.31567567567567567	0.27024	0.02662147461329438	2273	0.001904637280883577
TUBB6	0.24162162162162162	0.17824	0.02661151043506209	1561	-0.0013448116444876414
LYPD1	0.35243243243243244	0.31248	0.02656486903024107	2605	-0.002173619987192264
NAA30	0.36108108108108106	0.32224	0.02654092951468221	2682	0.0020745366662856474
ATP6V0A4	0.4383783783783784	0.40704	0.02649404102965669	3355	-0.003505663216791628
ZNF804B	0.23513513513513515	0.16976	0.02647007417501827	1496	0.0032682154579111687
GPR112	0.5962162162162162	0.57376	0.026273238879181846	4689	-0.0036135116938568446
KIAA1257	0.3016216216216216	0.2544	0.02625624262965666	2148	0.0019112261167789503
RBM39	0.27297297297297296	0.21968	0.026254941573703432	1878	0.001444681028102929
SLC36A3	0.21567567567567567	0.1424	0.026238237078159237	1289	0.0022926923205841407
TLX2	0.31027027027027027	0.2648	0.026148600613586568	2229	0.004400313153347862
PLP1	0.2935135135135135	0.24512	0.026066368215047476	2075	-0.0017392350187873397
PELO	0.38594594594594595	0.35056	0.026061959592111043	2905	0.0026404906571437245
CAMTA1	0.3178378378378378	0.27392	0.02598872476143169	2300	-0.0019725642109031543
ANKS1A	0.3286486486486486	0.28672	0.025801575858582903	2400	-0.0024196006777736524
RBM23	0.2745945945945946	0.22272	0.02579799298056977	1900	0.0016790359381940324
DMXL2	0.36702702702702705	0.33008	0.025756032168298054	2742	0.0020823068454055346
B3GALNT1	0.22324324324324324	0.1552	0.025750505653761867	1383	0.001283830393523572
NOS3	0.26	0.20464	0.02572247040000001	1760	-0.001647538690886558
PRMT5	0.29405405405405405	0.24656	0.025675953105624538	2085	0.0018217371692048792
RNF125	0.31351351351351353	0.26976	0.02552026555558803	2266	-0.0016310238857242694
WNT11	0.22756756756756757	0.16208	0.025517071408619432	1434	-0.0010945958236677291
HSBP1L1	0.41243243243243244	0.38032	0.025457208922132955	3140	-0.0027189280725044562
SLC7A4	0.33675675675675676	0.29664	0.02540982362132943	2477	-0.0018653114877705836
C5orf46	0.3075675675675676	0.26304	0.025407767019430257	2213	-0.0017360144731269934
HSD17B6	0.43027027027027026	0.39968	0.025388403078451433	3294	0.003193921688983288
YME1L1	0.33513513513513515	0.29488	0.025361344402045315	2463	0.003203829965873211
NRTN	0.4572972972972973	0.4288	0.02525137811541269	3526	-0.0032503196426514067
AAAS	0.3356756756756757	0.29584	0.025156853640321417	2470	0.0018505151366568957
KCNN2	0.41405405405405404	0.38256	0.0250886060785975	3157	0.003759947845839863
RNF157	0.29567567567567565	0.24976	0.02504404758626733	2108	0.001650757492770019
SCFD1	0.3	0.25488	0.025036185599999997	2148	0.002292962889075609
PIK3IP1	0.26756756756756755	0.21584	0.025005497614024826	1844	-0.0016844087672954508
AGMAT	0.4610810810810811	0.43312	0.02500282893089847	3560	0.006154615472508491
CHN2	0.4448648648648649	0.41584	0.024981842391234497	3422	0.006072676076408673
C9orf78	0.42864864864864866	0.39856	0.024889590388312625	3284	-0.0034667242290078357
USP20	0.2983783783783784	0.25328	0.02487889828371074	2135	-0.0019288273895946891
TRIM59	0.43513513513513513	0.4056	0.0248312258290723	3340	0.0037530703686418703
TBL1XR1	0.40540540540540543	0.3736	0.024776582731921137	3085	0.0046744978030506005
TTC7B	0.46756756756756757	0.44032	0.024737727841051868	3617	0.005051272496453786
CDKN2AIPNL	0.2308108108108108	0.16896	0.0247261487871439	1483	0.001212452955508638
MYADML2	0.4	0.36784	0.024693734400000018	3039	0.004188204254759643
CHRAC1	0.28324324324324324	0.23568	0.024681672442951056	1997	0.0018126814257388938
BRMS1L	0.4145945945945946	0.38384	0.02455553226705622	3166	0.00368009881919796
MDH1B	0.4643243243243243	0.43712	0.024523183759240293	3591	0.0028296481267748954
KLHL36	0.3518918918918919	0.3152	0.024476863579254955	2621	-0.002146242366044939
MCM3AP	0.2724324324324324	0.22304	0.024472588641051864	1898	0.001726027146447007
PRPH2	0.27135135135135136	0.22176	0.024454058280204527	1888	-0.001880358081154864
HIST1H2AL	0.3659459459459459	0.33088	0.024434860954273174	2745	0.0037381016665769514
IP6K3	0.30972972972972973	0.26752	0.024365555078451433	2245	0.004045737595049296
ZNF469	0.22594594594594594	0.16336	0.024365080889408322	1439	-0.0013693472540058271
CAV2	0.20270270270270271	0.12944	0.024333672082980283	1184	-0.0010987441918118399
JMJD1C	0.33297297297297296	0.29424	0.02429382313046018	2455	-0.0018127058015475462
APOC3	0.1864864864864865	0.1024	0.02429144964207451	985	0.0031946043049553632
GRHPR	0.4345945945945946	0.40576	0.024231284050840022	3340	-0.005272513910607105
RAB2B	0.4227027027027027	0.39312	0.024134240472169458	3239	0.003076829672128135
SLC16A14	0.3902702702702703	0.35808	0.024089597456829804	2960	0.0031534588676045945
FAM167A	0.42486486486486486	0.39552	0.02407408299663989	3258	-0.003207023541863726
ZC3H12C	0.2562162162162162	0.204	0.02403074945215486	1749	-0.0014253994579684424
APBA3	0.292972972972973	0.24864	0.024011313292622353	2096	-0.0017266782076352752
LAMA1	0.23405405405405405	0.17552	0.023974029819138053	1530	-0.0015650483816395163
CDC27	0.23189189189189188	0.1728	0.023914009525200872	1509	0.001341116737275393
SLC4A10	0.2118918918918919	0.14496	0.0238847722495252	1298	0.0014142328999133375
DNTTIP2	0.4654054054054054	0.43904	0.02384606978056979	3605	-0.005138899141649375
SOHLH1	0.23297297297297298	0.17456	0.0238052125358656	1522	0.002745459170505608
ULK2	0.34054054054054056	0.30368	0.023746317351643544	2528	0.002420561142937276
PHLDA3	0.2454054054054054	0.19104	0.02372753140219138	1648	-0.0014550551869808473
CHRM1	0.3237837837837838	0.2848	0.023724898641344062	2379	-0.0019758023412520713
MAMSTR	0.352972972972973	0.3176	0.023720159649379118	2638	0.002638607567379664
SARS	0.3675675675675676	0.33376	0.023710179127538367	2766	-0.0030693760397411778
CDV3	0.2616216216216216	0.21152	0.023705162499926945	1806	0.001859433488530528
NRG4	0.4756756756756757	0.45008	0.023695342029510635	3693	-0.004319028612323196
PI4KAP1	0.4097297297297297	0.37984	0.023600025824397346	3132	0.0035829220980536022
NCKAP5L	0.21405405405405406	0.14928	0.0235346196569759	1329	-0.0012918266440497576
ONECUT2	0.24432432432432433	0.19024	0.023503117856537626	1641	0.001483940797361464
SIK3	0.23513513513513515	0.1784	0.023461971775018266	1550	-0.0015566597664924183
PCDHB15	0.2518918918918919	0.2	0.023449525200876536	1716	-0.0016565643348921213
PRKCZ	0.3605405405405405	0.32656	0.023348047773265133	2708	-0.002986452659619456
GSDMD	0.31351351351351353	0.27392	0.023258556755588036	2292	0.0018818866571539486
SPON2	0.28540540540540543	0.24128	0.02324020703462383	2036	-0.0017149603425843693
PPP1CB	0.3286486486486486	0.2912	0.02321249425858288	2428	-0.0018137443662134558
VPS45	0.43027027027027026	0.4024	0.023206745478451432	3311	0.005233848679358513
C1QTNF4	0.34486486486486484	0.30944	0.02317866141826149	2572	-0.0022381578329518912
ACCS	0.28	0.23504	0.023156198400000015	1987	-0.00166539712372873
SESN1	0.32594594594594595	0.28832	0.023112337278597506	2405	-0.002248873128026343
COMMD3	0.3345945945945946	0.29808	0.02310185633192112	2482	0.002466482782130032
C15orf56	0.4221621621621622	0.39392	0.02304792476143172	3243	0.003421554600706729
NCOA7	0.2648648648648649	0.21712	0.023012302239883133	1847	-0.0016495487773909635
NFYC	0.30594594594594593	0.26576	0.022974544240759672	2227	-0.0016329561831358128
TERF1	0.17783783783783783	0.09408	0.022775250166837107	917	0.0011528787889403026
IFI44L	0.35027027027027025	0.31616	0.022732116635208167	2624	0.002201720494824867
TMEM104	0.3372972972972973	0.30176	0.02271036916406137	2510	0.002488665596673735
ITPR2	0.3772972972972973	0.3464	0.022360290547845135	2863	-0.002553740569127041
N4BP1	0.3827027027027027	0.35232	0.02233197625595322	2910	-0.002858676777647382
RNF180	0.1891891891891892	0.11616	0.02229940370606282	1076	-0.0009735928968093277
PCSK2	0.23189189189189188	0.17744	0.022288895925200877	1538	0.0021785387764575634
ZBTB33	0.40540540540540543	0.37696	0.022254701131921115	3106	-0.003062489738215347
KIRREL2	0.4508108108108108	0.42544	0.022231193543900674	3493	-0.0025172549963461315
ZC3H3	0.2772972972972973	0.23392	0.022175224688385686	1975	0.0018060826511950682
LILRA6	0.43027027027027026	0.40368	0.02217496307845143	3319	0.0034572254909593534
CALM3	0.3497297297297297	0.31648	0.0221512934568298	2625	0.002429815692969306
ITFG1	0.307027027027027	0.26864	0.022098145725054773	2247	0.0019515248790698866
TMEM209	0.28324324324324324	0.24144	0.02193346124295106	2033	0.0016811594607293637
PPP1R16A	0.2545945945945946	0.20736	0.021820237996785983	1767	0.0014186866805476653
DKK1	0.31135135135135134	0.27408	0.021819817588312633	2289	-0.0016324131554814997
ITM2A	0.2632432432432432	0.21792	0.021807878713221315	1849	-0.0015833992784152352
KIF26A	0.27405405405405403	0.23088	0.021800050143462365	1950	-0.0014022750601548404
MICB	0.42108108108108105	0.3944	0.02175791684441198	3244	0.002588986375694088
SGSM1	0.3318918918918919	0.29744	0.021681674303579264	2473	-0.002197074603063141
DNAH2	0.3589189189189189	0.32736	0.021658220757925502	2710	-0.0029764595697954976
COX6B2	0.2756756756756757	0.23312	0.021652143759240336	1967	-0.0014193494303768235
DHX15	0.2664864864864865	0.2224	0.02155328747991235	1883	0.00129846595807159
PIP4K2C	0.2594594594594595	0.21408	0.021488964702994898	1818	0.0014043507371542345
MCTP2	0.1918918918918919	0.124	0.02144649817384953	1130	-0.0010935732898449558
EXOSC2	0.21243243243243243	0.15392	0.02143617194915997	1355	0.0012604071893519443
CDRT4	0.21513513513513513	0.15776	0.021394908769612853	1384	-0.00127128308727121
DHX32	0.37027027027027026	0.34016	0.021391247446018974	2811	-0.003575389375641945
B3GALNT2	0.42702702702702705	0.40128	0.02132644341154127	3298	0.004959967661616727
FAM160A1	0.3924324324324324	0.36432	0.021274151624835654	3003	-0.003058058385795621
VIT	0.26216216216216215	0.21792	0.0212398728695398	1847	-0.0015109795353542715
MKLN1	0.28702702702702704	0.24736	0.02119754464397371	2077	-0.002171489785178336
HSF4	0.3908108108108108	0.36288	0.021051195446603378	2991	0.002930555528424679
DLEU1	0.46378378378378377	0.44064	0.02093178850080351	3612	0.0069626915407895685
RLIM	0.4362162162162162	0.41168	0.02080416488999269	3380	-0.0038634931858866858
HKDC1	0.4027027027027027	0.376	0.020793466764061352	3095	-0.0023979913344973395
NSMCE2	0.2578378378378378	0.21376	0.020787013020891146	1813	0.0013978511383753698
FAM83B	0.23837837837837839	0.18992	0.020754644878305334	1628	-0.0018073225134159078
SLC29A3	0.27945945945945944	0.23968	0.020651087081373247	2015	0.0017726225579964001
ATP13A1	0.33783783783783783	0.30576	0.020645227074945222	2536	0.0022672106398085663
IFT122	0.2556756756756757	0.21152	0.020629340732213286	1795	0.0016228983355996128
RPN2	0.25513513513513514	0.21088	0.020623562780423665	1790	0.001395036106993873
RIN1	0.38324324324324327	0.35536	0.02059465389159972	2930	-0.0028277223993030867
PPP1R13L	0.21837837837837837	0.16464	0.02058278654317019	1433	-0.0012792695267324489
BUB3	0.20054054054054055	0.14016	0.020571682800292184	1247	0.0013067665132095012
AFF3	0.4789189189189189	0.45696	0.02055088929846605	3742	0.0031568990759943544
TEAD2	0.18972972972972973	0.12448	0.020502099943316292	1129	-0.0011519540782296922
[truncated: 15,732 more rows]
