# Supplementary material for: Deep learning generates custom-made logistic regression models for explaining how breast cancer subtypes are classified
Source: PLoS One. 2023 May 22;18(5):e0286072. doi: 10.1371/journal.pone.0286072 (PMC10202302; doi:10.1371/journal.pone.0286072)
Supplement: S3 File — This compressed file stores the relative scores of the PWL and logistic regression models. (ZIP) [file pone.0286072.s012.zip › Importance analysis/RNA-seq/Logistic regression/scores_single_pos_Linear_tpm_True_target_1_1.csv]

	score_major	score_minor	score_relative	score_total	weight
AGR3	0.8899014778325123	0.44702970297029704	0.5920890849107773	5419	0.011337828800593258
MAPT	0.820935960591133	0.31955445544554456	0.5718208013965879	4624	0.01196461023675038
CA12	0.8236453201970443	0.3722772277227723	0.5398012792015388	4848	0.011870555751245298
CENPN	0.723152709359606	0.1368811881188119	0.5042133813933212	3489	-0.007246501481326531
DNMT3B	0.7411330049261083	0.22920792079207922	0.4967418600369749	3935	-0.010758470673284733
GMPS	0.7334975369458128	0.20519801980198019	0.49591240937492015	3807	-0.008039796089205721
CENPW	0.7285714285714285	0.1891089108910891	0.4950541463521983	3722	-0.006917039936590974
ANKRD30A	0.7894088669950738	0.3725247524752475	0.48439166808370177	4710	0.008532984036333197
GSG2	0.7103448275862069	0.15841584158415842	0.47949419521366077	3524	-0.008326055221139304
GPSM2	0.7322660098522168	0.24034653465346534	0.47844705246495745	3944	-0.012423565487795897
GATA3	0.8022167487684729	0.40915841584158413	0.4761411027506645	4910	0.00924107675825317
PIF1	0.7056650246305419	0.18217821782178217	0.46477422393810264	3601	-0.007980611473996705
BCL2	0.7408866995073892	0.2908415841584158	0.4643242744311755	4183	0.010436549574607868
SMC1B	0.7507389162561576	0.3150990099009901	0.4643215343408858	4321	-0.010427941781376269
ERBB4	0.7719211822660098	0.3683168316831683	0.460205023129827	4622	0.010199136926206113
POP1	0.7179802955665024	0.24108910891089108	0.4573717463863147	3889	-0.006546799107885244
FBXO5	0.7096059113300492	0.22574257425742575	0.45258083956218037	3793	-0.00881689253445087
CDCA8	0.6830049261083744	0.1188118811881188	0.4523794659768463	3253	-0.006509897249359338
TTK	0.683743842364532	0.12351485148514851	0.4522497234340157	3275	-0.0068435756205504055
RFC4	0.7105911330049262	0.23193069306930694	0.4511479119176156	3822	-0.0068673322670914205
CDC25B	0.6972906403940887	0.19405940594059407	0.44855518414718204	3615	-0.008655458991599767
ANLN	0.6820197044334976	0.13242574257425743	0.44761429993921187	3304	-0.0077929021136805806
SLC44A4	0.8061576354679802	0.4599009900990099	0.4383812125292753	5131	0.009145952285209232
PGR	0.7229064039408867	0.2908415841584158	0.43800484178296756	4110	0.011827862017705318
SKP2	0.7160098522167487	0.275990099009901	0.4364995737199554	4022	-0.00916167961937589
TCF19	0.6886699507389162	0.19900990099009902	0.43466136035865227	3600	-0.008302051476868718
ESR1	0.7758620689655172	0.41089108910891087	0.43313046295034613	4810	0.00895077475582548
CENPO	0.6763546798029557	0.16386138613861387	0.43060509902409083	3408	-0.007141664939333178
PHYHD1	0.7226600985221675	0.30346534653465346	0.4301464014486715	4160	0.007963066299534135
CEP55	0.6596059113300493	0.08118811881188119	0.4284884476253327	3006	-0.006391829690589199
C4A	0.7268472906403941	0.3170792079207921	0.42776775981560466	4232	0.01108771111473012
DONSON	0.675615763546798	0.17896039603960395	0.4244298366022709	3466	-0.005759929716682264
CRY2	0.6795566502463054	0.1967821782178218	0.42307401522982885	3554	0.008884735970611428
CDC20	0.6635467980295566	0.1316831683168317	0.42295389635731817	3226	-0.006726289161806999
THSD4	0.711576354679803	0.28886138613861384	0.4229000081374754	4056	0.007128513759226333
GEN1	0.6798029556650246	0.20495049504950494	0.4201273531098662	3588	-0.008913517209839635
UBXN10	0.7024630541871921	0.27202970297029705	0.41945418319989	3951	0.007739443746734227
AURKA	0.6532019704433497	0.08663366336633663	0.419167422562803	3002	-0.005236765112118824
CDKN3	0.6581280788177339	0.12202970297029703	0.4182413197213025	3165	-0.0069445822302765066
CHEK1	0.6672413793103448	0.16881188118811882	0.41671360703369986	3391	-0.005461430385976832
STIL	0.6571428571428571	0.1443069306930693	0.41101224444782325	3251	-0.005934054282976867
CENPA	0.6467980295566502	0.08787128712871287	0.41062632793670867	2981	-0.006593792817535365
CDCA3	0.6549261083743843	0.13910891089108912	0.4095769183411107	3221	-0.006767132193579608
NDC80	0.65	0.1160891089108911	0.4090233187922753	3108	-0.007445090037183943
FAM83D	0.6480295566502463	0.1051980198019802	0.40887568292205695	3056	-0.006410300479264057
TCAM1P	0.7716748768472906	0.4334158415841584	0.4076328238211768	4884	-0.011685252700899498
RANBP1	0.6758620689655173	0.22574257425742575	0.40582982643398025	3656	-0.007053962816664229
PDSS1	0.6697044334975369	0.20742574257425742	0.4054785895637748	3557	-0.005372372182979081
MLPH	0.7273399014778326	0.3564356435643564	0.4019769642786462	4393	0.006208769146933156
GINS3	0.6637931034482759	0.20173267326732675	0.3999252127219115	3510	-0.007124229891043286
EZH2	0.6549261083743843	0.17475247524752474	0.39838977982527896	3365	-0.0077258590282838074
FOXA1	0.8310344827586207	0.5405940594059406	0.39837637446889457	5558	0.007995925084582203
DACH1	0.708128078817734	0.32153465346534654	0.3980608426310144	4174	0.007573760271393272
CCDC150	0.6682266009852217	0.22871287128712872	0.39421721277186	3637	-0.009879876522728974
CCNB2	0.632512315270936	0.08886138613861386	0.3921754830229241	2927	-0.005493070666725693
FOXM1	0.6347290640394089	0.11113861386138614	0.3905291932453137	3026	-0.005842125590683477
SMC4	0.6738916256157635	0.2527227722772277	0.3902611234475689	3757	-0.010204410428871269
PTPRT	0.6832512315270935	0.278960396039604	0.3890133428247173	3901	0.006344691074178866
SKA1	0.6312807881773399	0.09975247524752476	0.38856487720379546	2966	-0.0057912638964313845
DSCC1	0.6394088669950739	0.1448019801980198	0.3878760857226564	3181	-0.004216834241649987
KDM4B	0.6714285714285714	0.25222772277227723	0.3871975023957234	3745	0.00745555436145458
NAT1	0.6830049261083744	0.2824257425742574	0.3867314290196852	3914	0.008030031617801206
SGOL2	0.6532019704433497	0.20297029702970298	0.38547587271474887	3472	-0.007974279637625743
AURKB	0.6285714285714286	0.10841584158415841	0.3833480461099252	2990	-0.004858187198137747
C5orf34	0.6647783251231527	0.24232673267326732	0.38320797618544294	3678	-0.010034831100274923
GINS1	0.6334975369458128	0.1400990099009901	0.3816913967411737	3138	-0.005779892336403409
LRRC17	0.6701970443349754	0.26014851485148516	0.3814868284559036	3772	0.0076626974878092596
FANCB	0.6477832512315271	0.1962871287128713	0.3810945036777445	3423	-0.006581428122177796
CDCA2	0.6467980295566502	0.1952970297029703	0.38020676122756253	3415	-0.008358013913633862
ST8SIA6	0.695320197044335	0.32425742574257427	0.3783272982685718	4133	0.007922653489971088
NCAPD2	0.6544334975369458	0.22524752475247525	0.3775467552913227	3567	-0.006121576095340376
C1orf64	0.7002463054187192	0.33613861386138616	0.37735572052391214	4201	0.007528161806675325
FAM64A	0.6307881773399014	0.15965346534653466	0.3724044956746378	3206	-0.006584388020772547
BUB1	0.6155172413793103	0.09282178217821782	0.3702455911884556	2874	-0.006610474779462014
NEK10	0.6455665024630541	0.21757425742574257	0.3694175516080172	3500	0.005473780699933203
FGD3	0.6376847290640394	0.1962871287128713	0.368113176783134	3382	0.008153258176645872
ARSG	0.6862068965517242	0.3217821782178218	0.36733613465654263	4086	0.008482462233180343
CCNE1	0.6280788177339901	0.16633663366336635	0.3668151255876658	3222	-0.004753823834814541
SLC7A8	0.6780788177339901	0.3071782178217822	0.3654324255553596	3994	0.006124072044544493
TMPO	0.6504926108374385	0.24059405940594059	0.3652551353326779	3613	-0.00866303816023247
PSRC1	0.6603448275862069	0.26683168316831685	0.36485614417742035	3759	-0.009197549301556565
GREB1	0.7019704433497537	0.35767326732673266	0.3648323371764694	4295	0.010254007616191997
SCN2B	0.6327586206896552	0.1948019801980198	0.3624356605680052	3356	0.008386357237154064
INCENP	0.6443349753694582	0.23267326732673269	0.36103071115586305	3556	-0.007555084030345808
PLK1	0.6076354679802956	0.09108910891089109	0.3609236361854526	2835	-0.005427267336617988
KPNA2	0.6125615763546798	0.1198019801980198	0.3608791703667635	2971	-0.004166430117853593
STMN1	0.6352216748768473	0.21386138613861386	0.35776988375221785	3443	-0.006095827643803348
CYP21A2	0.6748768472906403	0.31287128712871287	0.35757031669937683	4004	0.011375511544450156
TPX2	0.6036945812807881	0.08465346534653466	0.35728093827260915	2793	-0.005305435165763135
KCNJ11	0.6894088669950739	0.34405940594059403	0.356907711075237	4189	0.007995528141202204
BLM	0.6105911330049261	0.1264851485148515	0.3568230389094153	2990	-0.0053246473707595195
REEP6	0.6736453201970444	0.3123762376237624	0.3562191035914012	3997	0.006653754084648131
CENPL	0.6307881773399014	0.2042079207920792	0.3561928497575709	3386	-0.007517826164270565
DEGS2	0.6655172413793103	0.29727722772277226	0.35453944845059027	3903	0.005707063874160808
MCM6	0.6182266009852216	0.16633663366336635	0.3545362544672795	3182	-0.005068360102827117
CENPE	0.6049261083743842	0.11089108910891089	0.3536387629492168	2904	-0.005439448666563049
HAUS8	0.6344827586206897	0.2212871287128713	0.35360037765293356	3470	-0.0063428761682455415
DNALI1	0.7027093596059113	0.3745049504950495	0.3535464861324505	4366	0.005053164424282617
MASTL	0.635960591133005	0.22574257425742575	0.35348616364187174	3494	-0.006007931189048492
DLGAP5	0.5990147783251232	0.08440594059405941	0.3516943418443286	2773	-0.005830604335995202
GTSE1	0.6036945812807881	0.11831683168316831	0.3504482748082429	2929	-0.0059388837959062244
NCAPG2	0.6347290640394089	0.2297029702970297	0.3501175301730659	3505	-0.007887142524583128
FSIP1	0.6788177339901478	0.3344059405940594	0.3489661828749214	4107	0.007252462126712894
GFRA1	0.701231527093596	0.37846534653465347	0.3484896360624214	4376	0.006677363870211161
PRC1	0.6066502463054187	0.14108910891089108	0.34811838468915596	3033	-0.006243444355206516
CCNA2	0.5963054187192118	0.08663366336633663	0.3480747607656228	2771	-0.005115584519221652
CHAD	0.6509852216748768	0.2754950495049505	0.3478842365373534	3756	0.007881339120656087
PLK4	0.6108374384236454	0.1603960396039604	0.34739548665932546	3128	-0.006371987355803946
SPARCL1	0.6278325123152709	0.21856435643564356	0.3464032856159778	3432	0.007083585916437788
KIF4B	0.6123152709359606	0.17524752475247524	0.34421829608950943	3194	-0.006317462667456299
PTTG1	0.596551724137931	0.11435643564356436	0.34279656519883744	2884	-0.0057043832178203255
KIF23	0.596551724137931	0.11658415841584159	0.3422820935784081	2893	-0.006073399859017869
MYB	0.6903940886699508	0.3668316831683168	0.3420785138943115	4285	0.009273908538831335
FAM72B	0.5972906403940886	0.12252475247524752	0.34174379413325984	2920	-0.004656686813161716
UBE2C	0.5903940886699507	0.08514851485148515	0.341314910355008	2741	-0.004720490472612717
ZNF552	0.6716748768472907	0.3316831683168317	0.3411334160431314	4067	0.009235977171740897
WNK4	0.6729064039408867	0.3346534653465347	0.3408100865962116	4084	0.010125365839151261
BUB1B	0.5926108374384237	0.10272277227722772	0.3406356367051506	2821	-0.005731646573798912
NCAPG	0.5894088669950739	0.08514851485148515	0.3401525429110031	2737	-0.004589201841833189
CASC1	0.6266009852216748	0.2297029702970297	0.3398653401174955	3472	0.005971825037033722
PSME4	0.646551724137931	0.27970297029702973	0.3397953803927502	3755	-0.008824777882380116
C7orf63	0.6125615763546798	0.18886138613861386	0.33956306165193156	3250	0.0051050683684464426
KIF11	0.5975369458128079	0.13391089108910892	0.33911827485901935	2967	-0.006047208816253096
MRPL15	0.6426108374384236	0.27202970297029705	0.33894852909520407	3708	-0.0056301630960187065
SCUBE2	0.6189655172413793	0.21113861386138613	0.33853879727058067	3366	0.004484224396483203
PTGER3	0.6248768472906404	0.23044554455445546	0.33736592527489084	3468	0.005247791231812378
SPAG5	0.5960591133004927	0.13391089108910892	0.33735433979629037	2961	-0.005127565626927938
CALCB	0.7807881773399015	0.5232673267326733	0.33582148264780715	5284	-0.007156248895770269
PDHA1	0.6369458128078818	0.26534653465346536	0.33529118500089045	3658	-0.005630864951110792
RUNDC1	0.6270935960591133	0.24084158415841583	0.3352417095584151	3519	0.005839313761042465
SUV39H2	0.6071428571428571	0.18292079207920792	0.3351624328047069	3204	-0.004240384602307195
ADAM33	0.6160098522167488	0.21064356435643564	0.33509742682331684	3352	0.005703799666185552
TBC1D9	0.6467980295566502	0.28886138613861384	0.33490679063644396	3793	0.006333981817591863
LCT	0.7298029556650246	0.4448019801980198	0.33476355250932627	4760	-0.0078868708363765
NUF2	0.5911330049261084	0.12400990099009901	0.3340597739693964	2901	-0.0057305072722117715
PGPEP1	0.6374384236453202	0.27054455445544556	0.33313338799393516	3681	0.006908695335507542
BCAM	0.6312807881773399	0.25643564356435644	0.33275619423153785	3599	0.0069512898536269645
SERPINA11	0.6322660098522167	0.25965346534653466	0.3323403851479793	3616	0.005085868453018453
BTG2	0.6137931034482759	0.2131188118811881	0.3313223458630166	3353	0.0071867806448051765
ABAT	0.6160098522167488	0.2198019801980198	0.33115522752912996	3389	0.004863215682732897
CHAF1B	0.6145320197044335	0.21806930693069307	0.33009538061677746	3376	-0.006106498907099923
E2F2	0.5879310344827586	0.125	0.33003790130796673	2892	-0.0056990836661862665
CHRD	0.6270935960591133	0.25173267326732673	0.3298770394280357	3563	0.0076704554438829205
C11orf86	0.7738916256157635	0.5188118811881188	0.32974248013625435	5238	-0.006558171687746063
KIF12	0.635960591133005	0.2742574257425743	0.32922873789929746	3690	0.008178381808239227
MCM2	0.6004926108374384	0.17722772277227722	0.3291817099513161	3154	-0.005432028816374258
TUBB	0.603448275862069	0.1905940594059406	0.32782372616006844	3220	-0.005568851635717448
ARHGAP11A	0.59064039408867	0.14504950495049504	0.3278167162428357	2984	-0.006374942454292996
MSH2	0.6428571428571429	0.29257425742574256	0.32766561001422434	3792	-0.007409433422537776
NCAPH	0.5800492610837439	0.0957920792079208	0.3272810228448207	2742	-0.004665669039832936
FAM136A	0.6199507389162562	0.24034653465346534	0.32657246196288264	3488	-0.005380259192490716
KIF2C	0.5780788177339902	0.08985148514851485	0.326101830129334	2710	-0.004781072047980653
MCM7	0.6061576354679803	0.20519801980198019	0.32532085170547903	3290	-0.00540933756825232
SLC40A1	0.6455665024630541	0.3051980198019802	0.32361027781133056	3854	0.011667756050522012
KIF18A	0.5793103448275863	0.11757425742574257	0.3217767696150421	2827	-0.004496785247186141
PREX1	0.6423645320197044	0.3051980198019802	0.31948636070584396	3841	0.010556882239310155
XRCC2	0.6009852216748769	0.20668316831683167	0.31846530460611716	3275	-0.006328040475197928
UCK2	0.604679802955665	0.21831683168316832	0.31797542510632504	3337	-0.005354587907994876
MCCC1	0.6310344827586207	0.2839108910891089	0.3175991243514281	3709	-0.007432675329474138
ATAD2	0.593103448275862	0.18737623762376238	0.3166618459306815	3165	-0.005361587249301846
CKS2	0.5928571428571429	0.18663366336633663	0.3166474675351957	3161	-0.005382386130658052
PSMB2	0.6266009852216748	0.27772277227722775	0.31549885643942466	3666	-0.006766135959614707
DNAH5	0.6492610837438424	0.325990099009901	0.3152704102117436	3953	0.0081750053455346
CLSTN2	0.6431034482758621	0.3150990099009901	0.3142946591437202	3884	0.007734217865408866
NOSTRIN	0.5970443349753695	0.20643564356435642	0.3138462629923512	3258	0.004014674052439981
DBF4	0.5800492610837439	0.15074257425742574	0.31373382159004176	2964	-0.004632239690943337
TYMS	0.6009852216748769	0.21831683168316832	0.3135209976754241	3322	-0.006410581526668848
STK32B	0.6192118226600986	0.2646039603960396	0.3134080254647724	3583	0.006578599701032649
CHEK2	0.5938423645320197	0.19925742574257427	0.31294523219942266	3216	-0.005763677725130249
CCNB1	0.5802955665024631	0.15668316831683168	0.31219332926861393	2989	-0.005499591375920665
E2F8	0.5751231527093597	0.1373762376237624	0.311894410118693	2890	-0.005625606912952054
CST2	0.6155172413793103	0.25915841584158417	0.31169838993367666	3546	0.006486965067156071
TUBA1B	0.6017241379310345	0.22574257425742575	0.3111122283364773	3355	-0.006566427079494758
TAF5	0.6135467980295567	0.25643564356435644	0.310680434082056	3527	-0.007969925370689978
TFF1	0.6401477832512316	0.3155940594059406	0.3101895740691454	3874	0.00633820234563538
DEPDC1B	0.5655172413793104	0.10321782178217821	0.30915583156380766	2713	-0.005382619801055537
CT62	0.6470443349753695	0.3316831683168317	0.30865264727902647	3967	0.0064951555841929794
RAB17	0.6472906403940887	0.33242574257425744	0.30847829881574296	3971	0.007711396868578366
CHAC2	0.6145320197044335	0.26435643564356437	0.30776527817584026	3563	-0.008270703037862143
CEP152	0.6022167487684729	0.2344059405940594	0.30771886751148425	3392	-0.008840025666891049
ASPM	0.5669950738916256	0.12227722772277227	0.3065316933978033	2796	-0.005283395593234444
TROAP	0.5610837438423645	0.09430693069306931	0.30592117042741673	2659	-0.004929312386476918
ALAD	0.6110837438423645	0.26113861386138615	0.30522996633895444	3536	0.006215735334037728
AFF3	0.6364532019704433	0.31683168316831684	0.3046903628391612	3864	0.005741657498860837
CCDC18	0.604679802955665	0.24752475247524752	0.30436916101456934	3455	-0.007159162564766069
HIGD1B	0.6083743842364532	0.25965346534653466	0.3026994693286195	3519	0.0067261921072863775
MMP28	0.6019704433497537	0.24554455445544554	0.30207628644397577	3436	0.006209777507693286
SUV39H1	0.6083743842364532	0.2613861386138614	0.3017966779356188	3526	-0.00712955241163984
C9orf40	0.6406403940886699	0.33044554455445546	0.3012258566221957	3936	-0.010321346190164903
CDC7	0.5738916256157636	0.16980198019801981	0.30051888547273503	3016	-0.004680682913394447
PGLYRP2	0.6226600985221675	0.2965346534653465	0.29977279758582226	3726	0.011253088530539484
SLC1A7	0.6113300492610837	0.27524752475247527	0.29796322924719454	3594	0.009476264541953622
IL6ST	0.5987684729064039	0.2495049504950495	0.29627096382512985	3439	0.004739344545643143
PRICKLE2	0.6169950738916257	0.2908415841584158	0.2960940941307557	3680	0.005451278107290994
CELSR1	0.6133004926108374	0.2829207920792079	0.2960933196459694	3633	0.005850252335934405
APH1B	0.5729064039408867	0.17945544554455445	0.29601749074088385	3051	0.004692995256445217
RACGAP1	0.5665024630541872	0.15792079207920792	0.2959860640755363	2938	-0.004924284120457095
KIF20B	0.6002463054187193	0.25396039603960396	0.2957997444122299	3463	-0.008357039133441808
RPP25	0.6130541871921182	0.28366336633663364	0.29537053103235755	3635	-0.009100777067198907
UBXN2A	0.6381773399014778	0.3346534653465347	0.29527737529528214	3943	-0.00937686610381324
CKAP2L	0.553448275862069	0.10544554455445544	0.2951862311883112	2673	-0.0047171311369088205
PODN	0.593103448275862	0.2381188118811881	0.2950711317850095	3370	0.004969141618289879
MAD2L1	0.5566502463054187	0.12227722772277227	0.2949077762923166	2754	-0.00401111266951519
LRRC32	0.6078817733990147	0.275	0.29389525043073106	3579	0.006494418272368988
ZBTB16	0.5943349753694581	0.2452970297029703	0.2930634301663145	3404	0.007193813272226159
EML4	0.5889162561576354	0.23391089108910892	0.2921080517966247	3336	-0.006901244800357686
RERG	0.6421182266009853	0.34678217821782176	0.2920579378036972	4008	0.007466652935769226
CFB	0.6285714285714286	0.3212871287128713	0.2918766217397654	3850	0.006831116312074034
RCCD1	0.6096059113300493	0.2829207920792079	0.2915751925378135	3618	-0.00844055473921163
COL17A1	0.6448275862068965	0.3532178217821782	0.29103978630886596	4045	0.009836658924175672
F2RL2	0.6073891625615764	0.2804455445544555	0.290271891336808	3599	0.004928478814798368
GRP	0.6261083743842365	0.31905940594059407	0.29021279195490646	3831	0.006329113269049923
ECT2	0.5876847290640395	0.23589108910891088	0.28972873485408535	3339	-0.0070495733606547135
MYH11	0.6051724137931035	0.27722772277227725	0.28937844014266867	3577	0.008546829931587367
SLC25A13	0.5812807881773399	0.2202970297029703	0.2893565734081181	3250	-0.005247676860277594
MED30	0.6019704433497537	0.2702970297029703	0.2893079304004506	3536	-0.006079570600412162
TPSAB1	0.6066502463054187	0.2806930693069307	0.28923592218547983	3597	0.007385156211709322
KIAA1524	0.5490147783251231	0.11064356435643564	0.2891752284858874	2676	-0.0038168477272613396
RUNX1	0.5933497536945813	0.2514851485148515	0.2888191502858834	3425	0.0074436339003966425
RAI2	0.5665024630541872	0.1806930693069307	0.2882750553509015	3030	0.004114538604825196
DNA2	0.5692118226600985	0.1891089108910891	0.2882399188776176	3075	-0.00554431039072833
LIN9	0.5881773399014778	0.24034653465346534	0.28818612645364916	3359	-0.006472412787036706
SEPT3	0.5827586206896552	0.22797029702970298	0.28763715366029846	3287	-0.006135721467983991
RSPH1	0.6078817733990147	0.28787128712871285	0.28665037247758923	3631	0.006466477750312826
BTF3	0.6113300492610837	0.2952970297029703	0.28652409337816215	3675	0.009471636392290355
IGFALS	0.5817733990147783	0.22797029702970298	0.28648983147339746	3283	0.0057350657638534416
KCNK15	0.6283251231527094	0.3292079207920792	0.2864146052726235	3881	0.0073861425491537165
RTN4RL1	0.6300492610837438	0.33341584158415843	0.2857959479728989	3905	0.006508312321302579
ABCG2	0.5788177339901478	0.22351485148514852	0.2850710803470615	3253	0.005752945863190076
INPP4B	0.614039408866995	0.3037128712871287	0.2848028874562567	3720	0.006327618898503784
CENPF	0.5519704433497536	0.14727722772277227	0.28298078852601827	2836	-0.005309106246366303
SUSD3	0.5844827586206897	0.24257425742574257	0.28277782475920094	3353	0.004382126109626533
CCNDBP1	0.5746305418719212	0.21782178217821782	0.2827539308607228	3213	0.0048213832483539635
KIF20A	0.541871921182266	0.10668316831683168	0.28224388056364247	2631	-0.005344797681126344
ALG3	0.5869458128078818	0.25	0.28200538717270507	3393	-0.0050810038193845174
SGOL1	0.5349753694581281	0.07549504950495049	0.2804991434271057	2477	-0.004515936553478924
ZNF703	0.6096059113300493	0.30198019801980197	0.28042732713246105	3695	0.009357530925146178
ACRV1	0.6142857142857143	0.31163366336633663	0.280231398632387	3753	-0.00743675401372975
NASP	0.6022167487684729	0.2871287128712871	0.2802221147421479	3605	-0.006530282703851456
LTC4S	0.59064039408867	0.2623762376237624	0.28001478505961835	3458	0.006695715477998061
DEPDC1	0.5374384236453202	0.09777227722772278	0.27928064101607203	2577	-0.004389298142849467
RALGPS2	0.6120689655172413	0.30965346534653465	0.2787431499482284	3736	0.007177008190071216
CAMKV	0.7093596059113301	0.47425742574257423	0.2782709446267042	4796	-0.008184525029831543
CLCN5	0.5980295566502463	0.2819306930693069	0.2781544349327503	3567	-0.007999865109090927
PLAT	0.5677339901477833	0.2103960396039604	0.278055390088092	3155	0.008834696223854396
TCEAL7	0.587192118226601	0.25866336633663367	0.277887846622843	3429	0.006305657873826609
MCM5	0.5926108374384237	0.2727722772277228	0.2767828894254722	3508	-0.0063913500015360235
AKAP12	0.6039408866995074	0.297029702970297	0.27651795018076436	3652	0.007345764319821463
C1orf173	0.5669950738916256	0.21262376237623762	0.27627454949034325	3161	0.007270324197191563
GAS2L3	0.5773399014778325	0.23935643564356435	0.2760298585544416	3311	-0.00832796253576614
KIF18B	0.5396551724137931	0.12351485148514851	0.2759717865755625	2690	-0.004626036181439879
OIP5	0.5403940886699508	0.12821782178217822	0.2755859612468602	2712	-0.004471355883063066
ABCA8	0.5889162561576354	0.26782178217821784	0.2750938497576089	3473	0.005658859391946547
TMEM26	0.5497536945812808	0.1660891089108911	0.2746435326069543	2903	0.00490806884948359
CDK1	0.5317733990147783	0.09554455445544555	0.273654186013641	2545	-0.004245824599281014
SCN7A	0.5674876847290641	0.2207920792079208	0.2732931300781969	3196	0.005447898090857136
SHCBP1	0.5293103448275862	0.08341584158415842	0.2732112385143048	2486	-0.0035514347613417917
MKI67	0.5347290640394089	0.11485148514851486	0.27274430828764273	2635	-0.004838217553901296
SORCS2	0.5923645320197044	0.27970297029702973	0.2726619872019423	3535	0.005639638620798845
POLE2	0.5778325123152709	0.2495049504950495	0.2716376919670406	3354	-0.007895640216264472
SPC24	0.5529556650246306	0.18861386138613861	0.2701847787758419	3007	-0.006366901510718427
CMYA5	0.5810344827586207	0.2599009900990099	0.27005254550013225	3409	0.0061865671683871745
HJURP	0.5233990147783252	0.06881188118811882	0.2692114536782737	2403	-0.00393964215185476
SNX1	0.5667487684729065	0.2301980198019802	0.26821303824480325	3231	0.005272109902928383
GLUL	0.558128078817734	0.20866336633663365	0.2679665519138385	3109	0.005558073136650825
APBB2	0.5859605911330049	0.275	0.26772481436094053	3490	0.005724166200126958
RABEP1	0.5701970443349754	0.2396039603960396	0.267714611530875	3283	0.005989996928209603
ARHGAP11B	0.551231527093596	0.19084158415841584	0.26743568621784414	3009	-0.007528663869359001
SKA3	0.5280788177339901	0.1094059405940594	0.2668975779020579	2586	-0.00407936595401719
AHNAK	0.5970443349753695	0.29975247524752474	0.26661039150916327	3635	0.00589264950800744
PSAT1	0.6066502463054187	0.31856435643564357	0.26654127215116946	3750	-0.005613372506858512
MTBP	0.545320197044335	0.17574257425742573	0.26648866489784556	2924	-0.004360790402786396
ANXA9	0.6160098522167488	0.3363861386138614	0.26631250377655663	3860	0.005853554429113754
SCN4B	0.5564039408866995	0.2084158415841584	0.26614818241101684	3101	0.005431074721662528
ATP6V1C2	0.5980295566502463	0.30247524752475247	0.26614807526212986	3650	-0.004796350499250507
LRRN4CL	0.5669950738916256	0.23539603960396038	0.2660721183561407	3253	0.005742843599431858
BHLHE40	0.5884236453201971	0.2834158415841584	0.2659178471110524	3534	0.006052157012428025
FAM131C	0.6458128078817734	0.3910891089108911	0.26412349171542554	4202	-0.009807783236349576
C11orf82	0.5495073891625616	0.1952970297029703	0.263817440933452	3020	-0.005182484699068278
LMNB2	0.574384236453202	0.25742574257425743	0.26364923814602004	3372	-0.006982708876128549
CXXC5	0.6206896551724138	0.34876237623762374	0.26362045295913616	3929	0.008791024071437482
NUDT12	0.5842364532019705	0.278960396039604	0.26351333069144556	3499	0.005390910589871467
POLA2	0.5684729064039409	0.2443069306930693	0.2634755689306756	3295	-0.005811046648861173
FAM198B	0.5652709359605911	0.23688118811881187	0.2634185337571827	3252	0.006068350401494531
GMNN	0.5485221674876847	0.19356435643564357	0.26340940814304276	3009	-0.0046468494195405245
PCSK4	0.5588669950738916	0.22301980198019802	0.2625944861076344	3170	0.004326599384513867
ZNF763	0.5615763546798029	0.23143564356435645	0.26180554502340797	3215	0.0048304649993998455
CISH	0.5815270935960591	0.2764851485148515	0.2617297232370002	3478	0.005773150791803436
TFF3	0.6403940886699507	0.38613861386138615	0.26100155968862404	4160	0.008523467165906835
CPEB2	0.55935960591133	0.22821782178217823	0.2607997945462764	3193	0.005545926757513702
TPSB2	0.5820197044334975	0.27920792079207923	0.26078987331581976	3491	0.006418720342917725
CCDC77	0.5864532019704434	0.28886138613861384	0.26048645769946427	3548	-0.0061246227031983205
TRIM8	0.5598522167487685	0.2301980198019802	0.2604433762777572	3203	0.005144420646366487
WFS1	0.5972906403940886	0.3118811881188119	0.25948623359997874	3685	0.007032489768144775
ZNF671	0.5847290640394088	0.28737623762376235	0.25932297638161395	3535	0.005631393111495882
CRIP1	0.6288177339901477	0.36905940594059405	0.25920689746728	4044	0.009353240332544654
SSC5D	0.5788177339901478	0.27623762376237626	0.25872274439960535	3466	0.006168103944712464
KPNA4	0.5692118226600985	0.25594059405940595	0.2584965113685498	3345	-0.006261913188564944
RRM2	0.5189655172413793	0.1047029702970297	0.2583624960965917	2530	-0.0041341177589948545
PRR15	0.6541871921182266	0.4121287128712871	0.25811080635858574	4321	0.007252287798229523
SLC6A11	0.6403940886699507	0.3900990099009901	0.25792735127768396	4176	-0.009927073076732615
TMPRSS6	0.5711822660098522	0.2618811881188119	0.25766742431362905	3377	0.0045601321651197665
SLC7A5	0.5273399014778325	0.14356435643564355	0.2574766472518696	2721	-0.003810991110680283
BEND5	0.6120689655172413	0.3425742574257426	0.257271296698547	3869	0.008847259869328166
TMEM215	0.5524630541871921	0.2193069306930693	0.25711989639182564	3129	0.007528995285478149
CDCA7	0.5448275862068965	0.19950495049504952	0.2570348734200011	3018	-0.004634390596032128
RFC2	0.5524630541871921	0.2202970297029703	0.256684644945889	3133	-0.0043189252164681415
ZNF695	0.5273399014778325	0.14678217821782177	0.25654236384828166	2734	-0.00413212378751441
UBXN6	0.5972906403940886	0.3165841584158416	0.25653057974251386	3704	0.007102390395673254
FANCE	0.5842364532019705	0.2913366336633663	0.25645519913571574	3549	-0.007736506570410954
NEK5	0.5741379310344827	0.27054455445544556	0.2564400079070609	3424	0.005108474280106266
LMNB1	0.527832512315271	0.149009900990099	0.2564032104639715	2745	-0.0048338794467743165
CXorf49B	0.7886699507389162	0.6047029702970297	0.25633460891247417	5645	-0.0087577654919801
MND1	0.5201970443349754	0.12128712871287128	0.2558943973434317	2602	-0.004054960817115837
KIFC1	0.5160098522167488	0.10445544554455445	0.25535522748083955	2517	-0.004643880972303572
FADS1	0.5963054187192118	0.3165841584158416	0.25535462303402784	3700	-0.010401841420545795
FBXL3	0.5738916256157636	0.27301980198019804	0.2548117856785972	3433	0.006875044258843425
ILF2	0.5793103448275863	0.2851485148514851	0.2542908001022493	3504	-0.006723619410105064
XBP1	0.6147783251231527	0.3517326732673267	0.2542365155974488	3917	0.005623817180851207
KCMF1	0.5596059113300492	0.24282178217821782	0.25419635809532903	3253	-0.004591668938767414
FAM72D	0.5307881773399015	0.16633663366336635	0.25406821350535375	2827	-0.003903005693519759
CLDN19	0.5576354679802956	0.2391089108910891	0.25378424388208054	3230	0.007499959368663442
CCNG2	0.5647783251231527	0.25594059405940595	0.253468968841432	3327	0.0060898771741744896
CTSG	0.5667487684729065	0.26113861386138615	0.25301079091611	3356	0.006747503190395299
RIPK2	0.5573891625615763	0.24034653465346534	0.25291622182116597	3234	-0.004702167941383386
ZNF396	0.55	0.22376237623762377	0.2524303989804922	3137	0.004474970512408385
DNAJB11	0.548768472906404	0.2207920792079208	0.25239769461506983	3120	-0.00407629418238221
C19orf33	0.6472906403940887	0.4089108910891089	0.25177705629050035	4280	0.00999659116477449
SYT9	0.5793103448275863	0.2896039603960396	0.25173002174718606	3522	0.00437008909125256
MAMDC2	0.5822660098522168	0.2957920792079208	0.2515407521070769	3559	0.008332334956918847
SMC6	0.5706896551724138	0.2732673267326733	0.2510116506611869	3421	-0.006689174168703479
NUSAP1	0.5098522167487685	0.09504950495049505	0.250914874532299	2454	-0.004605430905303553
VRK1	0.5435960591133004	0.21287128712871287	0.25018249059967596	3067	-0.004583788958446298
ZBTB7A	0.570935960591133	0.27574257425742577	0.24993390383800787	3432	0.006697532370267534
TLX1	0.7032019704433498	0.49455445544554455	0.24990890183437064	4853	-0.009031140800691827
C8orf76	0.5399014778325123	0.2042079207920792	0.2497927308515067	3017	-0.004006851669376652
ERBB3	0.5894088669950739	0.31287128712871287	0.24951437018283923	3657	0.0070710312183378116
FANCI	0.5344827586206896	0.1910891089108911	0.24915677171842399	2942	-0.004639005388618961
NEFL	0.5266009852216749	0.16856435643564358	0.24889465537587593	2819	0.0057042559964751004
ELOVL2	0.5874384236453202	0.31014851485148515	0.24889180031031677	3638	0.00555771661507619
POC1A	0.5465517241379311	0.22351485148514852	0.24875989832371712	3122	-0.005402925353515224
NGFR	0.5812807881773399	0.299009900990099	0.24848043381396065	3568	0.00705281997152883
EXO1	0.505911330049261	0.08836633663366336	0.24813766442215843	2411	-0.0039625318872945434
TTC36	0.5724137931034483	0.28366336633663364	0.24719264513364614	3470	0.005005523780081846
OGN	0.5433497536945813	0.22153465346534654	0.24615135215395098	3101	0.004667084664222012
FAAH	0.5733990147783251	0.28787128712871285	0.2459165521956121	3491	0.00628677994323939
DIAPH3	0.5165024630541872	0.14554455445544554	0.2455915770094079	2685	-0.004337008461168889
IGBP1	0.5564039408866995	0.252970297029703	0.24559137425495367	3281	0.006323351648548271
SCLT1	0.570935960591133	0.2839108910891089	0.24536247701710798	3465	-0.00888467756535192
CDC25A	0.5022167487684729	0.08811881188118811	0.2444567377362232	2395	-0.0032576840543477926
TADA2B	0.5674876847290641	0.27871287128712874	0.24436140769803805	3430	0.004648958581977043
COX7A1	0.5536945812807882	0.2504950495049505	0.24382991951321975	3260	0.007504147338649303
CHRAC1	0.5859605911330049	0.31732673267326733	0.24265355909184927	3661	-0.006240978625438448
NEIL3	0.5017241379310344	0.0952970297029703	0.24264558671243086	2422	-0.0038965543377722156
YARS	0.5618226600985222	0.2707920792079208	0.24231635123843076	3375	-0.005213021352359345
PARP2	0.5918719211822661	0.3292079207920792	0.24193451597174268	3733	-0.008479909691300717
TP63	0.6022167487684729	0.3475247524752475	0.24189155891428793	3849	0.009864775749107943
E2F7	0.5394088669950738	0.22153465346534654	0.2418843231068981	3085	-0.005247645292304282
LOXL1	0.5600985221674877	0.2685643564356436	0.24158354098651227	3359	0.00576521916888652
GLI1	0.5600985221674877	0.27004950495049507	0.24078361941019621	3365	0.00716620539067282
MRPS30	0.5160098522167488	0.15965346534653466	0.24077693858759375	2740	0.00886326036215777
CNIH3	0.5908866995073891	0.32995049504950497	0.24027976247132218	3732	0.010503523145507412
LRTOMT	0.55935960591133	0.2698019801980198	0.24009006020650578	3361	0.0056197389572574825
UBE2T	0.49901477832512314	0.09702970297029703	0.23960098572836772	2418	-0.003349474164570853
MAG	0.5689655172413793	0.2900990099009901	0.23956432426421556	3482	0.012004395705038086
SPC25	0.4982758620689655	0.09430693069306931	0.23938503754382337	2404	-0.00404706253732088
MAB21L1	0.5374384236453202	0.22376237623762377	0.23877045819085882	3086	0.005040508906889974
LRP2BP	0.5701970443349754	0.29405940594059404	0.23865373514620683	3503	0.010251337121935655
NXNL2	0.5155172413793103	0.16485148514851486	0.23858201400366308	2759	0.0036029862064347697
CIRBP	0.5280788177339901	0.20123762376237625	0.2383706565218011	2957	0.004192718492656198
BIRC5	0.49261083743842365	0.06658415841584159	0.23823198700983916	2269	-0.0035510026290528364
TMEM189	0.5312807881773399	0.2099009900990099	0.23820085024179088	3005	-0.004233589922056922
THSD7B	0.5502463054187192	0.25594059405940595	0.23726540893946882	3268	0.005553153996860178
IGFBP4	0.5492610837438424	0.25396039603960396	0.23719185535886778	3256	0.004652623456436722
CBX7	0.5298029556650247	0.20866336633663365	0.23715077138045992	2994	0.004448397186613459
ROR2	0.6027093596059113	0.3559405940594059	0.23656486565720494	3885	0.008270820913868571
NAP1L3	0.554679802955665	0.26782178217821784	0.2359411767978186	3334	0.004911230470050396
MDH1	0.5699507389162561	0.299009900990099	0.23543692390107757	3522	-0.0068296159230613815
FANK1	0.5214285714285715	0.19183168316831684	0.23508836043485135	2892	0.003756568590730168
PCNA	0.5152709359605911	0.1745049504950495	0.23505215969842397	2797	-0.0036367301673409028
CCDC71	0.5694581280788177	0.29876237623762375	0.2350236021798797	3519	0.005937904882034552
SIDT1	0.6298029556650246	0.40222772277227725	0.23486462199782907	4182	0.007114792535021577
FBXO36	0.5305418719211823	0.2160891089108911	0.23478017487172925	3027	0.004097330708303365
WDR19	0.5334975369458128	0.22376237623762377	0.23455002090774102	3070	0.004112898653430825
SEMA3B	0.5527093596059113	0.26683168316831685	0.23428848905353952	3322	0.005495887190546758
DNAH7	0.5273399014778325	0.21113861386138613	0.2335078574273426	2994	0.004500182553828373
PLAC9	0.526847290640394	0.21113861386138613	0.23298855339181632	2992	0.00462016830833389
KIF15	0.4960591133004926	0.11460396039603961	0.23294057615001398	2477	-0.0043435936953248955
LBR	0.5443349753694581	0.25173267326732673	0.23293122662015386	3227	-0.006993767910773094
HDGF	0.5620689655172414	0.28836633663366334	0.23276637789410265	3447	-0.006043036296171599
SF3B3	0.5270935960591133	0.21262376237623762	0.23261879467950097	2999	-0.0035625357273090666
DNAJC9	0.5266009852216749	0.2131188118811881	0.23188896965878938	2999	-0.003839373632645449
VWA2	0.5423645320197045	0.2504950495049505	0.23141151576646543	3214	0.0032912701322527623
UFD1L	0.5618226600985222	0.2905940594059406	0.2311997940381563	3455	-0.006466544435588029
ANKRD42	0.5214285714285715	0.2024752475247525	0.2308915292418311	2935	0.004552244732757823
TACC3	0.4963054187192118	0.1245049504950495	0.23081758595227742	2518	-0.0042184563040714804
DOK7	0.5810344827586207	0.326980198019802	0.23068502025750895	3680	0.0066445874024128925
SYTL4	0.5376847290640394	0.24207920792079207	0.2305025249611114	3161	0.004810465968615742
NMU	0.5822660098522168	0.3306930693069307	0.22967580014158334	3700	-0.0048564155094626225
TBX3	0.5780788177339902	0.324009900990099	0.22919270357311405	3656	0.007023078752962994
HMGA1	0.5224137931034483	0.20965346534653465	0.22896159569292185	2968	-0.0042939834316963925
SLC24A2	0.5460591133004926	0.2638613861386139	0.22855772412352954	3283	0.0040977320542176544
CLDN11	0.5448275862068965	0.26163366336633664	0.2283849248855437	3269	0.005419044635194771
RHOB	0.5588669950738916	0.2900990099009901	0.22817488263738644	3441	0.005085341168805239
CENPI	0.4876847290640394	0.09851485148514852	0.22813121899912467	2378	-0.00415824517990026
WDR76	0.5381773399014779	0.24826732673267327	0.2279981836604429	3188	-0.006153291580272805
ISL2	0.6426108374384236	0.4301980198019802	0.22787835215176716	4347	-0.005551618127558383
CALML3	0.5766009852216749	0.3235148514851485	0.22780683702714846	3648	0.007299240653550818
SOX11	0.6137931034482759	0.38712871287128714	0.2268733335112864	4056	-0.007975610506777834
TTC39A	0.5677339901477833	0.3099009900990099	0.2262832599047766	3557	0.007492924475616228
BAIAP3	0.5839901477832512	0.33910891089108913	0.22604963926216295	3741	0.009410217774799496
MSH6	0.5317733990147783	0.23836633663366336	0.22596443745957767	3122	-0.004991228399763635
TMEM59L	0.5514778325123153	0.279950495049505	0.2257555200740184	3370	0.007825821085828083
WDHD1	0.5251231527093596	0.22376237623762377	0.22568472449190954	3036	-0.004885533370403238
SLC7A4	0.5431034482758621	0.2636138613861386	0.2254690876142217	3270	0.006153064917703705
EFCAB6	0.5423645320197045	0.26212871287128714	0.22544782348139533	3261	0.0050251553157326986
OPRK1	0.6571428571428571	0.45445544554455447	0.22530698270877805	4504	-0.006012118343355122
MAOA	0.5559113300492611	0.28985148514851483	0.22502352343433876	3428	0.0069082990962672204
SLC38A11	0.5194581280788177	0.21237623762376237	0.22473308051992466	2967	0.005979412743320216
CSNK1G3	0.545320197044335	0.26955445544554457	0.22471451285392827	3303	0.005337220954452999
RNASEH2A	0.5312807881773399	0.24034653465346534	0.22449281916640612	3128	-0.00531989127007472
ESPL1	0.4881773399014778	0.11782178217821782	0.2244351428376316	2458	-0.003947650896439679
HNRNPH2	0.5182266009852217	0.21014851485148514	0.2243964116744113	2953	0.00432808288877725
C17orf53	0.5071428571428571	0.18118811881188118	0.224364743152432	2791	-0.003611500813086714
TGFB3	0.5270935960591133	0.2344059405940594	0.22288151402074202	3087	0.00414974054898914
CCL14	0.5352216748768472	0.25222772277227723	0.22284341712308883	3192	0.005471237144823662
OSCP1	0.5105911330049261	0.1948019801980198	0.2227554936141844	2860	0.0040022226022688985
SPOPL	0.5578817733990148	0.2975247524752475	0.22271109475537237	3467	0.006142238159437421
GPR156	0.5849753694581281	0.34628712871287126	0.2222814073604688	3774	-0.006463110732658038
FRAT1	0.5578817733990148	0.29826732673267325	0.22226867489457444	3470	0.006593701671401972
RAB6C	0.5381773399014779	0.26014851485148516	0.22195759940399745	3236	0.005132707734515948
NUP93	0.503448275862069	0.17797029702970296	0.2217867398436492	2763	-0.0033040509143840756
RBM28	0.5364532019704433	0.25792079207920793	0.22125890291757525	3220	-0.00528996318140433
SERP2	0.553448275862069	0.2918316831683168	0.22113926275384402	3426	0.004741520872707914
TMEM25	0.5187192118226601	0.2202970297029703	0.22053883941797037	2996	0.004690480115147512
FAM98A	0.5630541871921182	0.3108910891089109	0.2203767484272521	3542	-0.006439777360478974
CIT	0.5002463054187192	0.173019801980198	0.22031051420781156	2730	-0.004767106804048881
IFRD1	0.5495073891625616	0.28589108910891087	0.22022465591237572	3386	-0.004715004078472625
TMBIM4	0.5507389162561577	0.28836633663366334	0.2201582097754878	3401	0.007245424294378647
WDR62	0.49261083743842365	0.15024752475247524	0.2200911184675394	2607	-0.003998215523156691
AIF1L	0.5305418719211823	0.24777227722772277	0.2200835764990207	3155	-0.006262591580035649
GABBR2	0.6435960591133005	0.44084158415841584	0.2198745849828694	4394	-0.005701023960529343
CHAC1	0.5288177339901478	0.24504950495049505	0.21959893590599197	3137	-0.00502306240037505
UBE2S	0.4958128078817734	0.16212871287128713	0.21954462092230806	2668	-0.00322930947800268
F2R	0.5529556650246306	0.29405940594059404	0.21928903326069638	3433	0.005243714707389385
PHGDH	0.538423645320197	0.2665841584158416	0.21883290832160682	3263	-0.006575039654176359
NETO2	0.5300492610837438	0.25	0.21845221917542285	3162	-0.005109816452627623
C2orf40	0.5330049261083744	0.2566831683168317	0.21820800235862667	3201	0.006738703242453019
EBP	0.5344827586206896	0.26212871287128714	0.21696035715122466	3229	-0.004625021526665437
RGS22	0.5147783251231527	0.2198019801980198	0.2166838135176276	2978	0.004613592885337763
SMC2	0.5475369458128079	0.28886138613861384	0.21635580662809634	3390	-0.0071421573686421495
PNP	0.5110837438423645	0.21188118811881188	0.21631295534128836	2931	-0.004492923608642696
WLS	0.5802955665024631	0.3475247524752475	0.2159694909194325	3760	0.007551507049907584
MUSTN1	0.5177339901477832	0.22821782178217823	0.21596511037534283	3024	0.006284494160132563
MTERFD1	0.5120689655172413	0.2150990099009901	0.2159470413855115	2948	-0.003373909585379532
HMGB2	0.5342364532019704	0.2641089108910891	0.2156550711177439	3236	-0.005751669545132271
BTD	0.49852216748768474	0.18168316831683168	0.215515577826977	2758	0.003990554215084471
ANP32B	0.533743842364532	0.2636138613861386	0.21539022134714406	3232	-0.004846792718438525
P4HTM	0.5490147783251231	0.29356435643564355	0.21523719544991055	3415	0.0061291995691644206
GRIK3	0.5620689655172414	0.3180693069306931	0.21475343798625046	3567	0.006697723415754432
SEMA3C	0.5465517241379311	0.2903465346534653	0.21441767697286918	3392	0.005053953157240929
SLC39A6	0.526847290640394	0.2514851485148515	0.21432328773158693	3155	0.005217424029214831
DLL3	0.632512315270936	0.4311881188118812	0.21414863516487095	4310	-0.0061188427061395195
SCNN1A	0.570935960591133	0.3349009900990099	0.21380919792682268	3671	0.004919500493290214
RNASE4	0.5216748768472906	0.24183168316831682	0.21366211414961467	3095	0.004919611661006875
H2AFZ	0.48472906403940885	0.14777227722772276	0.21312561960745438	2565	-0.003381752712196808
TUBA1C	0.48004926108374385	0.13267326732673268	0.21284509720389777	2485	-0.0031842454110941943
GLI3	0.5248768472906404	0.250990099009901	0.2124996750207624	3145	0.0043430461356557554
TPRN	0.5327586206896552	0.26732673267326734	0.21236816591737934	3243	0.0057190818473015605
SLC15A1	0.5903940886699507	0.3693069306930693	0.2121775708784861	3889	-0.004147450865253534
FAM83E	0.6019704433497537	0.38762376237623763	0.21211623350798908	4010	0.006493732892967191
TMC4	0.5357142857142857	0.2737623762376238	0.21204395727509706	3281	0.004659775795262019
SAE1	0.553448275862069	0.3071782178217822	0.2119465365505306	3488	-0.006142968321049111
CHRNA5	0.5086206896551724	0.21658415841584158	0.2117863082686048	2940	-0.004359346687018812
ZNF516	0.5610837438423645	0.32103960396039605	0.21174854029311616	3575	0.005048152096982252
MURC	0.5344827586206896	0.27202970297029705	0.21167165996467432	3269	-0.00568713312561192
SYTL5	0.5504926108374384	0.30297029702970296	0.21125111370435296	3459	0.005006412162624373
SPRYD3	0.5472906403940887	0.29777227722772276	0.21085871597758793	3425	0.0077403777830107046
TSPAN1	0.5780788177339902	0.35148514851485146	0.21063330988622064	3767	0.006800997876035242
RAD51AP1	0.46798029556650245	0.09232673267326733	0.21048133147239004	2273	-0.0032982004271395644
CDH22	0.5172413793103449	0.2391089108910891	0.21036557320334526	3066	0.009420952345212098
RHEB	0.5236453201970444	0.252970297029703	0.21021045018496895	3148	-0.004789882885131189
ZMYND10	0.5221674876847291	0.25024752475247525	0.210035061550241	3131	0.00398881660824916
SYTL2	0.5504926108374384	0.3051980198019802	0.20989628329556947	3468	0.005950419269287383
C1orf168	0.5108374384236454	0.225990099009901	0.20988336364472684	2987	0.003865178557621986
KSR2	0.593103448275862	0.37722772277227723	0.2094709455287601	3932	0.009301441971142504
RFWD3	0.4940886699507389	0.18762376237623762	0.20892093756547533	2764	-0.003273737959469396
ADCY1	0.5273399014778325	0.2633663366336634	0.20872554441881397	3205	0.006972425277391216
EDA2R	0.5307881773399015	0.27054455445544556	0.20854173325831915	3248	0.0052458277006104705
ZWINT	0.4810344827586207	0.15123762376237623	0.2085213547615637	2564	-0.0039480308892207265
AMY1A	0.6901477832512315	0.5183168316831683	0.20765162472051096	4896	-0.00945587160990211
TMC5	0.5650246305418719	0.3341584158415842	0.20759098624122174	3644	0.004820480790937272
ZCCHC24	0.49433497536945814	0.19183168316831684	0.20756767320633332	2782	0.0034808753365721057
PRR11	0.4729064039408867	0.12747524752475248	0.20739052815680417	2435	-0.003676211669988205
RFC3	0.5201970443349754	0.2514851485148515	0.20736018501130743	3128	-0.0047343964849114305
RAPGEF3	0.5044334975369458	0.21707920792079208	0.2073297709258374	2925	0.003659225674648258
CHST15	0.5455665024630542	0.3012376237623762	0.20689870263976676	3432	0.005370925427405335
KCNK6	0.5726600985221675	0.34826732673267324	0.206649457569896	3732	0.009854978473044628
TNXB	0.5108374384236454	0.23316831683168318	0.2065874245211115	3016	0.00606082646125376
CYP4F22	0.5182266009852217	0.2495049504950495	0.20630608964715905	3112	0.005767359206216368
SFT2D2	0.5551724137931034	0.3193069306930693	0.2062594930482323	3544	-0.00812341599024464
C5orf30	0.5549261083743843	0.31905940594059407	0.2061440812363741	3542	0.007204128830841766
CLPB	0.5522167487684729	0.31435643564356436	0.2061233689898963	3512	-0.008542801903237269
PDZK1	0.5123152709359606	0.23737623762376237	0.20611945864577386	3039	0.004945201022317355
GSDMC	0.5539408866995074	0.3180693069306931	0.20568242194606504	3534	-0.004880516005985665
LRRC4C	0.5236453201970444	0.2618811881188119	0.20562266467374457	3184	0.005756843825555677
XPO1	0.5300492610837438	0.2745049504950495	0.20559925132913326	3261	-0.005538908509257086
DEK	0.5189655172413793	0.252970297029703	0.2053312369063162	3129	-0.004197281086510639
CDK2	0.5389162561576355	0.2918316831683168	0.20526499985010935	3367	-0.005615429186025938
TPSG1	0.5027093596059113	0.2188118811881188	0.20483806088630208	2925	0.005815786791926655
SCN3B	0.533743842364532	0.28316831683168314	0.2046981936047659	3311	0.007546904733092857
NEFM	0.5027093596059113	0.2198019801980198	0.20440378973641482	2929	0.00543198618290115
NAV3	0.4938423645320197	0.19900990099009902	0.2042753403144872	2809	0.005348339397334288
LRRFIP1	0.5655172413793104	0.34084158415841587	0.2036367648056467	3673	0.0074682276567997795
MYBL2	0.45541871921182264	0.062376237623762376	0.2035154147884409	2101	-0.0029743266513633767
ANKRA2	0.5110837438423645	0.24034653465346534	0.2034401364999983	3046	0.0043300921758202705
CDCA5	0.45615763546798027	0.06881188118811882	0.20334471340309096	2130	-0.0029953627043422444
FARP2	0.5317733990147783	0.2819306930693069	0.20329803220519085	3298	0.0058618060332029775
VAV3	0.5731527093596059	0.3547029702970297	0.2026898311087214	3760	0.005380723216183948
XPO5	0.5064039408866995	0.23193069306930694	0.2026531049579708	2993	-0.00403141007941908
COL14A1	0.4921182266009852	0.19925742574257427	0.20247682723934113	2803	0.0035256216103422998
ADC	0.49975369458128077	0.21757425742574257	0.20241519775327677	2908	0.003967742321117594
CBS	0.5411330049261084	0.3012376237623762	0.2020808230503567	3414	-0.008399534078556658
H2AFX	0.5044334975369458	0.22896039603960397	0.2020302904827436	2973	-0.004329724823102402
GPR180	0.5431034482758621	0.30544554455445544	0.20166437484096422	3439	-0.007085159449393133
FANCA	0.4603448275862069	0.10247524752475247	0.20141618393011526	2283	-0.003102882556380732
AADAT	0.5413793103448276	0.30297029702970296	0.20130055678717465	3422	-0.0070024006493578095
HHAT	0.506896551724138	0.23663366336633662	0.20094862351164894	3014	0.0038597938292150953
E2F1	0.4586206896551724	0.09876237623762377	0.200578930019684	2261	-0.0030167624495165486
RCOR2	0.5307881773399015	0.2851485148514851	0.20042641368180708	3307	-0.005159464259184433
MRGPRF	0.5201970443349754	0.2650990099009901	0.2003274798843591	3183	0.004641500163936517
SPATA18	0.5320197044334976	0.28787128712871285	0.20017508795236424	3323	0.005024705981882574
B3GNT8	0.5438423645320197	0.3094059405940594	0.2000324813848836	3458	0.0071281953161172916
KRT14	0.5980295566502463	0.39702970297029705	0.2000067655866078	4032	0.007633932852376972
IVD	0.5463054187192118	0.31386138613861386	0.19994064081312127	3486	0.005572810454960631
HRASLS5	0.5465517241379311	0.31435643564356436	0.19989881852761868	3489	0.005440072436848363
TIGD6	0.503448275862069	0.2316831683168317	0.19978307598716455	2980	0.0038551768039430693
MMRN1	0.5238916256157635	0.27351485148514854	0.19965206140738448	3232	0.005567697051235674
MAGED2	0.5049261083743842	0.23539603960396038	0.19953907945687113	3001	0.004546674695957696
CYP4B1	0.529064039408867	0.28366336633663364	0.19944385239419601	3294	0.005794270714175901
LZTFL1	0.5012315270935961	0.22797029702970298	0.19926258742476735	2956	0.003698444094428051
PNPT1	0.505911330049261	0.2381188118811881	0.19924570530050367	3016	-0.0038616827726296473
P4HA3	0.5600985221674877	0.3388613861386139	0.1988833155184209	3643	0.006563888463074282
HMMR	0.46108374384236456	0.11831683168316831	0.1985993461761481	2350	-0.004234840740953859
MUM1L1	0.5470443349753694	0.31732673267326733	0.1985612491595529	3503	0.005951720287793999
MXD4	0.5145320197044335	0.2581683168316832	0.19809231948541922	3132	0.004691100636998626
SGCD	0.517487684729064	0.2641089108910891	0.19803998703416992	3168	0.0040349464938256654
TAPT1	0.5413793103448276	0.30866336633663366	0.1978184839511782	3445	0.006599136818134366
AK5	0.5022167487684729	0.23366336633663368	0.19762309397580755	2983	0.006081783832180665
NKAIN1	0.5805418719211822	0.3735148514851485	0.1975155207737778	3866	0.007726705029155086
C9orf116	0.49679802955665026	0.22202970297029703	0.197511093170292	2914	0.0036954791606590527
FEN1	0.46330049261083744	0.13242574257425743	0.19711076915710116	2416	-0.003190342535533154
NPAS1	0.47783251231527096	0.17673267326732672	0.1970894720253079	2654	0.003549447970075419
ARHGAP20	0.5177339901477832	0.26683168316831685	0.19684933741190785	3180	0.004886098749889001
CDT1	0.46108374384236456	0.1264851485148515	0.1965997260408672	2383	-0.0033148117273901446
SCUBE1	0.5229064039408867	0.2774752475247525	0.19643859429346713	3244	0.006107655659861119
FOXRED2	0.5529556650246306	0.3306930693069307	0.19640206139519298	3581	-0.008849975365985996
CACNA2D2	0.547783251231527	0.32202970297029704	0.19636336073464453	3525	0.005140194522058344
POLR3G	0.5315270935960591	0.29356435643564355	0.19634101985720018	3344	-0.005638862841945052
CSDC2	0.5214285714285715	0.275	0.19626275510204083	3228	0.004133445942977577
NRM	0.537192118226601	0.30445544554455445	0.19588225356304925	3411	-0.006647450876169134
AGR2	0.6091133004926108	0.41905940594059404	0.195408227129718	4166	0.0069690018125459705
DSN1	0.4719211822660099	0.16534653465346535	0.19537012574943888	2584	-0.00307323103051125
FZD9	0.5834975369458129	0.38094059405940595	0.19535363941949713	3908	-0.006266982317563588
MYOM3	0.5140394088669951	0.26262376237623763	0.19526527330367918	3148	0.005823274941016527
PNPLA4	0.5238916256157635	0.28168316831683166	0.19511702807731884	3265	0.004738836323254695
FAM161B	0.474384236453202	0.17376237623762375	0.19484704039954195	2628	0.0038649760661498894
PAPD4	0.512807881773399	0.26163366336633664	0.19451974980243078	3139	0.005013437363421967
NUMA1	0.495320197044335	0.225990099009901	0.194270572749534	2924	0.004332798488418985
NT5DC2	0.5192118226600986	0.27574257425742577	0.19354694953190968	3222	-0.005137305660996281
DCDC2	0.5246305418719212	0.28589108910891087	0.19350349063294642	3285	0.00413822994786151
GEM	0.508128078817734	0.2547029702970297	0.19332054140487173	3092	0.0054101428582674065
RAD51	0.44679802955665027	0.07945544554455446	0.19331531138902164	2135	-0.0029061223754068342
ABTB2	0.4940886699507389	0.2254950495049505	0.19327559642245012	2917	-0.00412445555614887
FDPS	0.5241379310344828	0.28539603960396037	0.19326967132748296	3281	-0.005381046470091985
C1orf198	0.5332512315270936	0.30198019801980197	0.19316483592908323	3385	-0.007820015147799304
CEACAM19	0.538423645320197	0.31113861386138614	0.1930927848043046	3443	-0.007192345889939188
CARD10	0.5386699507389162	0.3118811881188119	0.1928954403266647	3447	0.005840975712184049
RARA	0.5571428571428572	0.34282178217821785	0.1928813889294567	3647	0.008772053983948296
PVRL2	0.532512315270936	0.3012376237623762	0.19282525994520983	3379	0.0065892359199123535
TLE3	0.5086206896551724	0.25693069306930694	0.19268162490422877	3103	0.005216150861512396
SLC25A33	0.548768472906404	0.32945544554455447	0.1926059462570657	3559	-0.0057315329066529985
CCT4	0.5256157635467981	0.2896039603960396	0.19240147701181265	3304	-0.005567503257202892
DNAJC16	0.4935960591133005	0.22722772277227724	0.192004631575906	2922	0.0040481663514247215
BOLA3	0.50935960591133	0.2599009900990099	0.19189868347969977	3118	-0.0045308275645889766
FOLH1	0.5312807881773399	0.30074257425742573	0.19181317991535232	3372	-0.006288055350647248
MRPS5	0.5071428571428571	0.2571782178217822	0.19105324182903233	3098	-0.004372917118475098
TRA2B	0.511576354679803	0.2660891089108911	0.19090695278648354	3152	-0.005254288501262265
DBX2	0.4960591133004926	0.23539603960396038	0.1906633484272417	2965	0.004630587882591122
ELOVL5	0.4854679802955665	0.21287128712871287	0.19036497500842162	2831	0.004620328665505512
MVP	0.5440886699507389	0.3254950495049505	0.19008545351653391	3524	0.005462861963723862
PLD4	0.5027093596059113	0.2504950495049505	0.1899689304088979	3053	0.004315676557189918
NCAPD3	0.5300492610837438	0.3017326732673267	0.1899096130583755	3371	-0.007328892524014388
FMO5	0.4839901477832512	0.21138613861386138	0.18956236355317477	2819	0.003619592853190125
ABCA9	0.5076354679802956	0.26113861386138615	0.18950039270212757	3116	0.004741198452811181
TUBA3E	0.5041871921182266	0.25495049504950495	0.1892049697700739	3077	0.00600029495071164
SEMA3G	0.46502463054187193	0.1650990099009901	0.18899022394031725	2555	0.0031427691885734916
EIF4B	0.5118226600985222	0.2702970297029703	0.18890195112407895	3170	0.005656471646277246
CLIC6	0.4770935960591133	0.19801980198019803	0.18840645742433954	2737	0.004097352719246448
PIGQ	0.511576354679803	0.2712871287128713	0.1881136604622016	3173	0.0047292778567485675
LMF1	0.5241379310344828	0.29455445544554454	0.18795824352628696	3318	0.006665938545806252
CLSPN	0.4539408866995074	0.13514851485148516	0.1877972075509729	2389	-0.0036242772784774433
TOPBP1	0.5172413793103449	0.2824257425742574	0.18777434440224736	3241	-0.005404634522813221
TUBA3D	0.496551724137931	0.24257425742574257	0.18772134437870153	2996	0.005468120323358529
LPIN1	0.5630541871921182	0.3611386138613861	0.18660891929285353	3745	-0.0073374042723717645
DHCR7	0.4879310344827586	0.22846534653465347	0.18588027984421565	2904	-0.004062401364952706
AR	0.5541871921182266	0.34826732673267324	0.18583331303836167	3657	0.004277320848377986
MMP17	0.5426108374384236	0.3297029702970297	0.18572247228294333	3535	0.00546077508440214
STH	0.4660098522167488	0.17747524752475247	0.18566771887910388	2609	0.008482539984771855
MEMO1	0.49507389162561577	0.2438118811881188	0.18565392476084258	2995	-0.0040975572891387094
FMOD	0.506896551724138	0.2675742574257426	0.1853481309128841	3139	0.00591594937076959
SMOC2	0.4726600985221675	0.19603960396039605	0.18497604241403617	2711	0.0039017810962188914
PGPEP1L	0.6669950738916256	0.5099009900990099	0.1848834088917445	4768	-0.006406260600014828
GRPR	0.511576354679803	0.27722772277227725	0.18485515639397299	3197	0.004434382616299734
SNRPA	0.49482758620689654	0.2457920792079208	0.18444059386999084	3002	-0.004202413045593148
SLITRK6	0.5426108374384236	0.3321782178217822	0.18408415251037202	3545	0.009049376398826114
UPK2	0.5647783251231527	0.3673267326732673	0.18404562799249563	3777	-0.006278341966131802
IFT88	0.4899014778325123	0.23737623762376237	0.18365597979406664	2948	0.0037750631480409037
FBP1	0.5610837438423645	0.36287128712871286	0.1831393965817153	3744	0.005896347075818318
ANXA6	0.526847290640394	0.3074257425742574	0.18305748045779024	3381	0.005196602007855604
GPR19	0.4672413793103448	0.18836633663366337	0.18283262976304693	2658	-0.003714351533068333
PSMC2	0.4982758620689655	0.2561881188118812	0.18264648250020019	3058	-0.0045175797281065185
ATP7B	0.5041871921182266	0.2675742574257426	0.18260874145912398	3128	0.005305997390709705
R3HDM1	0.5014778325123153	0.26262376237623763	0.18250877593659917	3097	-0.0046214727539377175
TGFB1	0.5426108374384236	0.3346534653465347	0.1824335790371831	3555	0.006939520200150803
SLC2A7	0.8933497536945813	0.7846534653465347	0.18239272174584348	6797	-0.012101713064341579
ASNS	0.4812807881773399	0.22252475247524753	0.18211393160443132	2853	-0.003852768340896174
ANP32E	0.5103448275862069	0.2801980198019802	0.18194091274304436	3204	-0.006596243868831229
PLCH2	0.5578817733990148	0.35965346534653464	0.1818814579550587	3718	0.008235792693257013
PGM5	0.46945812807881776	0.19702970297029704	0.18157023016670418	2702	0.004202236698073896
AMD1	0.46921182266009853	0.19727722772277229	0.1812414299460292	2702	-0.003503594369838281
GTF2F1	0.5386699507389162	0.3306930693069307	0.18080740974142792	3523	0.007159385812966804
PDE11A	0.47364532019704436	0.20866336633663365	0.1807994888936245	2766	0.0037203907650517802
GPC2	0.5123152709359606	0.2861386138613861	0.18059163049167135	3236	-0.0043172982416981205
GPRASP1	0.4869458128078818	0.23787128712871286	0.1805334753708581	2938	0.005099544635754259
MELK	0.43054187192118226	0.07326732673267326	0.1799982023108434	2044	-0.003175272755098998
MFAP4	0.4719211822660099	0.20668316831683167	0.17999167020586476	2751	0.0033130655094403176
KCNE4	0.4603448275862069	0.1787128712871287	0.17997906992168472	2591	0.0037052356704343433
TNNT2	0.5903940886699507	0.41089108910891087	0.1797336928273147	4057	-0.0066125199420504766
THPO	0.4899014778325123	0.2457920792079208	0.17958971178112673	2982	0.004559262385597394
C1orf112	0.5019704433497537	0.26955445544554457	0.17931472154620423	3127	-0.005213097032111607
SLC39A12	0.7044334975369458	0.5631188118811881	0.1791237561576534	5135	-0.008057689056706155
CASC5	0.45369458128078816	0.16361386138613862	0.17906927744586712	2503	-0.004634227951531218
PHF19	0.5137931034482759	0.29158415841584157	0.17896203171193614	3264	-0.006476735622093668
ARL3	0.5135467980295566	0.29158415841584157	0.17870899232733561	3263	0.0050457452096266606
KIAA0040	0.4940886699507389	0.2561881188118812	0.17849126155331965	3041	0.004668693289732179
PIR	0.48004926108374385	0.22821782178217823	0.1783639188880464	2871	-0.003877260649854276
LAMA2	0.4701970443349754	0.2079207920792079	0.1778542047225016	2749	0.0031484894654574165
GFRA3	0.593103448275862	0.41707920792079206	0.17781663467688286	4093	-0.006041126621516487
CCDC74A	0.48891625615763545	0.24777227722772277	0.1776480041725871	2986	0.005292662847713671
UFSP2	0.5014778325123153	0.2717821782178218	0.17761446410442586	3134	0.004719982740156992
IQGAP3	0.4391625615763547	0.12351485148514851	0.17760783695290724	2282	-0.004212325595995667
SULF2	0.5027093596059113	0.2742574257425743	0.17749956466044184	3149	0.004859655519286011
GPR158	0.5780788177339902	0.39603960396039606	0.17732775160762046	3947	-0.007322492241012018
PSMD2	0.4834975369458128	0.2376237623762376	0.177304815786829	2923	-0.004072230692332547
C2orf48	0.48596059113300494	0.2433168316831683	0.17695461555400435	2956	-0.0036961893279895165
CES1	0.5426108374384236	0.34282178217821785	0.17689974656977797	3588	0.008414435852733425
LPPR5	0.4807881773399015	0.23465346534653464	0.17609502267068722	2900	0.004492909473793423
MAP3K1	0.4640394088669951	0.19851485148514852	0.17592442672145964	2686	0.003341354346197447
RPP40	0.4711822660098522	0.2150990099009901	0.17574514374179287	2782	-0.0038526300382852085
LSM2	0.48226600985221674	0.2386138613861386	0.17564392941317503	2922	-0.004274461590660679
PRRT3	0.5463054187192118	0.3507425742574257	0.1754292571252475	3635	0.007294494344431768
CHCHD3	0.4980295566502463	0.26955445544554457	0.1753738348466968	3111	-0.004682933679796027
TSC22D3	0.5699507389162561	0.38663366336633664	0.17535825514311265	3876	0.009438375972398593
HPGDS	0.505911330049261	0.28415841584158413	0.17520026857861368	3202	0.004660787960035208
ZNF629	0.5056650246305419	0.2839108910891089	0.17509172305559464	3200	0.005507809853706342
RBM14	0.5266009852216749	0.3198019801980198	0.17503529109786398	3430	-0.007772848400915379
MPP7	0.5182266009852217	0.30643564356435643	0.17465600632199485	3342	0.004514143668493557
C10orf82	0.5610837438423645	0.3745049504950495	0.1745610096588646	3791	0.005460580074950121
PSMB4	0.516256157635468	0.30346534653465346	0.1744292037491398	3322	-0.0056926761938693535
C21orf128	0.6041871921182266	0.43663366336633663	0.17439320713499945	4217	-0.007671186095535748
ZEB1	0.4839901477832512	0.2452970297029703	0.17407583037015348	2956	0.003615662461367878
COL4A6	0.47339901477832513	0.22376237623762377	0.174037026173581	2826	0.00501697244298982
C1QL4	0.596551724137931	0.4264851485148515	0.1739843776682032	4145	-0.006171640826122009
KIF16B	0.5120689655172413	0.298019801980198	0.17339882307358126	3283	0.0060761886158154955
ERBB2IP	0.5389162561576355	0.3425742574257426	0.17307360930016324	3572	0.007440742502591491
MICALCL	0.5073891625615764	0.2905940594059406	0.17299885492291447	3234	0.005408620188204372
DNAH11	0.5761083743842365	0.3992574257425743	0.17249436702506035	3952	-0.0059636783193965
CPSF4L	0.6172413793103448	0.45742574257425744	0.17174861036332614	4354	-0.010320292847527899
BTRC	0.45615763546798027	0.19084158415841584	0.17165927815164503	2623	0.004848372609465999
PAMR1	0.4854679802955665	0.25396039603960396	0.17118327713566403	2997	0.00527194326079443
CDK2AP1	0.5189655172413793	0.31336633663366337	0.1711267471504099	3373	-0.005160240895868719
CPLX3	0.5650246305418719	0.38514851485148516	0.17091345462667418	3850	-0.004994038078994781
PTPRG	0.5246305418719212	0.32301980198019803	0.17089541299349928	3435	0.005731602480770872
DNAJC12	0.4726600985221675	0.22920792079207922	0.17087129778115703	2845	0.003308763521347652
C7	0.4963054187192118	0.27524752475247527	0.17055786876768766	3127	0.003544748184233033
APOO	0.5197044334975369	0.3155940594059406	0.1704930878646754	3385	-0.0061080337887351645
A2ML1	0.5071428571428571	0.29455445544554454	0.17043155032819912	3249	-0.0032332453087586025
C15orf57	0.5100985221674876	0.29975247524752474	0.17034895590043692	3282	0.0061197693631765415
FANCL	0.527832512315271	0.32945544554455447	0.17006627045808975	3474	-0.007896285098228126
CROT	0.4807881773399015	0.24752475247524752	0.16988876838189199	2952	0.004294976139886864
TTC13	0.4881773399014778	0.2623762376237624	0.16947582512368198	3042	-0.00478831406263882
IFITM2	0.5019704433497537	0.2876237623762376	0.1692468973132859	3200	0.0049815973634800975
PUS7	0.4970443349753695	0.278960396039604	0.1692341683725346	3145	-0.005165229662841064
PATL1	0.4766009852216749	0.24158415841584158	0.1687855935167807	2911	-0.004528401954032289
C3orf18	0.45369458128078816	0.19257425742574258	0.16875392846047352	2620	0.002982603995940092
FAM174A	0.479064039408867	0.24678217821782178	0.16860091036880773	2942	0.004401946744364926
SVEP1	0.4798029556650246	0.24925742574257426	0.16808161197707866	2955	0.004204848323133998
TSPAN9	0.5125615763546798	0.30767326732673267	0.16805653012768715	3324	0.004709779292243139
TPSD1	0.49901477832512314	0.28539603960396037	0.16756484956524648	3179	0.0048329096366030114
CDK15	0.479064039408867	0.249009900990099	0.16749642306364157	2951	0.005193658076645694
ATP8B2	0.5078817733990147	0.3012376237623762	0.16719978978092523	3279	0.006151826343821906
TTLL9	0.48891625615763545	0.2680693069306931	0.16717795221689646	3068	0.005786723431577671
TNFAIP6	0.5354679802955665	0.34628712871287126	0.16681118240960854	3573	0.005978061969916128
CDON	0.470935960591133	0.23465346534653464	0.16671843017875584	2860	0.004439061695114632
PMP22	0.5088669950738917	0.30396039603960395	0.16655369631497918	3294	0.005097162505650543
MTCH1	0.5246305418719212	0.3306930693069307	0.16587929937718712	3466	-0.0065371593740220935
ZNF490	0.495320197044335	0.2819306930693069	0.1658571819054991	3150	0.004852680422114739
WDR25	0.47635467980295565	0.24777227722772277	0.1655226796075649	2935	0.004261544305386983
ATOH7	0.5852216748768473	0.4207920792079208	0.16541843482153726	4076	-0.0054003863631521725
MCM3	0.4586206896551724	0.21237623762376237	0.16522927067256118	2720	-0.0032241707313786045
KLHDC7A	0.5214285714285715	0.32673267326732675	0.16513351532162715	3437	0.005914620167848083
GAS7	0.4802955665024631	0.2561881188118812	0.16505147898155137	2985	0.003613938453509833
CNGB1	0.6645320197044335	0.525990099009901	0.16493722095600816	4823	-0.007777541262119011
ANKMY1	0.47832512315270936	0.2527227722772277	0.16492612381156707	2963	0.004753686112859767
PLEKHH3	0.506896551724138	0.3037128712871287	0.16470260596434963	3285	0.005463871867290085
TNK1	0.45517241379310347	0.20618811881188118	0.16466838593905778	2681	0.004312016079573646
ANKLE1	0.5315270935960591	0.3435643564356436	0.1644845842136358	3546	-0.005673639342963782
TSPAN15	0.5374384236453202	0.3527227722772277	0.16442670512743368	3607	0.005333241456198284
TTF2	0.474384236453202	0.24678217821782178	0.16413896030935468	2923	-0.004255122215784132
NR2E1	0.666256157635468	0.5294554455445545	0.16357419877039486	4844	-0.006441772314401387
C19orf57	0.5189655172413793	0.32524752475247526	0.16353925572800032	3421	-0.009007335165755272
CDKN2C	0.5096059113300493	0.3103960396039604	0.16335248346070672	3323	-0.007481310753697975
DUSP15	0.5214285714285715	0.32945544554455447	0.16334686450307997	3448	0.006128000743196489
F7	0.5120689655172413	0.3146039603960396	0.16323897354902486	3350	0.0043609257328959886
ARMCX2	0.5140394088669951	0.3178217821782178	0.1632258286413912	3371	0.004468462354296776
MCM4	0.43448275862068964	0.16014851485148515	0.1631277207295081	2411	-0.003253352137491895
RAD54B	0.4206896551724138	0.11806930693069306	0.1630394247299902	2185	-0.002911262643214668
HSD17B8	0.5019704433497537	0.29826732673267325	0.16301092780049306	3243	0.005275223924689121
IDUA	0.4940886699507389	0.2849009900990099	0.16295503961429408	3157	0.005030252888373326
LYPD6	0.4586206896551724	0.21782178217821782	0.162886608188491	2742	0.003519043685980705
ACADSB	0.4684729064039409	0.2381188118811881	0.16276629546284693	2864	0.004059729650086654
DOC2B	0.5123152709359606	0.31584158415841584	0.16271103055048908	3356	0.006460099689348325
PYCARD	0.5110837438423645	0.3146039603960396	0.16223094132305482	3346	0.005845186624357941
BNC2	0.4916256157635468	0.2819306930693069	0.1622108303803468	3135	0.004272274406929377
SPOCK3	0.4576354679802956	0.21732673267326733	0.16219931281910635	2736	0.010647912872406571
MS4A2	0.46921182266009853	0.24084158415841583	0.16215506586407646	2878	0.003508813079558999
ARHGEF17	0.46502463054187193	0.23341584158415843	0.16176495190816353	2831	0.0044947322964667405
CENPBD1	0.5135467980295566	0.3198019801980198	0.16145700722783554	3377	-0.005404232947799195
WNT4	0.5197044334975369	0.32995049504950497	0.16122536901358236	3443	0.005562403449717241
SCNM1	0.5160098522167488	0.3245049504950495	0.16096270468895638	3406	-0.005663315618918692
HTRA1	0.4677339901477833	0.24059405940594059	0.16088958411813736	2871	0.003649628486084143
EPB41L5	0.5152709359605911	0.3235148514851485	0.1608422783142459	3399	0.005493172218310276
ZSCAN18	0.506896551724138	0.31064356435643564	0.16044469007375067	3313	0.004274494829766823
CHORDC1	0.47413793103448276	0.25396039603960396	0.16031089488906744	2951	-0.004426050145619394
CCNH	0.4677339901477833	0.24183168316831682	0.16029252255554546	2876	0.004618740054226753
FAM47E	0.4576354679802956	0.22178217821782178	0.16024288697850247	2754	0.0031505708510323424
LPAR1	0.5165024630541872	0.3264851485148515	0.1601822421402774	3416	0.005613034307872559
COQ2	0.4669950738916256	0.24084158415841583	0.16007973037910955	2869	-0.004647939120051653
DDN	0.46502463054187193	0.23737623762376237	0.1599004288221916	2847	-0.0034829736259496973
FSD1	0.5450738916256158	0.37054455445544554	0.15980228049530892	3710	-0.005228158572296736
PRPF3	0.5238916256157635	0.33910891089108913	0.1594675819445867	3497	-0.0059918209750447135
SOCS2	0.5007389162561576	0.3022277227722772	0.1593978658412748	3254	0.007294271995904554
ATL2	0.5455665024630542	0.3722772277227723	0.15905247432881683	3719	-0.00621230195314844
PLCD3	0.474384236453202	0.25693069306930694	0.15902702275421307	2964	0.004725629935852861
SDPR	0.4374384236453202	0.17995049504950494	0.15897019381274075	2503	0.0033599761082375923
DMRTC1B	0.4524630541871921	0.2146039603960396	0.15866795558673702	2704	0.0037301278503768464
QSOX2	0.47881773399014776	0.2660891089108911	0.15846300850246783	3019	-0.005252155632680747
ZNF484	0.4982758620689655	0.29975247524752474	0.15842728830355282	3234	0.00462664886379663
KIF4A	0.4009852216748768	0.04900990099009901	0.1583871776065908	1826	-0.003060406144086942
FGF1	0.48891625615763545	0.28415841584158413	0.15829310024159995	3133	0.004283295089450991
IFT140	0.4640394088669951	0.23886138613861385	0.15827781119357026	2849	0.004173689973001967
CST9	0.45714285714285713	0.22524752475247525	0.15824314442961773	2766	0.00518130498836721
PLXNB1	0.5002463054187192	0.30346534653465346	0.15815514953768117	3257	0.004617336223410636
FAM189A2	0.529064039408867	0.349009900990099	0.15810084680650852	3558	0.004930915210408962
VPS39	0.4517241379310345	0.2150990099009901	0.15778711272915003	2703	0.003527645421388543
SLC4A1AP	0.4766009852216749	0.2636138613861386	0.15765623119936087	3000	-0.004551196722267342
FEZ1	0.49433497536945814	0.29504950495049503	0.15731285750199062	3199	0.004834773912406468
CHST8	0.48645320197044334	0.28168316831683166	0.15729131039428842	3113	0.00422698074283946
CD46	0.5032019704433498	0.31014851485148515	0.15702012179348798	3296	0.005837427975346246
CMA1	0.44901477832512315	0.21163366336633663	0.1568254636845036	2678	0.005089484876834599
AMFR	0.48300492610837437	0.276980198019802	0.15657572854986743	3080	0.008113625296939934
SPEF1	0.44014778325123155	0.19306930693069307	0.15645431382227493	2567	0.003112076200636098
EGR3	0.45689655172413796	0.22896039603960397	0.1563315960227956	2780	0.003900496637862671
CD302	0.4839901477832512	0.27920792079207923	0.15628940011821738	3093	0.004770093423794801
ORAI3	0.44901477832512315	0.21336633663366336	0.15608907754588972	2685	0.0043064440027307535
RAB11FIP3	0.5253694581280788	0.3465346534653465	0.15592680148144333	3533	0.0061824843654744955
WNT5A	0.5098522167487685	0.32301980198019803	0.15560749045230682	3375	0.005331446660215215
SIGLEC15	0.4701970443349754	0.25594059405940595	0.1555796728138652	2943	0.005590632408542205
NRIP1	0.45788177339901476	0.2344059405940594	0.154709573425241	2806	0.004154563531632721
USH2A	0.48891625615763545	0.2905940594059406	0.1545941981731753	3159	0.006856241369752297
PSMG1	0.433743842364532	0.18316831683168316	0.15458308849819613	2501	-0.0031826488061250657
ZBED4	0.48054187192118225	0.27673267326732676	0.1543395182158329	3069	-0.005133608468117183
NBL1	0.4815270935960591	0.27871287128712874	0.15418747724595228	3081	0.004810782727901702
NAALADL1	0.4844827586206897	0.28465346534653463	0.1536959480669227	3117	0.0043529100940228075
LYPD6B	0.48596059113300494	0.2876237623762376	0.1534302674508772	3135	0.003852822650932797
RPN1	0.4642857142857143	0.2495049504950495	0.15330850416825884	2893	-0.0038656286235080064
ITGA3	0.4701970443349754	0.2603960396039604	0.1532791630599195	2961	0.004705356486164941
FAM184B	0.5076354679802956	0.3232673267326733	0.15319200381868475	3367	0.006101637938656227
CCDC30	0.43645320197044335	0.19356435643564357	0.15302423742790774	2554	0.0031607870040412734
ZNF587	0.4770935960591133	0.2732673267326733	0.15294326754099474	3041	0.005728287658851777
ZFYVE16	0.4970443349753695	0.30767326732673267	0.1523902315036002	3261	0.004978746503401394
DPYSL5	0.6029556650246305	0.4596534653465347	0.15227422578021646	4305	-0.004426763591707479
TNRC6C	0.5145320197044335	0.33564356435643566	0.1520865970072308	3445	0.006229530756360463
F3	0.4982758620689655	0.3103960396039604	0.1519331333187474	3277	0.0066349003315095915
ABCC8	0.45615763546798027	0.2376237623762376	0.15161473594990013	2812	0.0036599299336702437
IGFBP7	0.474384236453202	0.27153465346534655	0.1513093357627416	3023	0.004235772471935158
C18orf54	0.45935960591133007	0.24455445544554455	0.15120436586474564	2853	-0.004248048502062449
PROC	0.4958128078817734	0.30816831683168316	0.15086262896073566	3258	0.006360964903176206
NUP205	0.433743842364532	0.19306930693069307	0.15085796351044983	2541	-0.0034660223152822777
ISLR2	0.45566502463054187	0.23836633663366336	0.15081210423139943	2813	0.0036339627910554075
PTDSS1	0.42807881773399015	0.18044554455445544	0.15069087964297678	2467	-0.0030129390934498022
TRAF5	0.48891625615763545	0.2975247524752475	0.1505181271997413	3187	0.005414142223083019
ARSD	0.4810344827586207	0.2844059405940594	0.15050743455766213	3102	0.004533323400227349
ZFP57	0.5711822660098522	0.4193069306930693	0.15043087887690718	4013	-0.006159422680586875
RTKN2	0.42438423645320195	0.1725247524752475	0.1503371899333218	2420	-0.003365913629012765
SPEF2	0.44064039408866995	0.20965346534653465	0.15020938137080775	2636	0.003125285727069172
SPIN4	0.5064039408866995	0.325990099009901	0.1501754066930948	3373	-0.007087663862918939
PDCD10	0.4879310344827586	0.2965346534653465	0.1501438937056018	3179	-0.005751924648615583
AREG	0.5133004926108374	0.3368811881188119	0.14998846080618605	3445	0.0080226786450156
POLQ	0.3921182266009852	0.06361386138613861	0.14970998027224675	1849	-0.0029024344902457743
POLR2D	0.42142857142857143	0.1670792079207921	0.14968657909688726	2386	-0.0029609116932564697
UGP2	0.5133004926108374	0.33762376237623765	0.14948759079344218	3448	-0.0056520558300816775
SEMA3F	0.49507389162561577	0.3094059405940594	0.1493661220944373	3260	0.0053401666454668695
PGAM5	0.4396551724137931	0.20965346534653465	0.14934209509839153	2632	-0.003942224415926948
ENO1	0.45541871921182264	0.24108910891089108	0.14928225137308945	2823	-0.003685904385202888
NUDT16L1	0.48669950738916257	0.296039603960396	0.14923696337982537	3172	0.006261487570196738
TMEM180	0.46379310344827585	0.2566831683168317	0.14921779390901616	2920	-0.00475364858273761
ASB13	0.4852216748768473	0.2943069306930693	0.14882350431631783	3159	0.005167910920301867
CCDC106	0.47216748768472905	0.2722772277227723	0.14880724769011036	3017	0.0046501597523109115
SCGB2A2	0.5096059113300493	0.3331683168316832	0.14869705752207324	3415	0.0063881527668720696
FAM134C	0.4684729064039409	0.26633663366336635	0.14853166160342135	2978	0.005403273823636443
ZNF92	0.45615763546798027	0.2443069306930693	0.1483939120110706	2839	0.006417737689615172
TMEM132C	0.44433497536945815	0.22153465346534654	0.1483559676505658	2699	0.003294511146734918
CST3	0.4458128078817734	0.225	0.14812405967143102	2719	0.003898946172332703
DUSP1	0.4408866995073892	0.21534653465346534	0.14800695181526274	2660	0.0034017478008960046
GALNT6	0.5448275862068965	0.3858910891089109	0.14792516603837186	3771	0.005653666033113815
EPS8L1	0.5381773399014779	0.3764851485148515	0.14789378213118107	3706	0.007209471858221779
PSD4	0.48645320197044334	0.29826732673267325	0.14767331951104168	3180	0.00490778666638267
AQP10	0.42586206896551726	0.18415841584158416	0.14744417965830914	2473	0.007939711138651002
ARMC9	0.4522167487684729	0.23935643564356435	0.14720848458273636	2803	0.00364040329171458
B3GNT4	0.4544334975369458	0.24356435643564356	0.14718620795775209	2829	-0.003712272360358912
NDN	0.44901477832512315	0.23391089108910892	0.1468999661842585	2768	0.003272106596903873
ADAMTS15	0.4795566502463054	0.28836633663366334	0.14681943669193803	3112	0.003651723894875257
LRP8	0.4098522167487685	0.14579207920792078	0.14672350921411084	2253	-0.0024540806251881634
GSTA4	0.5288177339901478	0.36485148514851484	0.14653158956739773	3621	-0.00985615103384455
PDCD5	0.4492610837438424	0.23539603960396038	0.14642422590546247	2775	-0.0033331563279302224
TMEM144	0.45197044334975367	0.24084158415841583	0.14627261300183758	2808	0.0046961681887561215
ADAMTS8	0.4714285714285714	0.27574257425742577	0.1462109307010717	3028	0.007513964324857051
KCNV1	0.7009852216748769	0.5876237623762376	0.14607859489737132	5220	-0.005623857558631498
STK16	0.4618226600985222	0.2594059405940594	0.1459887273649865	2923	0.0042709087480640034
MAST1	0.5285714285714286	0.36534653465346534	0.14590966471874509	3622	-0.005944611309081089
PTCD2	0.4881773399014778	0.30445544554455445	0.14562399687154984	3212	0.005412371811456523
LRBA	0.4963054187192118	0.31732673267326733	0.1456228133809609	3297	0.005198006918132545
C16orf74	0.5201970443349754	0.3537128712871287	0.14549216962065947	3541	0.007667150729275186
ADH1C	0.48719211822660097	0.3032178217821782	0.14541511261579354	3203	0.006699156879230119
C16orf71	0.42192118226600983	0.1806930693069307	0.14536749874918822	2443	0.0030442734836198986
C4orf36	0.4798029556650246	0.2913366336633663	0.14533384215059109	3125	0.004539098227105228
ABLIM3	0.4403940886699507	0.2207920792079208	0.14519781109447966	2680	0.0030546805589419185
CLEC3B	0.44236453201970444	0.22475247524752476	0.1451727040591229	2704	0.004508694093689742
APEX2	0.4793103448275862	0.29108910891089107	0.145005537332203	3122	-0.004779479041070211
KIF14	0.3901477832512315	0.08712871287128712	0.1446238801692427	1936	-0.0027811319388092687
MAN2B2	0.45714285714285713	0.25445544554455446	0.14423201806945696	2884	0.0039354352682161135
C15orf41	0.47881773399014776	0.29207920792079206	0.14395615868382264	3124	-0.007423299020424869
ZNF688	0.44852216748768475	0.2400990099009901	0.14352460017241497	2791	0.004005807156373231
C16orf89	0.4916256157635468	0.31336633663366337	0.14349728513968413	3262	0.006425352465606098
SUMF1	0.4726600985221675	0.2829207920792079	0.14336339414425872	3062	0.005300050318438307
KRT37	0.453448275862069	0.2495049504950495	0.14336261856074592	2849	0.00591766113371503
CCDC74B	0.4731527093596059	0.2839108910891089	0.14326809229532386	3068	0.004923119815603291
C2orf27A	0.4349753694581281	0.21435643564356435	0.14325489053342147	2632	0.004779264421507864
PDGFRB	0.4630541871921182	0.26683168316831685	0.14322003313371623	2958	0.003556129435388973
ZNF174	0.45960591133004924	0.2608910891089109	0.1431734333530914	2920	0.0054621952850664665
CPA3	0.4438423645320197	0.2321782178217822	0.14308931972247532	2740	0.0032105331989310546
PCDHB18	0.4640394088669951	0.26881188118811883	0.1430727455137349	2970	0.0041201327929934846
POU5F1	0.49261083743842365	0.3155940594059406	0.1430658268294647	3275	-0.004906673007932529
BRCA2	0.42931034482758623	0.2032178217821782	0.14300988908608786	2564	-0.004225241935657655
SIAH2	0.43940886699507387	0.22400990099009901	0.14289971665230056	2689	0.004278464297398596
C8orf4	0.4798029556650246	0.29554455445544553	0.14286429259662575	3142	0.005960597880341123
CYBRD1	0.3972906403940887	0.12301980198019802	0.14270598126549797	2110	0.0026039703167065106
TTLL4	0.4684729064039409	0.27722772277227725	0.14261165376105298	3022	-0.004048509290968722
TMEM201	0.4849753694581281	0.30445544554455445	0.14250799065931466	3199	-0.005739643374245039
HRSP12	0.48201970443349756	0.29975247524752474	0.1424914490451384	3168	-0.004265980238514001
TCN1	0.46551724137931033	0.27252475247524754	0.14243656130970814	2991	0.005504157532884061
ZNF586	0.4731527093596059	0.28539603960396037	0.14242258695271037	3074	0.006032564630638871
PER2	0.45320197044334976	0.25123762376237624	0.14227168241996954	2855	0.004346891163679696
MCM10	0.3793103448275862	0.04084158415841584	0.14220830269665338	1705	-0.0024845293022033475
PIK3IP1	0.4630541871921182	0.26881188118811883	0.14215935280825795	2966	0.004196469593405068
MPHOSPH6	0.42980295566502463	0.20643564356435642	0.14211490576456112	2579	-0.0036068666535633426
BRMS1L	0.5261083743842364	0.36707920792079207	0.14204287670946777	3619	-0.008952305890416911
BECN1	0.4524630541871921	0.2504950495049505	0.14197504557791435	2849	0.004202939698520062
ITGB5	0.4623152709359606	0.26881188118811883	0.14147558227269533	2963	0.004155040682535685
SRPX2	0.5172413793103449	0.3551980198019802	0.14137301119962015	3535	0.005293811557727174
PCSK6	0.4403940886699507	0.22945544554455446	0.14129715184538644	2715	0.003635847827954427
GREM2	0.4635467980295567	0.2712871287128713	0.1412789277581806	2978	0.0044923714756970315
TMEM171	0.4844827586206897	0.3056930693069307	0.14127529077842152	3202	-0.004075249432525668
ASAH1	0.4100985221674877	0.16435643564356436	0.1411677599465003	2329	0.0038139911163943114
POLI	0.43522167487684726	0.2202970297029703	0.14088712498665676	2657	0.0035446960507893926
CASP12	0.43226600985221675	0.21485148514851485	0.14069274260303424	2623	0.005614453886019598
IL20	0.5029556650246305	0.33514851485148517	0.14063987397321218	3396	0.007350232435649075
KCNC2	0.41083743842364534	0.16806930693069308	0.14054010887833907	2347	0.006733363696529463
MMP23B	0.43004926108374386	0.21113861386138613	0.14036285269536658	2599	0.0031873962035215086
FOS	0.4182266009852217	0.1858910891089109	0.14035799276155478	2449	0.00303769550355659
MMP10	0.50935960591133	0.34529702970297027	0.14021716941245146	3463	0.00896698421285532
SNX25	0.4751231527093596	0.29257425742574256	0.14014231413225678	3111	0.005778434600764293
RBM43	0.4487684729064039	0.24752475247524752	0.14012463918681323	2822	0.0034696920583305152
SERPINA6	0.43694581280788175	0.225990099009901	0.13985011847983558	2687	0.0066417531850970464
AKR7A3	0.5024630541871922	0.33564356435643566	0.13981251852922846	3396	0.004654560358434449
EBF4	0.49975369458128077	0.3316831683168317	0.13974003110294836	3369	0.0067866450197756265
ZNF423	0.41600985221674874	0.18316831683168316	0.13951356485044927	2429	0.003397928979877019
CTSK	0.4935960591133005	0.3227722772277228	0.1394551266254109	3308	0.005119545324362253
ZG16B	0.4440886699507389	0.24084158415841583	0.13921007811868102	2776	0.003939466107472177
KCNQ4	0.512807881773399	0.35198019801980196	0.13908186381086135	3504	-0.005323914735750013
BBS1	0.4061576354679803	0.1608910891089109	0.13907808229428925	2299	0.003127471274242336
TEX10	0.46576354679802956	0.27920792079207923	0.1389786184928443	3019	-0.004639177560081555
NSA2	0.46502463054187193	0.27821782178217824	0.13884275065338458	3012	0.005133770717915251
DHRS12	0.4458128078817734	0.24504950495049505	0.13869979979494831	2800	0.0036158952281657463
ERCC6L	0.38226600985221676	0.08638613861386138	0.1386647373437218	1901	-0.002751445857585274
RASAL1	0.48645320197044334	0.3136138613861386	0.13828306365377277	3242	-0.004941791454477425
KCNF1	0.5049261083743842	0.3415841584158416	0.13827063763744163	3430	0.008555289929125711
FBXO43	0.49729064039408866	0.3306930693069307	0.13794007493592433	3355	-0.0069141392843658864
C4orf46	0.4421182266009852	0.23985148514851484	0.13793979136485188	2764	-0.0035707849329630744
TMEM91	0.4273399014778325	0.21188118811881188	0.13772575351644425	2591	0.003892706760467562
FAF1	0.4911330049261084	0.32202970297029704	0.13750849893261108	3295	-0.005747696357833976
TCEAL6	0.4438423645320197	0.24405940594059405	0.1374310509252986	2788	0.004279944406002269
SERINC1	0.4421182266009852	0.24108910891089108	0.1373445678573526	2769	0.0038477317076140902
PCDHGA2	0.46970443349753693	0.2886138613861386	0.13732429386302486	3073	0.005196791074610604
MIDN	0.4667487684729064	0.2839108910891089	0.13724901879196294	3042	0.00455941405731036
ZNF500	0.432512315270936	0.22326732673267327	0.13721860367467123	2658	0.003685873599354031
HRASLS	0.45615763546798027	0.26633663366336635	0.13714458596460458	2928	-0.00666551848701063
PRLR	0.48177339901477834	0.30816831683168316	0.13713789649938016	3201	0.00415780812470346
SYBU	0.44064039408866995	0.23886138613861385	0.13710919511455838	2754	0.003552372620875865
YPEL4	0.5076354679802956	0.34727722772277225	0.13709229545675947	3464	0.006894027987240684
NUDT18	0.43645320197044335	0.2311881188118812	0.13704345123047612	2706	0.0035543724663845365
ANKRD30B	0.4729064039408867	0.2943069306930693	0.137023897434326	3109	0.004038649911307793
TMSB15A	0.46330049261083744	0.27871287128712874	0.13696648183232907	3007	-0.004175649844764059
LMX1B	0.4802955665024631	0.3061881188118812	0.13693266710036325	3187	0.004022755200420258
ITIH5	0.454679802955665	0.26435643564356437	0.13684939814963237	2914	0.004862991467470717
DNMBP	0.44605911330049264	0.24975247524752475	0.13659243366615625	2820	0.003273861645203085
FBXW4	0.4266009852216749	0.21386138613861386	0.13625170811097437	2596	0.0034077390603112186
PLIN4	0.45985221674876847	0.2742574257425743	0.1362469256738127	2975	0.004288536744908432
P2RY12	0.4701970443349754	0.2913366336633663	0.1362082263870443	3086	0.004834995358717522
BTBD9	0.47216748768472905	0.29455445544554454	0.1361798092036875	3107	0.005143126581719623
UMODL1	0.5	0.3373762376237624	0.1361772742868346	3393	-0.006015689523475037
FSTL3	0.4660098522167488	0.2849009900990099	0.13599660820367993	3043	0.004050278521798556
CNRIP1	0.4357142857142857	0.2321782178217822	0.13594021394461125	2707	0.0033885269682004645
DARC	0.44852216748768475	0.25544554455445545	0.13591970849512844	2853	0.0033705002498103263
GSTM3	0.44729064039408867	0.25346534653465347	0.13582423509022196	2840	0.003870950803627108
ZNF154	0.4408866995073892	0.24232673267326732	0.1356588364344177	2769	0.005021335021175478
EIF4EBP3	0.46945812807881776	0.29108910891089107	0.13565806469273106	3082	0.005046745872693106
HIST1H2BJ	0.45788177339901476	0.2722772277227723	0.1355208296746283	2959	-0.005350431625280134
ITGA2	0.5113300492610837	0.35495049504950493	0.13546856534145368	3510	0.005800404657648617
MREG	0.5061576354679803	0.3475247524752475	0.1354220983595548	3459	0.005974315997275129
TSPAN31	0.44532019704433495	0.250990099009901	0.13531404809460543	2822	0.004559980134867309
CHRNA6	0.4600985221674877	0.27673267326732676	0.13510967764702514	2986	0.004631071591868781
CNIH2	0.4403940886699507	0.24257425742574257	0.13510468296978598	2768	-0.004249142431969108
KIAA0020	0.4857142857142857	0.3175742574257426	0.13506495836742696	3255	-0.0050376412939278185
FMN1	0.5113300492610837	0.3556930693069307	0.13494085972435732	3513	0.0057244357781046605
SAP30	0.44285714285714284	0.24752475247524752	0.13485394589165928	2798	-0.005281839887603945
CCDC134	0.49852216748768474	0.3373762376237624	0.1347016257634538	3387	-0.0075031926886100055
AGBL4	0.49679802955665026	0.33514851485148517	0.13448375516421415	3371	0.005313774468095451
UBE3A	0.47832512315270936	0.3074257425742574	0.13428433624172098	3184	0.0051196873527915975
C21orf58	0.4603448275862069	0.27871287128712874	0.13423649566425894	2995	-0.004539566839938804
SCGB1D2	0.47389162561576353	0.30074257425742573	0.13412717685776776	3139	0.005851503884414721
THUMPD1	0.4689655172413793	0.29306930693069305	0.13403903769663766	3088	0.005870933887775104
RIMS4	0.5073891625615764	0.35198019801980196	0.1335537024868788	3482	0.005622224300710766
ZFPM2	0.46133004926108373	0.2819306930693069	0.1333404986566942	3012	0.003759211899486639
NDRG1	0.46206896551724136	0.28316831683168314	0.13332343323688509	3020	-0.004573580090972968
ZNF878	0.47364532019704436	0.3017326732673267	0.13329728322751333	3142	-0.00719312581384318
FAM102A	0.46970443349753693	0.29554455445544553	0.1332756711789743	3101	0.004519006379374793
TJP3	0.5086206896551724	0.3542079207920792	0.13323175479345534	3496	0.005464308602441084
TIPIN	0.44778325123152707	0.2594059405940594	0.13321839806798821	2866	-0.004024186303938299
GP2	0.46798029556650245	0.29306930693069305	0.13311593837367422	3084	0.004116936348769024
NBEA	0.45615763546798027	0.27400990099009903	0.1329983625551349	2959	0.0039446940581292994
RAB30	0.43448275862068964	0.23663366336633662	0.13277977690047174	2720	0.004121172469021319
TPRG1	0.387192118226601	0.13094059405940595	0.132772297244172	2101	0.00247831420700896
MAS1L	0.41748768472906406	0.2042079207920792	0.13259509198621028	2520	0.009761387885721387
MYOZ3	0.4248768472906404	0.22004950495049505	0.13209855073467622	2614	0.004832378642211561
ABCA3	0.4876847290640394	0.32524752475247526	0.13205044260465354	3294	0.00672088861092972
CASZ1	0.4529556650246305	0.27054455445544556	0.13197447853240976	2932	0.003764860956888376
TCEAL3	0.4315270935960591	0.23341584158415843	0.131732677405021	2695	0.004000038783978648
SPOCK1	0.4963054187192118	0.33861386138613864	0.13165972152722105	3383	0.004875708877913338
SLC16A6	0.4731527093596059	0.3037128712871287	0.13163197818886369	3148	0.0054196172271841515
NME3	0.47758620689655173	0.31064356435643564	0.13158916094176493	3194	0.005500215208004003
SERPINE1	0.4923645320197044	0.33341584158415843	0.13125670897170993	3346	0.008132294159602881
EVL	0.4019704433497537	0.17425742574257425	0.13121458690036875	2336	0.0025572518020854935
RARRES3	0.5017241379310344	0.34727722772277225	0.13112563768782545	3440	0.005413265689718273
CENPJ	0.43226600985221675	0.23613861386138613	0.13109245831717992	2709	-0.004194093930277425
TMEM204	0.43275862068965515	0.23712871287128712	0.1310499973132195	2715	0.0034226782448371325
TIPARP	0.4623152709359606	0.2876237623762376	0.13100798105712827	3039	0.00498753214119041
LEPR	0.42142857142857143	0.21658415841584158	0.1306933431396282	2586	0.0037476267949692597
SLC18A2	0.41551724137931034	0.20519801980198019	0.1305483505528182	2516	0.0030434444923915175
CTSO	0.44482758620689655	0.25965346534653466	0.1304516593841899	2855	0.004072242355167054
PLSCR4	0.4140394088669951	0.20297029702970298	0.13023169061860487	2501	0.0029134066243642577
BCAS1	0.5221674876847291	0.3777227722772277	0.12998439249818727	3646	0.005844208227414845
CREB3L1	0.4896551724137931	0.33143564356435645	0.1299126020466623	3327	0.006032766776285767
ODC1	0.4588669950738916	0.28415841584158413	0.12981291387454422	3011	-0.004324631829789076
CCDC24	0.4103448275862069	0.19653465346534654	0.12975700751401	2460	0.0032279490038946133
TFAP2B	0.4916256157635468	0.3346534653465347	0.12970280420644228	3348	0.003750519689298329
PHOSPHO2	0.4413793103448276	0.2551980198019802	0.12968966628962375	2823	0.003560544697142745
SCN3A	0.4438423645320197	0.2599009900990099	0.1294475198989286	2852	0.004577835312971813
IKZF5	0.43275862068965515	0.24084158415841583	0.12927535512127752	2730	0.0037795489690436697
SEMA3E	0.5046798029556651	0.3542079207920792	0.12923845235952106	3480	0.0047896926443523795
CAPN13	0.5189655172413793	0.37475247524752475	0.1288857903814657	3621	0.0052040394412513164
SLC4A9	0.6711822660098522	0.5673267326732673	0.12862601260039513	5017	-0.005834381523542821
METTL4	0.48842364532019705	0.3316831683168317	0.12854393316317794	3323	-0.0070228514259211335
CD22	0.5022167487684729	0.3517326732673267	0.12850578929979542	3460	0.007649408775444229
NHSL1	0.454679802955665	0.27970297029702973	0.12849997162282126	2976	-0.004735329114093147
MUM1	0.4320197044334975	0.24133663366336633	0.12839765427084068	2729	0.0038896967661017703
SCML2	0.44014778325123155	0.2556930693069307	0.12835112540937427	2820	-0.004878865884463832
HIRA	0.44064039408866995	0.2566831683168317	0.1282777080054514	2826	-0.004812427392969145
HTATIP2	0.42266009852216746	0.2245049504950495	0.12823908608598367	2623	-0.0038775014436779145
ABHD2	0.44014778325123155	0.2561881188118812	0.12809771888060256	2822	0.005907945347467581
FAM174B	0.48177339901477834	0.32252475247524753	0.12808339203903313	3259	0.005068836753465028
USP40	0.48891625615763545	0.3331683168316832	0.12803797819474177	3331	0.005910058265055881
UROC1	0.5630541871921182	0.4349009900990099	0.12789114652547778	4043	-0.005701001284471111
ZFP92	0.48842364532019705	0.3326732673267327	0.1278861545140259	3327	0.006989868389650812
UBIAD1	0.4766009852216749	0.3150990099009901	0.1278611130736869	3208	0.0065901402045271855
GLTSCR2	0.4482758620689655	0.27054455445544556	0.12775689256817865	2913	0.004284181901816178
KCTD3	0.4517241379310345	0.27623762376237626	0.12774747200765213	2950	0.004417017515491991
RNASE7	0.44605911330049264	0.26732673267326734	0.12750515055665718	2891	0.005672327638083309
ADAMTS6	0.45024630541871924	0.2742574257425743	0.12750459996826297	2936	0.0038360720228778505
CDC42SE1	0.4886699507389163	0.33391089108910893	0.12730183756725208	3333	-0.006572174212547567
MMACHC	0.5073891625615764	0.3611386138613861	0.12702266386321445	3519	-0.010241958356996915
PDXP	0.4142857142857143	0.21138613861386138	0.1269485534631459	2536	-0.003201305775615533
SLC4A8	0.5083743842364532	0.36287128712871286	0.12676894352534418	3530	0.005122722652787248
MRPL3	0.43842364532019706	0.25594059405940595	0.12670970508836832	2814	-0.0036791977643817154
RNASEH1	0.4165024630541872	0.21633663366336633	0.126672762665407	2565	-0.0036153145276531023
GPC1	0.4463054187192118	0.26955445544554457	0.12652892232758692	2901	0.0038423907526403574
HTR1F	0.4312807881773399	0.24405940594059405	0.12643812462279186	2737	0.005890228089410734
LPPR3	0.49729064039408866	0.34777227722772275	0.12635242421540677	3424	0.00486283907615268
SLBP	0.4278325123152709	0.2391089108910891	0.12586758732647366	2703	-0.003666311135222075
TRPM4	0.46157635467980296	0.2952970297029703	0.12585239544809834	3067	0.0047993251023341
TLX1NB	0.6544334975369458	0.55	0.12578320269843957	4879	-0.007490732717223332
CNN1	0.43817733990147784	0.25742574257425743	0.1257313682632274	2819	0.0037087371519601746
KLK4	0.4660098522167488	0.3027227722772277	0.12552410550786577	3115	0.0033345957661898283
ABCA6	0.43694581280788175	0.2561881188118812	0.12528929110996986	2809	0.0031825431043727556
TBC1D22B	0.46798029556650245	0.30643564356435643	0.1251027533918097	3138	-0.006082049644865049
ONECUT2	0.42389162561576355	0.23366336633663368	0.12508554149940676	2665	-0.003098725885500713
GOLGB1	0.4672413793103448	0.3056930693069307	0.12486625391754161	3132	0.004975047783657526
CEBPB	0.43866995073891624	0.26014851485148516	0.12475407590184981	2832	-0.004019012670311735
PRIM2	0.40073891625615765	0.18985148514851485	0.12454809258906299	2394	-0.003204986276029604
ATAD3C	0.516256157635468	0.376980198019802	0.12440635059748802	3619	0.006135613197851139
POLL	0.4524630541871921	0.2834158415841584	0.12439827614354519	2982	0.004077130699127076
AKR1E2	0.4896551724137931	0.3398514851485149	0.12426315591393021	3361	-0.0058654445727771174
LRRC70	0.3977832512315271	0.18564356435643564	0.12376798197336213	2365	0.0030812721185469938
RERGL	0.41970443349753694	0.22920792079207922	0.12361554054366035	2630	0.0035737158982877756
IGDCC3	0.44187192118226604	0.2680693069306931	0.12338964141100459	2877	0.00399024332316094
RNF2	0.4729064039408867	0.31683168316831684	0.12325815142903236	3200	0.005680197455502998
MTMR10	0.4458128078817734	0.275	0.123124059671431	2921	0.00390730687663704
FOXK2	0.453448275862069	0.2876237623762376	0.12288791019882062	3003	-0.004434765770989384
SLC36A4	0.4273399014778325	0.2452970297029703	0.12244875861398372	2726	-0.004543448579047481
PDLIM4	0.4812807881773399	0.3306930693069307	0.12227329098096301	3290	0.004648270853845825
CASP5	0.48201970443349756	0.33193069306930695	0.1221650104606859	3298	-0.004052637872618075
MXRA8	0.44310344827586207	0.27252475247524754	0.12207092516226464	2900	0.003591120028311548
F13A1	0.46625615763546796	0.3089108910891089	0.12196886589952305	3141	0.004212841349746692
HELLS	0.379064039408867	0.14752475247524752	0.12192599338008404	2135	-0.002926759914946281
VSIG10L	0.48201970443349756	0.33242574257425744	0.12183612113610988	3300	-0.00586503084984458
SCAMP4	0.4307881773399015	0.2524752475247525	0.12183470312314938	2769	0.003958126493088266
NUDT6	0.45	0.28465346534653463	0.12147240466620922	2977	0.0048063082235946224
JAK1	0.47832512315270936	0.327970297029703	0.12123040770530298	3267	0.00542978592597777
PCDHGA3	0.44704433497536944	0.2806930693069307	0.12106003827662491	2949	0.004644651967649038
SHC2	0.4295566502463054	0.251980198019802	0.12102489557672813	2762	0.0032233270362967146
ZNF124	0.4184729064039409	0.23292079207920793	0.12086747801135589	2640	-0.0037029648826382663
GPR162	0.3896551724137931	0.17648514851485148	0.12068414574251365	2295	0.0038120850296189017
GART	0.43349753694581283	0.2594059405940594	0.12062867252259768	2808	-0.0042373956554172375
FAM19A4	0.5842364532019705	0.470049504950495	0.1203856961458128	4271	-0.005447982361713831
ZDHHC13	0.4458128078817734	0.2801980198019802	0.12023812937048009	2942	-0.005192147920850708
ADCY9	0.4236453201970443	0.24356435643564356	0.12015176159894697	2704	0.0040731079710673145
NR5A2	0.4307881773399015	0.2561881188118812	0.11994610151546387	2784	0.004535194242444026
TSPYL1	0.4332512315270936	0.2603960396039604	0.11990053217831595	2811	0.0036089963918365603
TEX261	0.474384236453202	0.32425742574257427	0.1198975256460864	3236	-0.005914086557926918
FHL5	0.3972906403940887	0.1948019801980198	0.11989204145567538	2400	0.003202729998872577
NUDT8	0.475615763546798	0.32623762376237625	0.11977936737608191	3249	-0.005221394314269087
FST	0.4165024630541872	0.23193069306930694	0.11968245534259551	2628	0.003275792848970042
WDR24	0.44704433497536944	0.28316831683168314	0.11966434177628184	2959	0.0049677145367987546
CSRNP2	0.4583743842364532	0.300990099009901	0.11951203642215766	3077	0.006135800084184019
GDE1	0.43596059113300495	0.26584158415841586	0.11938988915318301	2844	0.004243739916634872
FADS2	0.4315270935960591	0.2589108910891089	0.11918078298290555	2798	-0.0038285909716713543
VRK2	0.5004926108374385	0.36237623762376237	0.11917631590852214	3496	-0.005183563336546136
ROGDI	0.4588669950738916	0.30247524752475247	0.11906764380298258	3085	0.004684638931694254
CPB1	0.41330049261083746	0.22797029702970298	0.1188468408645499	2599	0.004722428562192784
C5orf49	0.46206896551724136	0.3084158415841584	0.11838739755410889	3122	0.004887066028840484
SLC13A3	0.5	0.36287128712871286	0.11832442897755123	3496	-0.006801023288924296
RPIA	0.44014778325123155	0.2747524752475248	0.11824114844633138	2897	-0.004085028758674852
PARD6B	0.42586206896551726	0.25222772277227723	0.11773967764870225	2748	0.004036993881302272
ZDHHC11	0.5137931034482759	0.38242574257425743	0.11773390456753852	3631	0.006398920093249402
PLCH1	0.38152709359605913	0.16831683168316833	0.11723236731999603	2229	-0.003232607854429674
PRKAB1	0.42561576354679803	0.252970297029703	0.11715480700022775	2750	0.0036132978991162508
ABCG1	0.5283251231527094	0.4024752475247525	0.11714111088421476	3771	0.011018173586183178
KIAA0430	0.41748768472906406	0.2391089108910891	0.1171228956329116	2661	0.003324771416864311
COL6A3	0.4497536945812808	0.29207920792079206	0.11696812208987473	3006	0.0036064171867667685
C6orf201	0.3958128078817734	0.19925742574257427	0.11696425716969616	2412	0.0033773233456892626
ECE2	0.3657635467980296	0.1301980198019802	0.11683144780591755	2011	-0.002432322712545149
AXIN2	0.45738916256157636	0.30396039603960395	0.11681292366822724	3085	0.004682961948079348
FMNL2	0.4524630541871921	0.2965346534653465	0.11679001469858882	3035	-0.005263012549351116
SLC4A7	0.4229064039408867	0.24925742574257426	0.1167205622063975	2724	0.0042016639478928315
SIGIRR	0.45073891625615764	0.29405940594059404	0.11669463640564041	3018	0.004598836005535747
RNF125	0.45788177339901476	0.3051980198019802	0.1165098871199768	3092	0.004735825520495865
ANKRD50	0.45123152709359604	0.2952970297029703	0.11640955529182177	3025	0.005930580873764403
ADD1	0.4266009852216749	0.2561881188118812	0.11635604837173312	2767	0.003405203102103635
NPC1	0.48201970443349756	0.34084158415841587	0.11617000997053786	3334	-0.007089588508570434
ERG	0.4083743842364532	0.22524752475247525	0.11603319029338538	2568	0.0031166446720524823
SHANK1	0.40123152709359605	0.21212871287128712	0.11598814750943014	2486	0.003524345890929083
YEATS2	0.4189655172413793	0.24405940594059405	0.11596711100926083	2687	-0.0037084875152685825
ZNF646	0.4445812807881773	0.28589108910891087	0.11591880039537696	2960	0.0050059418517234945
ZNF627	0.4625615763546798	0.31336633663366337	0.11576475098452385	3144	0.005293224131641797
C6orf223	0.5256157635467981	0.40074257425742577	0.11567732006641512	3753	-0.005577042495207034
SLC25A24	0.47044334975369456	0.32524752475247526	0.11553099296986498	3224	0.005418788467544381
SHROOM4	0.41551724137931034	0.2391089108910891	0.11548150661594926	2653	0.003279967383208402
IER3	0.43891625615763546	0.277970297029703	0.11537999388865378	2905	0.004445596086052829
TMEM194B	0.4810344827586207	0.34084158415841587	0.11522118811123529	3330	-0.006587076873776157
POC5	0.4586206896551724	0.3084158415841584	0.11521260563972124	3108	0.005926820842899108
BMX	0.4022167487684729	0.21633663366336633	0.11497677392508328	2507	0.002893438011147663
CDH23	0.4399014778325123	0.2804455445544555	0.11486360673878326	2919	0.00443294436413243
MYOCD	0.3955665024630542	0.2042079207920792	0.11477198295662937	2431	0.003469776785596095
GEMIN8	0.46576354679802956	0.32004950495049506	0.11450399590682332	3184	0.006081409765268898
METRN	0.47832512315270936	0.33811881188118814	0.11447059249110828	3308	0.005144452984649617
CBX2	0.3652709359605911	0.13811881188118813	0.11434605046205523	2041	-0.0022106596991275534
GTF3C2	0.44187192118226604	0.28465346534653463	0.11422319939551592	2944	-0.0048213244155838894
HTRA3	0.4475369458128079	0.29356435643564355	0.11410928649798258	3003	0.0035433895420632945
CRELD1	0.44014778325123155	0.28217821782178215	0.11410552448789597	2927	0.005289820013251822
ITM2B	0.4039408866995074	0.22202970297029703	0.11387105094650594	2537	0.003366297118513062
C3orf52	0.45911330049261084	0.31163366336633663	0.11366948254609516	3123	0.004197031365751962
PATE2	0.5389162561576355	0.42054455445544553	0.11357300886883302	3887	-0.004372022414744673
ULK4	0.38620689655172413	0.18886138613861386	0.11348714376991553	2331	0.002971411462144005
SLC44A1	0.40935960591133	0.23267326732673269	0.11343843762338221	2602	0.003355578423126645
GSC	0.42216748768472906	0.2551980198019802	0.11309935834718399	2745	0.004035022874501639
RCC1	0.3716748768472906	0.15866336633663367	0.11296815026217584	2150	-0.0029271515448705187
ZNF395	0.4004926108374384	0.21782178217821782	0.11294800254409293	2506	0.002976452094419088
ABCB5	0.41330049261083746	0.24084158415841583	0.11281262853242562	2651	0.005371014601212429
ARMC5	0.4445812807881773	0.2913366336633663	0.11277548111295366	2982	0.00414367606355857
PCDHGA5	0.4211822660098522	0.2542079207920792	0.11277283420776188	2737	0.005288489955924325
FAM175A	0.4187192118226601	0.25024752475247525	0.11270195470464897	2711	0.0034993124641038995
UGCG	0.38152709359605913	0.18168316831683168	0.11255414949821388	2283	0.002929992883831255
CXorf40A	0.4504926108374384	0.30074257425742573	0.1124974964481485	3044	0.008314451493592476
PIP5K1C	0.45197044334975367	0.30297029702970296	0.11248628077950644	3059	0.004755586574201139
FBXL5	0.40295566502463054	0.22351485148514852	0.11241437914101425	2539	0.003275779962847101
DLC1	0.39926108374384234	0.21683168316831683	0.11239343416670215	2497	0.003362092395967619
MYLK2	0.44655172413793104	0.2952970297029703	0.11220810657916194	3006	-0.004816067610299839
TRAIP	0.3830049261083744	0.18613861386138614	0.11204518985304311	2307	-0.00331140434381172
SH3BGRL	0.39458128078817734	0.20915841584158415	0.1119471442310774	2447	0.003431797570839559
DPH2	0.4224137931034483	0.25792079207920793	0.11191027761727682	2757	-0.004233271628639551
GLS2	0.44113300492610835	0.2876237623762376	0.11187089935167555	2953	0.003921993790784212
ILDR1	0.44532019704433495	0.2943069306930693	0.11169350844163022	2997	0.004433308083031752
HIST1H2AC	0.4539408866995074	0.3074257425742574	0.11155174142020141	3085	0.0044118252576409705
SPACA5	0.4088669950738916	0.23589108910891088	0.11152761373976558	2613	0.005158776973279311
MYH4	0.42019704433497534	0.2551980198019802	0.11143952675699735	2737	0.006875689303567289
MCCD1	0.3753694581280788	0.1717821782178218	0.11139311334210802	2218	0.005057223091120992
FAM83A	0.4798029556650246	0.3448019801980198	0.11132247071641796	3341	-0.004848928759881943
MTERFD2	0.4660098522167488	0.32574257425742575	0.11105695767922151	3208	0.005551512562259834
CKAP2	0.3921182266009852	0.20668316831683167	0.11103877156721782	2427	-0.0033840799995529525
SUOX	0.4204433497536946	0.25643564356435644	0.11101337106184188	2743	0.003700257652537614
PSKH2	0.37192118226600984	0.16584158415841585	0.11082193478197358	2180	0.011325785575569234
BAG1	0.4204433497536946	0.25693069306930694	0.11075922931103313	2745	0.0056629921339048095
TMEM97	0.429064039408867	0.27103960396039606	0.11063348299884544	2837	-0.0036853695656609196
NTN4	0.358128078817734	0.13292079207920793	0.11058778387071708	1991	0.0023066649092064045
ALKBH7	0.45270935960591135	0.3071782178217822	0.11058730677062811	3079	0.004903140476895925
RHBDL1	0.3972906403940887	0.21806930693069307	0.11028563031951226	2494	0.0029077774952511936
MCCC2	0.4357142857142857	0.28217821782178215	0.11022239216243308	2909	0.004579324896931276
GOT1	0.44187192118226604	0.2918316831683168	0.1100850634284539	2973	-0.004259052894709688
RP1	0.45123152709359604	0.30594059405940593	0.1100102439497965	3068	0.007113994073722892
UGDH	0.4283251231527094	0.2712871287128713	0.10986570491850965	2835	0.005005012677056434
TMEM35	0.43399014778325123	0.2801980198019802	0.10983651807197735	2894	0.004556587313562918
SNAP23	0.43768472906403944	0.28589108910891087	0.1098342072239824	2932	0.004428495066132002
TMEM229B	0.45098522167487687	0.30594059405940593	0.10978802307571563	3067	0.004482811869700362
FAM111B	0.34926108374384235	0.11163366336633664	0.10952122982133469	1869	-0.0027973147214981815
PPP1CB	0.4766009852216749	0.3435643564356436	0.1091120321012332	3323	-0.006130784626841068
INPP5J	0.44729064039408867	0.3017326732673267	0.1090263108671066	3035	0.00417347415249965
SORCS1	0.39876847290640394	0.22376237623762377	0.10894669396459751	2523	0.002883308341647617
HMGXB3	0.4315270935960591	0.27821782178217824	0.10881047615024207	2876	0.0043818938111954185
SEPHS1	0.40295566502463054	0.2316831683168317	0.10869617749411689	2572	-0.0035837841734417146
ZDHHC18	0.4529556650246305	0.31064356435643564	0.10866941040183432	3094	-0.005005382711191238
CCDC125	0.4635467980295567	0.325990099009901	0.10860608931096954	3199	0.004238440627551845
FAM27C	0.4630541871921182	0.3254950495049505	0.10847215302392309	3195	-0.005546063788078592
SPG11	0.39950738916256157	0.22623762376237624	0.1084226915898399	2536	0.0032410219976902383
PCDHB12	0.40763546798029554	0.24034653465346534	0.10840021803558512	2626	0.0034472502153329865
DYRK1B	0.4147783251231527	0.2527227722772277	0.10817225936448027	2705	0.003865882808178604
RNF103	0.4482758620689655	0.3047029702970297	0.10810734840584163	3051	0.004908443150321807
CHIC1	0.40960591133004925	0.24455445544554455	0.10797012091825332	2651	0.0032398591957462676
CCDC160	0.4379310344827586	0.2896039603960396	0.10791313708606824	2948	0.0035591724874572393
TMEM115	0.40295566502463054	0.23341584158415843	0.10789031287300131	2579	0.0030625832912150822
XRCC3	0.44359605911330047	0.29826732673267325	0.10781406546459552	3006	-0.0050620603475631815
DCPS	0.45788177339901476	0.3193069306930693	0.10769880242239813	3149	-0.00526217379970731
FAM120B	0.40935960591133	0.2448019801980198	0.10764727744300776	2651	0.003373821553223184
FBXO16	0.42266009852216746	0.26732673267326734	0.10717797688100376	2796	0.004139671011379063
SASS6	0.4002463054187192	0.23044554455445546	0.10709195599633513	2556	-0.0037075424071598704
EPHA10	0.520935960591133	0.4054455445544555	0.10698818543794754	3753	0.005842611453913528
LTBP2	0.3926108374384236	0.21732673267326733	0.1069123609396625	2472	0.003131403293262714
NR1I3	0.43940886699507387	0.29356435643564355	0.10690012102442094	2970	-0.005342976298742101
DNMT1	0.43399014778325123	0.28539603960396037	0.10689654895130293	2915	-0.004218951185006969
GJA1	0.38029556650246304	0.19504950495049506	0.1065804085199961	2332	0.003775385542613428
FZD10	0.4140394088669951	0.2556930693069307	0.10604968640333186	2714	0.005111087279070389
NARG2	0.39507389162561574	0.22376237623762377	0.10601377882470088	2508	0.003287205596675156
TRIM59	0.4009852216748768	0.23415841584158417	0.10595898429220985	2574	-0.0035419212502144823
SNAPC1	0.4463054187192118	0.30544554455445544	0.10589154608996315	3046	-0.004715296973151971
TCEAL1	0.3667487684729064	0.16930693069306932	0.10583982239568572	2173	0.003432538318061236
STEAP2	0.3830049261083744	0.2024752475247525	0.10569654756307154	2373	0.003027557160252477
ITGA2B	0.4706896551724138	0.3405940594059406	0.1055444381837084	3287	-0.004442314172241581
TERT	0.45517241379310347	0.3188118811881188	0.10554091069153303	3136	-0.004133248471221647
STAG3	0.5019704433497537	0.3826732673267327	0.10553549647023129	3584	-0.006274638913011775
LEPREL2	0.4642857142857143	0.3321782178217822	0.10521885609454054	3227	0.004812662645665104
ATG9B	0.4413793103448276	0.2995049504950495	0.10511248022943358	3002	-0.0038254319358998526
RPF2	0.41748768472906406	0.26311881188118813	0.10506445773466631	2758	-0.003642812399244507
TPT1	0.44261083743842367	0.3014851485148515	0.10501105864292065	3015	0.004495840298903856
ZNF776	0.41354679802955663	0.25693069306930694	0.10500757311942449	2717	0.004327854071600435
RGS20	0.462807881773399	0.33044554455445546	0.10499687751568984	3214	-0.003681640692129584
CSRNP1	0.3665024630541872	0.17153465346534655	0.10489991808530934	2181	0.00361207878977607
CRTC3	0.41330049261083746	0.25742574257425743	0.10454928425245305	2718	0.0039276962824234705
SMC1A	0.41995073891625617	0.2680693069306931	0.1044974697980074	2788	-0.00399349548684526
ACACB	0.3938423645320197	0.225	0.10448680810017229	2508	0.0033984663783792842
KIAA0232	0.4187192118226601	0.26633663366336635	0.10439057591825548	2776	0.003122946173019549
RCVRN	0.36773399014778324	0.17599009900990098	0.10425577256049519	2204	0.00310161413393161
TAS2R4	0.46330049261083744	0.3326732673267327	0.10397584365960089	3225	0.005236104323855845
AKAP9	0.3926108374384236	0.22400990099009901	0.10396283393250633	2499	0.0033305075699595807
BNIPL	0.4307881773399015	0.28589108910891087	0.10384473890395521	2904	0.003561595648827489
CAMK2B	0.454679802955665	0.3207920792079208	0.10382616513326143	3142	0.0058386630742671645
ZSWIM6	0.42339901477832514	0.2747524752475248	0.10377780306061467	2829	0.0054836736441623065
C14orf182	0.4588669950738916	0.326980198019802	0.10364286927107395	3184	-0.004881439362673405
RPUSD3	0.41157635467980297	0.2566831683168317	0.10350884683434801	2708	-0.0034766047945164824
CHMP4C	0.432512315270936	0.2891089108910891	0.10348294050439383	2924	-0.006059661377391621
MRPL2	0.4123152709359606	0.2581683168316832	0.10335300283129026	2717	-0.003542795465944701
SNRK	0.391871921182266	0.2245049504950495	0.10316112981429545	2498	0.0030399083970065856
C1orf226	0.4295566502463054	0.28539603960396037	0.10306801634920144	2897	0.0038995144617483594
FRZB	0.3775862068965517	0.19876237623762377	0.10306486143089884	2336	0.0030293349576655413
TAC1	0.34753694581280786	0.13341584158415842	0.10298214191928529	1950	0.0029807075045115167
LY6G5B	0.41551724137931034	0.2641089108910891	0.1029010610713948	2754	-0.004368402913233372
TCOF1	0.3960591133004926	0.23242574257425744	0.10284109541717744	2547	-0.003509124648687763
RND1	0.5152709359605911	0.4034653465346535	0.1027198515913756	3722	0.007015245439867451
HBB	0.40788177339901477	0.2524752475247525	0.1026237904584402	2676	0.0038259208826655214
MPP2	0.4630541871921182	0.3344059405940594	0.10259184717155566	3231	0.005971331367011419
MYL7	0.4009852216748768	0.24133663366336633	0.10254577725368423	2603	0.008179527046617684
GLRA3	0.3716748768472906	0.1896039603960396	0.10219255228158568	2275	0.005377412245077867
PDE2A	0.37192118226600984	0.1905940594059406	0.1019992703373113	2280	0.003091377779106585
EXOSC2	0.4266009852216749	0.2829207920792079	0.1019442260013773	2875	-0.0038597566438500147
PFDN5	0.4105911330049261	0.2581683168316832	0.10193419868656457	2710	0.00412603441149194
CLK4	0.3783251231527094	0.2032178217821782	0.10183241571861958	2357	0.003052730120211214
CGNL1	0.39532019704433496	0.23341584158415843	0.10179510308873088	2548	0.0030881152581923588
NCAPH2	0.44359605911330047	0.3084158415841584	0.10165713232078606	3047	-0.0062569495556086445
RPA4	0.5073891625615764	0.39504950495049507	0.10137965092330657	3656	-0.006092171461507141
IL17B	0.3704433497536946	0.1900990099009901	0.10109064181140136	2272	0.0037610430558080296
SCARNA12	0.41354679802955663	0.2646039603960396	0.10100569830323	2748	-0.003888643502648435
HIST1H2AH	0.4189655172413793	0.27301980198019804	0.10099229236402996	2804	-0.003300225873544403
OXCT1	0.44113300492610835	0.3061881188118812	0.10084716393357927	3028	-0.006915054401229496
CNTN4	0.42857142857142855	0.28787128712871285	0.10080359143461325	2903	0.0038407771561591317
EIF5A	0.4100985221674877	0.2599009900990099	0.10063227322951177	2715	-0.003145750080711136
C4orf21	0.3746305418719212	0.19975247524752476	0.1004469915357363	2328	-0.003180523568679638
MYLIP	0.4640394088669951	0.33910891089108913	0.1003377195358896	3254	0.006776527920932443
PPP2R5D	0.4051724137931034	0.252970297029703	0.10017071371963368	2667	-0.003842385647702143
TPBG	0.43399014778325123	0.297029702970297	0.10012080392630537	2962	0.004363282559638322
PBK	0.3396551724137931	0.12425742574257426	0.09992572829527217	1881	-0.002945192658942966
FOXS1	0.4004926108374384	0.24603960396039604	0.09985884461839938	2620	0.003646789304661024
LRRC46	0.38201970443349753	0.21485148514851485	0.09977789390493431	2419	0.0029837051677665248
TIMELESS	0.37019704433497536	0.19306930693069307	0.09977009435565352	2283	-0.0027700369080001456
EXT1	0.4169950738916256	0.2722772277227723	0.09975000291348389	2793	-0.004708699279348196
NLRP12	0.41354679802955663	0.2670792079207921	0.09968965085690121	2758	0.005023701975132665
MSH3	0.41921182266009854	0.275990099009901	0.09956801750650696	2817	0.00399144516096725
COG7	0.3842364532019704	0.2193069306930693	0.09954212211921529	2446	0.0031778891341850274
PCDHGA9	0.3977832512315271	0.24282178217821782	0.09926909706011833	2596	0.0028845959852672664
IMPA2	0.370935960591133	0.19603960396039605	0.09916196053871765	2298	-0.0030222380213922396
ALMS1P	0.42266009852216746	0.2819306930693069	0.09915664318822857	2855	0.004601247253000091
SRCRB4D	0.44236453201970444	0.3108910891089109	0.09903310990168734	3052	-0.0048312409679419155
RASGEF1C	0.5763546798029556	0.48316831683168315	0.09873309454080574	4292	-0.006286892185598507
TCEAL4	0.35492610837438426	0.1650990099009901	0.09871485933549792	2108	0.003197771702653797
KIAA1324	0.4357142857142857	0.30198019801980197	0.09865489877943141	2989	0.004306927565977514
ACTR8	0.4211822660098522	0.2806930693069307	0.09860590204424849	2844	0.0036587265887972537
SPDEF	0.5820197044334975	0.4900990099009901	0.098549896842925	4343	0.006657207610545816
GLUD1	0.3967980295566502	0.24282178217821782	0.0984862583598344	2592	0.00392562550849871
FAM49B	0.35517241379310344	0.1665841584158416	0.09839716168450528	2115	-0.0027101932543189973
CCDC126	0.3650246305418719	0.18688118811881188	0.09831840242953133	2237	0.0035069006224176134
IKBKB	0.39039408866995073	0.23267326732673269	0.09827069513994414	2525	0.0037506212478079096
GPR126	0.3586206896551724	0.17425742574257425	0.09824314862232271	2160	-0.0029943090475794266
KIF9	0.41625615763546797	0.27400990099009903	0.09818776292883968	2797	0.0036533363822707247
NPNT	0.4123152709359606	0.2680693069306931	0.09814272932869246	2757	0.0036646372254124453
SLC17A7	0.408128078817734	0.26163366336633664	0.09811635491296494	2714	0.003622031852272388
RPH3AL	0.4044334975369458	0.2561881188118812	0.09793410170959618	2677	0.0035406699327319977
CELSR2	0.3967980295566502	0.2443069306930693	0.09776279987537209	2598	0.0035928690699507855
UMOD	0.35049261083743843	0.1589108910891089	0.09759239894490944	2065	0.003101737475102613
SNX33	0.3650246305418719	0.18935643564356436	0.09738712118259475	2247	0.0029805727262620695
PLA2G12A	0.41748768472906406	0.2774752475247525	0.09730345391151171	2816	0.00430852722126549
DNAJC2	0.40295566502463054	0.25544554455445545	0.09712084174271997	2668	-0.003617636222880734
N6AMT1	0.4098522167487685	0.2665841584158416	0.09691172605559698	2741	0.004265781182239343
LFNG	0.437192118226601	0.3074257425742574	0.09662636104212867	3017	0.005034273258355782
ABCD3	0.3866995073891626	0.2301980198019802	0.09654538069426813	2500	0.00333229525749874
SOX17	0.35911330049261087	0.18118811881188118	0.09613322819210786	2190	0.0030079469948365235
SCGB2A1	0.4660098522167488	0.348019801980198	0.09604739979273981	3298	0.006626681216695918
EHBP1	0.4645320197044335	0.346039603960396	0.09604658982161245	3284	-0.005868807039548936
C10orf111	0.4283251231527094	0.296039603960396	0.09582296401075553	2935	-0.004794294206176335
MCF2L	0.4625615763546798	0.3438118811881188	0.09575660227361317	3267	0.005501368225851454
RAB5C	0.41625615763546797	0.2784653465346535	0.0957262395487789	2815	0.004334093879947789
ALDH1A2	0.3894088669950739	0.23663366336633662	0.09564377505621442	2537	0.0029416585100748593
DARS2	0.42684729064039406	0.2943069306930693	0.09558204007306996	2922	-0.004082042386999547
PDE7A	0.3652709359605911	0.19455445544554456	0.09557142052381389	2269	-0.0031011379998221733
IMMT	0.41674876847290643	0.27970297029702973	0.09544578443070308	2822	-0.0042364410594610945
LHX2	0.43940886699507387	0.3126237623762376	0.09534653559162024	3047	-0.0030712933164256245
GYPE	0.4241379310344828	0.2908415841584158	0.0953041574664348	2897	0.004362361707607638
ZNF24	0.41970443349753694	0.28465346534653463	0.09512421616369761	2854	0.00445034008404713
PPM1J	0.41600985221674874	0.2794554455445545	0.09496885109689567	2818	0.003527545338547654
ADAMTSL2	0.4236453201970443	0.2908415841584158	0.09488653024907934	2895	0.004167763490512522
FAAH2	0.40492610837438425	0.2628712871287129	0.09486383964651737	2706	0.0037361983278395594
PRSS23	0.3665024630541872	0.19900990099009902	0.09471911473269685	2292	0.003795472740342411
TGFB1I1	0.39827586206896554	0.252970297029703	0.0946296911274815	2639	0.0029377590793802748
LCN6	0.3317733990147783	0.12475247524752475	0.09451040821343502	1851	0.003510309731544364
ANGPTL1	0.3568965517241379	0.18168316831683168	0.09436637498293808	2183	0.0029817973150396433
TSPAN7	0.3689655172413793	0.20445544554455444	0.09433352370037633	2324	0.002940214175713047
TAS2R3	0.4307881773399015	0.3022277227722772	0.09423685732371796	2970	0.005441152612216553
RBM5	0.34876847290640395	0.1655940594059406	0.09421805518292684	2085	0.0024718804996900503
C2orf15	0.45073891625615764	0.3301980198019802	0.09413483834662657	3164	0.003993299261818778
CCDC96	0.3682266009852217	0.20396039603960395	0.09399098652049759	2319	0.0026771373570945245
AMZ1	0.44729064039408867	0.32574257425742575	0.09396069230029941	3132	0.004804557909064204
IL13RA1	0.4455665024630542	0.3235148514851485	0.09386764898570116	3116	0.005112675273599298
WDR5	0.39950738916256157	0.2566831683168317	0.09371990509831947	2659	-0.003611624907220714
TMEM11	0.4938423645320197	0.38762376237623763	0.09362809984786627	3571	-0.007555775332836742
GNPTG	0.40935960591133	0.27202970297029705	0.09357512765377139	2761	0.004640228261608202
C12orf54	0.41083743842364534	0.2745049504950495	0.093434432964213	2777	0.013724237604844203
CTSC	0.3889162561576355	0.24059405940594059	0.09337035288224227	2551	-0.0038558318659953532
PDK4	0.3692118226600985	0.20767326732673266	0.09318918402983146	2338	0.0029528288619737313
TPST2	0.46527093596059116	0.3517326732673267	0.09276117040586451	3310	0.005694677563105853
APOBEC3B	0.35098522167487683	0.17475247524752474	0.09265219822902568	2131	-0.00374678621778935
PCDHGA7	0.4	0.2599009900990099	0.09245147534555437	2674	0.008384969556812599
DYNLT3	0.4357142857142857	0.3123762376237624	0.09226802494353296	3031	0.0056957156071175035
NUP155	0.4019704433497537	0.2636138613861386	0.09208796941188721	2697	-0.004707465327977377
MTIF2	0.39285714285714285	0.24975247524752475	0.09196043580161209	2604	-0.0037859791977981963
GFAP	0.38399014778325125	0.23564356435643563	0.0919205441719975	2511	0.004736548992483821
DLL1	0.40714285714285714	0.2717821782178218	0.09189975372562513	2751	0.003934381510931218
LRRC4B	0.3854679802955665	0.23836633663366336	0.09176705339299032	2528	0.0033847870349085893
CITED1	0.34926108374384235	0.174009900990099	0.09170385897533921	2121	0.00321624468304164
CHIA	0.6844827586206896	0.6138613861386139	0.09169084545696889	5259	-0.006494554439929997
C6orf136	0.3832512315270936	0.23514851485148514	0.09158668243017479	2506	-0.0030284436743783115
MYO19	0.383743842364532	0.23613861386138613	0.09149789159631799	2512	-0.0028754552562268937
SRRM3	0.38448275862068965	0.23737623762376237	0.0914795134881626	2520	0.003491688020692993
LRCH1	0.41798029556650246	0.2886138613861386	0.09140956649764354	2863	0.00321035413426167
FAM196A	0.3440886699507389	0.1650990099009901	0.09113932971818128	2064	0.0026970069572105956
PKMYT1	0.30935960591133005	0.06930693069306931	0.09089991512751952	1536	-0.0023755972521353657
LCTL	0.42610837438423643	0.3012376237623762	0.09082424075037365	2947	-0.005093084572406957
RGS9BP	0.36428571428571427	0.20519801980198019	0.0905978543019992	2308	-0.0029100530642533445
PCDHB15	0.40344827586206894	0.2690594059405941	0.09037754737097067	2725	0.0037261741546908674
COL7A1	0.4807881773399015	0.37524752475247525	0.09034656663696504	3468	0.005129594063139254
SCARNA5	0.36970443349753696	0.2155940594059406	0.09020056969660249	2372	0.006683227981532962
CRB2	0.4566502463054187	0.3443069306930693	0.08998218492751758	3245	0.007823917878791529
NINJ1	0.3805418719211823	0.23415841584158417	0.08998195257583723	2491	0.00312120020050747
LYAR	0.3724137931034483	0.2207920792079208	0.08994289105274123	2404	-0.0030248835532775483
MTHFD1L	0.41330049261083746	0.28465346534653463	0.08978970185857012	2828	-0.004519112588082514
ENOX1	0.3926108374384236	0.2542079207920792	0.08952160268066828	2621	0.0036134664804394036
LRRC31	0.3938423645320197	0.25693069306930694	0.08909842705909789	2637	0.002961173910403659
CALHM2	0.4187192118226601	0.2938118811881188	0.08900035682208846	2887	0.003589622449268978
MMP19	0.4224137931034483	0.29925742574257425	0.08887840574197048	2924	0.004333778184967555
TBCCD1	0.4455665024630542	0.3311881188118812	0.08884393807500614	3147	-0.0052928524284470944
RAPGEF4	0.358128078817734	0.19876237623762377	0.08874923863005439	2257	0.0027565853449365227
GATSL3	0.42167487684729066	0.299009900990099	0.08840278087406894	2920	0.004776142650236628
TMEM63C	0.3960591133004926	0.2618811881188119	0.08828106453785188	2666	0.003372401173926871
TMBIM6	0.45123152709359604	0.33960396039603963	0.08827904112654385	3204	0.005361515881859306
ART3	0.5571428571428572	0.4715346534653465	0.08806323384662174	4167	-0.004922447551195723
FANCC	0.40541871921182265	0.27623762376237626	0.08805711310547056	2762	-0.0041171450529183945
LYPD5	0.5140394088669951	0.4198019801980198	0.08800281129015113	3783	-0.010224080372836
TMEM87B	0.4169950738916256	0.29306930693069305	0.08799527298504552	2877	0.004607840534783248
CRBN	0.41083743842364534	0.28465346534653463	0.08775980547671179	2818	0.004204275106909242
LCA5L	0.38620689655172413	0.24801980198019802	0.08764194476981751	2570	0.003944896193222394
PELI2	0.370935960591133	0.22351485148514852	0.08763459802523856	2409	0.003047603191062465
KIAA1841	0.4059113300492611	0.27772277227722775	0.08763406962101129	2770	-0.003720338482905276
KIAA0247	0.3544334975369458	0.19554455445544555	0.08738543139909345	2229	0.003111772905319215
CBFA2T3	0.454679802955665	0.3455445544554455	0.08733268410199001	3242	0.00447230207745665
C17orf59	0.38817733990147785	0.25173267326732673	0.08731230842267279	2593	0.0034292333652843274
ANKS1B	0.4152709359605911	0.2918316831683168	0.08728421895273251	2865	0.0037260279596254874
EGR1	0.35714285714285715	0.20123762376237625	0.08705443919063557	2263	0.0026371318261298347
ZNF165	0.4283251231527094	0.31064356435643564	0.08696298704771269	2994	-0.00474663922432062
AMPH	0.39532019704433496	0.2636138613861386	0.08678579027626152	2670	0.003722835169858392
LAPTM4B	0.32438423645320197	0.1358910891089109	0.08675874476012088	1866	-0.00242012328740713
GALNTL6	0.38399014778325125	0.24653465346534653	0.08666909823532463	2555	0.005113502655649265
GPR39	0.48645320197044334	0.3873762376237624	0.08657636823175531	3540	0.0045072333525349225
BCDIN3D	0.4041871921182266	0.2774752475247525	0.08637477328349356	2762	0.003594240364937977
POLR2F	0.3943349753694581	0.26311881188118813	0.08626856363386307	2664	-0.003911851447026023
ZNRF2	0.46970443349753693	0.3665841584158416	0.08623830964579125	3388	0.008631511187619503
BTNL9	0.38029556650246304	0.24207920792079207	0.0860223749938712	2522	0.003198285438927061
FMO6P	0.5495073891625616	0.4648514851485149	0.08587146749947497	4109	-0.005198256612298651
UBE2B	0.40246305418719214	0.275990099009901	0.0858059752341878	2749	0.004656491601743914
CXorf61	0.6985221674876847	0.6341584158415842	0.08577632208898543	5398	-0.005718191225125203
VAMP2	0.34236453201970446	0.17797029702970296	0.08554004616023055	2109	0.002642007818321348
DCAF10	0.38226600985221676	0.24653465346534653	0.08534796692905659	2548	0.004184272337455821
NR2F1	0.40492610837438425	0.2804455445544555	0.08531544978277851	2777	0.004864189298811453
MRPL9	0.43177339901477835	0.3183168316831683	0.08510266276396448	3039	-0.004530583544928702
MAST4	0.32487684729064037	0.14306930693069306	0.08507613931987722	1897	0.0026997459754123437
PDZK1P1	0.34507389162561575	0.1844059405940594	0.08507043975526744	2146	0.004779920764483867
SNX9	0.39482758620689656	0.26633663366336635	0.08495362039883013	2679	0.0041732725330584294
TFDP2	0.46625615763546796	0.3641089108910891	0.0848195055426953	3364	-0.006968294779545564
ASB8	0.44655172413793104	0.33861386138613864	0.08474909520772775	3181	0.004526433274598956
IRX5	0.4753694581280788	0.375990099009901	0.0846075671675081	3449	0.006446906067434553
ANKAR	0.3854679802955665	0.25346534653465347	0.08434088193921127	2589	0.003424647075650488
LY6G6C	0.3955665024630542	0.2693069306930693	0.0839466349515318	2694	0.004107973794992783
COPS3	0.4307881773399015	0.3188118811881188	0.08393743814912721	3037	-0.005046073088418663
RAB27B	0.3891625615763547	0.2599009900990099	0.08389897467822442	2630	0.0030838739102014125
ZNF799	0.40295566502463054	0.2801980198019802	0.08386233767449135	2768	0.00402881642072392
DLAT	0.42610837438423643	0.3126237623762376	0.0838347299181023	2993	-0.004274216898974872
AKR7L	0.3889162561576355	0.2599009900990099	0.08370732964922589	2629	0.003372641064927676
PSMD14	0.3352216748768473	0.16980198019801981	0.08354085882807	2047	-0.0023804113836304298
STX1B	0.3455665024630542	0.1896039603960396	0.0834665458266851	2169	0.0027115311552758
PANK1	0.3458128078817734	0.1905940594059406	0.0832604026142411	2174	-0.0030725068642384256
CDKN2AIP	0.42807881773399015	0.31633663366336634	0.0831826083950599	3016	0.0045759192277279055
MGEA5	0.42512315270935963	0.3123762376237624	0.08315078113756824	2988	0.0046786554228300786
CCDC85A	0.3788177339901478	0.2457920792079208	0.08308912938407757	2531	0.003602735735451107
SHISA2	0.3603448275862069	0.21658415841584158	0.08293969709143481	2338	0.0032949082378774725
PTN	0.362807881773399	0.22103960396039604	0.08277105255793195	2366	0.003683551553095055
SUPV3L1	0.3891625615763547	0.26212871287128714	0.08273603722111236	2639	-0.003631928493494424
PRPH2	0.41773399014778323	0.30297029702970296	0.08271068564252182	2920	0.0042135952395608535
GRIK1	0.30935960591133005	0.11435643564356436	0.08262597139651276	1718	0.005426221881629115
INTS12	0.39088669950738913	0.2650990099009901	0.08251492680129467	2658	0.0039223664269540815
PDE8B	0.39901477832512317	0.276980198019802	0.08249476322675844	2739	0.004377590751234069
SEPT7P2	0.44236453201970444	0.33663366336633666	0.08236415587757204	3156	0.005832667573983867
ATRNL1	0.4270935960591133	0.31633663366336634	0.0823400739972342	3012	0.005352532019434973
SNTN	0.31773399014778325	0.13663366336633664	0.08228613053032623	1842	0.0027363074369223766
EFCAB4B	0.43399014778325123	0.32574257425742575	0.08223922368907371	3078	0.003918654400093029
C6orf211	0.42512315270935963	0.31386138613861386	0.08222072526069343	2994	0.006095375288475135
MTHFD1	0.43596059113300495	0.3284653465346535	0.08217215314690912	3097	-0.004771918967315559
CADM3	0.4004926108374384	0.27970297029702973	0.08216057974240681	2756	0.003369993317606739
BBS12	0.3598522167487685	0.21757425742574257	0.08215506040463937	2340	0.0030765822031355483
ITPR1	0.3472906403940887	0.19653465346534654	0.08198491889259238	2204	0.002907475834750228
DDO	0.3490147783251232	0.19975247524752476	0.08191026412182188	2224	0.002559301822581416
PMFBP1	0.43522167487684726	0.32821782178217823	0.08169096774717043	3093	-0.0046907868004483
NTRK2	0.3578817733990148	0.2155940594059406	0.08159856528009153	2324	0.003520247147380621
UBE2Q2	0.41182266009852214	0.29678217821782177	0.08151824206290798	2871	0.004377668346775334
TNFAIP8L3	0.4211822660098522	0.30965346534653465	0.08150923260007638	2961	0.005001767659760424
EXOC6	0.3842364532019704	0.25742574257425743	0.08136963902932215	2600	0.003241961996962772
TGM1	0.4768472906403941	0.3821782178217822	0.0813231484136509	3480	-0.005386206989273813
DVL3	0.39901477832512317	0.27920792079207923	0.0812557302888112	2748	-0.003976733913220842
RGS5	0.3251231527093596	0.15643564356435644	0.08123295385027918	1952	0.0028704289880312193
DHTKD1	0.3438423645320197	0.19257425742574258	0.08114272702389416	2174	-0.002778143710171279
MXD3	0.3817733990147783	0.25445544554455446	0.0810033544280194	2578	-0.002947708833289333
TREML4	0.5980295566502463	0.525990099009901	0.08097376637084462	4553	-0.005120246514204079
SLC43A3	0.4184729064039409	0.3071782178217822	0.08076111588999524	2940	-0.00517987108825659
LNX2	0.38694581280788176	0.26262376237623763	0.08075582148490175	2632	0.0038393718299449915
DSG3	0.4726600985221675	0.3777227722772277	0.08073307603819066	3445	0.006377017576220426
PLEKHA6	0.4677339901477833	0.372029702970297	0.0803689856473992	3402	0.00554523134370639
SULT1A1	0.4019704433497537	0.2851485148514851	0.0802705618047899	2784	0.004823498013970544
ZNF175	0.4374384236453202	0.33341584158415843	0.08018625106203	3123	0.004327473293151884
GHDC	0.32610837438423645	0.16237623762376238	0.07998062929868079	1980	0.002629209753744781
THAP6	0.453448275862069	0.35445544554455444	0.07997667600609441	3273	0.006431618122303656
COL4A3BP	0.39064039408866996	0.26955445544554457	0.0799403130432073	2675	0.003388227410572107
PLA2G16	0.43817733990147784	0.33514851485148517	0.07967485419597907	3133	0.005231847973652471
CEP120	0.3667487684729064	0.23465346534653464	0.07944241037725616	2437	0.003201756176918605
RASD2	0.4623152709359606	0.3665841584158416	0.07935146453913981	3358	-0.005095279249832223
FAP	0.4231527093596059	0.31584158415841584	0.07930230915467744	2994	0.003456785764811624
LYST	0.4184729064039409	0.30965346534653465	0.07923430479304396	2950	0.004316651631974562
C2orf68	0.4241379310344828	0.31732673267326733	0.0791967292731204	3004	-0.005184200038656521
THBS4	0.34334975369458126	0.1967821782178218	0.07916582769797904	2189	0.003020844327528999
SH3BGRL2	0.4438423645320197	0.34331683168316834	0.07912959763640531	3189	0.005180591160519024
MEGF9	0.3448275862068966	0.19975247524752476	0.0790050128417617	2207	0.0027553001189293733
NSMCE1	0.4004926108374384	0.28539603960396037	0.07894343191376259	2779	0.004005466793620566
KNDC1	0.4041871921182266	0.2905940594059406	0.07892237891039292	2815	0.0048506505954867725
CDC25C	0.29482758620689653	0.08985148514851485	0.07885001620519122	1560	-0.00273665204695048
PKHD1	0.42019704433497534	0.3126237623762376	0.07883193926557495	2969	0.005188270676434654
MICALL1	0.4751231527093596	0.3834158415841584	0.078734302662793	3478	-0.005891517450457865
ASB16	0.3497536945812808	0.2089108910891089	0.07868388645761033	2264	0.00284826207962787
ATP1B3	0.3357142857142857	0.18465346534653465	0.07860717936816917	2109	-0.0028028559924856535
FLT3	0.3448275862068966	0.200990099009901	0.07850904430926488	2212	0.0028082165680584506
SNX29	0.40246305418719214	0.28935643564356434	0.07824936313733456	2803	0.0036543374404230085
PACRG	0.40541871921182265	0.29356435643564355	0.07818430651788112	2832	0.004866994606945081
NUDT1	0.3524630541871921	0.2146039603960396	0.07817534474929858	2298	-0.002789339802888639
CAMK4	0.45935960591133007	0.3646039603960396	0.07807519960653565	3338	0.00641473878183991
ACTR3C	0.39507389162561574	0.2794554455445545	0.0779880337997033	2733	-0.004212134510364972
PCP2	0.33374384236453203	0.18292079207920792	0.0779249361413568	2094	0.002600488408167182
FAM155A	0.3524630541871921	0.2155940594059406	0.07774940611583127	2302	0.003513755580174481
FANCD2	0.30812807881773396	0.1311881188118812	0.07773259043850742	1781	-0.002504470436708352
SLC1A6	0.5948275862068966	0.5254950495049505	0.07767481025851257	4538	-0.00575653647033386
FOSB	0.337192118226601	0.1900990099009901	0.07756089102880534	2137	0.0024370643469630556
DIXDC1	0.33275862068965517	0.18242574257425742	0.07744914808951257	2088	0.002423560533552491
SNED1	0.36354679802955664	0.2344059405940594	0.07722012937175755	2423	0.002956573594574705
SPSB3	0.3852216748768473	0.26683168316831685	0.07719659165248641	2642	0.00393775822011255
PAK7	0.3795566502463054	0.25915841584158417	0.07690016624467674	2588	0.0032224919452976653
MAGI3	0.3650246305418719	0.2381188118811881	0.07654241233052142	2444	0.00318069423496149
EEF2	0.3770935960591133	0.25643564356435644	0.07644034089852805	2567	0.003506240204373728
CX3CR1	0.3024630541871921	0.12277227722772277	0.07641086709256349	1724	0.0023726319115676383
NUDT19	0.36133004926108375	0.23292079207920793	0.0763073091162116	2408	-0.0038879405377490344
TPRKB	0.4241379310344828	0.32202970297029704	0.07618985494707393	3023	-0.004671667174469018
ECEL1	0.3980295566502463	0.28688118811881186	0.07612671187073052	2775	-0.0037535453018639835
CACNA2D4	0.38866995073891625	0.27400990099009903	0.07598290476678772	2685	0.0034755352808680936
STK36	0.370935960591133	0.24826732673267327	0.07595682133667862	2509	0.0033078606778198538
SLC9A3R2	0.39655172413793105	0.2851485148514851	0.07594359439475815	2762	0.004194772508851476
CSNK1A1	0.39458128078817734	0.2824257425742574	0.07593008707981774	2743	0.004077264305272115
ZW10	0.4270935960591133	0.3264851485148515	0.0758163875939404	3053	-0.004755452511737231
LILRA2	0.3527093596059113	0.22054455445544555	0.07576399185366108	2323	0.0029839535045581645
TSR1	0.42216748768472906	0.3202970297029703	0.07563520042149043	3008	-0.0039773251671551815
GRIN2A	0.370935960591133	0.249009900990099	0.07558755606856765	2512	0.0036960549669918484
DAK	0.41551724137931034	0.31163366336633663	0.07553903774034884	2946	0.004306043086804215
FYCO1	0.3401477832512315	0.2004950495049505	0.07550224957473423	2191	0.0025774159120654666
CYP4F12	0.3817733990147783	0.2650990099009901	0.07547344314481189	2621	0.0037996519842940094
TULP1	0.4768472906403941	0.38985148514851486	0.07539915811858178	3511	-0.004677649873269025
SEC14L4	0.5852216748768473	0.5170792079207921	0.07511350148166862	4465	-0.0053700450793226166
UGT2B7	0.5155172413793103	0.43663366336633663	0.07510907017462672	3857	-0.005087146871635974
CPA2	0.5716748768472907	0.5017326732673267	0.07507648939438692	4348	-0.006537072061348006
FBXL7	0.40369458128078817	0.2965346534653465	0.07503651424965774	2837	0.004106290965924405
DTX3	0.33866995073891626	0.19925742574257427	0.07499381381994245	2180	0.003005562559236975
SHISA6	0.35935960591133004	0.23366336633663368	0.07454075759297857	2403	0.0027438698427429613
CNOT6L	0.4068965517241379	0.3017326732673267	0.0745221976879467	2871	0.0042978118221506986
RGS7	0.31157635467980294	0.1504950495049505	0.07443106487005687	1873	0.004004710714486331
KBTBD3	0.3179802955665025	0.16361386138613862	0.07434197273087768	1952	0.0023055406990669346
ELF5	0.40123152709359605	0.29455445544554454	0.07422441111103782	2819	-0.004899135595599302
TRMU	0.35517241379310344	0.22797029702970298	0.0741769871918085	2363	-0.003052267674966205
PRKX	0.362807881773399	0.23985148514851484	0.07410082414895243	2442	-0.003574168343843996
HNRNPH3	0.35295566502463055	0.22475247524752476	0.07406402634308998	2341	-0.0032073453014895394
NUDT3	0.4246305418719212	0.32623762376237625	0.07388010993231965	3042	-0.004331775135561373
POLM	0.3724137931034483	0.25495049504950495	0.07369227836771035	2542	0.0035077515428272856
SLC26A3	0.31305418719211825	0.15594059405940594	0.07368545524291738	1901	0.002870338721582756
P2RX6	0.38620689655172413	0.2747524752475248	0.07366684428947243	2678	0.006115762460069053
CD38	0.3805418719211823	0.26683168316831685	0.07361296914284048	2623	-0.0033271059756751174
FCHO2	0.3652709359605911	0.2448019801980198	0.07349484714865459	2472	0.0028989700812203116
XRCC6	0.3583743842364532	0.23465346534653464	0.07336995047771964	2403	-0.0031834019599646856
NUDT15	0.39655172413793105	0.28985148514851483	0.07323938647396605	2781	-0.004037645960402037
PRDM6	0.3687192118226601	0.2504950495049505	0.07320608734063609	2509	0.003411924550146068
KLF4	0.37635467980295567	0.2618811881188119	0.07306108831906474	2586	0.00305310374677568
CPEB3	0.3561576354679803	0.23193069306930694	0.07305641491453367	2383	0.002844310381906542
CLN6	0.42266009852216746	0.325	0.0730165588827683	3029	-0.004140469907191788
MED8	0.3859605911330049	0.27574257425742577	0.07293161064962661	2681	-0.003637923430825362
GTF2IRD2P1	0.3096059113300493	0.15148514851485148	0.07290807010994373	1869	0.0023004942537778903
CTDSP2	0.37610837438423644	0.26212871287128714	0.07274604717039528	2586	0.003960862326255572
KIAA1407	0.35123152709359606	0.225	0.0727385856244995	2335	0.003091671726554395
SRMS	0.45738916256157636	0.36955445544554455	0.07263435048912716	3350	0.004732506381416703
RAD54L	0.27635467980295564	0.061386138613861385	0.07260365103507394	1370	-0.0022878791220673463
TRIM13	0.3561576354679803	0.23292079207920793	0.07259616591933712	2387	0.0031713830836265612
SP5	0.37142857142857144	0.2556930693069307	0.07258023798187054	2541	0.0036548033050478297
PPARGC1B	0.3834975369458128	0.27301980198019804	0.0725305485701985	2660	-0.0036757375095798463
ESYT3	0.4246305418719212	0.3287128712871287	0.07225894534061295	3052	-0.004587921287097668
CAB39L	0.37857142857142856	0.2665841584158416	0.0722492130123297	2614	0.003673109543796773
SLC16A13	0.41206896551724137	0.3126237623762376	0.07206721554017516	2936	-0.0047047670886194055
YPEL2	0.3480295566502463	0.22178217821782178	0.07193723772712535	2309	0.0033969899182496382
TAF9B	0.4130541871921182	0.3146039603960396	0.07163810966006859	2948	0.004742523773907854
TTC7A	0.39827586206896554	0.29504950495049503	0.07156945193524547	2809	-0.004547007937869277
KIAA0087	0.31822660098522165	0.17277227722772276	0.07141790979615438	1990	0.0036749187474463844
MRPL39	0.3926108374384236	0.2876237623762376	0.07141584099063791	2756	-0.0043336388863708135
CDO1	0.3396551724137931	0.20965346534653465	0.07141106061563293	2226	0.0027985982506265146
ZNF365	0.39113300492610836	0.2856435643564356	0.07139278168427794	2742	0.003874570951554792
TOMM40L	0.4002463054187192	0.298019801980198	0.0713813026290182	2829	-0.004491727790583345
ZNF264	0.38152709359605913	0.27252475247524754	0.07129318243616113	2650	0.004247431325407236
KRT5	0.4879310344827586	0.4084158415841584	0.0712731947545186	3631	0.005448921985562534
NEURL	0.46551724137931033	0.38143564356435644	0.0712131518400483	3431	0.005875204633120799
ZNF497	0.3150246305418719	0.16782178217821783	0.0710763672745697	1957	0.0025039135009178423
ECE1	0.34236453201970446	0.21534653465346534	0.07083934279781509	2260	0.003062906641312369
FAHD2A	0.4184729064039409	0.32301980198019803	0.07077778092283514	3004	-0.004999681159744819
SCCPDH	0.404679802955665	0.30495049504950494	0.07077093848929773	2875	0.00373950965800422
EMX1	0.3573891625615764	0.23886138613861385	0.07067225172840488	2416	0.003114909349545307
LPAR6	0.37019704433497536	0.2576732673267327	0.07065033893951786	2544	0.0033270436569883904
MBD6	0.41773399014778323	0.3222772277227723	0.07063907501611263	2998	0.004982900552790369
PRMT8	0.32610837438423645	0.1891089108910891	0.07058449166511545	2088	0.0067515625194421724
SLC16A12	0.29507389162561576	0.12846534653465347	0.07056525625881703	1717	0.0030886660696500313
UGT2B15	0.3847290640394089	0.2784653465346535	0.07047350349597492	2687	0.004258811376541525
CYSLTR1	0.39532019704433496	0.29306930693069305	0.07038843952633506	2789	0.0040683710748117986
RASEF	0.3694581280788177	0.2571782178217822	0.07035867268151604	2539	0.0028566073140126077
A1BG	0.3729064039408867	0.26212871287128714	0.07034772398856606	2573	0.003627558984416778
SNRPG	0.31551724137931036	0.17103960396039605	0.07029658348468087	1972	-0.0022710815246874314
STAT5B	0.3541871921182266	0.2349009900990099	0.0702700919110984	2387	0.0032626805384439184
CERKL	0.41576354679802957	0.3202970297029703	0.07026913960953188	2982	0.006015589989089257
PIPSL	0.44433497536945815	0.3569306930693069	0.0700340506816412	3246	-0.005277886785446453
HMGCS1	0.4455665024630542	0.35866336633663365	0.0698900977652326	3258	-0.005495634010388075
HSD3B7	0.3564039408866995	0.2391089108910891	0.06985069781204721	2413	0.002986559502593916
ATP10B	0.48054187192118225	0.4014851485148515	0.06973016619152156	3573	-0.004909167212850401
TK1	0.2812807881773399	0.09702970297029703	0.0697041185391615	1534	-0.0022318943884931763
CDK17	0.3455665024630542	0.22351485148514852	0.06945731879012004	2306	0.00333443063569739
TMEM194A	0.3374384236453202	0.21089108910891088	0.06938963828669598	2222	-0.0027176273105315573
DLGAP2	0.34655172413793106	0.22524752475247525	0.06936165009585572	2317	0.00333242398035025
PREX2	0.32192118226600985	0.18514851485148515	0.06935327503983493	2055	0.002375124865690988
PSPH	0.361576354679803	0.24801980198019802	0.06922363808923805	2470	-0.0032165031416565406
GALNT4	0.3524630541871921	0.23465346534653464	0.06916795576782617	2379	0.0035886490296304094
PGRMC1	0.42192118226600983	0.32995049504950497	0.06915015486133408	3046	-0.00530770228281696
ZFYVE1	0.30320197044334973	0.15099009900990099	0.06913342488171023	1841	0.0021728070309963254
TTC23L	0.30270935960591133	0.15	0.06913295639302094	1835	0.0023258063102595435
TCTN1	0.35	0.23143564356435645	0.06893754288795213	2356	0.003116725394503755
GPR63	0.4416256157635468	0.3551980198019802	0.06886755122728397	3228	-0.005550281328533121
CPLX1	0.32487684729064037	0.1915841584158416	0.06884047614959979	2093	0.0028306156038563402
PHF23	0.37438423645320196	0.26732673267326734	0.0686999745028825	2600	0.003310384451555716
KIAA0319L	0.3275862068965517	0.19653465346534654	0.06868685293612654	2124	0.00276412706616112
PER1	0.31108374384236454	0.16782178217821783	0.06860894510950868	1941	0.002637194418186897
COL10A1	0.42438423645320195	0.33391089108910893	0.06860549696204446	3072	0.0036381298846540296
POLE	0.37266009852216747	0.2650990099009901	0.0685980639800663	2584	-0.003689833044599159
PLA2G10	0.34064039408867	0.21806930693069307	0.06848165545965156	2264	0.0025040513081129737
AARS	0.28793103448275864	0.12079207920792079	0.06831355421893893	1657	-0.002116045930833142
DAZAP2	0.39408866995073893	0.29504950495049503	0.06825166941201025	2792	0.004054630566313618
CCPG1	0.35123152709359606	0.23564356435643563	0.06783569620189389	2378	0.0028486647759622705
NEDD9	0.3480295566502463	0.23094059405940595	0.06779101431765569	2346	0.0031172074974653375
NBPF6	0.3894088669950739	0.2896039603960396	0.06776881181731627	2751	0.0025279561711818496
ASPA	0.31305418719211825	0.174009900990099	0.06772347847593375	1974	0.0024359784170881207
CKMT1A	0.3716748768472906	0.2655940594059406	0.06760200968772234	2582	-0.005996500619395456
WNT9B	0.316256157635468	0.1801980198019802	0.06754663090179513	2012	0.002851877418769329
GPR3	0.4463054187192118	0.36287128712871286	0.06751295575568221	3278	-0.004879645378023373
NF2	0.39236453201970445	0.29405940594059404	0.06747899176490661	2781	-0.004047166918346329
MICAL2	0.391871921182266	0.2938118811881188	0.06723818108377887	2778	0.00407966965033573
FXYD1	0.32487684729064037	0.1957920792079208	0.06721042762494532	2110	0.0023250415119739796
AP1AR	0.3694581280788177	0.2633663366336634	0.06713748113166798	2564	0.0032374278821215062
USP13	0.40123152709359605	0.3066831683168317	0.066932172605009	2868	-0.004638001850939473
NUAK1	0.35517241379310344	0.24356435643564356	0.06682384779371027	2426	0.002801141755190993
GNG12	0.3472906403940887	0.23193069306930694	0.06681894251772717	2347	0.0026603059175818984
FSCN2	0.3605911330049261	0.25173267326732673	0.06665662641146165	2481	0.0034776924015303317
ZFP2	0.3293103448275862	0.20445544554455444	0.06664327399764146	2163	0.0025566477329406556
SF3B4	0.38645320197044336	0.2876237623762376	0.0666186486297459	2731	-0.0035992204786887026
FAM72A	0.2645320197044335	0.05866336633663366	0.06653579889896072	1311	-0.0019689304457539084
ZNF304	0.3859605911330049	0.2871287128712871	0.06652268015261655	2727	0.004090941456321811
PCGF6	0.3795566502463054	0.2784653465346535	0.06652030152553155	2666	-0.003990540315151914
ZSCAN1	0.37389162561576356	0.2712871287128713	0.0661982415003243	2614	0.0032182856979347542
SEMA6B	0.37733990147783253	0.27623762376237626	0.06607817646541621	2648	0.0036150082156086345
SERPINB6	0.39901477832512317	0.3051980198019802	0.06606696203079729	2853	0.004296731431601596
ZNF311	0.404679802955665	0.3126237623762376	0.06603212611796158	2906	0.003406496463174904
BMP4	0.38399014778325125	0.28539603960396037	0.06599753417297781	2712	0.003875474566175897
GUCA1A	0.3874384236453202	0.2900990099009901	0.06595109657123588	2745	-0.003398823700202807
OPN1SW	0.4416256157635468	0.3594059405940594	0.06586055436423134	3245	-0.005908469239187477
HMGCL	0.31477832512315274	0.18242574257425742	0.06580624241356801	2015	0.0025127613593083657
FNIP1	0.3480295566502463	0.23539603960396038	0.06571327684093774	2364	0.003025983490002045
DEDD	0.4056650246305419	0.3146039603960396	0.0655884603116253	2918	-0.00410796129975677
DNAL1	0.31477832512315274	0.18316831683168316	0.06553476167638539	2018	0.002485605673307757
CCDC11	0.3317733990147783	0.21113861386138613	0.06549407403051179	2200	0.002639579617592864
SLC22A17	0.37783251231527093	0.277970297029703	0.06548992133168804	2657	0.004128300518755129
CENPT	0.3608374384236453	0.25445544554455446	0.06545608320086028	2493	-0.003289253468596412
TRPM2	0.3682266009852217	0.2650990099009901	0.06531334462264442	2566	-0.006154827825378754
SLC45A1	0.3125615763546798	0.17995049504950494	0.06531255834476042	1996	0.0024786677257787565
NARF	0.320935960591133	0.1943069306930693	0.06524470748519202	2088	-0.002752448518306068
USP4	0.41157635467980297	0.3227722772277228	0.06521315278474504	2975	0.0040409733115212045
WWP1	0.37783251231527093	0.27871287128712874	0.06507654274135377	2660	0.004773829142559393
HRC	0.32019704433497537	0.19356435643564357	0.06505898711850931	2082	0.0030810802945395294
TRIM58	0.34655172413793106	0.23465346534653464	0.06503584870383533	2355	0.0026590483111336555
RHOH	0.4044334975369458	0.3141089108910891	0.0649020460287806	2911	0.005355970375236381
CLLU1	0.4586206896551724	0.38143564356435644	0.06483978679843116	3403	-0.004628414558977494
ELP3	0.35492610837438426	0.24727722772277227	0.06482651505552539	2440	0.0032481769679414277
TGS1	0.35935960591133004	0.25396039603960396	0.06464344360415393	2485	-0.0032956741113276344
COMT	0.4391625615763547	0.35816831683168315	0.06457921230826456	3230	-0.006065219934991284
NEIL1	0.341871921182266	0.22896039603960397	0.0644535475382412	2313	0.00291433970731922
OLFML1	0.3455665024630542	0.23465346534653464	0.06435395882541071	2351	0.0026156926438321753
ZNF792	0.36600985221674875	0.2638613861386139	0.06434038082473557	2552	0.003434620192761635
RBM15	0.33029556650246306	0.21163366336633663	0.0643063537813271	2196	-0.002824684492422734
CLDN6	0.5504926108374384	0.4886138613861386	0.06429860904794672	4209	-0.006737612699382877
NOG	0.366256157635468	0.26435643564356437	0.06425924793972677	2555	0.005096843212760671
SLC35A3	0.43349753694581283	0.3517326732673267	0.06420424109430635	3181	0.005082095821189321
ZNF232	0.4529556650246305	0.3754950495049505	0.06417230227518007	3356	-0.006342394748053351
AKAP13	0.3854679802955665	0.2908415841584158	0.06399673675736636	2740	0.003459740210605479
PADI2	0.39507389162561574	0.30346534653465346	0.06399216329681146	2830	-0.003666060260372589
DPY19L2P4	0.31896551724137934	0.1943069306930693	0.06398381787369942	2080	0.002748413575396467
RNF14	0.39088669950738913	0.298019801980198	0.0639766094794635	2791	0.004234080255289023
TH	0.5140394088669951	0.44752475247524753	0.06395810979029815	3895	-0.00466873699588731
CPE	0.3689655172413793	0.26881188118811883	0.06387572544530326	2584	0.003806875603592149
GAPT	0.34285714285714286	0.2316831683168317	0.0638739299268379	2328	0.0030851891468222188
ATP5J2	0.3416256157635468	0.22995049504950496	0.06383083117231009	2316	-0.0027825138730907637
MTMR2	0.40320197044334977	0.31435643564356436	0.06375186033887348	2907	-0.005077470868292423
PTS	0.39827586206896554	0.30816831683168316	0.06365595080790501	2862	-0.0037542670796398307
SRPK1	0.2859605911330049	0.1349009900990099	0.06357518255144444	1706	-0.0022796625341668787
SLCO4C1	0.4041871921182266	0.3160891089108911	0.06345496150033507	2918	-0.00432286790849594
NPLOC4	0.3374384236453202	0.22475247524752476	0.06335101462234934	2278	-0.0027842397152841357
HMGN3	0.39482758620689656	0.30445544554455445	0.06319570450823118	2833	-0.004336853325810448
BSPRY	0.4206896551724138	0.3373762376237624	0.06315706025591904	3071	0.004767095478111614
ZNF720	0.3431034482758621	0.23366336633663368	0.0631214074510193	2337	0.0032810290489031493
TBX19	0.4482758620689655	0.3712871287128713	0.06309711656582595	3320	-0.005420750227989894
ELF1	0.3472906403940887	0.2400990099009901	0.0629632543499005	2380	0.002830704694746179
TP53TG1	0.3682266009852217	0.26955445544554457	0.0629312252225856	2584	0.0035965744772822605
TTL	0.3578817733990148	0.2556930693069307	0.06270041803962491	2486	-0.003709848333274863
SPIN3	0.3852216748768473	0.2928217821782178	0.0626511426768958	2747	0.005030008748939557
MMRN2	0.295320197044335	0.15693069306930693	0.06258677635509183	1833	0.002257152174641672
ZNF597	0.43399014778325123	0.3547029702970297	0.06253325123539273	3195	0.005010162470020832
SSTR2	0.35541871921182266	0.2527227722772277	0.06245366633868494	2464	0.003970188201224947
REEP4	0.3645320197044335	0.2655940594059406	0.062343388998067184	2553	-0.0032857087308462997
HSPA4L	0.404679802955665	0.31856435643564357	0.06228249372898011	2930	-0.005898757053344993
UCHL5	0.3108374384236453	0.1853960396039604	0.06224822162494024	2011	-0.002485788658256701
AEBP1	0.37980295566502464	0.28638613861386136	0.062233264741730854	2699	0.003105831962008208
ZNF853	0.4330049261083744	0.3542079207920792	0.06203001488227091	3189	0.004474799805003201
GPER	0.34679802955665023	0.24133663366336633	0.06202550255640937	2383	0.00472383851479303
RIBC2	0.3832512315270936	0.2913366336633663	0.06200447235273141	2733	-0.00400599483952393
CHCHD7	0.3842364532019704	0.2928217821782178	0.06189305585120236	2743	-0.003708970959622178
PLP2	0.3536945812807882	0.2514851485148515	0.06185507690385516	2452	-0.0038350333556389097
POLD1	0.3310344827586207	0.21905940594059406	0.06159680544422156	2229	-0.0030827324553117062
OLFM1	0.4273399014778325	0.348019801980198	0.06150160882474738	3141	0.004740102951907672
PPAP2A	0.3184729064039409	0.2	0.06142499211337328	2101	0.002656401470357921
TMEM8B	0.3692118226600985	0.2737623762376238	0.06137153134872174	2605	0.0033373395491490794
ZNF536	0.30049261083743845	0.1702970297029703	0.061294730842245876	1908	0.0045146917467495055
CDK3	0.3997536945812808	0.31386138613861386	0.06129404662253185	2891	-0.004223125252119524
CCNI	0.3731527093596059	0.27920792079207923	0.061285881469378536	2643	0.0035807096516216547
SLC43A1	0.35911330049261087	0.26014851485148516	0.06128511281126284	2509	0.003689402746067754
SLC23A1	0.4224137931034483	0.34232673267326735	0.06124582070128817	3098	0.005811470926423009
C9orf152	0.4366995073891626	0.3599009900990099	0.06117773707968965	3227	0.0037408094333969315
TCF4	0.32315270935960594	0.20816831683168316	0.06109362543391792	2153	0.0023485985797922796
CXCL12	0.31650246305418717	0.19777227722772278	0.06105993547952787	2084	0.0024961960543179247
TCEAL2	0.35073891625615766	0.249009900990099	0.061011856585445064	2430	0.0040411877556829606
NDP	0.35073891625615766	0.24975247524752475	0.06064148848427852	2433	0.0033506215091959252
PLEKHA4	0.37857142857142856	0.2876237623762376	0.060588897847149846	2699	0.003469249831656058
CASP2	0.3443349753694581	0.24084158415841583	0.06056190660275003	2371	-0.003243528499633841
WARS	0.3536945812807882	0.2542079207920792	0.06047818983396006	2463	-0.0031293101309480494
FTCD	0.4630541871921182	0.39282178217821784	0.060110227722482035	3467	-0.0047738806189988586
STON2	0.3216748768472906	0.2084158415841584	0.06003756337148658	2148	0.002816354128622926
ARG2	0.4312807881773399	0.35495049504950493	0.06001326431497889	3185	-0.005831494135160681
KRT17	0.48423645320197045	0.4178217821782178	0.05990990094704204	3654	0.006389338119933298
RETSAT	0.36551724137931035	0.2717821782178218	0.05973730134871718	2582	0.003466793307312794
C19orf77	0.4165024630541872	0.3373762376237624	0.05965157601703918	3054	0.00787559588317931
TMEFF1	0.36182266009852215	0.2670792079207921	0.059584334057173	2548	-0.003785221189205721
CYP27B1	0.3751231527093596	0.2849009900990099	0.05954880553921339	2674	-0.003152085017716094
TPPP	0.3901477832512315	0.30445544554455445	0.05952217445411676	2814	0.00433779797619795
KCTD18	0.3847290640394089	0.2975247524752475	0.05949547438118227	2764	0.0037599388357051336
TPPP3	0.3472906403940887	0.24727722772277227	0.05946476155507644	2409	0.003665183019040532
FAM57B	0.36970443349753696	0.277970297029703	0.05941388211695341	2624	0.0037632550829560644
SOS1	0.3960591133004926	0.3123762376237624	0.05928390739639517	2870	-0.004819475770786541
L1TD1	0.4566502463054187	0.3863861386138614	0.05923519933786948	3415	0.00470903816507926
INMT	0.2839901477832512	0.14678217821782177	0.05910539619558447	1746	0.0020068811615177842
CRYZ	0.3931034482758621	0.3089108910891089	0.05910438241290606	2844	0.003918462774926363
MAP1LC3C	0.3246305418719212	0.21534653465346534	0.059010858728801026	2188	0.0027400033480407164
AK2	0.41995073891625617	0.3425742574257426	0.0590015012655106	3089	-0.004769261220329109
CLEC14A	0.274384236453202	0.12772277227722773	0.05897360265582608	1630	0.0021770044780079836
FAM81B	0.27167487684729064	0.12202970297029703	0.058915990302971614	1596	0.0022285740162348985
FAM161A	0.4366995073891626	0.3631188118811881	0.05885118821193159	3240	-0.008615540699053856
MAPKAPK2	0.42807881773399015	0.3527227722772277	0.05883812010959773	3163	0.007055312981106924
LONRF2	0.32389162561576357	0.21485148514851485	0.05874462447349945	2183	0.002668883673942615
PTPRA	0.367487684729064	0.27623762376237626	0.0587399736456438	2608	0.004286639163125995
GLDN	0.3495073891625616	0.251980198019802	0.05866139488513164	2437	0.0036090405717102867
SHROOM2	0.4891625615763547	0.425	0.05865501164794099	3703	0.00809891185602065
EVC	0.3389162561576355	0.23737623762376237	0.05851675049949509	2335	0.0027307817731618386
LTBP3	0.31576354679802954	0.2032178217821782	0.058409134396578244	2103	0.0024957073950532876
ZNF555	0.4064039408866995	0.326980198019802	0.05824811327117102	2971	0.004678836951344358
ZNF835	0.42512315270935963	0.35	0.058229694969545526	3140	0.004165391612510821
LUZP2	0.28669950738916256	0.1556930693069307	0.05795627570697575	1793	0.002407547020029449
IDS	0.3879310344827586	0.3042079207920792	0.057948028442223326	2804	0.004812747676297605
UBTF	0.37733990147783253	0.2905940594059406	0.05794049388527704	2706	0.0036997132228342227
PRR15L	0.4701970443349754	0.403960396039604	0.05790125893287311	3541	0.007902401909977477
GAS6	0.3330049261083744	0.2301980198019802	0.05790115249169102	2282	0.002863828497445945
PDE5A	0.3334975369458128	0.23094059405940595	0.05788704916441245	2287	0.0033377794364522753
TDRD3	0.3859605911330049	0.30198019801980197	0.057773537911659775	2787	0.004625664840834815
ERO1LB	0.37610837438423644	0.28935643564356434	0.05773036243360478	2696	0.003913974602108345
ANO6	0.3733990147783251	0.2861386138613861	0.05755151789490842	2672	0.0033010815878313357
CYP2A7	0.2738916256157635	0.13217821782178218	0.05754554131590307	1646	0.004500098155048271
MPHOSPH8	0.3396551724137931	0.24059405940594059	0.05748013472601426	2351	0.0028040632141311103
EED	0.33817733990147786	0.2386138613861386	0.05742733837723631	2337	-0.0032436145994136204
EDNRB	0.3251231527093596	0.2198019801980198	0.05739215392870287	2208	0.0027796103677120406
KRT18	0.4330049261083744	0.3608910891089109	0.0572508878359029	3216	0.005342452736445456
SOHLH1	0.5753694581280788	0.5232673267326733	0.057241318120640795	4450	-0.005208697482169624
PYY	0.29211822660098524	0.16806930693069308	0.05708576638034104	1865	0.002713148224309907
GPR160	0.4665024630541872	0.40074257425742577	0.05702993721315488	3513	0.005150515386745521
TYRO3	0.3061576354679803	0.19183168316831684	0.05693310308815522	2018	-0.003015224302581234
NBR1	0.2995073891625616	0.18118811881188118	0.056875541764385744	1948	0.0025628705338435033
MMP11	0.47807881773399014	0.41435643564356434	0.05686810020669049	3615	0.005445720327772451
WHSC1	0.370935960591133	0.28415841584158413	0.056847481566067906	2654	-0.0036263229203871627
GPT2	0.27216748768472904	0.13143564356435644	0.05679981295344058	1636	-0.0020969900212824523
ZC3H10	0.34039408866995075	0.24306930693069306	0.056785447629678826	2364	0.002989382980286288
STMN2	0.36970443349753696	0.2829207920792079	0.05663719355700834	2644	0.0035093541766766357
BBS2	0.3967980295566502	0.3178217821782178	0.05643799103310173	2895	0.005085054285459025
HIC1	0.32561576354679805	0.22277227722772278	0.05639813796893893	2222	0.0024181787295465525
IFT46	0.2869458128078818	0.16113861386138614	0.05637224661080703	1816	0.002285026793300304
CMBL	0.45517241379310347	0.3883663366336634	0.05635351484798826	3417	0.004690499090917415
NME5	0.2726600985221675	0.13440594059405941	0.056278572459144256	1650	0.002228176297547977
USH1C	0.43817733990147784	0.36856435643564356	0.05615969636831513	3268	-0.0037218068062964795
ZNF548	0.3733990147783251	0.2886138613861386	0.05612886325320662	2682	0.004294007565826763
FAM169A	0.3967980295566502	0.3183168316831683	0.056123070927229755	2897	0.00420463762470037
SSH3	0.2958128078817734	0.17797029702970296	0.05583179068205827	1920	0.0030907450126551024
FRMD6	0.29507389162561576	0.17797029702970296	0.05539517489424493	1917	0.002506828058067981
CTRL	0.31551724137931036	0.2103960396039604	0.05528463612657873	2131	-0.0027189210150276874
PXT1	0.39827586206896554	0.32153465346534654	0.055239128927697174	2916	-0.004078164439664816
ZNF367	0.26995073891625615	0.13292079207920793	0.05520546447446867	1633	-0.0023939305280719636
ALG1	0.35960591133004927	0.2722772277227723	0.05518152272711685	2560	0.0034217457210039574
C9orf170	0.5359605911330049	0.4819306930693069	0.05499656232537751	4123	-0.007361887160764117
MOCOS	0.41773399014778323	0.34579207920792077	0.05492952448185131	3093	-0.006406896431480654
HOXD3	0.379064039408867	0.298019801980198	0.05487374360065065	2743	0.0057266506431629515
RPS23	0.43226600985221675	0.36336633663366336	0.054818808674987986	3223	0.005446635012727201
NHLH1	0.367487684729064	0.2834158415841584	0.05472265916667118	2637	-0.0037808653086814094
DTNB	0.39926108374384234	0.3237623762376238	0.05458733672527483	2929	-0.005419478701705349
GDF15	0.4152709359605911	0.34331683168316834	0.05458350333661642	3073	0.00553143293863869
LIMA1	0.3389162561576355	0.2457920792079208	0.05445048248655518	2369	0.003003341673392436
MTSS1L	0.3633004926108374	0.2784653465346535	0.054444298710612474	2600	-0.0035983083944148334
IGSF22	0.26699507389162563	0.13044554455445545	0.05427032938828621	1611	0.0020709820209766396
ATP13A2	0.3733990147783251	0.2918316831683168	0.054261092936571	2695	0.0038258009743162196
RNF26	0.4253694581280788	0.3559405940594059	0.05424546940881259	3165	-0.005269806978147337
TNFRSF14	0.3810344827586207	0.3017326732673267	0.054144670934082255	2766	0.003508476437337253
RRAD	0.3561576354679803	0.2698019801980198	0.05405515278337006	2536	0.0038382146678779595
ESPN	0.4123152709359606	0.3405940594059406	0.053999569344377184	3050	0.003425788423240257
RHOT2	0.36847290640394087	0.2861386138613861	0.05389697641125194	2652	0.0032904162372637104
CCL8	0.30270935960591133	0.1943069306930693	0.0538777730776597	2014	-0.002373690003709845
NUDCD1	0.2613300492610837	0.12029702970297029	0.053822019291443125	1547	-0.001965131595425129
FAM120AOS	0.30886699507389165	0.20396039603960395	0.05379897749334332	2078	0.0026153305683569634
ASTN2	0.34655172413793106	0.2576732673267327	0.05370258480813883	2448	0.002999822086141332
ZBTB41	0.38152709359605913	0.3032178217821782	0.05362187570152728	2774	0.004392225661695808
SPACA4	0.35073891625615766	0.2636138613861386	0.053525519461633676	2489	0.0031888121037814397
C15orf59	0.3564039408866995	0.2712871287128713	0.053427062874296	2543	0.003976255446357389
FGF18	0.2815270935960591	0.16113861386138614	0.05329185155147532	1794	0.0022236008409311394
KCND2	0.31477832512315274	0.2141089108910891	0.05324276824436891	2143	0.0028377751024859016
PRR12	0.36773399014778324	0.28638613861386136	0.05321126711985213	2650	0.0035560819165561496
PTPRB	0.2620689655172414	0.1245049504950495	0.05317865998950234	1567	0.0020490026868632207
APOBEC3A	0.29852216748768473	0.18985148514851485	0.05307189806844854	1979	-0.002193289799716885
HOXC4	0.45197044334975367	0.3888613861386139	0.05306410403212873	3406	0.006481632601681575
DSC3	0.4517241379310345	0.3886138613861386	0.05303396352809132	3404	0.0055256619538332635
ZNF138	0.4147783251231527	0.345049504950495	0.05298189812538609	3078	0.004871202564497838
SUCLG1	0.38817733990147785	0.3126237623762376	0.05294803041071317	2839	-0.0037897849487050312
HIST1H2BD	0.4014778325123153	0.32945544554455447	0.05264355939982579	2961	0.004613742540042503
DCTN4	0.2834975369458128	0.16757425742574258	0.05228972170255346	1828	0.0024366731091637413
TCTEX1D4	0.3524630541871921	0.26831683168316833	0.052236282402469816	2515	0.003675833920692935
STAMBP	0.31896551724137934	0.22252475247524753	0.05222173572489047	2194	-0.003086081841897876
EPCAM	0.2793103448275862	0.16064356435643565	0.05220791395856483	1783	-0.002519947807003363
ATP8A2	0.35714285714285715	0.2747524752475248	0.05206209775352156	2560	0.00593383073420877
IRAK3	0.370935960591133	0.29257425742574256	0.051993790751441886	2688	0.005535632107198112
PFN1	0.3431034482758621	0.2566831683168317	0.05183372732162022	2430	-0.002657339276484539
CYP2A6	0.2793103448275862	0.16212871287128713	0.05172854919040485	1789	0.004236752261901981
FBXO38	0.3019704433497537	0.19876237623762377	0.051679666449220105	2029	0.002836708073229348
RHBDL3	0.34211822660098523	0.2556930693069307	0.051665935281004216	2422	0.0037235949714222337
SH3BP1	0.31896551724137934	0.22400990099009901	0.051558565447466696	2200	-0.002891412953825786
MRGPRX2	0.25517241379310346	0.11658415841584159	0.05152109476746877	1507	0.002732299311708236
EFEMP2	0.3347290640394089	0.24603960396039604	0.05150805959571017	2353	0.0027345326216436823
TUG1	0.3519704433497537	0.2690594059405941	0.05149022906671678	2516	-0.003447298627025609
NKAIN4	0.31231527093596056	0.2146039603960396	0.05148596864213752	2135	0.0031735444054428012
GLOD5	0.38645320197044336	0.31287128712871287	0.0514576350036308	2833	0.0038050264937793616
GINS4	0.2637931034482759	0.13465346534653466	0.05145524569704237	1615	-0.002253645599738863
ACYP1	0.42389162561576355	0.35816831683168315	0.05139956708513368	3168	-0.005746361037053957
NANP	0.30049261083743845	0.19752475247524753	0.051279781327492426	2018	-0.002626266655749808
SNAPC2	0.2768472906403941	0.15965346534653466	0.051155193337769696	1769	0.0023402976040638014
ZNF91	0.3935960591133005	0.3222772277227723	0.0510552462408451	2900	0.003935693403201848
SENP3	0.3901477832512315	0.3180693069306931	0.051047208764478484	2869	-0.004015962067244842
STK3	0.362807881773399	0.2839108910891089	0.051024164997888824	2620	-0.0033170971464058898
OLIG1	0.5465517241379311	0.49777227722772277	0.050941547181672216	4230	-0.004632494216408501
LIAS	0.3975369458128079	0.3274752475247525	0.050795585544777457	2937	0.004455691513508656
FLVCR2	0.3258620689655172	0.23539603960396038	0.05077479252925823	2274	-0.0032044940521876245
KDM2B	0.32438423645320197	0.23341584158415843	0.0507421777568859	2260	-0.002994297918480103
SCAMP1	0.3413793103448276	0.2566831683168317	0.05065358463434317	2423	0.002957520891480182
SEMA4B	0.3640394088669951	0.2861386138613861	0.0506493848657158	2634	0.003992224746916455
DHX57	0.4098522167487685	0.3425742574257426	0.050621717723080537	3048	-0.005589265971493983
PLCB4	0.28497536945812807	0.175	0.0505859611977966	1864	-0.0030228792360741446
FOXN1	0.34088669950738915	0.2561881188118812	0.050571389680670466	2419	0.003022664596372146
CDKN2D	0.3086206896551724	0.21163366336633663	0.05045792261337835	2108	-0.0025539685267675404
DBF4B	0.36724137931034484	0.29108910891089107	0.05013336135122798	2667	-0.0038347792367386807
FOXO1	0.33866995073891626	0.25445544554455446	0.04994976176622225	2403	0.0027610897914482685
C9orf89	0.33645320197044337	0.251980198019802	0.04970673692206534	2384	0.003426371297992127
STC2	0.23916256157635468	0.08663366336633663	0.04969333923149191	1321	0.0017974454359833275
CDK7	0.3985221674876847	0.33044554455445546	0.049625660063191614	2953	0.005308851808171483
ZNF467	0.3889162561576355	0.3188118811881188	0.04961483871696434	2867	0.0035851023099888564
YBX2	0.3536945812807882	0.275	0.04947485682739207	2547	-0.004320413781818361
WDR93	0.2497536945812808	0.11386138613861387	0.04941249270359316	1474	0.002041925295885708
C10orf32	0.25073891625615763	0.1160891089108911	0.0493933229175877	1487	0.002060409185459963
KIAA1731	0.4002463054187192	0.33292079207920794	0.04936085120268745	2970	-0.00487952878512754
DENND2D	0.36379310344827587	0.2881188118811881	0.049332972356700484	2641	0.003645311718132243
BUD13	0.3997536945812808	0.33242574257425744	0.04929614200533745	2966	-0.0041517325433548784
PDX1	0.6669950738916256	0.628960396039604	0.04929124880939963	5249	-0.006539591219872793
TEX15	0.5810344827586207	0.5371287128712872	0.04909381596381223	4529	-0.005137782160506398
SEZ6L	0.270935960591133	0.15594059405940594	0.04908882586583955	1730	0.003077574551132681
MMP1	0.291871921182266	0.1900990099009901	0.04905158480929017	1953	-0.002294280702892319
ZNF20	0.2935960591133005	0.19282178217821783	0.04901840624447656	1971	0.002661084925102176
PVR	0.26699507389162563	0.14925742574257425	0.049008590343094564	1687	-0.0021748853980282554
ZWILCH	0.25566502463054186	0.12821782178217822	0.04892479499676916	1556	-0.002194960314721367
GPR124	0.27832512315270935	0.16905940594059407	0.04888379144098425	1813	0.002028780299814447
ACOX3	0.3431034482758621	0.26262376237623763	0.048748735654136635	2454	0.0033349543993999213
KIAA1257	0.4110837438423645	0.34678217821782176	0.04873196532195767	3070	0.004570852002876049
TNRC18	0.3389162561576355	0.2571782178217822	0.048723592965919944	2415	0.002874341769296422
LRG1	0.3083743842364532	0.2155940594059406	0.048613962402079436	2123	0.0024435252836314484
TMEM57	0.39950738916256157	0.3331683168316832	0.04860502665502959	2968	0.004296228834321071
ANKFN1	0.2751231527093596	0.1650990099009901	0.04843506608645038	1784	0.003316334571580406
ROPN1B	0.5039408866995074	0.4534653465346535	0.04832559677969241	3878	-0.006739188423962874
YIPF1	0.3541871921182266	0.27772277227722775	0.04831862881924464	2560	0.0035848539966139895
IGSF10	0.3431034482758621	0.2636138613861386	0.048227708303876855	2458	0.0027290017176138026
RAB11FIP1	0.3699507389162562	0.29777227722772276	0.048195220139300166	2705	0.006419763276605936
SREBF1	0.3100985221674877	0.21905940594059406	0.04817407011941387	2144	0.0024632366462312713
CEP78	0.3692118226600985	0.297029702970297	0.04809072554536915	2699	-0.004019305770673849
CCL21	0.4748768472906404	0.4215346534653465	0.04781655602054842	3631	0.005920310267147485
ZSCAN12P1	0.3800492610837438	0.3108910891089109	0.0477841715629749	2799	-0.004229517369457626
TMEM185A	0.3955665024630542	0.3297029702970297	0.0477688092481694	2938	0.005622108724585923
ABCA10	0.270935960591133	0.16014851485148515	0.04775874793230362	1747	0.0019416221729273626
SLC8A3	0.3204433497536946	0.2344059405940594	0.04773779541558294	2248	0.0027255063133254922
LRFN5	0.3169950738916256	0.2297029702970297	0.04772242230827907	2215	0.0028085827835102745
SLC5A11	0.4896551724137931	0.43836633663366337	0.047597142777963154	3759	-0.006468081614670542
PPP5C	0.37807881773399016	0.3089108910891089	0.04751765378566444	2783	-0.003671145217263136
TMEM9B	0.30738916256157633	0.21683168316831683	0.047472118434701865	2124	0.0029536556876976865
LETM2	0.33251231527093594	0.25123762376237624	0.04744409621307298	2365	0.003939428647777744
SEC14L2	0.24679802955665026	0.11633663366336634	0.04737505506092091	1472	0.0019010624943368725
C11orf35	0.2645320197044335	0.1504950495049505	0.04732842952340931	1682	0.0022135899870101717
SCARNA2	0.3834975369458128	0.31584158415841584	0.047314454559807366	2833	0.00639000476274747
HEXIM1	0.2541871921182266	0.1316831683168317	0.04727067181898922	1564	0.002008651640320843
HHIP	0.3295566502463054	0.24777227722772277	0.047216484358954175	2339	0.004091483437522087
DCAF8	0.30640394088669953	0.21633663366336633	0.04708183592610249	2118	0.0026115639192556403
ASGR1	0.42142857142857143	0.3613861386138614	0.0470020996340895	3171	-0.006724971693304575
XPA	0.2665024630541872	0.1551980198019802	0.04693713746349256	1709	0.0021602249692898685
ESRP1	0.27832512315270935	0.17475247524752474	0.04692644657283408	1836	-0.0025226436451508774
TMEM74	0.4916256157635468	0.44133663366336634	0.046917721861574134	3779	-0.006058112579216673
MTCP1	0.41576354679802957	0.35495049504950493	0.0468694729101887	3122	-0.00737408266790813
AOC3	0.2596059113300493	0.14356435643564355	0.04678450475872491	1634	0.0020358237812733355
TET3	0.29926108374384236	0.20717821782178217	0.04663438230372922	2052	-0.0026764961954034864
CPOX	0.35492610837438426	0.28168316831683166	0.04662713509277665	2579	-0.004770792221803112
RUNDC3B	0.34458128078817735	0.2685643564356436	0.046609445521929305	2484	0.002936344607202288
ARHGAP1	0.31354679802955665	0.22747524752475248	0.04656660631814018	2192	0.002622180719744547
HDAC7	0.274384236453202	0.16955445544554457	0.0465379958525715	1799	0.0023246607499636763
ICA1	0.31773399014778325	0.23341584158415843	0.04647193339279068	2233	0.0028049007163456333
SLC38A3	0.3472906403940887	0.27252475247524754	0.04634104819364128	2511	-0.0035676958868880518
PCDHA6	0.30935960591133005	0.22227722772277228	0.046296199805492266	2154	0.0033092801948078356
ZFP36	0.27955665024630544	0.17896039603960395	0.04612509734628325	1858	0.002207257495894527
CDKN2A	0.4231527093596059	0.3646039603960396	0.046122167501898306	3191	-0.005564514059707945
ENPP1	0.3751231527093596	0.30767326732673267	0.04605454027110241	2766	0.0037444916632309554
CETN3	0.41133004926108374	0.35099009900990097	0.04599835982214549	3088	0.005056234427475849
SLC22A12	0.24926108374384237	0.12772277227722773	0.045817981310974226	1528	0.007507234858175921
LY6K	0.3960591133004926	0.3336633663366337	0.04553157919327781	2956	-0.003666256121251063
BEX1	0.3330049261083744	0.2556930693069307	0.04551333512084503	2385	0.006288624245018588
BSND	0.512807881773399	0.46633663366336636	0.04550206771243958	3966	-0.003914871886419429
COL11A2	0.4857142857142857	0.4363861386138614	0.045485505372622526	3735	-0.00592801029451294
DALRD3	0.33669950738916254	0.26064356435643565	0.04543149063567731	2420	0.0031539342955675662
PLA2G2C	0.229064039408867	0.08415841584158416	0.045387695193341966	1270	0.005031892574225058
HMGCS2	0.3539408866995074	0.28267326732673265	0.045369975216463077	2579	0.002890813101629245
DCAF16	0.341871921182266	0.2675742574257426	0.04528042725591593	2469	0.0031390064557342786
TCHP	0.3876847290640394	0.32425742574257427	0.04515657100025656	2884	-0.005203284739918622
KLF11	0.3270935960591133	0.249009900990099	0.04498428979178347	2334	-0.003104111448749793
CDK16	0.2684729064039409	0.1646039603960396	0.04498323769491823	1755	-0.0023079333606233197
STAT3	0.3458128078817734	0.2732673267326733	0.04491146623545469	2508	0.002994960993351481
CYP2B6	0.32610837438423645	0.24801980198019802	0.04483284966923269	2326	0.003396869838907421
CDRT1	0.44187192118226604	0.3878712871287129	0.044806659350422294	3361	-0.005298013924902806
OTC	0.24310344827586206	0.11955445544554455	0.04480601874673404	1470	0.005259581417033164
C5orf15	0.27635467980295564	0.17797029702970296	0.04469848242415344	1841	0.002499067386334187
PITPNM2	0.3955665024630542	0.3344059405940594	0.044645524766255856	2957	-0.004092902495029705
SERPINA1	0.34679802955665023	0.275	0.04464387330437524	2519	0.0049750204312448655
C1QL2	0.5953201970443349	0.5566831683168317	0.04450998712163975	4666	-0.006552482905668099
CYC1	0.3376847290640394	0.2638613861386139	0.04440814514806301	2437	-0.0027003998384417475
ZNF263	0.31231527093596056	0.2306930693069307	0.04432153623355012	2200	0.0029849406098310357
RPL13AP3	0.3847290640394089	0.32202970297029704	0.04431332312150184	2863	0.005239607783008889
ALKBH1	0.3669950738916256	0.30074257425742573	0.044239288289736514	2705	0.0037995244529720777
KCNA6	0.30763546798029556	0.2245049504950495	0.04423710836267083	2156	0.0026701534495752258
SAP130	0.3706896551724138	0.30544554455445544	0.04411383976367523	2739	-0.004126466322465169
RANGAP1	0.27660098522167487	0.1801980198019802	0.04403677868504635	1851	-0.002329292137278758
SFXN3	0.3834975369458128	0.32103960396039605	0.04400393353245711	2854	0.003714867875939762
BAI1	0.34285714285714286	0.2712871287128713	0.04395431420288926	2488	0.003911552464892601
CHL1	0.31182266009852216	0.23094059405940595	0.043899813366407164	2199	0.002716027938041824
RAMP3	0.2642857142857143	0.16113861386138614	0.043881285898341296	1724	0.0027809956015396237
MDGA1	0.2923645320197044	0.20396039603960395	0.04387717643046868	2011	0.0026596979497075083
NOS1AP	0.2975369458128079	0.21138613861386138	0.04384413452553515	2062	0.0025922115839052354
FGF10	0.2332512315270936	0.10321782178217821	0.04375221827544832	1364	0.0026111380383845332
XK	0.30221674876847293	0.21831683168316832	0.04367272424000944	2109	-0.0026925389604604607
TSPAN13	0.35172413793103446	0.2829207920792079	0.04366569461260297	2571	0.0037446432999663055
NUDT2	0.3536945812807882	0.28539603960396037	0.043648957405766756	2589	0.003356080079306413
TIGD2	0.3598522167487685	0.29306930693069305	0.04360399923416589	2645	-0.0038714388649998626
RPS4X	0.3460591133004926	0.275990099009901	0.043586375146828206	2520	0.003327832238129039
SLC39A4	0.33916256157635466	0.26732673267326734	0.04356766117327003	2457	-0.004068842788007644
IGFL1	0.33275862068965517	0.25915841584158417	0.04356521514176235	2398	0.0037123632739572143
GSDMB	0.3268472906403941	0.25173267326732673	0.04345981260865157	2344	-0.0030205557429742015
PGM1	0.3894088669950739	0.328960396039604	0.04342432353185404	2910	-0.0051318391919868
SFXN2	0.2748768472906404	0.17945544554455445	0.043353024240847485	1841	0.0021866854738942574
FHL1	0.275615763546798	0.1806930693069307	0.04331406381992521	1849	0.0023878182899216343
PIP	0.3184729064039409	0.24108910891089108	0.04330103367792579	2267	0.0026218010978749278
RHEBL1	0.27192118226600986	0.17524752475247524	0.043229434433075135	1812	-0.002659091021435643
KRT31	0.2706896551724138	0.1735148514851485	0.043165485731447135	1800	0.0029161038582437423
ZFYVE28	0.27783251231527095	0.18465346534653465	0.043094002634931315	1874	0.002363755370927144
FBXL16	0.31231527093596056	0.23341584158415843	0.04305787335736151	2211	0.00272000443788951
PEX7	0.35492610837438426	0.2881188118811881	0.04296009264595771	2605	0.003253728572116006
DPP10	0.6389162561576355	0.6044554455445544	0.042847596734023455	5036	-0.0058276843518085125
NFIC	0.28448275862068967	0.1952970297029703	0.042789510141634714	1944	0.002451066690287477
MS4A7	0.23817733990147782	0.1188118811881188	0.04261218213108444	1447	0.0020707918074977408
PHGR1	0.22857142857142856	0.09826732673267327	0.04258843045599771	1325	0.002110947764946684
LNX1	0.37561576354679804	0.31386138613861386	0.04257823211599203	2793	0.004214269095581834
HSPB6	0.2729064039408867	0.1787128712871287	0.0425396149482566	1830	0.0021843525899804673
BOK	0.3692118226600985	0.30643564356435643	0.04241456634529072	2737	0.0037271039498732185
SPAG17	0.2748768472906404	0.18217821782178217	0.04236837812772132	1852	0.0022466220874600954
FAM167A	0.40911330049261085	0.3537128712871287	0.042260897325772435	3090	0.005840092384247007
UTP11L	0.29802955665024633	0.21584158415841584	0.04223402718512788	2082	-0.0029341349355752533
MYOG	0.2561576354679803	0.15297029702970297	0.042216822435191134	1658	0.00366708610694274
APEH	0.3751231527093596	0.31386138613861386	0.04220840998975744	2791	0.003619733532234922
MIER3	0.3522167487684729	0.2861386138613861	0.042181331770518145	2586	0.003411527233892241
NTS	0.2876847290640394	0.2014851485148515	0.042166238264598	1982	0.00953780023928034
VPS37C	0.4002463054187192	0.3435643564356436	0.04216063798829669	3013	0.005053694094924046
ST6GALNAC6	0.25985221674876846	0.15965346534653466	0.042033945552091806	1700	0.0023143552973533153
YTHDC1	0.44482758620689655	0.3948019801980198	0.04200297788237635	3401	0.008774374187763462
ZIC1	0.5364532019704433	0.4957920792079208	0.041972252099028065	4181	-0.006158992463653816
RNF113B	0.33399014778325126	0.2638613861386139	0.041926587721287316	2422	0.005498353566173497
PCDH1	0.258128078817734	0.15717821782178218	0.04192511291650267	1683	0.0023496833945739373
ADAMTSL5	0.2564039408866995	0.15445544554455445	0.041886496243863265	1665	0.0019827452910274232
MYL5	0.2564039408866995	0.15445544554455445	0.041886496243863265	1665	0.0023986772783808714
AGTR1	0.22216748768472908	0.08663366336633663	0.04185300095587251	1252	0.001710658559970377
JUNB	0.2733990147783251	0.18143564356435643	0.041828128526146646	1843	0.0022136174338803567
TUBA3C	0.2650246305418719	0.16856435643564358	0.04182411253329301	1757	0.0029219731953223195
IQCJ	0.2273399014778325	0.09975247524752476	0.04173287448594255	1326	0.002954127621287102
MFSD2B	0.2655172413793103	0.17004950495049506	0.0415825713357705	1765	-0.0023379148801535685
ANKS6	0.4051724137931034	0.3502475247524752	0.041491356303694084	3060	-0.005793935344697204
TNFRSF13C	0.31182266009852216	0.23613861386138613	0.04147192639454166	2220	-0.0025623458422528007
BCHE	0.34285714285714286	0.275990099009901	0.041380485656668305	2507	0.005117933880285513
SERPINA9	0.32192118226600985	0.25	0.04113324759154554	2317	0.003274534963068075
EPHA8	0.3108374384236453	0.23589108910891088	0.04097530720478536	2215	0.0030937806713811217
BRI3	0.3842364532019704	0.32673267326732675	0.04088341218881631	2880	-0.003950128229712045
MUC7	0.2578817733990148	0.1603960396039604	0.04077611953078558	1695	0.0037864402323969696
IL20RB	0.2746305418719212	0.18613861386138614	0.04077435095862686	1867	-0.002564995033327221
HYLS1	0.31182266009852216	0.2376237623762376	0.04076831890507984	2226	-0.0028954912864941223
SNHG11	0.37783251231527093	0.31955445544554456	0.04064235736737084	2825	0.005483192538994904
OR2B11	0.23399014778325122	0.1188118811881188	0.04063512614816809	1430	0.007306541225696893
ZNF134	0.34334975369458126	0.277970297029703	0.04062156733134831	2517	0.0032819908524352936
SCG5	0.4105911330049261	0.3579207920792079	0.04047778509966135	3113	0.006078720061833364
SCP2	0.3086206896551724	0.23465346534653464	0.040184481284096914	2201	0.003105493718550675
CDC45	0.20172413793103447	0.023762376237623763	0.040127977299560635	915	-0.0017115103171242887
NLRP5	0.21108374384236453	0.06683168316831684	0.040089873039398684	1127	0.002013730100230927
GRIK4	0.25	0.14975247524752475	0.04007419615723949	1620	0.0021544315642403294
SLC46A2	0.3795566502463054	0.32252475247524753	0.04004103478697653	2844	0.004850983220103916
PLIN5	0.2539408866995074	0.15643564356435644	0.040013863360337666	1663	0.0020843453781797
NEBL	0.38029556650246304	0.3235148514851485	0.03996285876997158	2851	0.003807101092451299
VAMP1	0.3485221674876847	0.2856435643564356	0.03987545537206458	2569	0.003847248125807079
FANCG	0.2935960591133005	0.21534653465346534	0.039824515939604496	2062	-0.00288461254150756
EPHB3	0.4283251231527094	0.3792079207920792	0.03966376393233183	3271	-0.005417152229683671
QRFP	0.3586206896551724	0.29826732673267325	0.039645400852496224	2661	-0.0033603320183945586
TBCE	0.32241379310344825	0.2537128712871287	0.03958043292659399	2334	-0.0026333554515901936
TNNI3	0.361576354679803	0.30198019801980197	0.039545420267455875	2688	0.005235024070318626
CLEC4D	0.3608374384236453	0.3014851485148515	0.03931036219311596	2683	-0.0031651887806144023
CCDC138	0.28497536945812807	0.20495049504950494	0.039206255776759444	1985	-0.0027933516995783526
ECM2	0.2541871921182266	0.1594059405940594	0.039200874740271445	1676	0.001885787476448609
PRICKLE4	0.25270935960591134	0.15717821782178218	0.039157028274798215	1661	0.0022026213381667135
APBA2	0.33275862068965517	0.2675742574257426	0.03913231640634424	2432	-0.0037297838524443516
RTKN	0.33226600985221677	0.2670792079207921	0.03906939799951572	2428	-0.004196534919620708
RAMP1	0.3359605911330049	0.2717821782178218	0.03900396639761425	2462	0.00389638520217911
UCP1	0.21600985221674876	0.08762376237623762	0.03898233252173428	1231	0.0037937442250018253
LCA5	0.2438423645320197	0.1433168316831683	0.038919384496864794	1569	0.002179013987434061
VPS54	0.3852216748768473	0.33094059405940596	0.038874061998530905	2901	-0.005047542407433614
RHOJ	0.2576354679802956	0.16633663366336635	0.03870815866296497	1718	0.0019879577604482424
FAM117A	0.34211822660098523	0.279950495049505	0.03867260129414017	2520	0.0038711582004335027
CTTNBP2	0.27241379310344827	0.18861386138613861	0.038634085966018805	1868	0.0025387603379697903
CLN5	0.2706896551724138	0.18688118811881188	0.038348310944661526	1854	0.0025668780932641445
IGFN1	0.26354679802955666	0.17648514851485148	0.03830990710532275	1783	0.002570769942634538
LRRC56	0.2810344827586207	0.20222772277227724	0.03808432864174446	1958	0.002404129095711851
FAT2	0.4315270935960591	0.3849009900990099	0.03806686032826384	3307	0.004929080636831509
ELAVL1	0.32241379310344825	0.2566831683168317	0.038064405086186186	2346	-0.0027733220345818156
DACH2	0.30394088669950736	0.23316831683168318	0.03801259863356258	2176	0.004082052709641234
EPS8L3	0.22586206896551725	0.11410891089108911	0.03799283065263355	1378	0.005463402889061174
PIM2	0.3440886699507389	0.28366336633663364	0.037932107387037305	2543	-0.0031674648013529537
C16orf72	0.4014778325123153	0.3512376237623762	0.03781658165254613	3049	0.005125016094642847
ZRSR2	0.4014778325123153	0.3512376237623762	0.03781658165254613	3049	0.005740539622189686
BTG4	0.7389162561576355	0.7128712871287128	0.03781176160146859	5880	-0.01057204718484803
CEBPZ	0.33916256157635466	0.277970297029703	0.03776375714425325	2500	-0.003531878162028973
PCDHGA6	0.29261083743842364	0.2188118811881188	0.03774246283733216	2072	0.0025638281653886153
CDC42	0.3620689655172414	0.3056930693069307	0.0376456831684334	2705	0.003912568835179008
[truncated: 15,732 more rows]
