# Supplementary material for: Deep learning generates custom-made logistic regression models for explaining how breast cancer subtypes are classified
Source: PLoS One. 2023 May 22;18(5):e0286072. doi: 10.1371/journal.pone.0286072 (PMC10202302; doi:10.1371/journal.pone.0286072)
Supplement: S3 File — This compressed file stores the relative scores of the PWL and logistic regression models. (ZIP) [file pone.0286072.s012.zip › Importance analysis/RNA-seq/Logistic regression/scores_single_pos_Linear_tpm_True_target_3_3.csv]

	score_major	score_minor	score_relative	score_total	weight
AGR3	0.9908396946564886	0.14550810014727542	0.9605906932984939	2286	-0.004044786799314344
CA12	0.9854961832061069	0.1699558173784978	0.9423177472530113	2445	-0.0038063077100233184
MLPH	0.9725190839694656	0.12076583210603829	0.9312089824805446	2094	-0.006742048152772422
FOXA1	0.9648854961832061	0.04020618556701031	0.9293874833868631	1537	-0.007688163113621564
XBP1	0.9923664122137404	0.23755522827687775	0.928358609608292	2913	-0.005478357139098574
CT62	0.9854961832061069	0.2300441826215022	0.9182824011558096	2853	-0.0025835565654983234
GATA3	0.966412213740458	0.14418262150220912	0.9131639385234835	2245	-0.004498396365855405
TBC1D9	0.9862595419847329	0.2450662739322533	0.9126504055368968	2956	-0.0025494880918959795
ESR1	0.9687022900763359	0.16053019145802652	0.912614184429587	2359	-0.002940993751643548
FSIP1	0.9862595419847329	0.2686303387334315	0.9005456252678969	3116	-0.0027281873769468426
TTC36	0.9931297709923664	0.3023564064801178	0.8948873454917801	3354	-0.003593653073702018
DNALI1	0.9603053435114504	0.16612665684830633	0.8945882866610498	2386	-0.005381287233353425
SLC7A8	0.9740458015267176	0.2341678939617084	0.8939306209093638	2866	-0.0037100517872340083
FOXC1	0.9786259541984733	0.2593519882179676	0.8904453044382595	3043	0.008743734779779074
DEGS2	0.9633587786259542	0.2134020618556701	0.882519696351439	2711	-0.005225876940252228
AGR2	0.9572519083969465	0.18512518409425627	0.882059882343664	2511	-0.0059612311931227565
AR	0.9656488549618321	0.22459499263622976	0.8820348003718294	2790	-0.0065397109169288885
ANXA9	0.9679389312977099	0.2422680412371134	0.878211970916885	2913	-0.00455831444501442
ERBB4	0.9618320610687023	0.22135493372606774	0.8761229070147962	2763	-0.005549987395831255
NAT1	0.9847328244274809	0.311340206185567	0.8727660115172525	3404	-0.0018579687411375604
ZNF552	0.9778625954198473	0.29101620029455083	0.8715248266873619	3257	-0.004294576109453987
FZD9	0.9648854961832061	0.2500736377025037	0.8684671964709487	2962	0.007310248635310389
IFRD1	0.9625954198473282	0.2593519882179676	0.8593264885184412	3022	0.0055152921052653596
C1orf64	0.9587786259541985	0.2512518409425626	0.856128966009594	2962	-0.0024419822786735735
PRR15	0.9419847328244275	0.17820324005891017	0.8555788421068146	2444	-0.00499012481684532
TFF1	0.9687022900763359	0.2880706921944035	0.8553994030977748	3225	-0.00496231903463811
ROPN1	0.9488549618320611	0.21531664212076584	0.8539644822191601	2705	0.00696662396313541
THSD4	0.9473282442748091	0.21855670103092784	0.84966377083527	2725	-0.0021845047176487506
SIDT1	0.9404580152671755	0.19985272459499265	0.844520166952233	2589	-0.0055467733018815316
INPP5J	0.9671755725190839	0.303240058910162	0.8434740547497793	3326	-0.005385413559093342
BCAS1	0.9580152671755725	0.2745213549337261	0.8424312778268348	3119	-0.005600175135731217
BCL11A	0.9740458015267176	0.3300441826215022	0.8398360609895302	3517	0.0031486472792551902
F7	0.9709923664122138	0.3272459499263623	0.8357362638875836	3494	-0.00489972282320451
SPDEF	0.9183206106870229	0.09896907216494845	0.8335178667673958	1875	-0.0073259469444249105
KCNK5	0.9580152671755725	0.29248895434462446	0.8322434637278718	3241	0.004544312500403945
TFF3	0.9427480916030534	0.24094256259204713	0.8307206457527765	2871	-0.006200195947960539
KCNJ11	0.9473282442748091	0.259499263622975	0.8300909345799261	3003	-0.005112685213275347
TRIM3	0.9679389312977099	0.327540500736377	0.8296229950991162	3492	-0.004612486690951325
SLC44A4	0.9213740458015267	0.13991163475699558	0.8293548667362989	2157	-0.006796214955708481
SLC16A6	0.9732824427480916	0.34418262150220913	0.8288170364175593	3612	-0.002974123340895542
AKR7A3	0.9534351145038168	0.2904270986745214	0.8246906179244061	3221	-0.004332821154012439
B3GNT5	0.9450381679389313	0.26524300441826215	0.8227432874685454	3039	0.003140632558407268
CCDC125	0.9480916030534351	0.2784977908689249	0.8213166682615609	3133	-0.0027205603034785577
SLC4A8	0.9564885496183206	0.3058910162002946	0.8213010317589098	3330	-0.0038699586814101065
TTLL4	0.9427480916030534	0.26921944035346096	0.8162948571569684	3063	0.004717883183821181
ABCC8	0.950381679389313	0.2988217967599411	0.8139308703000112	3274	-0.002790305236975289
ABCC11	0.9480916030534351	0.2955817378497791	0.8115091240301369	3249	-0.0074905380144222
CXXC5	0.9381679389312977	0.2698085419734904	0.8073624323167383	3061	-0.004342729598782973
TSPAN1	0.9435114503816794	0.2885125184094256	0.806974383722391	3195	-0.0049284994692143135
SLC22A5	0.9381679389312977	0.27437407952871873	0.8048779461213674	3092	-0.003056159031367478
MCCC2	0.9534351145038168	0.32665684830633285	0.8023338210234796	3467	-0.0024793847215293465
ARSG	0.934351145038168	0.26730486008836524	0.8015601740072751	3039	-0.003603914035693928
GP2	0.950381679389313	0.3201767304860088	0.8007121977741405	3419	-0.003901955780289032
LEMD1	0.9091603053435114	0.17260677466863034	0.7967793621507997	2363	0.006762373001847369
CACNA2D2	0.9412213740458015	0.30132547864506626	0.7951006308799883	3279	-0.002811609340584876
RGMA	0.9526717557251908	0.34094256259204714	0.7913416431696857	3563	0.004942454877918784
INPP4B	0.9244274809160306	0.25228276877761413	0.790919572050659	2924	-0.003848289616173476
CRIP1	0.9320610687022901	0.2793814432989691	0.79068384493064	3118	-0.004621749317984178
CHODL	0.9305343511450381	0.27982326951399117	0.7875931164994173	3119	0.004893296372430354
PREX1	0.9473282442748091	0.3316642120765832	0.7874296528284116	3493	-0.004050350854858725
MAPT	0.9221374045801527	0.25257731958762886	0.786542090555749	2923	-0.0035705328398080655
FAM171A1	0.9396946564885497	0.3117820324005891	0.7858180117052914	3348	0.0038623877018475116
CYP4Z2P	0.9396946564885497	0.3117820324005891	0.7858180117052914	3348	-0.0058507354742954355
RARA	0.9450381679389313	0.3296023564064801	0.7844594255126673	3476	-0.0035093594951754715
ATP7B	0.9458015267175572	0.33431516936671574	0.7827738954725664	3509	-0.004218734903652395
FAM47E	0.9190839694656489	0.25493372606774667	0.7797241382419487	2935	-0.0038510981244273047
LMX1B	0.9114503816793893	0.22636229749631812	0.7795019085356929	2731	-0.0054333921477523394
ATP8B1	0.934351145038168	0.3058910162002946	0.7794427484420866	3301	-0.004061703298103822
PRKX	0.9450381679389313	0.3385861561119293	0.7784565537507198	3537	0.002993862105294434
PM20D2	0.950381679389313	0.3565537555228277	0.7760947559414184	3666	0.004334107941453792
ANP32E	0.9458015267175572	0.3475699558173785	0.7737356537543676	3599	0.0044503796532675876
VGLL1	0.9198473282442748	0.27157584683357877	0.7723656666947553	3049	0.004350647216809127
SCUBE2	0.9213740458015267	0.2808541973490427	0.7700510521080988	3114	-0.001901462756828318
RNF103	0.9297709923664123	0.31001472754050075	0.7683649669540122	3323	-0.00426085248643977
GPR160	0.9083969465648855	0.2422680412371134	0.7664912087235396	2835	-0.007171345758010249
FBP1	0.9030534351145039	0.22238586156111928	0.7660500352498242	2693	-0.003388170648693703
ART3	0.8839694656488549	0.12474226804123711	0.7658413827634504	2005	0.005681292158325261
ZNF703	0.934351145038168	0.32783505154639175	0.7655362412117102	3450	-0.0031180546840839517
HPX	0.9496183206106871	0.3759941089837997	0.7604033848489401	3797	-0.0032988710650186685
ERGIC1	0.9259541984732824	0.31163475699558174	0.7602749559026036	3329	-0.003820716828326437
AFF3	0.9022900763358779	0.23284241531664213	0.7599117914837167	2763	-0.0028123676256682456
GRPR	0.9496183206106871	0.3795287187039764	0.7577329065183795	3821	-0.0032738545786274225
KCMF1	0.9099236641221374	0.2671575846833579	0.7565878994756108	3006	0.004062954619915593
TTC8	0.9137404580152672	0.280559646539028	0.7562079093478459	3102	-0.00238985093962057
PPP1R14C	0.9274809160305344	0.32268041237113404	0.7560982010728341	3406	0.004238633297991502
ANKRD30A	0.898473282442748	0.22636229749631812	0.7560143495356345	2714	-0.0016917411336867427
WFS1	0.9206106870229007	0.31119293078055965	0.7506829968929831	3319	-0.0033241385797938444
ZMYND10	0.9061068702290076	0.26877761413843887	0.7487882544142561	3012	-0.003058085984667446
RHOB	0.9099236641221374	0.2857142857142857	0.7463284214682319	3132	-0.004562032687181559
LRRC46	0.9076335877862596	0.2873343151693667	0.7412377210039088	3140	-0.0022447960255046412
SPEF1	0.9183206106870229	0.3228276877761414	0.7390950280176968	3395	-0.003224519706516029
DSC2	0.9374045801526718	0.37496318114874816	0.738129959674018	3774	0.00335313735693357
SYTL5	0.9122137404580153	0.30721649484536084	0.7377519335753336	3281	-0.0029879802698476
MTHFD1L	0.9122137404580153	0.31001472754050075	0.7360247769883924	3300	0.0019453896239071417
CMBL	0.8839694656488549	0.21487481590574375	0.7352308296889949	2617	-0.005357263309434068
TMBIM6	0.9145038167938931	0.31796759941089836	0.7352138366554689	3357	-0.003162352802759346
C9orf170	0.898473282442748	0.2695139911634757	0.73461644783058	3007	0.007178774724274105
SLC7A2	0.9030534351145039	0.2848306332842415	0.7343770170150034	3117	-0.002593552437473873
KCNK15	0.9030534351145039	0.28718703976435933	0.7330291108634897	3133	-0.003514853996606905
SYTL2	0.9038167938931297	0.2926362297496318	0.7312488339611769	3171	-0.002271986202048663
ATL2	0.8954198473282443	0.26686303387334315	0.7305608241412512	2985	0.006310655075871079
ENPP1	0.9091603053435114	0.311340206185567	0.7296397368246357	3305	-0.006104784137890582
LCMT2	0.9068702290076336	0.30765832106038293	0.7277599697426641	3277	-0.003905774435872338
IVD	0.8885496183206106	0.25184094256259204	0.726096563866888	2874	-0.0033884186771747996
PGLYRP2	0.9297709923664123	0.37334315169366716	0.7250889893294624	3753	-0.00240740175284367
SUOX	0.9061068702290076	0.31487481590574373	0.7218835105845316	3325	-0.0038052868722035066
MICALL1	0.8946564885496183	0.28276877761413843	0.7204520509105392	3092	0.004136631668747923
AMY1A	0.8694656488549618	0.18851251840942562	0.7204335449417157	2419	0.006923811525840827
SFT2D2	0.9114503816793893	0.33313696612665683	0.7197615600634312	3456	0.006173977111976586
CCNE1	0.8923664122137405	0.27746686303387336	0.7193299535653651	3053	0.0026269743776875265
TCEAL1	0.933587786259542	0.39322533136966126	0.7169599934222123	3893	-0.002282698515731765
RND1	0.8946564885496183	0.28969072164948456	0.7164895182941342	3139	-0.006266764036966266
STARD10	0.9229007633587786	0.36980854197349045	0.7149874612916575	3720	-0.003990502218212637
LRRC31	0.9404580152671755	0.41222385861561117	0.7145327688683315	4031	-0.003208580850071704
FAM174A	0.898473282442748	0.3061855670103093	0.7135046378180215	3256	-0.002523768215867943
TIGD2	0.9030534351145039	0.32002945508100145	0.7130866545526627	3356	0.004753247092601486
C9orf152	0.8717557251908397	0.2191458026509573	0.7119331615834745	2630	-0.004648211175131836
PRRT3	0.9030534351145039	0.3240058910162003	0.7105256892589036	3383	-0.0040033708077776425
TBX19	0.898473282442748	0.31281296023564065	0.7094022911720617	3301	0.004340681624274684
GREB1	0.8854961832061069	0.27334315169366713	0.7093870118947561	3016	-0.0031706151024600586
CYP4B1	0.9122137404580153	0.3515463917525773	0.7085490427261468	3582	-0.004949117016882996
KRT16	0.899236641221374	0.317820324005891	0.7076167785638887	3336	0.00279778877703854
C6orf211	0.9229007633587786	0.3824742268041237	0.705459284838804	3806	-0.0017268826361252266
LIMA1	0.8793893129770992	0.26200294550810016	0.704680020323414	2931	-0.0032826281132695744
RALGPS2	0.8786259541984733	0.259499263622975	0.7046436995703115	2913	-0.003209394757511496
ZNF462	0.9152671755725191	0.3658321060382916	0.7038808728720848	3683	0.0029021149056119196
KCNQ4	0.8908396946564886	0.30058910162002944	0.7032415535629295	3208	0.0036520137841536014
ACOX2	0.9114503816793893	0.3574374079528719	0.7029802976594366	3621	-0.0026935984355449393
CLCN4	0.9106870229007633	0.3600883652430044	0.699687222896476	3638	0.004886823698844803
GDF5	0.8916030534351145	0.3089837997054492	0.6994850164144024	3266	0.007564096093579451
KRT18	0.9015267175572519	0.33681885125184097	0.6993034839109433	3468	-0.004936850295489517
MAPK4	0.8824427480916031	0.28556701030927834	0.6971566862824808	3095	0.004027681063067966
SFRP1	0.916793893129771	0.37864506627393224	0.6971389562664514	3772	0.005001956070696681
ANKRD30B	0.9015267175572519	0.3418262150220913	0.695905261193224	3502	-0.0021296124041077767
E2F3	0.8893129770992366	0.31237113402061856	0.6933018458677802	3286	0.002913237087266753
REEP6	0.8755725190839695	0.2709867452135493	0.693193420093615	2987	-0.004472360791932783
MAP3K12	0.8900763358778626	0.31487481590574373	0.6930897339980857	3304	-0.0035996802183855927
REEP1	0.8877862595419848	0.30957290132547866	0.6923290613964738	3265	-0.0046085608721084335
ROPN1B	0.8793893129770992	0.28630338733431515	0.6913559341792317	3096	0.006233037232163157
C9orf40	0.8885496183206106	0.3142857142857143	0.6907449140136213	3298	0.003691948062755262
HMGA1	0.8923664122137405	0.3256259204712813	0.6902855735644542	3380	0.0029280026086952694
VAV3	0.8702290076335878	0.26200294550810016	0.6886529822720184	2919	-0.0039973785786970376
NOSTRIN	0.8740458015267175	0.27511045655375554	0.6882702998612662	3013	-0.0018682724874596126
RPH3AL	0.883206106870229	0.30368188512518407	0.6878303398596809	3219	-0.003999576068095917
GPD1L	0.8809160305343512	0.2970544918998527	0.6877716816945183	3171	-0.003637248308633824
FGFBP1	0.8625954198473282	0.23784977908689248	0.6874983409299049	2745	0.005282497588856924
TMEM39B	0.8969465648854962	0.34241531664212077	0.6872648911887678	3500	0.0043249529092839085
ZIC1	0.8595419847328244	0.2296023564064801	0.6860951814510347	2685	0.005204396868065047
KIF16B	0.8954198473282443	0.34094256259204714	0.6855348720025044	3488	-0.003260200003858303
RCOR2	0.8961832061068702	0.3430044182621502	0.6854923079606329	3503	0.004046307199734535
CROT	0.8938931297709923	0.3391752577319588	0.6840050719942394	3474	-0.0033960741959587716
ZNF454	0.9007633587786259	0.3612665684830633	0.6808610950146236	3633	0.005865955572541784
SPATA20	0.8809160305343512	0.30957290132547866	0.6801776716173235	3256	-0.004569636421935465
ESYT3	0.8755725190839695	0.29455081001472755	0.679867056494716	3147	0.002622486496700147
STAC	0.8816793893129771	0.31325478645066274	0.6792299843050539	3282	0.0036338171091085114
IL20	0.916030534351145	0.40117820324005893	0.6781679891087223	3924	-0.0031040201162527755
GALNT10	0.8763358778625954	0.30088365243004417	0.677433598529562	3191	-0.003547219378482204
PVR	0.8938931297709923	0.3518409425625921	0.675252878588447	3560	0.0034157774588130943
CIRBP	0.8740458015267175	0.2986745213549337	0.6747495934598834	3173	-0.003149141325248136
RAB5B	0.8854961832061069	0.3309278350515464	0.6745902584606797	3407	-0.0044051528883071595
SUV39H2	0.8656488549618321	0.27422680412371137	0.6741475999968266	2996	0.003205798797689712
LRIG1	0.8877862595419848	0.33770250368188515	0.6741214616385346	3456	-0.00255468179310588
CENPW	0.8732824427480916	0.30058910162002944	0.6722684167993376	3185	0.002316304095290039
SEC16A	0.8862595419847328	0.3399116347569956	0.6699160563158151	3469	-0.003963850227798637
NCAM2	0.8923664122137405	0.35596465390279824	0.6696069788190844	3586	-0.004642399490954502
FSCN1	0.883206106870229	0.33240058910162	0.6695628755777625	3414	0.005394881638189521
GABBR2	0.8374045801526717	0.1780559646539028	0.6695425043118405	2306	0.0050340868021801315
CHAD	0.8793893129770992	0.3225331369661267	0.6692979393371243	3342	-0.0024312279290578014
DALRD3	0.8778625954198473	0.3187039764359352	0.6690705118411935	3314	-0.0032066066790177377
GALNT6	0.8587786259541985	0.26200294550810016	0.6688551849408607	2904	-0.002673139648890561
SRPK1	0.8709923664122138	0.3014727540500736	0.6677418809138119	3188	0.003926076434881658
RALGAPA1	0.8748091603053435	0.31605301914580264	0.665401556042963	3292	-0.003273851956984708
L3MBTL4	0.8801526717557252	0.33063328424153166	0.6653503569503999	3398	0.0037963273487952717
PLOD1	0.867175572519084	0.2963181148748159	0.6641890483708364	3148	0.005191501733876197
CAPN8	0.8580152671755725	0.2727540500736377	0.6617954268747966	2976	-0.0021418403737004056
RNF8	0.8732824427480916	0.31796759941089836	0.6615188305369444	3303	0.005848863884546652
GALNT7	0.8916030534351145	0.3668630338733431	0.6603675192720658	3659	-0.002698050295857071
GJB3	0.8725190839694656	0.3181148748159057	0.6600924783117761	3303	0.0045378359546127
PELI1	0.8923664122137405	0.36980854197349045	0.6595594559306646	3680	0.0032190869767719397
YBX1	0.8488549618320611	0.24712812960235642	0.6594824337861509	2790	0.0016564438689760336
BBS4	0.8641221374045801	0.29690721649484536	0.6585531731459431	3148	-0.0020956849903522854
LDHB	0.867175572519084	0.30603829160530194	0.6583340376451092	3214	0.001952524972139469
MFSD2B	0.8748091603053435	0.3284241531664212	0.6574286425710593	3376	0.0031541082082337663
SLC40A1	0.8893129770992366	0.3658321060382916	0.6570444414286956	3649	-0.003938576841395217
SCNN1A	0.8389312977099237	0.21767304860088366	0.656424166190054	2577	-0.005110236618714876
GABRP	0.8969465648854962	0.3849779086892489	0.656305150081144	3789	0.0038148744503759434
OLAH	0.8229007633587786	0.15051546391752577	0.6545107614581526	2100	0.006310328107813515
TMEM25	0.8801526717557252	0.3475699558173785	0.6538638514118469	3513	-0.003455138931998946
POU4F1	0.8190839694656489	0.13814432989690723	0.6518146931529385	2011	0.004954996513608997
CAPN13	0.833587786259542	0.20824742268041238	0.6515016083480495	2506	-0.005423567984086818
GPN1	0.8580152671755725	0.29248895434462446	0.6506404102927572	3110	0.0032085781158740037
NUDT4	0.8839694656488549	0.36318114874815904	0.6495014693934897	3624	-0.0038356886631443613
TMEM63C	0.8427480916030534	0.24786450662739323	0.6487875322549475	2787	-0.005297070523434382
PPP1CB	0.8717557251908397	0.3335787923416789	0.6486832337028738	3407	0.004875648065557364
SLC2A10	0.8633587786259542	0.31207658321060383	0.6479965868420945	3250	-0.003821385583718703
LRRC8D	0.8564885496183207	0.29337260677466864	0.6475051492215302	3114	0.0036720756463963023
LRFN2	0.8809160305343512	0.35920471281296024	0.6469850271453568	3593	-0.004825109001509002
ELOVL5	0.8770992366412214	0.3541973490427099	0.6438473088477299	3554	-0.001965391093427892
CEACAM5	0.8793893129770992	0.3614138438880707	0.6427055972243839	3606	-0.004271387137238158
FAM64A	0.8809160305343512	0.3653902798232695	0.6425029962630708	3635	0.002264595633051792
RAB27B	0.8572519083969465	0.30515463917525776	0.641761480640025	3195	-0.0037159393947185605
SLC26A9	0.8229007633587786	0.18851251840942562	0.6416286967393965	2358	0.004480310436522675
EPB41L5	0.8610687022900764	0.31649484536082473	0.6412703229235439	3277	-0.0027436823906769135
C5orf49	0.8694656488549618	0.3390279823269514	0.641030541738096	3441	-0.003900736068933908
WNT6	0.8389312977099237	0.25139911634756995	0.6406042065769176	2806	0.0045089225864494405
REEP5	0.8580152671755725	0.31119293078055965	0.6393491585385749	3237	-0.0020771948885028443
TSPAN15	0.8580152671755725	0.31119293078055965	0.6393491585385749	3237	-0.005651441886303572
TMEM45B	0.8618320610687022	0.3241531664212077	0.6376792261850323	3330	-0.005282052351435265
RPIA	0.8465648854961833	0.28114874815905744	0.6376274867637608	3018	0.003088455804537543
RET	0.8519083969465648	0.2972017673048601	0.6374190262989337	3134	-0.002915918102418429
ABCA13	0.8290076335877863	0.22503681885125185	0.6366120867081303	2614	0.003325727866778818
DNAH7	0.8610687022900764	0.3256259204712813	0.6354070699807469	3339	-0.0028701635821920136
PGR	0.8595419847328244	0.3219440353460972	0.6351644616235138	3312	-0.001456637342488572
SYNJ2BP	0.8564885496183207	0.3142857142857143	0.6347971254232129	3256	-0.002326319921628757
C16orf45	0.8725190839694656	0.3561119293078056	0.6344738456955878	3561	-0.0019114860970454312
C9orf106	0.883206106870229	0.38188512518409423	0.6342167783759951	3750	-0.00332563523847723
PAPSS1	0.8465648854961833	0.2891016200294551	0.6330923586515105	3072	0.006877502819377041
EAPP	0.8572519083969465	0.3197349042709867	0.6326504254410298	3294	-0.003483914501183575
NFE2L3	0.8595419847328244	0.3269513991163476	0.6319152061343056	3346	0.004198342526557568
CYB5A	0.8557251908396947	0.31678939617083945	0.6319100807113467	3272	-0.004449667917186925
ANKLE1	0.8404580152671756	0.27334315169366713	0.6316531968490128	2957	0.0036006339846702115
PSRC1	0.8618320610687022	0.33343151693667156	0.6315779249992375	3393	0.0035868917836545146
SPOPL	0.8580152671755725	0.32385861561119295	0.6313057958007707	3323	-0.001988814846742897
UBXN2A	0.8458015267175573	0.29013254786450665	0.6312033272674005	3078	0.002964312217890232
MYB	0.8267175572519084	0.22871870397643593	0.631149673919902	2636	-0.002480371630436072
UGT2B15	0.8938931297709923	0.4100147275405007	0.6309328506516692	3955	-0.002686558946676479
ZDHHC18	0.8587786259541985	0.3268041237113402	0.6306997931210443	3344	0.00389525714620257
HMGCS2	0.8862595419847328	0.3942562592047128	0.6300179778368946	3838	-0.003609968815078448
FERMT1	0.8755725190839695	0.3703976435935199	0.6294328217954159	3662	0.003279211828873696
ZBTB42	0.8435114503816794	0.2865979381443299	0.6293731887764232	3051	-0.002417272882086486
PCSK4	0.8465648854961833	0.2955817378497791	0.6293035416048703	3116	-0.0024850239357095414
TMC5	0.834351145038168	0.26082474226804125	0.6281122870473119	2864	-0.004291983851317089
RSPH1	0.8473282442748091	0.30058910162002944	0.6276113455330942	3151	-0.0038146652145699344
TSC22D3	0.8480916030534351	0.30338733431516934	0.627215492546881	3171	-0.004742682583685032
EFCAB6	0.8587786259541985	0.33240058910162	0.6270105767606772	3382	-0.0047302879625677145
FOXP1	0.8465648854961833	0.29970544918998526	0.6268487490809951	3144	-0.00216477123791728
GPSM2	0.8572519083969465	0.32989690721649484	0.6260488650591982	3363	0.0029442690121965773
CEBPB	0.8549618320610687	0.32430044182621504	0.6257889577125407	3322	0.0020630181621806537
ASTN2	0.8603053435114504	0.33932253313696614	0.6249855025798672	3431	-0.0025886166488792222
LRTOMT	0.8488549618320611	0.31045655375552283	0.624171474457154	3220	-0.002166732456141618
SYBU	0.8381679389312977	0.2829160530191458	0.6224840007964075	3019	-0.0031129419618407335
SYTL4	0.8404580152671756	0.2916053019145803	0.6213360233221464	3081	-0.0019746655816241035
TRIM2	0.8725190839694656	0.3755522827687776	0.6202500347980755	3693	0.0036952532788355258
TCF7L1	0.8824427480916031	0.3988217967599411	0.6196463780886325	3864	0.0026971810170351657
ITGB8	0.8900763358778626	0.4154639175257732	0.6196256169238992	3987	0.004761557590794959
UGT8	0.8404580152671756	0.295139911634757	0.6192621079870678	3105	0.0020377288856652425
PTPRT	0.8442748091603054	0.3061855670103093	0.6190503519372454	3185	-0.002922997135214379
CDK2AP1	0.8358778625954199	0.2833578792341679	0.6184001134530023	3019	0.0021814826932455033
GFRA3	0.816030534351145	0.21840942562592047	0.6182031557911708	2552	0.005806958594177143
TMCC2	0.8267175572519084	0.2571428571428571	0.6173394704889708	2829	0.0025116161571329286
ATP6V1C2	0.8206106870229007	0.2390279823269514	0.6162675233209037	2698	0.0021832233088526615
POU5F1	0.8236641221374046	0.25095729013254786	0.6154430246257095	2783	0.0030333315076686075
MCM7	0.8526717557251908	0.33578792341678937	0.6142955934989199	3397	0.0026822029222340277
HDGF	0.8519083969465648	0.33387334315169365	0.6142765075207773	3383	0.00416927388037653
FAM198B	0.8442748091603054	0.3142857142857143	0.6140244431785885	3240	-0.001963945597077242
COL4A3BP	0.8389312977099237	0.2998527245949926	0.6138940658302161	3135	-0.0031501787427183963
TBC1D1	0.8793893129770992	0.4017673048600884	0.6119085965237954	3880	0.0038263458998989822
MSX2	0.832824427480916	0.28630338733431515	0.6116268974098126	3035	-0.003670103438054466
NPM2	0.834351145038168	0.2907216494845361	0.6116227557474925	3067	0.0030560163311566723
PEX11A	0.8572519083969465	0.3533136966126657	0.6100502662361	3522	-0.003314491607201898
CLSTN2	0.8282442748091603	0.2765832106038292	0.6094903063662298	2963	-0.0018642859567530854
HRASLS2	0.8580152671755725	0.35758468335787924	0.6083233929342143	3552	-0.004798000011629838
TTC39A	0.8412213740458016	0.31561119293078055	0.6080429750483161	3245	-0.004029217017862658
CHRM3	0.8351145038167939	0.29896907216494845	0.6080337283739997	3124	0.0071007274712424255
HORMAD1	0.7862595419847328	0.10279823269513991	0.6076365907167977	1728	0.006892640741240223
UBXN10	0.8236641221374046	0.26759941089837996	0.6068131413832214	2896	-0.0018361975867890504
P4HTM	0.8312977099236641	0.29381443298969073	0.604728961491275	3084	-0.0022751078256759384
IL12RB2	0.8206106870229007	0.2646539027982327	0.6033602113898607	2872	0.0017314431775384814
ETV6	0.833587786259542	0.30294550810014725	0.6030926165230275	3149	0.004218495740958438
ADAMTS15	0.8312977099236641	0.2970544918998527	0.6028145113664488	3106	-0.0018928272548164975
LFNG	0.8641221374045801	0.3795287187039764	0.602665020031578	3709	-0.002689624889072221
GIN1	0.8351145038167939	0.30795287187039766	0.6025812631919442	3185	-0.0020576510608919622
FANCE	0.8473282442748091	0.3402061855670103	0.6022249048477755	3420	0.0038860127051772108
ZIC4	0.8267175572519084	0.2857142857142857	0.601829266407338	3023	0.004478760170851716
FAM19A3	0.8190839694656489	0.2630338733431517	0.6017117305097028	2859	0.005268225045209383
SLC9A3R1	0.8580152671755725	0.3678939617083947	0.6008442316448713	3622	-0.0031760581674053156
SPRYD3	0.8442748091603054	0.33578792341678937	0.6000464238701105	3386	-0.002585101354010312
FAF1	0.834351145038168	0.311340206185567	0.5992091092388306	3207	0.004401766413049637
OPRK1	0.7969465648854962	0.18998527245949925	0.5990294235312822	2334	0.0053293319249707455
KIAA0020	0.816030534351145	0.259499263622975	0.598565965172549	2831	0.002913650876209526
FAM174B	0.8190839694656489	0.2690721649484536	0.5984987190855562	2900	-0.0034055373934039957
BBS1	0.8366412213740458	0.319440353460972	0.5979263938829844	3265	-0.0022342812298112437
NUBPL	0.8450381679389313	0.34212076583210604	0.5970428868600387	3430	-0.003634694848927008
ARL9	0.8305343511450382	0.30633284241531666	0.5959474980896624	3168	0.002164881990870017
RIOK1	0.8129770992366412	0.2575846833578792	0.5945818947826447	2814	0.0030005787515701723
CASC1	0.8297709923664122	0.3070692194403535	0.5942283942450325	3172	-0.0019682849869489274
C9orf116	0.8198473282442749	0.2793814432989691	0.5940956507694608	2971	-0.001726652417938596
KCNS1	0.8213740458015267	0.28394698085419734	0.5940294351801546	3004	0.006454466829958086
PSAT1	0.8068702290076336	0.2390279823269514	0.5939051901235376	2680	0.0015109347239127666
GDF15	0.8618320610687022	0.3858615611192931	0.5938653571365093	3749	-0.004572128694462292
IGF2BP3	0.7931297709923664	0.1882179675994109	0.5936288303071506	2317	0.005032809102745967
SPTLC2	0.851145038167939	0.3628865979381443	0.5927611930347818	3579	-0.00276298243860578
CHRD	0.8488549618320611	0.3577319587628866	0.5925825919065784	3541	-0.002174715424113206
KIAA1467	0.8427480916030534	0.3435935198821797	0.5921678389955628	3437	-0.0018875318323629312
SLC6A2	0.8007633587786259	0.2288659793814433	0.5888423202441991	2603	0.007851863579798394
RAB17	0.8068702290076336	0.2533136966126657	0.5868717375672575	2777	-0.002927513754331122
ZNF385A	0.8229007633587786	0.3011782032400589	0.5864573562295503	3123	-0.002190216974543661
DHRS2	0.8793893129770992	0.4326951399116348	0.5861004796751854	4090	-0.002974561704647907
GMPR2	0.8274809160305343	0.31472754050073637	0.5856712416450895	3221	-0.0026638606405388772
HEXIM1	0.8374045801526717	0.34138438880706923	0.5847031299394961	3415	-0.0023805729876469747
GRIK3	0.8389312977099237	0.34565537555228276	0.584328083629067	3446	-0.00290676708397273
C1QL4	0.8053435114503816	0.2555228276877761	0.5832862559656741	2790	0.004724472762505322
CXCL5	0.8	0.24138438880706922	0.5817335768402377	2687	0.004922780645529509
MRAS	0.8404580152671756	0.35346097201767307	0.5814350166871616	3501	0.0031793886592494437
OCA2	0.7809160305343511	0.17025036818851252	0.5808446588772035	2179	0.004339155490594343
ABCC12	0.9099236641221374	0.4972017673048601	0.58075147711838	4568	-0.004036341638122204
DTWD2	0.8312977099236641	0.3325478645066274	0.5804678003364103	3347	-0.002491047196714138
PGBD5	0.8068702290076336	0.26612665684830633	0.5802161689735749	2864	0.005223652212146329
CMTM7	0.8389312977099237	0.3516936671575847	0.5801172867585067	3487	0.002410309847403146
YEATS2	0.8114503816793893	0.27997054491899853	0.5800682159053856	2964	0.001742338064406741
GPM6B	0.8366412213740458	0.3478645066273932	0.5789588183311355	3458	0.0033254830307623655
RASGEF1C	0.7862595419847328	0.20014727540500737	0.5781451355099939	2389	0.005747831761896307
CREB3L4	0.8389312977099237	0.35640648011782033	0.5767801432072824	3519	-0.002439416591523537
ZFYVE16	0.8198473282442749	0.3089837997054492	0.5766786531488586	3172	-0.0021324168665163524
EXOC6	0.815267175572519	0.296759941089838	0.5765941049303485	3083	-0.001675703013640618
LONRF2	0.8022900763358779	0.2593519882179676	0.576405912794416	2812	-0.0035219410495942877
BAIAP3	0.8412213740458016	0.36318114874815904	0.5757528533454739	3568	-0.003729563782239576
CGRRF1	0.816793893129771	0.3023564064801178	0.5757328673145176	3123	-0.002579729614997453
NRTN	0.8312977099236641	0.3403534609720177	0.5752154041286976	3400	0.005001047394359628
DEK	0.816793893129771	0.3042709867452135	0.5745714304791819	3136	0.003093048283167537
BPI	0.7938931297709924	0.2369661266568483	0.5741133563148322	2649	0.006942602044407724
SPG11	0.816793893129771	0.3053019145802651	0.5739430048077122	3143	-0.0020408842600679235
ANKRD42	0.8358778625954199	0.35434462444771725	0.5731316883020938	3501	-0.0023469669533988853
PLEKHF2	0.8381679389312977	0.36111929307805596	0.5721183500191448	3550	-0.0020227564537019837
PRLR	0.8221374045801527	0.3276877761413844	0.5685306333773037	3302	-0.0038507711706730952
SLC15A1	0.7816793893129771	0.20751104565537556	0.5679618336077215	2433	0.002510534193421865
STK38	0.8198473282442749	0.32430044182621504	0.5669788650605975	3276	0.0023143683374066337
PTX3	0.8137404580152672	0.30913107511045657	0.5666115114119501	3165	0.0029584441942579116
LPO	0.7801526717557252	0.2101620029455081	0.5644701237655286	2449	0.004330999476177138
ATOH7	0.7923664122137405	0.2528718703976436	0.5639003483660726	2755	0.00501819001837585
AGGF1	0.815267175572519	0.31752577319587627	0.5638379509223534	3224	-0.0022379440236674304
MYO5C	0.8083969465648855	0.3014727540500736	0.5626198017808941	3106	-0.0030909673626491113
CCDC159	0.8122137404580153	0.31354933726067746	0.5613779732921903	3193	-0.0027992572947133877
TMEM62	0.8259541984732824	0.3487481590574374	0.5605750595296908	3450	-0.0024606571236251047
SLC6A14	0.8297709923664122	0.3581737849779087	0.5602314395273392	3519	0.003138350584449
MSLN	0.7778625954198474	0.2134020618556701	0.5595297773490499	2468	0.004450880555627712
TBX3	0.8198473282442749	0.33593519882179673	0.5592971838218357	3355	-0.002987215003512852
TPCN1	0.8213740458015267	0.3402061855670103	0.5589150744183135	3386	-0.0036799357224204807
ZNF286A	0.8290076335877863	0.35832106038291606	0.558859674232884	3519	0.004685335541386004
SEPHS1	0.7877862595419848	0.24889543446244478	0.5586582534269023	2722	0.0029709010507746997
PTCHD1	0.7984732824427481	0.2829160530191458	0.5575180897189644	2967	0.002454592592655069
GAMT	0.7801526717557252	0.22709867452135493	0.5570643832782401	2564	-0.002263598974650082
TGFB3	0.8106870229007633	0.31752577319587627	0.5563908324560638	3218	-0.0021630867329912105
FAH	0.8267175572519084	0.3572901325478645	0.5558056806524919	3509	-0.003218392238412652
SNED1	0.8145038167938932	0.3309278350515464	0.5539032355599164	3314	-0.0036387708514000216
CRAT	0.816030534351145	0.33505154639175255	0.5536462942539107	3344	-0.00319782219034764
RBM28	0.8061068702290076	0.3110456553755523	0.5530588865023992	3168	0.002935708974056073
CHI3L2	0.8412213740458016	0.393519882179676	0.5527955024808003	3774	0.0036911284405914276
DNMBP	0.8061068702290076	0.3138438880706922	0.551310300151077	3187	-0.0024458014273309953
ELF5	0.8458015267175573	0.40589101620029455	0.5506327055656429	3864	0.0025025555649766822
GNMT	0.8404580152671756	0.395139911634757	0.5502341256601164	3784	-0.0028856877116926454
ACADSB	0.7809160305343511	0.2446244477172312	0.5499887263245671	2684	-0.0014757619552378208
CDCA8	0.8091603053435115	0.3241531664212077	0.5496651244427095	3261	0.0016194982440303918
MSH2	0.7977099236641222	0.2946980854197349	0.5494941607621623	3046	0.002985143909741037
FAM179B	0.7977099236641222	0.295139911634757	0.5492335548724475	3049	-0.002460884611350032
ASB8	0.7946564885496183	0.2888070692194403	0.548069411562887	3002	-0.0025715945848132455
NCAPD2	0.7931297709923664	0.2849779086892489	0.5478424251935056	2974	0.0029648479398564223
FAM57A	0.832824427480916	0.3824742268041237	0.5473099928395033	3688	0.003205993180179894
PUS7	0.8122137404580153	0.33726067746686306	0.5459463956233929	3354	0.00398492190889042
TMEM135	0.8282442748091603	0.37466863033873343	0.5456119961942494	3629	-0.0034229742544605035
SMOC1	0.7977099236641222	0.3057437407952872	0.5428618872767238	3121	0.0028697893220580462
TMBIM4	0.7969465648854962	0.3039764359351988	0.5427221536789264	3108	-0.001550322766672508
RIPK2	0.8015267175572519	0.31723122238586154	0.5418094305016747	3204	0.0029872717725402667
MIA	0.8114503816793893	0.3418262150220913	0.5416065606512976	3384	0.0036982226148518775
CHST2	0.8015267175572519	0.3181148748159057	0.5412480053789633	3210	0.004164941511734724
MFSD7	0.8091603053435115	0.33696612665684833	0.5411942292294855	3348	-0.0025940986854717856
STOX2	0.8351145038167939	0.3954344624447717	0.5410478203961843	3779	0.0038689858381339946
BAIAP2L2	0.7778625954198474	0.2543446244477172	0.5403790293678509	2746	0.002388687712549963
CDC123	0.7725190839694657	0.23784977908689248	0.5402132176853388	2627	0.002326444494790341
RAB26	0.8099236641221375	0.34050073637702505	0.5400355902317325	3373	-0.003125950786533725
CDC20	0.8076335877862595	0.33505154639175255	0.540012473381001	3333	0.0013655846240550077
FBN3	0.7770992366412214	0.2528718703976436	0.5399390407499663	2735	0.004805510447003487
SLC46A1	0.816030534351145	0.35508100147275407	0.5398233153865213	3480	-0.002736937189737266
USP6NL	0.8068702290076336	0.3337260677466863	0.5396664781651653	3323	0.002613249946985255
FBXO38	0.783206106870229	0.2726067746686303	0.5390973522435871	2877	-0.002089979083211238
EN1	0.7847328244274809	0.27717231222385863	0.5389811150704114	2910	0.0033983987533088927
DAZAP2	0.7954198473282442	0.306480117820324	0.5387626709045276	3123	-0.0025335026953200866
C8orf47	0.7740458015267175	0.2475699558173785	0.5378560198377198	2695	0.0025171121738807264
CAMKV	0.751145038167939	0.16391752577319588	0.5373499131087082	2097	0.005668447120005902
FAM102A	0.816793893129771	0.3605301914580265	0.5371702449013265	3518	-0.0030826157216612216
MFI2	0.7969465648854962	0.3136966126656848	0.5367182624848676	3174	0.004078071016512813
TP53INP1	0.7969465648854962	0.3141384388807069	0.5364408685003847	3177	-0.001842896302473377
C4A	0.7870229007633588	0.2882179675994109	0.5363354494788366	2988	-0.002157686951049082
UBR1	0.8015267175572519	0.3269513991163476	0.5355478615739655	3270	-0.0028270610825229915
DNAJC2	0.8030534351145038	0.3321060382916053	0.5346003989794593	3307	0.0033611343736101875
GSTM3	0.8106870229007633	0.3506627393225331	0.53424909235052	3443	-0.0032163297127719703
RBM17	0.7740458015267175	0.25508100147275403	0.5340805855487955	2746	0.0023535971317841416
PRR15L	0.7992366412213741	0.3240058910162003	0.5337993912576215	3247	-0.005145180303933447
LEO1	0.8106870229007633	0.3521354933726068	0.5332140434069336	3453	-0.002105436419921287
RETSAT	0.8122137404580153	0.35625920471281297	0.5327705392461942	3483	-0.0038774068949145
PRSS33	0.7343511450381679	0.0817378497790869	0.5325905281323597	1517	0.006851723982373438
TPRN	0.8091603053435115	0.34977908689248893	0.5323949901162613	3435	-0.003365275574325077
CDC25A	0.8145038167938932	0.36200294550810014	0.5323703350152794	3525	0.0016765655243353218
RMND5B	0.8015267175572519	0.33298969072164947	0.5315629448312029	3311	-0.002348882190319814
BCAM	0.7763358778625954	0.2690721649484536	0.5302975653066387	2844	-0.0019208187123284461
RRP1B	0.7763358778625954	0.27010309278350514	0.5297417145254718	2851	0.0021427012703085268
CREB3L1	0.8083969465648855	0.35198821796759944	0.529609917627424	3449	-0.003374682964342656
RNASE4	0.7977099236641222	0.327540500736377	0.5290583426895831	3269	-0.002302545041128708
FAM114A2	0.7824427480916031	0.2888070692194403	0.5288071308100173	2986	-0.0018018544126700846
CHST3	0.8137404580152672	0.3680412371134021	0.5267191807949333	3565	0.0021287588377481292
GOLGA1	0.7984732824427481	0.3332842415316642	0.5264811971215598	3309	-0.003286672580078183
TBC1D22B	0.8068702290076336	0.35360824742268043	0.5260007738134915	3458	0.004391498925664625
TCAM1P	0.7694656488549618	0.25743740795287184	0.5258033657542941	2756	0.004939799485109043
MUC16	0.8068702290076336	0.35434462444771725	0.5254794535838373	3463	0.0031945216799924387
RHCG	0.7549618320610687	0.21310751104565537	0.5245525566049312	2436	0.002117470317066427
KCNH1	0.8083969465648855	0.36038291605301914	0.5236297770325529	3506	-0.0016266226260087501
C11orf86	0.733587786259542	0.12268041237113401	0.5231005565696241	1794	0.005965630332766168
PRKAG1	0.815267175572519	0.3764359351988218	0.5229565542569811	3624	-0.0037565876850965416
NFIB	0.8251908396946565	0.39764359351988215	0.522819494448567	3781	0.0024133119592782484
CXorf61	0.7244274809160305	0.04447717231222386	0.5228169562494545	1251	0.008585888067738322
CCDC67	0.7862595419847328	0.3098674521354934	0.5221862294690994	3134	0.004105642702774458
TOX4	0.7893129770992366	0.317820324005891	0.5220052174660506	3192	-0.0033945092084561113
SCHIP1	0.7946564885496183	0.3316642120765832	0.5214777852216289	3293	0.003082505217045067
MATN4	0.748854961832061	0.1992636229749632	0.5210777624193893	2334	0.0037097985731130616
LY6D	0.7587786259541984	0.23387334315169367	0.5210482625679915	2582	0.004002725418122219
NRK	0.8267175572519084	0.40353460972017674	0.5206217382265471	3823	-0.005198428495888688
SERBP1	0.7755725190839695	0.2845360824742268	0.5205519501284742	2948	0.0019258149285780845
FYCO1	0.7824427480916031	0.3030927835051546	0.5203514186282373	3083	-0.0024038493933645827
ANKS6	0.8061068702290076	0.3600883652430044	0.5201446554470267	3501	0.001803792797705281
SYT17	0.7641221374045801	0.25463917525773194	0.5190415312958061	2730	-0.0017874410332382278
NR2E1	0.7389312977099237	0.16435935198821797	0.519005466149285	2084	0.003850268756395737
ABTB2	0.7984732824427481	0.3452135493372607	0.5183871881288672	3390	0.0017075671999248424
UGDH	0.8221374045801527	0.3970544918998527	0.5182576424719395	3773	-0.0019831767026824787
OTOR	0.8801526717557252	0.5070692194403534	0.517549532294892	4596	-0.002716712365784691
CENPA	0.8030534351145038	0.3584683357879234	0.5163952718866411	3486	0.0014167948036076209
NPNT	0.7725190839694657	0.2840942562592047	0.5160761886575517	2941	-0.002220307243875479
KLHDC2	0.7923664122137405	0.335640648011782	0.5151898866067064	3317	-0.0019810099341645688
MEMO1	0.7770992366412214	0.2979381443298969	0.5151160857416265	3041	0.002157247540477923
C2CD4D	0.8045801526717558	0.36391752577319586	0.5149132565084211	3525	0.004700814536522742
MMP17	0.7763358778625954	0.29646539027982327	0.5148056676229187	3030	-0.002866231568745671
SVOPL	0.8122137404580153	0.3807069219440353	0.5147533997726984	3649	0.0030289484597793605
ZNF91	0.7847328244274809	0.31840942562592045	0.5144210434065031	3190	-0.0029128505529701296
ST3GAL6	0.7977099236641222	0.34933726067746684	0.5143046006145833	3417	0.0035038391664401333
MKRN3	0.7938931297709924	0.3406480117820324	0.51422523356653	3353	0.004672501136654509
JKAMP	0.7862595419847328	0.3240058910162003	0.51322424994884	3230	-0.0016826583985410635
AP1G2	0.7793893129770992	0.30883652430044184	0.5120677024409374	3118	-0.002412258821135351
RGS11	0.7938931297709924	0.3443298969072165	0.5117032235934474	3378	-0.002622671663299849
SCRG1	0.749618320610687	0.22488954344624448	0.5113523198437264	2509	0.004727985444503288
PGM1	0.8007633587786259	0.3605301914580265	0.5112399378096651	3497	0.0036336225460596944
ADCY9	0.7893129770992366	0.33460972017673046	0.5110513109805102	3306	-0.0022184323952628543
TMPRSS6	0.7748091603053435	0.2988217967599411	0.511034768674232	3044	-0.0014802851139410357
ANKMY1	0.7938931297709924	0.3462444771723122	0.5103810635252539	3391	-0.002563402116417675
PLOD3	0.7870229007633588	0.33019145802650957	0.5103786473722995	3273	0.0037415622981631516
LRRC17	0.7748091603053435	0.30132547864506626	0.5095321908123933	3061	-0.0019429771421172015
KIAA0232	0.7755725190839695	0.30338733431516934	0.50946885773539	3076	-0.001493399502129413
CYP4F8	0.8740458015267175	0.5047128129602356	0.5092210396002483	4572	-0.002819681391057093
GPR98	0.7648854961832061	0.27584683357879236	0.5089583466759834	2875	-0.002540400223030293
UBASH3B	0.7755725190839695	0.30471281296023567	0.5086628339761147	3085	0.0020918798713324394
MDGA2	0.7351145038167939	0.17820324005891017	0.5086369389543175	2173	0.0040823878795761236
SERPINA11	0.7549618320610687	0.24860088365243005	0.5081649685162363	2677	-0.0013453163668588966
DNAJC14	0.8022900763358779	0.36818851251840945	0.5081065858365098	3551	-0.0035522467304023434
LRRC26	0.7938931297709924	0.35228276877761416	0.5061631523199598	3432	-0.0026781583610231284
DNAH5	0.7709923664122137	0.2991163475699558	0.5049586396823146	3041	-0.0022959518600749753
FAM131C	0.7709923664122137	0.2992636229749632	0.5048705130298042	3042	0.0024582873725574736
PRIM2	0.7755725190839695	0.3114874815905744	0.5044882811706158	3131	0.0025351631385291196
DUSP5	0.7870229007633588	0.33976435935198823	0.5039652264401047	3338	-0.0021651722629064995
ACTR3B	0.7770992366412214	0.3166421207658321	0.5036209909452851	3168	0.00433244346221174
THTPA	0.7870229007633588	0.3407952871870398	0.5032636185570748	3345	-0.00218615791938772
PDXK	0.7763358778625954	0.3159057437407953	0.5029009563282616	3162	0.0028739279961878324
PDIA6	0.766412213740458	0.29086892488954347	0.5027829499041505	2979	0.0021845171856500556
LSM2	0.7770992366412214	0.31796759941089836	0.5027798293132394	3177	0.0023951281593707816
C1QL2	0.7473282442748092	0.23622974963181148	0.5026950100797605	2583	0.00400033814521984
LRP10	0.7748091603053435	0.3126656848306333	0.5025694044224626	3138	-0.003219016019974984
CACNA1H	0.8442748091603054	0.4587628865979381	0.5023365672629975	4221	-0.002295149625340607
UBL3	0.7885496183206107	0.34653902798232694	0.5017212026386447	3386	-0.0028243243898230215
IGF2BP2	0.7778625954198474	0.32150220913107513	0.5017065468771396	3202	0.003280891500608957
LGALS8	0.8007633587786259	0.3743740795287187	0.5010660053394509	3591	-0.0031017364179417115
GRM6	0.7786259541984732	0.3244477172312224	0.5009920553349317	3223	0.004155841005912164
RASD2	0.7656488549618321	0.2932253313696613	0.500237074147517	2994	0.002077026583789113
C22orf23	0.7969465648854962	0.36745213549337263	0.5001027554041526	3539	0.003597202669223114
SCGB2A2	0.8015267175572519	0.37731958762886597	0.5000750077496852	3612	-0.0035787309011180513
NASP	0.7633587786259542	0.2882179675994109	0.49964702805817357	2957	0.002318459471187536
CCDC77	0.7732824427480917	0.31399116347569955	0.49937528552163224	3145	0.0029256363757538158
TGFA	0.8053435114503816	0.3874815905743741	0.49843618840118414	3686	0.0029274983864864944
ATP6V1E2	0.8198473282442749	0.4175257731958763	0.49782187034646147	3909	0.004067505042735713
IL34	0.7938931297709924	0.3646539027982327	0.4972938326715988	3516	0.0025430595359319094
GPR125	0.8251908396946565	0.4298969072164949	0.4961285710816646	4000	0.004327777047955247
SMPD3	0.8030534351145038	0.38571428571428573	0.49611930944512284	3671	-0.0023825192354166034
CYP27C1	0.7587786259541984	0.28262150220913107	0.49587008969399554	2913	0.003245196857674112
PIP	0.7938931297709924	0.36730486008836527	0.49535344125304814	3534	-0.0026908171512014497
PCDH8	0.7412213740458016	0.23284241531664213	0.4951935349718584	2552	0.0037474683990727717
TFCP2L1	0.8022900763358779	0.3873343151693667	0.4936414948793065	3681	0.0034518876529908357
PTPLAD1	0.7885496183206107	0.3581737849779087	0.4935220403081796	3465	-0.002230024670005011
TMEM38A	0.7961832061068702	0.3752577319587629	0.4930893322917803	3591	0.003500750785965158
GNA14	0.8007633587786259	0.3851251840942563	0.4929005493387916	3664	-0.0027347915841721285
ZNF695	0.7847328244274809	0.35125184094256257	0.4924277499683924	3413	0.0016912673435466445
RGR	0.7091603053435115	0.10751104565537556	0.4913497137369902	1659	0.005904120790744534
EPHB3	0.7694656488549618	0.31796759941089836	0.4909739904926579	3167	0.0029904071491706477
RAI2	0.7908396946564885	0.36715758468335785	0.49062273065385087	3529	-0.0020625072124474024
SERPINB5	0.8137404580152672	0.4144329896907217	0.490418830066907	3880	0.002079999260500607
SOX8	0.7427480916030534	0.24860088365243005	0.4898723282272088	2661	0.0035950017450114722
BAIAP2L1	0.8129770992366412	0.4136966126656848	0.48978687655216185	3874	0.004059091780207881
SPRED2	0.7702290076335878	0.32312223858615613	0.48884474313129267	3203	-0.0030249790449566535
ITPR1	0.7801526717557252	0.3463917525773196	0.4886509449940093	3374	-0.0020921812044793113
KIAA1244	0.7717557251908397	0.327540500736377	0.4883241197422023	3235	-0.00404228472458414
IL22RA2	0.7557251908396947	0.2898379970544919	0.4871144995331333	2958	0.0029869407882311912
ILF2	0.7725190839694657	0.33136966126656847	0.48697988268910203	3262	0.0028766345641180547
DUSP9	0.7549618320610687	0.2889543446244477	0.48647275459166117	2951	0.0019535043412914903
FIGN	0.8053435114503816	0.4029455081001473	0.4862130889371451	3791	0.004725244825322365
UCK2	0.7633587786259542	0.3114874815905744	0.48569217371767026	3115	0.0020306099324936236
A2ML1	0.7221374045801526	0.18998527245949925	0.4853880273422489	2236	0.0017283704773577379
PDE7A	0.76793893129771	0.32312223858615613	0.48532222113374013	3200	0.0018453606299977392
CHST4	0.7297709923664122	0.21767304860088366	0.4851841452122554	2434	0.0028774441955554545
TP53BP2	0.7931297709923664	0.37938144329896906	0.48512455411479466	3615	0.003559344718912571
GPR161	0.7801526717557252	0.353019145802651	0.484015673944363	3419	0.0033819534830465464
TMEM205	0.7740458015267175	0.3403534609720177	0.48330642446550787	3325	-0.0031395874101880286
KIAA1324	0.7435114503816794	0.2637702503681885	0.4832345318693717	2765	-0.0033769534900688486
CDKAL1	0.7633587786259542	0.3157584683357879	0.4830132145795459	3144	0.0038062932280754627
EHBP1	0.7740458015267175	0.34285714285714286	0.48159588245297535	3342	0.003082094537870529
CXorf49B	0.7007633587786259	0.09749631811487482	0.4815637529607444	1580	0.005279325249550921
STRN3	0.7694656488549618	0.3325478645066274	0.4814893025798692	3266	-0.0024736750944401665
NPDC1	0.7633587786259542	0.3198821796759941	0.4803920160310437	3172	-0.0031839316221647213
SHC4	0.7572519083969466	0.30603829160530194	0.4797710168421257	3070	0.003910773798525763
CCKBR	0.7099236641221374	0.15699558173784978	0.4793439961953954	1996	0.004606080132924786
CELSR1	0.7526717557251908	0.29617083946980854	0.4787976057141902	2997	-0.0015855429128536769
IGBP1	0.7687022900763358	0.3353460972017673	0.47844620586014597	3284	-0.002627522557167437
ZDHHC11	0.7816793893129771	0.3645066273932253	0.4781575862631252	3499	-0.005680003169180933
CEACAM7	0.8106870229007633	0.42341678939617083	0.47793167155714145	3937	-0.0021026594797639835
CCNY	0.7648854961832061	0.3279823269513991	0.47747741547897493	3229	0.0028333059168238156
SMG5	0.7786259541984732	0.35949926362297496	0.4770186560060217	3461	0.00407773411872262
TEX10	0.7572519083969466	0.311340206185567	0.4764977287831461	3106	0.0021135723828155594
BRI3	0.7687022900763358	0.33888070692194405	0.47606307724468655	3308	0.0029841323509331545
VEZT	0.7893129770992366	0.3833578792341679	0.4760517122463412	3637	-0.0031200277039789533
PNPLA4	0.7580152671755725	0.314580265095729	0.47562640208355544	3129	-0.001900375201662495
LRRFIP1	0.7587786259541984	0.31649484536082473	0.475576016064969	3143	-0.002667584889854669
TTYH1	0.748854961832061	0.29337260677466864	0.4747162674547332	2973	0.0048109671658805265
COMMD2	0.7694656488549618	0.3427098674521355	0.4746273315187271	3335	0.0036253963914439358
USP1	0.7465648854961832	0.2885125184094256	0.47411965497697994	2937	0.002720385138932969
IRAK1	0.7541984732824427	0.3082474226804124	0.47379886351245065	3081	0.0028402073792111035
KLK6	0.7755725190839695	0.35758468335787924	0.4736459265860995	3444	0.0031802220239004753
MAP2	0.7656488549618321	0.33578792341678937	0.473464639591805	3283	0.0034471561003391804
TSPAN33	0.7755725190839695	0.3596465390279823	0.47216709932344825	3458	0.00165548321140073
AKR7L	0.7786259541984732	0.36642120765832104	0.47199387512970054	3508	-0.0017111315497723308
CEACAM19	0.7717557251908397	0.35346097201767307	0.47067224062516055	3411	0.003655994211047806
SCN7A	0.7770992366412214	0.36524300441826213	0.4704807713118903	3498	-0.001849843166028898
CHN2	0.7931297709923664	0.39867452135493375	0.47011345965681794	3746	-0.003221326152255051
YPEL2	0.7717557251908397	0.35478645066273934	0.46973347379097447	3420	-0.0022705934544719167
SBSN	0.7106870229007634	0.19013254786450662	0.46892565876210124	2222	0.002142438672101775
PRKD3	0.7954198473282442	0.40471281296023565	0.4689002725495007	3790	0.0020379105079569326
OGFRL1	0.766412213740458	0.3447717231222386	0.4685201403058719	3345	0.003905081107893678
METRN	0.767175572519084	0.3474226804123711	0.4678558402050677	3364	-0.0035888006491610835
LYAR	0.7412213740458016	0.28586156111929306	0.4676922932167868	2912	0.0017397847256900648
KDM4B	0.7343511450381679	0.26804123711340205	0.46742549942558526	2782	-0.001555274513885108
CLCN5	0.7633587786259542	0.3403534609720177	0.46687614650967785	3311	0.001728984712003448
BAK1	0.7603053435114504	0.33460972017673046	0.46610055053531474	3268	0.002498164969219392
TOB1	0.7877862595419848	0.39322533136966126	0.4659810294923715	3702	-0.0028122897075102786
CDK6	0.7648854961832061	0.34536082474226804	0.4657757230047699	3347	0.001995648957861655
IGSF9B	0.7595419847328244	0.33343151693667156	0.4657274500851882	3259	-0.002034901767867448
DNAJC12	0.7412213740458016	0.2911634756995582	0.4646329557608989	2948	-0.0011663373679615251
PSMG1	0.7480916030534351	0.3085419734904271	0.4644428971536909	3075	0.0017199292408825854
HRCT1	0.7572519083969466	0.33107511045655375	0.4638197240069983	3240	0.002543516218382472
IQCD	0.7572519083969466	0.33240058910162	0.46294030113571355	3249	-0.0022494634450342874
HGD	0.766412213740458	0.35316642120765834	0.4626611603019243	3402	-0.0036119911496026507
DLX6	0.6992366412213741	0.1646539027982327	0.4618209727198588	2034	0.00575018368387697
FABP7	0.7435114503816794	0.30368188512518407	0.46058658949548303	3036	0.0024200580963878297
XYLT2	0.7793893129770992	0.38409425625920474	0.4599193034916031	3629	-0.0025456154210831403
TSPAN31	0.7442748091603053	0.30677466863033875	0.4598342942373547	3058	-0.002039626448726562
TINF2	0.750381679389313	0.32135493372606777	0.4598036713330403	3165	-0.0037382697511202734
C1GALT1	0.7633587786259542	0.3518409425625921	0.4589245760419754	3389	0.002471535897519702
MS4A2	0.7534351145038168	0.32989690721649484	0.458832502376371	3227	-0.0020611355147871174
C10orf32	0.7374045801526717	0.2920471281296024	0.45847398978138965	2949	-0.0013799604236893438
RHEB	0.751145038167939	0.3260677466863034	0.45789869293523117	3198	0.0020946264974777687
PLA2G4F	0.7480916030534351	0.3198821796759941	0.45731643768479335	3152	-0.0030408200446067546
ABCG1	0.7572519083969466	0.34094256259204714	0.45718862178398556	3307	-0.0035375684531495236
C5orf30	0.7282442748091603	0.27083946980854195	0.45698570538614774	2793	-0.001763833644776714
MSN	0.7633587786259542	0.3549337260677467	0.45673867500497434	3410	0.001811848449203593
NEK10	0.7358778625954199	0.29131075110456556	0.45665427494889754	2942	-0.0014502902880240234
RGS20	0.7175572519083969	0.2418262150220913	0.45640849149441987	2582	0.0032080748906687523
KCNMA1	0.7740458015267175	0.37982326951399115	0.45488118679684064	3593	-0.0029005125317404555
KRT6B	0.8038167938931298	0.43755522827687776	0.45466686035219966	4024	0.002444721226045255
CDH3	0.7618320610687023	0.3561119293078056	0.4535723830768593	3416	0.001456754071903109
LYPD5	0.7587786259541984	0.3508100147275405	0.45267733677180416	3376	0.004489064399869
APBB2	0.716793893129771	0.24815905743740796	0.4522105674399109	2624	-0.0014545128635544073
CPA4	0.7618320610687023	0.3584683357879234	0.4518885415096235	3432	0.003973402419055654
PALM2	0.7389312977099237	0.30721649484536084	0.45163748803020226	3054	0.0021517091981244265
TOX3	0.716793893129771	0.2500736377025037	0.45125666095437056	2637	-0.003259974796585502
C10orf82	0.7786259541984732	0.3939617083946981	0.45105254887021384	3695	-0.0016982227426228197
ZBTB7A	0.7442748091603053	0.32179675994108986	0.45039183684202544	3160	-0.002705357220047349
STK36	0.7389312977099237	0.30927835051546393	0.4503663646377057	3068	-0.0026680256948737385
PRTFDC1	0.7549618320610687	0.3466863033873343	0.44977597491263055	3343	0.004291017656980434
GFRA1	0.7015267175572519	0.20633284241531663	0.4495664935874684	2320	-0.00166907040593413
C15orf41	0.7694656488549618	0.3776141384388807	0.44948494721884924	3572	0.0019189590731600145
ARHGAP21	0.7702290076335878	0.3792341678939617	0.44943417010199593	3584	0.0040397476517157315
PSME4	0.7473282442748092	0.3304860088365243	0.44927850265417363	3223	0.001892837893150441
ANKRD45	0.7351145038167939	0.3035346097201767	0.4482600744238311	3024	0.003978347992179106
ZNF652	0.7732824427480917	0.3873343151693667	0.44793786455473333	3643	-0.0020062245498751173
CEBPG	0.73206106870229	0.2972017673048601	0.4475845178204068	2977	0.002420729161103503
TJP3	0.7282442748091603	0.2880706921944035	0.447355000090957	2910	-0.003400613033973464
TMEM158	0.7625954198473283	0.3665684830633284	0.44717932159677315	3488	0.002432302603230103
ARMC9	0.7450381679389313	0.32901325478645066	0.44683214986062525	3210	-0.004138992618172854
KRT9	0.6870229007633588	0.1593519882179676	0.44660741002428067	1982	0.0029944332595818945
N4BP3	0.7641221374045801	0.3706921944035346	0.44646993788003614	3518	-0.0033052379722758895
THPO	0.7793893129770992	0.40147275405007365	0.44626732893836385	3747	-0.0015842377538936383
GLYATL1	0.7633587786259542	0.3696612665684831	0.4460671729042935	3510	-0.003921723985957209
EPHB1	0.7374045801526717	0.312960235640648	0.4458214057378881	3091	0.003573434712539221
PDCD5	0.716793893129771	0.2622974963181149	0.4449935086533821	2720	0.0017621998064597164
MED30	0.7267175572519083	0.28836524300441824	0.4449638946451835	2910	0.002109633433817809
CAPN9	0.73206106870229	0.30220913107511044	0.4445830494043657	3011	-0.0019507045209396817
SSH3	0.7412213740458016	0.3240058910162003	0.4444293079291442	3171	-0.00197152927728365
CRYAB	0.7458015267175573	0.3347569955817378	0.44415767116332766	3250	0.002092054665620995
PRICKLE2	0.7297709923664122	0.2988217967599411	0.4432712350806185	2985	-0.00243319347152915
PSORS1C2	0.7137404580152672	0.25743740795287184	0.44315142239435	2683	0.0036911878800453927
TMEM74	0.7267175572519083	0.2932253313696613	0.44213731306133297	2943	0.002882046956486179
ASNS	0.7404580152671756	0.3263622974963181	0.44176572314632956	3186	0.0016764411784354282
TM9SF1	0.748854961832061	0.34609720176730485	0.441000480789339	3331	-0.001929409163722403
TMEM144	0.7381679389312977	0.3223858615611193	0.44095926233157495	3156	-0.001761246382843868
C15orf59	0.7755725190839695	0.40103092783505156	0.4406869272780119	3739	-0.0023682073754280365
COL27A1	0.7770992366412214	0.4044182621502209	0.44032909282776417	3764	0.0036057987961252876
FAM13B	0.7396946564885496	0.32709867452135494	0.44015464196408605	3190	-0.0031230307291761805
RTN4RL1	0.716030534351145	0.26966126656848305	0.4399825274358678	2769	-0.002764150680993742
SERHL2	0.783206106870229	0.41767304860088367	0.4389610303112644	3862	-0.0031823599525263395
SLC25A18	0.8458015267175573	0.5260677466863034	0.438632948494146	4680	-0.005642997987294579
ALCAM	0.7427480916030534	0.3363770250368189	0.4385252246073572	3257	-0.0027339156549602327
RGMB	0.7404580152671756	0.33136966126656847	0.43847221996548447	3220	-0.0022858638992877553
GLS2	0.7366412213740458	0.32385861561119295	0.43775588612184746	3164	-0.002188809013612766
CHRAC1	0.7419847328244275	0.33696612665684833	0.4369951732304178	3260	0.0035653815157835706
KLF5	0.7809160305343511	0.4163475699558174	0.4364845477374133	3850	0.0024691251230067315
CYP4Z1	0.7778625954198474	0.4106038291605302	0.4364747128320113	3807	-0.002690153600643208
MAGEB4	0.6732824427480916	0.1297496318114875	0.4364742807576206	1763	0.004306609447779265
NUDT5	0.7175572519083969	0.28070692194403535	0.4360920337390358	2846	0.002228345727634021
XPO5	0.7145038167938931	0.27422680412371137	0.43531536411313676	2798	0.001535674793381357
KIAA0141	0.7213740458015268	0.29381443298969073	0.43405359292300977	2940	-0.0015538641606442024
ARNTL2	0.7648854961832061	0.3898379970544919	0.43307615832397134	3649	0.002416870367336774
CST2	0.7450381679389313	0.34933726067746684	0.4330453499881628	3348	-0.0019513622664621474
HS6ST3	0.7435114503816794	0.34609720176730485	0.43302600377751005	3324	-0.004319342708870419
DKC1	0.7190839694656489	0.2899852724594993	0.4329902968990642	2911	0.0019612095898659974
PHGDH	0.7267175572519083	0.3086892488954345	0.43282935563455316	3048	0.0016513416652951664
GATA2	0.750381679389313	0.3612665684830633	0.4325591312595979	3436	-0.0019900693230155567
FAM72B	0.750381679389313	0.36156111929307805	0.43234622177866233	3438	0.0015855136116345672
RHBDL2	0.7572519083969466	0.375699558173785	0.43228029475884033	3543	0.0026662322392504516
SOX6	0.7366412213740458	0.33240058910162	0.43215013739234187	3222	0.004887188009238796
ANKRD36BP1	0.7870229007633588	0.4346097201767305	0.43051943745387566	3982	0.003932829877136615
GJB6	0.7015267175572519	0.24904270986745214	0.43011746410852836	2610	0.0035134750275888057
TMEM86A	0.7809160305343511	0.4244477172312224	0.42967398208273183	3905	-0.0029191098092975092
AKR1E2	0.7557251908396947	0.37614138438880707	0.4296382230197647	3544	0.0017474947847518946
SOSTDC1	0.7687022900763358	0.40235640648011783	0.4290125329330094	3739	0.0031387875841693393
ITPK1	0.766412213740458	0.3992636229749632	0.4279762407394559	3715	-0.0025954030307296927
DCLRE1C	0.7290076335877863	0.3220913107511046	0.4277093173678995	3142	0.0025541612812046465
HSPA14	0.7	0.2531664212076583	0.4259067631729065	2636	0.002036409469766477
GPRC5C	0.7106870229007634	0.28144329896907216	0.4258657139849556	2842	-0.0025029751955362375
VIPR1	0.7213740458015268	0.3094256259204713	0.4246362959797878	3046	-0.0025070105565267544
RBM47	0.6954198473282442	0.24300441826215022	0.4245576167631125	2561	-0.0017480339714627431
OCEL1	0.7366412213740458	0.34447717231222386	0.4239757667832203	3304	-0.0017474414089644179
MMACHC	0.766412213740458	0.4045655375552283	0.42371440719319864	3751	0.004472650780338703
OBFC1	0.7343511450381679	0.34050073637702505	0.42333085274557203	3274	-0.0026853509465298592
VANGL2	0.8244274809160306	0.5063328424153166	0.4233077239811781	4518	0.0029772277666320268
NCK2	0.7083969465648855	0.2804123711340206	0.4231951360174495	2832	0.0015541306580088856
TM7SF2	0.7618320610687023	0.39734904270986743	0.42250182752973886	3696	-0.00454048927539111
SULT2B1	0.732824427480916	0.33843888070692196	0.42249076553857823	3258	-0.0030326620691550005
GCNT2	0.7977099236641222	0.4625920471281296	0.42234972024602596	4186	0.002145247207611234
CXCL16	0.7687022900763358	0.4106038291605302	0.42230770624731334	3795	0.0035607792710577596
FAM120AOS	0.7267175572519083	0.3260677466863034	0.4217982325890974	3166	-0.001776882206273752
NUDT16	0.716793893129771	0.3053019145802651	0.4205842261817581	3012	-0.0024559064108651716
SENP3	0.751145038167939	0.3796759941089838	0.42006500786166945	3562	0.0029995856399715613
THRB	0.7251908396946565	0.3256259204712813	0.4198695138942717	3161	-0.0027676240346799115
PSMB2	0.7122137404580152	0.29646539027982327	0.4193566844634291	2946	0.002147256095499039
PRSS3	0.6908396946564885	0.24079528718703977	0.41927711338158136	2540	0.0023690974197861487
MT1H	0.6969465648854962	0.25876288659793817	0.41877628282519574	2670	0.0025815255298940734
SLC29A3	0.7595419847328244	0.3977908689248895	0.4186664511718594	3696	-0.0031437748602128482
LPIN1	0.6916030534351145	0.2443298969072165	0.41861768499808283	2565	0.00211849820256521
GALNTL6	0.7862595419847328	0.4468335787923417	0.41854382022567	4064	-0.0023631306867410258
POLD4	0.751145038167939	0.38188512518409423	0.4183826195274432	3577	-0.0027357876585436007
RTKN	0.7427480916030534	0.36597938144329895	0.4177338199383581	3458	0.0026912999594880535
ABCA12	0.750381679389313	0.3812960235640648	0.4176860071773579	3572	-0.004087217950968723
FUT5	0.6877862595419847	0.23681885125184093	0.41696677050651276	2509	0.0038219318942709834
XRCC2	0.7534351145038168	0.3882179675994109	0.41695128140036236	3623	0.0024300226289894955
ARHGEF38	0.7122137404580152	0.30058910162002944	0.41689460408446066	2974	-0.0021369295655440787
DCPS	0.7358778625954199	0.35360824742268043	0.41647743601266407	3365	0.002223015193572972
RNF182	0.7007633587786259	0.27319587628865977	0.4164332981855725	2773	0.0046804406577296235
PGAP3	0.8282442748091603	0.5194403534609721	0.41617029795049226	4612	-0.004277864679680174
TPSAB1	0.7297709923664122	0.34167893961708395	0.41582120352160307	3276	-0.002582358722999014
TLX1	0.684732824427481	0.23166421207658322	0.4151907336913713	2470	0.003318771235527128
PHF12	0.7526717557251908	0.38969072164948454	0.41465591332674534	3632	-0.0020038876528369704
SLC25A37	0.7343511450381679	0.353019145802651	0.41464908691563496	3359	0.002007166721945758
KITLG	0.7381679389312977	0.36200294550810014	0.41384577350953955	3425	-0.0021188933284010713
KCNK6	0.7366412213740458	0.35920471281296024	0.4136122633204046	3404	-0.0024155820551573417
FOXM1	0.7358778625954199	0.35787923416789397	0.4134386824094054	3394	0.0013937918996222453
STAM2	0.7190839694656489	0.32297496318114877	0.4127689283006099	3135	-0.0018199086855574535
FMO6P	0.6679389312977099	0.18468335787923418	0.4120344732655775	2129	0.0036830477102783093
DIO1	0.7778625954198474	0.4394698085419735	0.4119365047333823	4003	-0.002887883834801864
APLF	0.7847328244274809	0.4519882179675994	0.4115122565524054	4097	0.001919024488544659
SLC22A16	0.6931297709923664	0.2650957290132548	0.4101531338948613	2708	0.002863422886456711
ZNF446	0.7122137404580152	0.3117820324005891	0.41004037636935514	3050	-0.001968741291001069
TMPRSS12	0.6778625954198473	0.22268041237113403	0.40991113221555325	2400	0.0026628381928804437
ZCCHC24	0.733587786259542	0.3581737849779087	0.40986257990377434	3393	-0.002759602446014608
FITM2	0.7290076335877863	0.3490427098674521	0.40962131651764977	3325	-0.0022432096149319694
TCEAL3	0.7312977099236642	0.3556701030927835	0.4082951183055644	3373	-0.0018375618256410685
DUSP7	0.7206106870229008	0.3344624447717231	0.4074146352889391	3215	0.002124757854482072
FBXL7	0.7213740458015268	0.3362297496318115	0.4073300694185925	3228	-0.0015478370784613006
WNK4	0.7038167938931298	0.29779086892488954	0.40667867775096356	2944	-0.001564327200165724
TMEM171	0.7083969465648855	0.30883652430044184	0.4064462351604758	3025	0.0018775895920592235
PDK1	0.7076335877862595	0.3078055964653903	0.4060010093478391	3017	0.0019016859363420462
PAPL	0.6603053435114504	0.1739322533136966	0.4057507179269946	2046	0.004709496177421611
CPA3	0.7022900763358778	0.29646539027982327	0.40531962368608515	2933	-0.0018908705316297923
GPR158	0.7229007633587786	0.34285714285714286	0.40503449325654156	3275	0.0038522088638402443
TRDMT1	0.749618320610687	0.3966126656848306	0.4046260200135595	3675	0.0024166754430339703
ERBB2	0.8076335877862595	0.4976435935198822	0.404622865949124	4437	-0.004088998155073812
MSI2	0.7282442748091603	0.3549337260677467	0.4043617738919855	3364	-0.0020523929434009378
COMMD10	0.6992366412213741	0.2911634756995582	0.4041557108451014	2893	-0.0016078844490085126
CPA2	0.6778625954198473	0.23622974963181148	0.4036932036582232	2492	0.006959546415669116
C8orf46	0.7083969465648855	0.3138438880706922	0.40332824782312404	3059	0.003339360292334028
KHDRBS3	0.7282442748091603	0.35640648011782033	0.40331414472234556	3374	0.001997811711872
DPH2	0.7076335877862595	0.31237113402061856	0.40316956919392655	3048	0.002027058624390219
HMGN4	0.7343511450381679	0.36907216494845363	0.40305734127912973	3468	0.002866678696836862
KARS	0.7137404580152672	0.327540500736377	0.4021426617852068	3159	0.0015226111445670737
RPUSD3	0.7175572519083969	0.3363770250368189	0.40173890679370994	3224	0.003298561740692966
TRPM6	0.7244274809160305	0.3511045655375552	0.4015207591650304	3333	0.00378680606420992
IBTK	0.7305343511450382	0.3642120765832106	0.4010300014738475	3430	-0.003298702820909824
CSRP2	0.6954198473282442	0.2877761413843888	0.4007936565079508	2865	0.001972272644176948
EML4	0.7122137404580152	0.3263622974963181	0.4007360628701218	3149	0.0017054662916340124
NUDT3	0.7244274809160305	0.35272459499263625	0.4003805351936265	3344	0.0031377603198380196
PAX9	0.6984732824427481	0.29617083946980854	0.4001477601340958	2926	-0.0034185984398204436
FOXL1	0.7282442748091603	0.36111929307805596	0.3999325799591249	3406	0.004663098568395895
CIRH1A	0.7129770992366412	0.33033873343151693	0.39921266523075655	3177	0.0017064792359106529
TMEM192	0.7229007633587786	0.35125184094256257	0.39920765789916557	3332	-0.002416204556888019
CCDC129	0.6969465648854962	0.2948453608247423	0.39880072750582074	2915	0.0029710925165597774
RLBP1	0.6358778625954199	0.07569955817378497	0.39861023303121346	1347	0.0037680387027922762
PGPEP1	0.7038167938931298	0.3125184094256259	0.3976903231360812	3044	-0.002225083274714563
MTUS1	0.7282442748091603	0.36435935198821795	0.3975819864110457	3428	-0.003200731846829548
SCGB1D2	0.7465648854961832	0.4005891016200295	0.39688749991918676	3698	-0.0025863627111286187
TMSB15A	0.6954198473282442	0.2948453608247423	0.3966749772581661	2913	0.001910797408087412
COQ4	0.7267175572519083	0.3637702503681885	0.3957896129652461	3422	-0.0023475020041666544
SLC6A15	0.6763358778625954	0.24845360824742269	0.3957010242330038	2573	0.003326062156896066
TRIML2	0.6687022900763359	0.22857142857142856	0.39491785479415237	2428	0.00489859043685289
AFF1	0.6984732824427481	0.3057437407952872	0.39438569125085116	2991	-0.0018692615746303276
MTPAP	0.6992366412213741	0.3078055964653903	0.3941875952111339	3006	0.0025488919469155618
STRA8	0.6351145038167939	0.09823269513991163	0.3937207705640015	1499	0.0060019024021942076
PRDM13	0.632824427480916	0.08424153166421208	0.3933701203594167	1401	0.005230292748595367
INA	0.648854961832061	0.1662739322533137	0.39336574094710586	1979	0.002094688548208529
KIAA1984	0.716793893129771	0.3471281296023564	0.3932955468669033	3296	-0.0014184089957984115
MTCH1	0.7145038167938931	0.34241531664212077	0.39326745514191735	3261	0.00322691727277481
ORMDL3	0.8076335877862595	0.5091310751104565	0.3930575604773764	4515	-0.003479238533431502
CNGB1	0.6557251908396946	0.19248895434462446	0.392923528357067	2166	0.00241625787787324
ZNF737	0.7145038167938931	0.3434462444771723	0.39256038136756755	3268	-0.002811467214752305
RAB11FIP3	0.7083969465648855	0.3309278350515464	0.3923130018905498	3175	-0.001903395918541366
SSRP1	0.6931297709923664	0.2988217967599411	0.3911344132170907	2937	0.002056480432573214
MATN3	0.7038167938931298	0.32297496318114877	0.39104525252413996	3115	-0.00158822795148767
ATP10B	0.6870229007633588	0.28468335787923416	0.39095585191990384	2833	0.0022519622804235964
PRSS12	0.7099236641221374	0.3366715758468336	0.39064385889741104	3216	0.0036084266759979196
NEK9	0.6801526717557251	0.26892488954344623	0.3902870606804964	2717	-0.001481889883264001
SOD2	0.7045801526717558	0.3265095729013255	0.3898246903427487	3140	0.0017807466440981836
CECR7	0.7427480916030534	0.40235640648011783	0.3897840497443841	3705	0.0021089029300050822
GTPBP8	0.6954198473282442	0.30751104565537557	0.38904572085797606	2999	0.0016188810056426497
MOGS	0.7053435114503817	0.32989690721649484	0.38867749975414606	3164	0.002319772385777701
SRMS	0.6778625954198473	0.2665684830633284	0.3884389421066476	2698	-0.001953410198177887
GPRIN2	0.7526717557251908	0.4228276877761414	0.38773151831632324	3857	0.0016045465170872475
FFAR2	0.7442748091603053	0.4078055964653903	0.3876395870421161	3744	-0.002586498534364338
SDR16C5	0.684732824427481	0.2857142857142857	0.38722638778721097	2837	-0.0035457661194859187
CSAD	0.7213740458015268	0.36553755522827686	0.38676280967379767	3427	-0.0019283668051198635
CASC4	0.6961832061068702	0.31325478645066274	0.38654249523099066	3039	-0.0016646525475043667
MATN1	0.7091603053435115	0.34212076583210604	0.38586172026135573	3252	0.003702862346001807
KLK8	0.7053435114503817	0.3341678939617084	0.3858412877903511	3193	0.0036147856589482594
RFWD3	0.7106870229007634	0.34536082474226804	0.3858019452528905	3276	0.001700128202439637
S100B	0.7282442748091603	0.38188512518409423	0.3845034749554485	3547	0.0030542604094746994
MREG	0.6908396946564885	0.30456553755522825	0.3844993170467652	2973	-0.001924942011928088
TCTN1	0.6885496183206107	0.2995581737849779	0.3843654774080676	2936	-0.0015933860032620584
SF3A3	0.684732824427481	0.29131075110456556	0.3839970871393293	2875	0.002065840107885857
PGLYRP4	0.6557251908396946	0.21472754050073636	0.38386760925225855	2317	0.005949019733559266
LIN9	0.7175572519083969	0.3630338733431517	0.38309481657179906	3405	0.0021914033746110928
MPZL1	0.7343511450381679	0.3954344624447717	0.3829031901298827	3647	0.0028980215646553396
HOXC5	0.7106870229007634	0.3506627393225331	0.3821116877703673	3312	-0.002494481728840655
CIB2	0.7129770992366412	0.3561119293078056	0.3815206378405678	3352	0.0018448278454579587
AQP5	0.7007633587786259	0.3312223858615611	0.3813610161108763	3167	0.003150755758008368
MAGOH	0.6694656488549618	0.2586156111929308	0.38130222064410196	2633	0.0013984338429442638
ADORA2B	0.7244274809160305	0.37982326951399115	0.38052945904204777	3528	0.0023751462066858415
LARGE	0.7274809160305343	0.38762886597938145	0.3789723454481641	3585	-0.005011982614466397
POLR1E	0.6908396946564885	0.31354933726067746	0.37894629681646025	3034	0.0020562793453495604
ST8SIA1	0.683969465648855	0.29852724594992636	0.37869571336553237	2923	0.0016422494177930186
CDCA2	0.6824427480916031	0.2958762886597938	0.3781853262317256	2903	0.0014457662724170282
PER2	0.7022900763358778	0.34241531664212077	0.37596310224872925	3245	-0.002091791091506575
SLC35F2	0.732824427480916	0.40147275405007365	0.3758512692681814	3686	0.0021646665423649546
C2orf71	0.6610687022900763	0.2480117820324006	0.37550198512059857	2550	0.0032134219607086144
SLC22A23	0.6984732824427481	0.33549337260677464	0.37530912322327886	3193	-0.0021515555520251776
B3GNT4	0.6984732824427481	0.33549337260677464	0.37530912322327886	3193	0.0018395282129717507
CLDN16	0.6541984732824427	0.23063328424153168	0.3747839306450438	2423	0.003319211726731351
PLA2G4A	0.7145038167938931	0.36892488954344627	0.3744101300883971	3441	0.0025710912292752188
PABPC4L	0.7244274809160305	0.38836524300441827	0.37396761313246485	3586	0.002314934633070917
IYD	0.7312977099236642	0.40220913107511047	0.3730241554194003	3689	-0.002364269308408931
AK2	0.6916030534351145	0.3251840942562592	0.3725700883635102	3114	0.003056013833572256
TLX3	0.6122137404580152	0.04830633284241532	0.37247216221291185	1130	0.004512490607222187
CHEK2	0.6908396946564885	0.3237113402061856	0.37247045193498546	3103	0.0016594186821446693
GINS4	0.6893129770992367	0.32135493372606777	0.37188338696732737	3085	0.0018906859121316827
FOXD1	0.6763358778625954	0.2927835051546392	0.371708038793531	2874	0.0027142670043978473
ZC3H10	0.6984732824427481	0.34256259204712813	0.3705157968162998	3241	-0.0020242966833287157
C14orf132	0.7038167938931298	0.3537555228276878	0.3702151094349136	3324	-0.002915848374852791
SEC14L4	0.632824427480916	0.17407952871870397	0.37016307369762314	2011	0.0027558184292242847
PGPEP1L	0.6251908396946565	0.14418262150220912	0.37007495769486043	1798	0.003961086543134955
TAF5	0.6854961832061068	0.3169366715758468	0.3694561634005642	3050	0.001943093358338447
MEGF9	0.684732824427481	0.31561119293078055	0.36924861574524515	3040	-0.0016251050892850207
TMEM87B	0.6732824427480916	0.29013254786450665	0.36913235238248693	2852	-0.0017320549544554338
TGM5	0.6870229007633588	0.32106038291605304	0.36892069669509736	3080	0.002780443752994295
HAPLN3	0.7206106870229008	0.3877761413843888	0.3689094264246515	3577	0.0018117384979411282
MASTL	0.6984732824427481	0.3459499263622975	0.3681835747362679	3264	0.0022555211070589584
ANAPC2	0.7015267175572519	0.35316642120765834	0.3674132143780272	3317	-0.0030958492987693707
PCP2	0.6572519083969466	0.2556701030927835	0.36661286947595373	2597	-0.0013542582354333
APPL2	0.6755725190839694	0.3011782032400589	0.36568991843455	2930	-0.0015446692773411794
FARP2	0.6870229007633588	0.3263622974963181	0.3654881169462247	3116	-0.002041222136736673
RPP38	0.6770992366412214	0.3058910162002946	0.3648940624680759	2964	0.0024015309906099255
IQCG	0.7030534351145038	0.36273932253313695	0.36270431651450463	3384	0.0034923271333994867
PBLD	0.7114503816793893	0.3787923416789396	0.36267800747713425	3504	-0.0018915426558118406
ID4	0.7038167938931298	0.3645066273932253	0.36249299795242074	3397	0.0025135727983597754
SF3B14	0.6763358778625954	0.30883652430044184	0.3620502209421902	2983	0.002077738085121233
FETUB	0.616793893129771	0.13726067746686305	0.3615942130235171	1740	0.002160785218012484
NOP2	0.6648854961832061	0.2840942562592047	0.3613631765953175	2800	0.001798214839256087
NDRG1	0.6770992366412214	0.31163475699558174	0.36134715449242943	3003	0.0022864275416345373
CSTB	0.6572519083969466	0.26686303387334315	0.36076419224334316	2673	0.0017341106655468265
KANK2	0.6992366412213741	0.3586156111929308	0.3603267238352693	3351	-0.003319653249655969
KIAA1377	0.6969465648854962	0.3541973490427099	0.36027875223680994	3318	-0.0023115502599613687
MDP1	0.6977099236641221	0.35640648011782033	0.35977355850942083	3334	-0.0021295089875178965
SKP2	0.666412213740458	0.29248895434462446	0.3585554502088461	2859	0.0015680059983411896
NUDT12	0.6473282442748092	0.2480117820324006	0.35752401180902005	2532	-0.001240727012640875
CELF4	0.6450381679389313	0.2422680412371134	0.35738043429314525	2490	0.0020813489675364327
CMYA5	0.6938931297709924	0.3525773195876289	0.35717690925578627	3303	-0.002617249301100453
HSD17B8	0.6717557251908397	0.3069219440353461	0.3570546745962348	2964	-0.002832354231912324
CYP21A2	0.6625954198473283	0.2873343151693667	0.3564716817288083	2819	-0.0015871029795218618
CNKSR3	0.7076335877862595	0.3808541973490427	0.3556953749248703	3513	0.0019395124620859047
PRR13	0.7053435114503817	0.3776141384388807	0.3549170315962165	3488	-0.0022289188651348733
PRKAG3	0.6137404580152672	0.1487481590574374	0.3545513349818133	1814	0.004389373121159267
DGAT2	0.7061068702290076	0.3804123711340206	0.3538733400727968	3508	0.0017223751914625528
TET1	0.6916030534351145	0.3533136966126657	0.3534842153066671	3305	0.0023114023216773078
GHR	0.6992366412213741	0.36907216494845363	0.3527176174868101	3422	-0.0033432400413060262
NEK8	0.6954198473282442	0.36200294550810014	0.352562631501498	3369	-0.0021791180801913755
CHEK1	0.6694656488549618	0.30927835051546393	0.3525311568992289	2977	0.001188351709006587
ITGB5	0.6816793893129771	0.3351988217967599	0.3523285396801774	3169	-0.00240587856492915
FAM136A	0.6366412213740458	0.2309278350515464	0.3519843797510426	2402	0.0014540929617548658
MUM1L1	0.6923664122137405	0.3569955817378498	0.35192540338138145	3331	-0.002406422013920092
RNF222	0.6412213740458015	0.24359351988217967	0.35182704760459577	2494	0.002860812075836916
FRY	0.6702290076335878	0.3131075110456554	0.35117060920029874	3004	-0.0015848808553040887
PLEKHG1	0.6763358778625954	0.32665684830633285	0.350725523138741	3104	0.0019254334253796229
SCLT1	0.6954198473282442	0.3646539027982327	0.35063629523205564	3387	0.001779158440191083
FZD4	0.6961832061068702	0.3661266568483063	0.3506223276103235	3398	-0.00313763698743076
BTBD3	0.6709923664122137	0.31840942562592045	0.3488461934560339	3041	0.002094260754675946
FAAH	0.648854961832061	0.2695139911634757	0.34837497006121937	2680	-0.0016512926824148164
NMB	0.683969465648855	0.34609720176730485	0.3480309568688217	3246	0.0015939424921961082
CHST6	0.7198473282442748	0.4136966126656848	0.34703528864935906	3752	0.0033306900335554708
MEX3A	0.6893129770992367	0.35920471281296024	0.3461243546903715	3342	0.0016053566496149652
OVGP1	0.7091603053435115	0.39646539027982325	0.3457235329851699	3621	-0.0022169290295971935
PDSS1	0.6480916030534352	0.2727540500736377	0.3456279541167989	2701	0.001233641685802656
EEF1A2	0.648854961832061	0.2749631811487482	0.3454080105066461	2717	-0.0015811908531407335
RCC2	0.6801526717557251	0.3427098674521355	0.34515760364739084	3218	0.0018689532426849839
PPARA	0.6725190839694657	0.3281296023564065	0.3446128823605558	3109	0.00184419678747507
DGKD	0.6969465648854962	0.3759941089837997	0.3443629443151717	3466	-0.0023314287943064665
TRERF1	0.6549618320610687	0.2914580265095729	0.34402722023993665	2837	-0.0019692657566590128
TRPM8	0.6213740458015267	0.2053019145802651	0.34395682866543525	2208	0.0021113381715580615
MOCOS	0.7290076335877863	0.43313696612665686	0.3438444984038594	3896	0.004663614930599869
DLX5	0.6625954198473283	0.3085419734904271	0.34383454099728983	2963	0.002566762069801345
GLOD5	0.6908396946564885	0.3656848306332842	0.34353408835777655	3388	-0.002759819243109824
KRT23	0.7259541984732825	0.4288659793814433	0.34308347001018147	3863	0.0024076552899613885
ACVR1B	0.650381679389313	0.2833578792341679	0.3427046411611779	2776	-0.0015616320715891464
CCDC87	0.683969465648855	0.35390279823269516	0.34256703934304844	3299	-0.0018706943525171101
KRT8	0.7099236641221374	0.4025036818851252	0.34198239494951926	3663	-0.0045875710392765
PLEKHG4B	0.7290076335877863	0.43564064801178204	0.3416693556291387	3913	0.0021186498992929624
CDKN2A	0.6412213740458015	0.2637702503681885	0.3415901055538888	2631	0.0012236202693489168
RABL3	0.6679389312977099	0.3235640648011782	0.34144871191246573	3072	-0.0017061539654450483
CCDC82	0.6587786259541984	0.3054491899852725	0.3406900703514426	2937	0.0012964976751646355
TRIM15	0.6099236641221374	0.17908689248895435	0.33993476099482356	2015	0.007466423141002812
BCL2L1	0.7	0.3877761413843888	0.3396296641730344	3550	-0.0018888000157034498
CDCA3	0.6809160305343511	0.3525773195876289	0.3393358743510604	3286	0.0013344797626827192
MFAP3	0.6603053435114504	0.3114874815905744	0.33897869548213616	2980	-0.0016371812623601947
VPS39	0.6564885496183206	0.3042709867452135	0.3383963824050603	2926	-0.0017132233963704775
TINAGL1	0.7152671755725191	0.41620029455081003	0.3383844472673078	3763	0.0022154548665432763
TMEM71	0.6763358778625954	0.3452135493372607	0.3382578250381383	3230	0.0022168251666034268
PNPLA7	0.666412213740458	0.32547864506627394	0.33816889022828034	3083	-0.0019701511726806877
NRXN3	0.7274809160305343	0.43755522827687776	0.3377739053961947	3924	-0.0029356025462114834
SERINC1	0.6717557251908397	0.33726067746686306	0.3375109897612635	3170	-0.001963372542699798
SLC28A1	0.6458015267175573	0.28232695139911634	0.33735110442440885	2763	0.0023635968232965272
IL20RB	0.6717557251908397	0.3379970544918999	0.33701374548147056	3175	0.0026507739817816242
HSPA12A	0.6755725190839694	0.34565537555228276	0.3369205898932706	3232	-0.0025925105248864287
MYLK4	0.7015267175572519	0.39410898379970544	0.3368178443350158	3595	0.0023834953218033854
EBF4	0.6740458015267176	0.34403534609720177	0.3359774231915737	3219	-0.0018736267591373344
DNAL1	0.6229007633587786	0.22812960235640647	0.33596224552165704	2365	-0.001156481969646812
ZMYND8	0.7129770992366412	0.4163475699558174	0.33499104502778104	3761	-0.002315392164259023
KRT6C	0.6435114503816793	0.2824742268041237	0.33431529796374504	2761	0.0016032314603276834
GRM4	0.7145038167938931	0.4198821796759941	0.3342146594035773	3787	-0.0019020310101678672
PCBP4	0.6763358778625954	0.35125184094256257	0.33405236391862836	3271	0.0024646726245351417
RAD51AP2	0.6618320610687023	0.3225331369661267	0.33399405261723625	3057	0.00308818958771192
SMO	0.7137404580152672	0.4188512518409426	0.33398907023911867	3779	0.0015914216992845732
DAK	0.6755725190839694	0.3499263622974963	0.33394976951070166	3261	-0.00189333186345259
UEVLD	0.6641221374045801	0.32783505154639175	0.3335823923684027	3096	-0.0016283174501963166
ULBP3	0.6435114503816793	0.28424153166421207	0.3333137384495153	2773	0.0014164180726369759
TIMP3	0.6793893129770993	0.35832106038291606	0.33317585627355756	3323	-0.002669751322815732
USP39	0.6648854961832061	0.3300441826215022	0.3331435605524927	3112	0.0024714379119759973
PAAF1	0.6824427480916031	0.3642120765832106	0.3330776676937648	3367	-0.002390968291109476
RCN1	0.7152671755725191	0.422680412371134	0.3329484014492569	3807	0.0027850412895819112
UBA2	0.632824427480916	0.2605301914580265	0.3325907753553932	2598	0.0018181878328508872
KIAA2013	0.6709923664122137	0.3430044182621502	0.33257872483610634	3208	0.0026814244379138675
GTPBP4	0.6259541984732825	0.24374079528718703	0.3324090832990991	2475	0.0011011426085226375
S100A2	0.6816793893129771	0.3645066273932253	0.3318217084005298	3368	0.002661283654884611
MPV17L	0.6366412213740458	0.2721649484536082	0.33123828558588153	2682	-0.0024769640536142696
FAM110B	0.6572519083969466	0.31958762886597936	0.3298438185672493	3031	-0.002136371287232062
SRP54	0.7076335877862595	0.41354933726067744	0.3297222402145083	3735	-0.003746088827840626
MAN2B2	0.6274809160305344	0.2531664212076583	0.329639063155425	2541	-0.0014898799790154793
TIAM2	0.6862595419847328	0.3759941089837997	0.3295805889745738	3452	0.002704012744906535
COL9A3	0.6740458015267176	0.3541973490427099	0.32888198048691186	3288	0.0024289306168634632
AHNAK	0.6480916030534352	0.30220913107511044	0.3286923670431981	2901	-0.0020674910500160003
RAVER2	0.7183206106870229	0.43313696612665686	0.3283768683123728	3882	0.0021989810698651835
UBXN8	0.6870229007633588	0.37938144329896906	0.3280701866536911	3476	-0.0027749862103049845
CA6	0.583969465648855	0.11413843888070692	0.3279927535800844	1540	0.002617210998569296
NUP93	0.6534351145038167	0.31487481590574373	0.3278312991749401	2994	0.001254191480032364
KIAA0040	0.6297709923664122	0.2630338733431517	0.3274246843002745	2611	-0.0013569000706123873
ARHGEF4	0.6603053435114504	0.3296023564064801	0.3273654333210702	3103	0.0014192313614192177
RIOK2	0.6824427480916031	0.372459499263623	0.3270020258311105	3423	-0.0020279308348746805
HRK	0.600763358778626	0.18512518409425627	0.3266452794650438	2044	0.0019495506376707595
B4GALT2	0.6770992366412214	0.3637702503681885	0.3261345812071902	3357	0.0025707011044609363
C6orf15	0.6419847328244275	0.29381443298969073	0.32581747614659806	2836	0.0028079856032563757
FAHD2A	0.6717557251908397	0.35522827687776143	0.32506862563312744	3292	0.0025367192064007183
NFYC	0.684732824427481	0.3795287187039764	0.32481699252735335	3474	0.002865087379908271
FTMT	0.5748091603053435	0.07746686303387335	0.3244044559026252	1279	0.005832851739762714
DTNB	0.6931297709923664	0.3954344624447717	0.3240604653469447	3593	0.0026367661599308633
FANCL	0.6786259541984733	0.36980854197349045	0.32377482799522955	3400	0.0034026275052818434
SOX11	0.6251908396946565	0.2614138438880707	0.3225263882617731	2594	0.0014530533835203166
CYP4F11	0.6480916030534352	0.3126656848306333	0.3222628954777625	2972	-0.002454254674213354
ACOT4	0.6114503816793894	0.22827687776141384	0.32176123633537146	2351	-0.001153655994874082
RAET1L	0.6030534351145038	0.20500736377025036	0.3216454264033753	2182	0.0017027164899387844
C14orf28	0.6763358778625954	0.36863033873343154	0.3215418930494431	3389	-0.003953020540464329
VPS72	0.6694656488549618	0.3565537555228277	0.32105367441936267	3298	0.0024669593180359824
KLK4	0.6587786259541984	0.3366715758468336	0.3206415280309115	3149	-0.0019395428944011801
SHFM1	0.6374045801526718	0.29337260677466864	0.32021711239383943	2827	0.0019276324212068995
LIN28B	0.5694656488549619	0.06686303387334315	0.3198204599270549	1200	0.007313804198739893
DOCK3	0.6343511450381679	0.28748159057437406	0.31975571029206273	2783	0.0018197765082526365
AMBP	0.6893129770992367	0.39440353460972016	0.3195982322847721	3581	-0.001910537756076833
XPC	0.6549618320610687	0.330780559646539	0.31955922281671406	3104	-0.0019385533128330923
ORMDL2	0.7206106870229008	0.44698085419734906	0.3194878782326252	3979	-0.004676785672235979
TTC30A	0.6549618320610687	0.3312223858615611	0.3192667325609667	3107	-0.001805781341059326
SOX10	0.6618320610687023	0.34565537555228276	0.3185440384102568	3214	0.0018674152124171506
RNASEH1	0.6290076335877862	0.2780559646539028	0.3183354836320943	2712	0.0016103481048315277
PI3	0.6175572519083969	0.2512518409425626	0.3182494718076245	2515	0.0016741325765793013
GPRC5A	0.6549618320610687	0.33313696612665683	0.3179947632567183	3120	-0.003408374566896696
LMO4	0.6366412213740458	0.2963181148748159	0.31750761954967216	2846	0.001464483766563183
AAGAB	0.6557251908396946	0.33578792341678937	0.3172219963891943	3139	-0.0013950681633487561
MFSD4	0.6748091603053435	0.37172312223858617	0.31718932322519994	3408	0.002356225652685752
CCDC150	0.6709923664122137	0.36509572901325477	0.31693586443974253	3358	0.0016827600284196858
CRNKL1	0.6679389312977099	0.35994108983799705	0.3165848277893617	3319	-0.0019012036708802936
LSM14A	0.6450381679389313	0.31605301914580264	0.3161847271868359	2991	0.0019647583167976363
LMLN	0.6679389312977099	0.3605301914580265	0.3161603969903655	3323	-0.002445539548303385
FGF21	0.567175572519084	0.0764359351988218	0.3158456778726323	1262	0.004900320269468549
SAMD11	0.7068702290076336	0.4288659793814433	0.3157394923864999	3838	-0.0029785918539731106
TFDP2	0.6793893129770993	0.38188512518409423	0.31573358975062366	3483	0.0034135420235183373
BHLHE40	0.6137404580152672	0.24771723122238587	0.315313523160305	2486	-0.0013575641791178576
FTCD	0.6244274809160305	0.27393225331369664	0.31487079951762037	2678	0.0029553747005182946
COQ5	0.6679389312977099	0.36273932253313695	0.3145625998313276	3338	-0.0019805074213286407
TMEM201	0.6389312977099236	0.306480117820324	0.31430314057412734	2918	0.0018999674433090783
SPEF2	0.6213740458015267	0.26804123711340205	0.3142596000024747	2634	-0.001281405499273911
HOXC6	0.6419847328244275	0.31354933726067746	0.31383121028304145	2970	-0.0021468500316321098
MAGEB1	0.5694656488549619	0.10309278350515463	0.31366300321496204	1446	0.0037349761818076554
CNIH3	0.6816793893129771	0.388659793814433	0.31363035448623583	3532	-0.002886356764406392
RNF150	0.6870229007633588	0.39808541973490424	0.31352846476778506	3603	0.0030828766680720825
ELAC1	0.7083969465648855	0.43431516936671577	0.3131965675604142	3877	0.0019208163181579103
MIPEP	0.6732824427480916	0.3748159057437408	0.31282228451433636	3427	-0.0019839044186596728
PDZK1	0.6908396946564885	0.406480117820324	0.3120333975298459	3665	-0.001553780662589556
DGCR5	0.6366412213740458	0.3057437407952872	0.311832809717141	2910	0.0016147014818660758
FAM58A	0.6580152671755726	0.34815905743740794	0.31176936256043586	3226	0.002041083930842763
SOX9	0.7030534351145038	0.42783505154639173	0.3112413012946001	3826	0.0019297321746630642
TTC12	0.6633587786259542	0.3614138438880707	0.3094249026261669	3323	-0.0019407884745503558
C2CD2L	0.6893129770992367	0.4083946980854197	0.30836615097313164	3676	-0.0033178340727706367
PATZ1	0.6549618320610687	0.3475699558173785	0.3081701272698972	3218	-0.0016915809456057387
MRPL9	0.6557251908396946	0.3491899852724595	0.3080418800871735	3230	0.002187522894443741
STMN1	0.6351145038167939	0.3101620029455081	0.30716996488728293	2938	0.0012280311313869262
C10orf90	0.6236641221374046	0.2861561119293078	0.307071616846921	2760	0.0027307852132498305
RBKS	0.6412213740458015	0.3228276877761414	0.3069471345382958	3032	-0.0017542995386264839
KBTBD12	0.5969465648854961	0.22238586156111928	0.3068897299063125	2292	0.004237714961500334
PPP6C	0.6595419847328244	0.35802650957290133	0.3068126480683584	3295	-0.0021358595502578223
KLHL28	0.6473282442748092	0.3362297496318115	0.30598341129843637	3131	-0.001895335773899331
ZNF423	0.6458015267175573	0.33460972017673046	0.305095947073978	3118	-0.002214494584616443
RDH10	0.616793893129771	0.2745213549337261	0.3050727322875305	2672	0.0015006689613556265
XPNPEP1	0.6709923664122137	0.3811487481590574	0.3049563875602459	3467	0.001877441658718756
KLHDC3	0.6	0.23519882179675994	0.3046815142254159	2383	0.0016712687877557194
MTIF2	0.6396946564885496	0.3240058910162003	0.30422943612680164	3038	0.00217675330868173
HAO1	0.5587786259541985	0.09086892488954344	0.30397639131268056	1349	0.00511271604767974
KLHDC7A	0.6320610687022901	0.30913107511045657	0.3039391729701343	2927	-0.0017045979654190502
TSPAN13	0.6183206106870229	0.27997054491899853	0.303936871578132	2711	-0.0012478538419096736
MALL	0.6374045801526718	0.3204712812960236	0.3035827566640887	3011	0.001956770962228541
PLA2G16	0.6687022900763359	0.37908689248895433	0.30345588069640406	3450	-0.0028904641208427092
C16orf80	0.6526717557251909	0.3508100147275405	0.30291275428826603	3237	0.0014393456263072618
RAD51AP1	0.648854961832061	0.34374079528718704	0.30285502714941753	3184	0.0013472533810670578
LRRC8B	0.6519083969465649	0.35125184094256257	0.3016067022439007	3239	0.0017604929845497688
TPI1	0.6404580152671756	0.33019145802650957	0.30116007036629755	3081	0.0021483537472098057
MRPL15	0.6312977099236641	0.31237113402061856	0.30096107318553544	2948	0.0016914313067825416
CTTNBP2	0.6702290076335878	0.385419734904271	0.30065855061982544	3495	-0.002510539591695231
ABHD15	0.6412213740458015	0.33269513991163474	0.3004787944123634	3099	-0.0016840902276281922
MAP1A	0.6534351145038167	0.3574374079528719	0.2992159482625483	3283	-0.0022508854267835024
CLDN6	0.5748091603053435	0.17746686303387335	0.2989110832958505	1958	0.0031083705128548906
BAG2	0.6419847328244275	0.33681885125184097	0.29869745862104174	3128	0.0019803985190369683
SLPI	0.6709923664122137	0.3895434462444772	0.2984866592714386	3524	0.0020987801665026972
TUBB	0.6366412213740458	0.327540500736377	0.29802926513000016	3058	0.001306815232897772
GPR37	0.7076335877862595	0.4503681885125184	0.29791378933920654	3985	0.002710483720230963
HIST1H1A	0.5717557251908397	0.17304860088365243	0.2969587910207134	1924	0.0028919076810330845
PSAPL1	0.5534351145038168	0.09734904270986745	0.2968135898493252	1386	0.0047555731406780325
DOLK	0.6687022900763359	0.38836524300441827	0.2963351907794552	3513	-0.0022384799673213556
ZNF136	0.6419847328244275	0.3407952871870398	0.2960029694107546	3155	-0.002215880438455152
CPT1A	0.6793893129770993	0.4073637702503682	0.29562459727490015	3656	-0.0035138409470382936
FAM19A4	0.5793893129770993	0.2008836524300442	0.2953377341784403	2123	0.002117155432857466
CNIH	0.6885496183206107	0.42297496318114874	0.29519275741136447	3774	-0.003640653772827039
C6orf106	0.6320610687022901	0.3232695139911635	0.29499801589299796	3023	0.0017029394211908835
AHSG	0.5625954198473282	0.14683357879234168	0.29495350657222463	1734	0.005036725720139327
CALCB	0.5633587786259542	0.15257731958762888	0.2940932750023814	1774	0.0022854584333135176
MED7	0.6244274809160305	0.3101620029455081	0.29370921085197027	2924	-0.0013034802377837325
IL13RA1	0.6511450381679389	0.3624447717231222	0.29262364818130043	3314	-0.0019895793640990617
SYNM	0.6229007633587786	0.30913107511045657	0.2924433393940024	2915	0.0020358666119080363
EIF3B	0.6351145038167939	0.33313696612665683	0.292390194758379	3094	0.001836506775259615
FASN	0.6900763358778625	0.429160530191458	0.29202658866440323	3818	-0.0020925045949175347
MBD6	0.6480916030534352	0.35876288659793815	0.29131191714828636	3285	-0.0016299377397658624
THAP6	0.6389312977099236	0.3422680412371134	0.2910857911409967	3161	-0.0014867987878433794
SEPP1	0.6320610687022901	0.3293078055964654	0.29105756374232156	3064	-0.0021516376395074093
AGBL5	0.6526717557251909	0.36774668630338736	0.2907427954342812	3352	0.003265445603838342
ACER2	0.6213740458015267	0.30883652430044184	0.29072570605378034	2911	-0.001230820056651327
SFTPA2	0.716030534351145	0.47128129602356406	0.29059366614153614	4138	-0.0026624376024947617
HIF1AN	0.6351145038167939	0.33593519882179673	0.29051797515101224	3113	-0.0019398421032083561
CHMP4C	0.6595419847328244	0.3801178203240059	0.29050607229744	3445	0.0023252895111947
MCM3	0.6244274809160305	0.3153166421207658	0.29048509412482454	2959	0.002093459090645738
ASB12	0.6450381679389313	0.354639175257732	0.29030529347052864	3253	0.0022747668753014074
TP53TG1	0.6068702290076335	0.2833578792341679	0.28799978713169233	2719	-0.0015578834925900936
ADAMTS3	0.6412213740458015	0.35125184094256257	0.2877869947676464	3225	0.001903869678548558
TPPP	0.6763358778625954	0.4136966126656848	0.28628533235310594	3695	-0.003426588873533721
TMPRSS5	0.6137404580152672	0.30088365243004417	0.2861463775051464	2847	0.0021863421023719637
PLEKHA6	0.6175572519083969	0.309720176730486	0.28545037151068775	2912	-0.0024904739552703303
NCK1	0.5938931297709924	0.25964653902798235	0.2852927243599752	2541	0.001622522119894319
TRIM10	0.5709923664122137	0.20338733431516937	0.2846658747411893	2129	0.0046413664382609745
POLM	0.650381679389313	0.3720176730486009	0.28459917982476746	3378	-0.002512240697379671
COL11A2	0.5732824427480916	0.2101620029455081	0.28448469168115115	2178	0.0016633832436349
CXCL3	0.6152671755725191	0.3070692194403535	0.2842621918092771	2891	0.0018422339583439487
HIST1H2AH	0.6022900763358778	0.2808541973490427	0.28387425588410253	2696	0.002091297231096808
ENPP6	0.6748091603053435	0.41413843888070695	0.2838567562734538	3696	0.0033880590584940036
CCNH	0.6213740458015267	0.3204712812960236	0.28340386266024264	2990	-0.001147069107479531
TTK	0.6244274809160305	0.32665684830633285	0.28320498237771313	3036	0.001039531534130076
C5orf34	0.6381679389312978	0.3528718703976436	0.2827397613618892	3232	0.0019617769845495106
DCAF11	0.6396946564885496	0.3558173784977909	0.2826032466989633	3254	-0.0016439912436826405
IMPA2	0.5885496183206107	0.2540500736377025	0.2818492133100145	2496	0.001188193486625158
TLX1NB	0.5709923664122137	0.21192930780559646	0.2811182509940605	2187	0.0037195327198940977
SURF1	0.648854961832061	0.37422680412371134	0.2809670605694388	3391	-0.0017279736046415465
CENPL	0.6465648854961832	0.37025036818851254	0.28096081601296335	3361	0.0017724882455123197
YES1	0.6190839694656488	0.3204712812960236	0.2805631191138293	2987	0.0016709754529135195
CNTNAP2	0.6366412213740458	0.35360824742268043	0.2802732521072972	3235	-0.002569813448212765
TEX261	0.6381679389312978	0.35640648011782033	0.2802327392098463	3256	0.00207660611910594
ZNF280A	0.5450381679389313	0.12989690721649486	0.28019339800581605	1596	0.002379246114586955
TAF9B	0.6022900763358778	0.2876288659793814	0.2800229715080926	2742	-0.0017411348748594495
GLIPR2	0.6190839694656488	0.32135493372606777	0.279995967819259	2993	0.0015258503665410658
HRC	0.6358778625954199	0.3537555228276878	0.2791976862078289	3235	-0.0014854591206580284
ZNF175	0.5977099236641221	0.2796759941089838	0.2790384911657223	2682	-0.0026982291032666156
CCNO	0.6343511450381679	0.3516936671575847	0.27871293969248473	3219	-0.002821392186378019
ABLIM3	0.5885496183206107	0.26126656848306334	0.2781304334184213	2545	-0.0010840234165398967
LTBR	0.6396946564885496	0.36229749631811486	0.27794977770162904	3298	0.002549366886962737
USP30	0.6137404580152672	0.3142857142857143	0.27790183960070836	2938	-0.001226152601439882
PLEKHB1	0.6297709923664122	0.3452135493372607	0.27743910818014633	3169	0.0018617633379186913
EGFR	0.6229007633587786	0.3325478645066274	0.2774172788050309	3074	0.001655318683231635
PPP2R4	0.6458015267175573	0.37378497790868925	0.27734440220052853	3384	-0.0022709604235215592
C3orf55	0.6557251908396946	0.3907216494845361	0.2773121185258372	3512	0.002037124659255365
FGD1	0.666412213740458	0.40868924889543445	0.2770783364597435	3648	0.003044919264074823
KLK9	0.5396946564885496	0.12076583210603829	0.27668593603802977	1527	0.003605345010838535
ACSM5	0.6412213740458015	0.3668630338733431	0.27657636491043197	3331	-0.0019069642688739493
STON2	0.6091603053435114	0.30751104565537557	0.27651323440613756	2886	-0.0015480171623500059
RNF208	0.6427480916030535	0.37025036818851254	0.2760397741156381	3356	-0.0024915831982210432
UHRF1BP1L	0.6396946564885496	0.3653902798232695	0.2756991969506763	3319	-0.00242711236680757
CHCHD5	0.6190839694656488	0.3300441826215022	0.2743357987670489	3052	-0.0013520627926579347
TMEM127	0.6297709923664122	0.34977908689248893	0.2742660931988323	3200	-0.0021532831583020383
ZNF280C	0.6290076335877862	0.3487481590574374	0.2740253246657551	3192	0.0016382261248014812
PAK1IP1	0.5633587786259542	0.20839469808541974	0.2739447632648136	2153	0.001141019663296051
SLC26A1	0.5908396946564886	0.27422680412371137	0.2738912046818683	2636	-0.0014641683325734623
GMPS	0.5946564885496183	0.2832106038291605	0.27340809325288457	2702	0.001382979253336415
ZEB1	0.616793893129771	0.32827687776141384	0.27266899812939704	3037	-0.002161516879039517
GCSH	0.6786259541984733	0.43402061855670104	0.2721592883794469	3836	0.002826626081102045
CHAF1B	0.6297709923664122	0.35316642120765834	0.27188498175755044	3223	0.001875714938877654
C4orf32	0.5946564885496183	0.28674521354933724	0.27139352188070726	2726	-0.0010744514623609656
TRIM62	0.6091603053435114	0.31620029455081	0.27109365133218105	2945	-0.0016791033669749527
EIF5AL1	0.6366412213740458	0.36671575846833576	0.27083159724363	3324	0.0019037617003860815
CTU2	0.6206106870229008	0.33814432989690724	0.27081603700560847	3109	0.0014008689492275288
TTC22	0.7038167938931298	0.4746686303387334	0.2700477707383552	4145	0.0017202772898999876
THNSL1	0.6763358778625954	0.43402061855670104	0.2690563223518262	3833	0.002889682500713008
PPP3CB	0.6374045801526718	0.37054491899852726	0.2689810618039786	3351	-0.0024408582729206923
NDRG2	0.6435114503816793	0.3812960235640648	0.2687203291865647	3432	0.00295262626196507
KIRREL2	0.582442748091603	0.2658321060382916	0.268572846203745	2568	0.003140086180185235
SLC5A6	0.6244274809160305	0.34845360824742266	0.26848976182249135	3184	0.0016572992651435442
NOL4	0.5809160305343511	0.26288659793814434	0.26835407115629567	2546	0.0022580764686270316
ANKRA2	0.5641221374045802	0.22356406480117821	0.2682528948394866	2257	-0.0011325713457020093
FRMD3	0.6442748091603053	0.3842415316642121	0.26744847506288816	3453	0.0033876187075300287
C1orf61	0.6022900763358778	0.3089837997054492	0.2672823475722604	2887	0.0026158556619997496
CDH19	0.5541984732824428	0.20117820324005892	0.26666327832969194	2092	0.0031038107741588835
NDUFA9	0.6022900763358778	0.311340206185567	0.2658206120650062	2903	0.0018869486390319344
HDAC2	0.5961832061068703	0.3002945508100147	0.2652575979976784	2820	0.001316009753179892
TOP1MT	0.6251908396946565	0.354639175257732	0.26509464141062533	3227	0.002266401762197066
OLFM2	0.666412213740458	0.4231222385861561	0.2650728098362979	3746	0.0021779316122757684
SPHKAP	0.5755725190839694	0.25802650957290135	0.26470604508229184	2506	0.002515704850920873
CPSF3	0.601526717557252	0.3125184094256259	0.2641666357052788	2910	0.001579733014553551
STIL	0.6152671755725191	0.33843888070692196	0.2640128213628309	3104	0.0012273991225682389
SEH1L	0.5977099236641221	0.3054491899852725	0.26395794518391164	2857	0.0014305172215018246
TCOF1	0.6183206106870229	0.3447717231222386	0.26345283653569546	3151	0.0015465560450356969
ITGBL1	0.6099236641221374	0.3296023564064801	0.2633691627074695	3037	-0.0018882818410523635
CACNG4	0.5694656488549619	0.24771723122238587	0.26292729858131775	2428	-0.0018024474395405142
ABAT	0.5648854961832062	0.2382916053019146	0.26231273464078353	2358	-0.0009567569215635622
NT5DC2	0.5763358778625954	0.2649484536082474	0.2619653610422469	2554	0.0013729692707777712
MPZ	0.5770992366412214	0.26686303387334315	0.26182765008379544	2568	0.0020244086251574624
GPC2	0.6038167938931298	0.3220913107511046	0.2608519081260138	2978	0.0018136740126789733
RNF220	0.650381679389313	0.40353460972017674	0.2601561476432478	3592	0.0021992996024514195
TANC2	0.6083969465648855	0.33181148748159056	0.2600479813647304	3050	-0.0018207110768632354
ELAVL1	0.6114503816793894	0.3375552282768778	0.25992803711881585	3093	0.002182293007272254
DNER	0.5519083969465649	0.21281296023564064	0.2593135225758707	2168	0.00197191283210834
HTRA1	0.6198473282442748	0.3544918998527246	0.2585462032703716	3219	-0.0022431655328772515
TFAP2B	0.6312977099236641	0.37422680412371134	0.2584910976302161	3368	-0.0023726646170392253
JMJD4	0.632824427480916	0.37731958762886597	0.2580966848081317	3391	0.002121224269169178
SYCE1L	0.6259541984732825	0.3668630338733431	0.2572301729635758	3311	0.0024781382531364267
MIIP	0.6061068702290077	0.33225331369661265	0.2569732736764235	3050	0.001636821895000911
NRIP1	0.6137404580152672	0.3462444771723122	0.25679211183246214	3155	-0.0014217067888545108
FUT8	0.5679389312977099	0.25920471281296026	0.2553675465391356	2504	-0.0010432868041873574
WRNIP1	0.6106870229007634	0.3438880706921944	0.2546796347749978	3135	0.0020758619075904915
CUL1	0.616793893129771	0.35478645066273934	0.25456128102831493	3217	0.0019405482464233434
C1orf51	0.6931297709923664	0.4754050073637702	0.25441895840938383	4136	0.003428097994906656
ANKS1A	0.6625954198473283	0.4297496318114875	0.25434794436054814	3786	0.0028228750280724427
CRIPT	0.632824427480916	0.38262150220913105	0.25406754206377713	3427	0.00270922663776254
PDE9A	0.5916030534351145	0.3101620029455081	0.2537937047625816	2881	0.001729365902719279
WDR43	0.5694656488549619	0.26597938144329897	0.25354609387284277	2552	0.001252532929429628
APBA1	0.6221374045801527	0.3653902798232695	0.2535448935884014	3296	0.001964863803360033
ERI3	0.6038167938931298	0.3351988217967599	0.2522364704534424	3067	0.0019533270046785955
BTNL9	0.6618320610687023	0.4310751104565538	0.25219592620331643	3794	-0.0031393008372199863
AMTN	0.5473282442748092	0.21782032400589102	0.25212251343091385	2196	0.004379834850054101
BDKRB2	0.6419847328244275	0.4013254786450663	0.25108225736996	3566	-0.002761021734517394
MGAT4A	0.649618320610687	0.41458026509572904	0.2501271662662044	3666	-0.0025216942558546345
ERRFI1	0.6114503816793894	0.3521354933726068	0.2498721635631017	3192	0.002167612574734115
DSG1	0.5885496183206107	0.3108983799705449	0.2497328505570272	2882	0.003018876337727921
MYRIP	0.5641221374045802	0.2621502209131075	0.24951104758512094	2519	-0.0014627676579549028
NDOR1	0.6259541984732825	0.37776141384388806	0.24911497279699624	3385	-0.00260972588495973
TULP3	0.6038167938931298	0.34094256259204714	0.2483528896005464	3106	0.0017058880766773967
CHD1L	0.6190839694656488	0.36759941089838	0.24813563435650837	3307	0.0016325275250850771
SERPINB7	0.6213740458015267	0.37172312223858617	0.2479276251889549	3338	0.003755645956525562
BLM	0.6022900763358778	0.3394698085419735	0.2475135851411534	3094	0.001420299628581608
SLC16A1	0.5679389312977099	0.27422680412371137	0.24735428958368047	2606	0.0013002335112241644
LRRN4	0.5633587786259542	0.2665684830633284	0.24631435729224282	2548	0.001979245538902931
CDYL2	0.566412213740458	0.27349042709867455	0.24602578215975088	2599	-0.0013797811047672882
HTR6	0.5557251908396946	0.2511045655375552	0.24577698490001065	2433	0.0029870314305013466
EFHD1	0.5816793893129771	0.30471281296023567	0.24550101356937845	2831	-0.003149286200215988
NQO1	0.6274809160305344	0.385419734904271	0.24518392792883995	3439	-0.0029715901432930416
TIPRL	0.6236641221374046	0.37938144329896906	0.24502665772181068	3393	0.0023952528133480548
CENPF	0.6290076335877862	0.388659793814433	0.24459416778382917	3463	0.0015218553504518467
ZNF280B	0.5549618320610687	0.25228276877761413	0.24433603962247877	2440	0.0011668083896384037
TMEFF1	0.600763358778626	0.34167893961708395	0.24417211547312115	3107	0.0014281945324837
SLC25A46	0.5954198473282443	0.3325478645066274	0.2439367124044715	3038	-0.001800399385569589
ABCB4	0.6190839694656488	0.3736377025036819	0.24365982851711449	3348	-0.0031296903893794715
MICALCL	0.6076335877862595	0.354639175257732	0.24344963237851766	3204	-0.0014782660223627512
ZNF883	0.5885496183206107	0.3209131075110457	0.24340543065294057	2950	0.0014179304314995717
SEMA3C	0.5763358778625954	0.298379970544919	0.2431324372892618	2781	-0.001242842547562342
OSBPL5	0.5969465648854961	0.33652430044182624	0.24309659654073332	3067	-0.002567530109955076
PXT1	0.6076335877862595	0.3553755522827688	0.24292679384571905	3209	0.0025947426435140846
TOM1L1	0.5854961832061069	0.31620029455081	0.24282315427490003	2914	-0.001724441268167115
IFT46	0.6129770992366412	0.3646539027982327	0.2427684553625842	3279	-0.0016080219917646622
CMAS	0.5938931297709924	0.3319587628865979	0.24251242933198427	3032	0.002065829559338298
SPEG	0.6320610687022901	0.39690721649484534	0.241965856063395	3523	0.0018342969335499184
SLC9A1	0.6137404580152672	0.36759941089838	0.24154802291195396	3300	-0.0014982861594115217
JAM3	0.6145038167938931	0.3696612665684831	0.24096548885324742	3315	-0.0022789499113540735
TMEM200C	0.6305343511450382	0.39646539027982325	0.24038876228416178	3518	0.0023125549384155134
KRT83	0.5320610687022901	0.20692194403534608	0.24027228990525618	2102	0.0014648074244664794
CHCHD3	0.5916030534351145	0.33136966126656847	0.2401883204258307	3025	0.0018180851982620943
MRPL37	0.5648854961832062	0.2810014727540501	0.24013379610820187	2648	0.0011378941514035242
BAZ2A	0.5954198473282443	0.3382916053019146	0.24008358437464333	3077	-0.0016895970711018511
TEX15	0.5099236641221374	0.14138438880706922	0.24003259783339786	1628	0.00241717285843666
PCBP2	0.6190839694656488	0.37938144329896906	0.23933468172973552	3387	-0.002517485788660431
DCHS2	0.5770992366412214	0.3073637702503682	0.23857104166935936	2843	0.0016737351423960968
MMP20	0.516793893129771	0.17083946980854198	0.2378898035317614	1837	0.0022050452356253015
DHX29	0.5900763358778626	0.3325478645066274	0.2376019999751259	3031	-0.0015908318587900022
POLR3G	0.5564885496183206	0.2686303387334315	0.23751724696826396	2553	0.0012767192261552232
ABHD4	0.6061068702290077	0.36082474226804123	0.23717104350600474	3244	-0.0018760665072765138
SH3GL3	0.5137404580152671	0.1642120765832106	0.23696365210596623	1788	0.0014923985084707024
ZNF350	0.6458015267175573	0.4244477172312224	0.23690374724793217	3728	-0.002623949227806538
WNK3	0.5694656488549619	0.29572901325478645	0.23683547594515308	2754	0.0018881759724731734
ARHGEF9	0.567175572519084	0.291899852724595	0.23648260604171045	2725	0.0017911895333116421
RFX4	0.5282442748091603	0.20765832106038293	0.23592003556303853	2102	0.0029363784762209194
SCARB1	0.6160305343511451	0.37908689248895433	0.23578674719602533	3381	0.001924588111228627
ATP5J2	0.6022900763358778	0.3577319587628866	0.23478118173234597	3218	0.0019122844232074103
ANTXRL	0.5251908396946565	0.20382916053019146	0.23427909141673584	2072	0.002556086940663745
GLDC	0.5732824427480916	0.3082474226804124	0.2336362855741021	2844	0.002276277340890473
MTMR2	0.5572519083969466	0.27746686303387336	0.23354182933018072	2614	0.0013350838354001366
RAX	0.5419847328244275	0.24565537555228276	0.23340088707703296	2378	0.005548482572652084
GPBP1	0.5870229007633587	0.33431516936671574	0.23282925355193226	3039	-0.001669498332837158
ZNF286B	0.6114503816793894	0.37584683357879234	0.2326107269446665	3353	0.001669204048704072
YIPF4	0.6053435114503817	0.3658321060382916	0.23260763704666654	3277	0.001831039642803202
PNMA3	0.5251908396946565	0.20868924889543447	0.23227421549463778	2105	0.00130418917796167
KIRREL3	0.5305343511450382	0.2219440353460972	0.23220754291917708	2202	0.001781260872863747
PSORS1C3	0.5290076335877862	0.21885125184094256	0.23195320596180183	2179	0.002513917660689007
SSC5D	0.5977099236641221	0.3541973490427099	0.23180139077768744	3188	-0.001864666693047385
CCDC19	0.5748091603053435	0.3141384388807069	0.2317226119885264	2886	-0.0017923543145429682
MYO3B	0.5809160305343511	0.3251840942562592	0.23171873937452353	2969	0.0027624162584561907
PPFIA2	0.6541984732824427	0.44329896907216493	0.23146166646463473	3867	-0.003523061144238127
SOX30	0.6068702290076335	0.37010309278350517	0.23131517556786174	3308	0.002601635333067854
ORAI1	0.6099236641221374	0.3751104565537555	0.23129902144020695	3346	0.002070300944975851
C7orf60	0.6366412213740458	0.4172312223858616	0.2312301518190365	3667	0.003570318157824318
ZBTB8B	0.5328244274809161	0.23019145802650956	0.2309137631719957	2261	0.0016114201143925086
RBM11	0.566412213740458	0.3002945508100147	0.2306459786281778	2781	-0.002054781524759806
KDM1A	0.5870229007633587	0.33770250368188515	0.23055290502761444	3062	0.0019217997183186724
DGUOK	0.5793893129770993	0.3248895434462445	0.2301387605513659	2965	0.001934585794199977
TRIM43	0.4847328244274809	0.07511045655375552	0.2293243303937294	1145	0.004423050663430838
DND1	0.6045801526717557	0.3696612665684831	0.2288677090035883	3302	-0.002480991226588834
PDX1	0.4847328244274809	0.07820324005891016	0.22885016432173147	1166	0.004209741332639936
TPSB2	0.5801526717557252	0.32901325478645066	0.2283274007201323	2994	-0.0013196715124151623
TOR2A	0.6114503816793894	0.38173784977908687	0.22814778330191024	3393	-0.0019663181138109367
CCDC74B	0.5618320610687023	0.2972017673048601	0.22732637435557382	2754	-0.001403613224420544
ZNF146	0.5748091603053435	0.32106038291605304	0.22732580129273144	2933	0.0017230948245747506
PALM	0.5358778625954198	0.2446244477172312	0.22732396319887524	2363	-0.001385767828257805
MYO1H	0.5755725190839694	0.32297496318114877	0.22697089788280198	2947	0.002032376101047123
IFFO2	0.5610687022900763	0.29646539027982327	0.22690636105570236	2748	0.0016643372156058833
CCDC40	0.5404580152671755	0.2561119293078056	0.2265015459327681	2447	-0.001383793590620636
ACSS3	0.5816793893129771	0.3353460972017673	0.2258939070430609	3039	-0.0021893432631156185
RSAD1	0.6259541984732825	0.4073637702503682	0.22587341727373478	3586	-0.002026594975290847
PARD3	0.6549618320610687	0.4508100147275405	0.22574533207814632	3919	0.003904533241346558
DMRTA2	0.5022900763358779	0.1653902798232695	0.22494137612548262	1781	0.0025327706976653657
FAM151B	0.533587786259542	0.24491899852724594	0.2247306098057695	2362	-0.001056051659883334
OGN	0.5770992366412214	0.3293078055964654	0.22459989810512107	2992	-0.0014780875261030022
CYP24A1	0.5526717557251909	0.2852724594992636	0.22406569342760607	2661	0.003240921959908169
ENTPD8	0.5732824427480916	0.32385861561119295	0.22376835625762048	2950	-0.0014092099039358273
ATG9A	0.5992366412213741	0.3683357879234168	0.22341329951710953	3286	0.0016214760990193532
LYN	0.6190839694656488	0.401620029455081	0.22196631318984425	3538	0.0015590118467226175
KCNN4	0.5381679389312977	0.2606774668630339	0.22167198876343278	2475	0.001144199545437197
C11orf52	0.5946564885496183	0.3637702503681885	0.22128754432122774	3249	-0.0024656707142852725
EID1	0.5755725190839694	0.3316642120765832	0.22128257515228564	3006	-0.0014864581276514863
COL22A1	0.6022900763358778	0.37628865979381443	0.22116018056325254	3344	0.003137405274653176
CAGE1	0.5503816793893129	0.2864506627393225	0.22086601082360335	2666	0.00196467883019552
SLC1A4	0.6160305343511451	0.39837997054491897	0.22078701832158684	3512	-0.0016131919392985566
MAGOHB	0.5709923664122137	0.32459499263622976	0.2206703732565057	2952	0.0018610179694929254
BANP	0.6175572519083969	0.40117820324005893	0.2204330086297292	3533	0.0020206434659574223
PGLYRP3	0.48244274809160304	0.11134020618556702	0.2203543636727334	1388	0.004821079232645342
WIPI2	0.6091603053435114	0.38836524300441827	0.2202487156323192	3435	0.0023831435299430095
LRRC42	0.6129770992366412	0.39440353460972016	0.22018677607592638	3481	0.00205963851460192
CISD3	0.5900763358778626	0.3581737849779087	0.2199016219176429	3205	-0.0017923692281564322
ANXA8L2	0.6274809160305344	0.4170839469808542	0.2197732811533905	3654	0.0017249548993194831
SERPINB12	0.47022900763358777	0.03799705449189985	0.21967154347000833	874	0.0033816080932269474
VAX1	0.47938931297709925	0.10279823269513991	0.21924663675141107	1326	0.005680495510330119
WNT10A	0.600763358778626	0.37731958762886597	0.2185465420425586	3349	0.0015965440961576173
LCTL	0.5351145038167939	0.2605301914580265	0.2184715515339376	2470	0.002323371239052922
CPNE8	0.6297709923664122	0.4228276877761414	0.2178282492760575	3696	0.001946832616381524
SORD	0.600763358778626	0.3783505154639175	0.21776750069916398	3356	-0.001448830435390055
S1PR2	0.6083969465648855	0.39042709867452136	0.21771352521007173	3448	0.0017744046937386271
ITGA6	0.6366412213740458	0.4332842415316642	0.2175768107929672	3776	0.0038214815879610642
THRSP	0.6122137404580152	0.39690721649484534	0.21727032549990802	3497	-0.0023940566438253007
ALDH4A1	0.600763358778626	0.3807069219440353	0.21597885283487425	3372	-0.0017656973778590313
GPR12	0.516793893129771	0.22754050073637702	0.21530124850086396	2222	0.0014418431774827025
NEK5	0.5297709923664122	0.2564064801178203	0.21491302130648302	2435	-0.0010208973399136174
BLVRB	0.5977099236641221	0.37731958762886597	0.21488708163815323	3345	-0.0020744479281841347
KIF5C	0.5641221374045802	0.32179675994108986	0.2146806312013286	2924	-0.0012540798176676302
MCF2L	0.5977099236641221	0.3776141384388807	0.21466471529763254	3347	-0.002503186862551671
MET	0.5977099236641221	0.3780559646539028	0.2143308404361777	3350	0.0016664509914902145
CRHR1	0.5648854961832062	0.3237113402061856	0.2143065920200622	2938	0.0019927798174504364
NOTCH1	0.5549618320610687	0.3073637702503682	0.21351014778205674	2814	0.0013696494918540802
SIM2	0.5984732824427481	0.3804123711340206	0.21345669768598952	3367	0.0017687882305532352
CD22	0.600763358778626	0.3842415316642121	0.21327505859531637	3396	-0.0020081863860711966
TRAPPC6B	0.5954198473282443	0.3759941089837997	0.21315322460186825	3333	-0.0024286823527823074
ZNF232	0.5862595419847328	0.36200294550810014	0.21265411801160822	3226	0.001544479178840624
ETV4	0.5992366412213741	0.3833578792341679	0.21212128861135493	3388	0.0015569354986565034
POLD1	0.5740458015267176	0.3431516936671576	0.21177549738381288	3082	0.0012613259050228013
FDXACB1	0.6022900763358778	0.38969072164948454	0.2108944775129815	3435	-0.0016924744324766528
C12orf10	0.582442748091603	0.3590574374079529	0.21031731144653254	3201	-0.0014551641357126114
SPARCL1	0.5893129770992367	0.3706921944035346	0.20987708198585756	3289	-0.0016360952827254131
SCEL	0.4770992366412214	0.1337260677466863	0.20974102040864484	1533	0.0014055866506948573
PEX12	0.5618320610687023	0.32592047128129603	0.20943111124448394	2949	-0.0011265426753329782
GPR137B	0.6038167938931298	0.3939617083946981	0.20938889290610926	3466	-0.0026457422030609196
DAZAP1	0.5809160305343511	0.3581737849779087	0.209174974286386	3193	0.0014854353860141967
EMP2	0.5534351145038168	0.3122238586156112	0.20880668807703162	2845	-0.002008255357277355
S100A1	0.6229007633587786	0.4235640648011782	0.20859884400205247	3692	0.0022584684412081894
MAGED2	0.5251908396946565	0.259499263622975	0.20848555027831212	2450	-0.0009567352281412049
C2orf81	0.5458015267175572	0.3011782032400589	0.2071909964603061	2760	-0.0010935121239821803
CEACAM6	0.6099236641221374	0.40633284241531664	0.20690049723086332	3558	-0.0017999825153381557
SLC39A12	0.4954198473282443	0.19705449189985272	0.20661035234883177	1987	0.001852783578125693
SKP1	0.5717557251908397	0.3478645066273932	0.20589489431738334	3111	-0.0010887195684192567
TRIT1	0.5442748091603054	0.30058910162002944	0.20588125987375044	2754	0.0012074024126792317
SERPINB4	0.47480916030534354	0.13991163475699558	0.20586847316949047	1572	0.0021951667823703236
NCEH1	0.6038167938931298	0.3985272459499264	0.2057707548229453	3497	-0.0018979700304121352
PROK2	0.5290076335877862	0.2726067746686303	0.2055346227989161	2544	0.002956508738320936
VPS54	0.5977099236641221	0.3898379970544919	0.20528348889911266	3430	0.0019805235132806776
RARRES3	0.5603053435114503	0.33033873343151693	0.20481839916234557	2977	-0.0017071562360809565
RFC2	0.5648854961832062	0.33814432989690724	0.2047540359567186	3036	0.0021638172809038325
KCNS3	0.6099236641221374	0.40913107511045654	0.20461863943513584	3577	-0.0034505965617173213
TPPP2	0.4816793893129771	0.16612665684830633	0.20441696797332762	1759	0.0030155614162209994
KCNA7	0.5389312977099237	0.2942562592047128	0.20386019757015122	2704	0.004260461210014381
PLCG2	0.5404580152671755	0.2972017673048601	0.2037659757774023	2726	0.0013084922405423082
FANCA	0.5984732824427481	0.393519882179676	0.20331237212709127	3456	0.0012134187072294442
DSG2	0.6290076335877862	0.4385861561119293	0.20329278677866908	3802	0.0024428617144595308
KERA	0.5854961832061069	0.374079528718704	0.20287028674251137	3307	-0.0014242271070957796
RHOBTB2	0.567175572519084	0.34565537555228276	0.2022104914141611	3090	-0.002128154705454546
KRT6A	0.5442748091603054	0.30721649484536084	0.20185309318141717	2799	0.0013427492490758592
CEP120	0.5511450381679389	0.3198821796759941	0.20143624422287387	2894	-0.0011997207622482377
PFDN2	0.549618320610687	0.3173784977908689	0.2013511874909234	2875	0.0015054099393626284
HSDL2	0.5503816793893129	0.3198821796759941	0.2005953841331355	2893	-0.0014228136788647554
MTMR10	0.5687022900763359	0.3511045655375552	0.2001478787967535	3129	-0.001639535000754209
ALPP	0.4633587786259542	0.12459499263622975	0.1991774455397139	1453	0.003179759878509804
GABRA5	0.500763358778626	0.2272459499263623	0.19912321973731614	2199	0.002931354436516841
ABI1	0.5572519083969466	0.3341678939617084	0.1988615080572354	2999	0.0016429526021665094
PODXL	0.6030534351145038	0.4060382916053019	0.1988063513536509	3547	0.002688949543658445
MRPS36	0.5480916030534351	0.3198821796759941	0.19807979646341928	2890	-0.0012978464248133755
LMTK3	0.5511450381679389	0.3256259204712813	0.19772861301436964	2933	-0.0019490927200611966
C1orf94	0.46564885496183206	0.14050073637702504	0.197088399204779	1564	0.007445560983604875
HSD17B4	0.5068702290076336	0.24565537555228276	0.1965708655165178	2332	-0.0014360784639049122
MOCS2	0.5778625954198473	0.370839469808542	0.1964032668174816	3275	-0.0017659210909886786
DLG2	0.6083969465648855	0.41693667157584685	0.1963106564847306	3628	-0.002884006613554947
NDUFS4	0.5625954198473282	0.3478645066273932	0.19550389146207178	3099	-0.0014735670172808424
SLCO1A2	0.5206106870229008	0.27511045655375554	0.19534972413724097	2550	0.0034186600665946114
SAA4	0.5580152671755725	0.34212076583210604	0.1943344199874788	3054	0.0021360348083479825
RRP1	0.5145038167938931	0.2665684830633284	0.19365542133279992	2484	0.0011560094486385035
ULK1	0.5916030534351145	0.39558173784977907	0.19350926151349968	3461	-0.0023697893649821636
IL1A	0.5778625954198473	0.37496318114874816	0.1933277919681732	3303	0.003595011049468031
ARRB1	0.5763358778625954	0.37304860088365244	0.19299778549039792	3288	-0.001674521713316579
ANXA8	0.6022900763358778	0.41222385861561117	0.19282482644073418	3588	0.001409340908096391
KCNB2	0.5572519083969466	0.34329896907216495	0.1926755072460277	3061	0.0033920213490207705
TP53I11	0.5580152671755725	0.3446244477172312	0.1926150284366189	3071	-0.002140625163874495
STK39	0.5549618320610687	0.33976435935198823	0.19254281515871088	3034	-0.0016382073680409927
PLSCR2	0.5534351145038168	0.3378497790868925	0.19214795273679072	3019	0.00214858939427411
POM121L2	0.5030534351145038	0.2468335787923417	0.19213594296106717	2335	0.0026597457888201106
CRTC2	0.5709923664122137	0.36597938144329895	0.19209137485940003	3233	0.0018843539687080704
SHISA2	0.6076335877862595	0.42091310751104566	0.1920507329313969	3654	-0.0016371862299503835
C9orf123	0.5816793893129771	0.38262150220913105	0.19195169799874595	3360	0.001935042545541677
NEDD4	0.5404580152671755	0.31649484536082473	0.19192587912656217	2857	-0.0012878493824181813
ABCA2	0.5381679389312977	0.3126656848306333	0.19186490002295203	2828	-0.0018069140415538406
ZMIZ1	0.5885496183206107	0.39322533136966126	0.1917644919945566	3441	-0.0018670951879532348
MPP7	0.5038167938931297	0.24992636229749632	0.19136817523749297	2357	-0.001434403949563214
CLEC2L	0.5282442748091603	0.2963181148748159	0.19123758866569104	2704	0.003381694358709622
NOXO1	0.5618320610687023	0.3537555228276878	0.1905122949136153	3138	0.0024670251416323455
AMN	0.48854961832061067	0.22002945508100147	0.19026776845797194	2134	0.0020386836343791455
MINPP1	0.5748091603053435	0.37496318114874816	0.1898081835537451	3299	-0.002116089657774561
KIAA1683	0.5961832061068703	0.4076583210603829	0.1892491085140967	3549	-0.0029331813279433955
PROM1	0.5488549618320611	0.3349042709867452	0.18908089840250994	2993	0.0011892794828395152
S1PR3	0.5854961832061069	0.39278350515463917	0.1885268986273546	3434	-0.0017749652490042151
ARHGAP32	0.533587786259542	0.31045655375552283	0.18833265387560277	2807	-0.0013078883588789514
SERPINB3	0.44580152671755724	0.10544918998527246	0.1876194695551548	1300	0.0020198177847812544
NUMA1	0.5358778625954198	0.31561119293078055	0.18755465851664524	2845	-0.0013131779273497155
BBOX1	0.5290076335877862	0.30412371134020616	0.18735784459480848	2758	0.001340588380594374
RGS6	0.5893129770992367	0.4	0.18728978497756546	3488	0.002621622046307315
NBEA	0.4770992366412214	0.2008836524300442	0.18726943979000138	1989	-0.0011227012620309744
CRIP2	0.5740458015267176	0.3780559646539028	0.18660226984005865	3319	-0.0021203964446423625
STARD3	0.7442748091603053	0.606921944035346	0.18559074539896517	5096	-0.0049927186468854984
SCCPDH	0.5061068702290077	0.2665684830633284	0.1850854079303176	2473	-0.00141481030923941
MDH1	0.516030534351145	0.28541973490427097	0.1848230873099039	2614	0.001545166743386479
TMEM213	0.5305343511450382	0.3108983799705449	0.18480889507657738	2806	0.00210074001124181
CXorf23	0.566412213740458	0.36892488954344627	0.18471722174972227	3247	-0.0016867319858791339
CIB3	0.5450381679389313	0.33549337260677464	0.1845108014471586	2992	-0.0011087099986616645
SLC39A11	0.5534351145038168	0.34933726067746684	0.18425390426821636	3097	-0.0018937376164284898
APP	0.5938931297709924	0.4104565537555228	0.18423446706832444	3565	0.001959441016882141
C6orf201	0.5213740458015267	0.2960235640648012	0.18420094515382499	2693	-0.0012566798341238931
FOXG1	0.4580152671755725	0.16053019145802652	0.18400804259636042	1690	0.005328787277493889
ITSN1	0.5748091603053435	0.3827687776141384	0.18389363365471229	3352	-0.0033557570938832744
ABCF2	0.5519083969465649	0.3480117820324006	0.18349067818675996	3086	0.0016393602825065853
PCOLCE2	0.5793893129770993	0.3905743740795287	0.18314363430445946	3411	0.0016517413444388346
CD164L2	0.6099236641221374	0.43519882179675995	0.18260886156288583	3754	0.0019977088435150846
KLK7	0.5389312977099237	0.32871870397643593	0.18239095730735463	2938	0.0014188724561022242
MAMLD1	0.5190839694656488	0.29543446244477173	0.18216664575618344	2686	0.0014652925327372902
MON2	0.5419847328244275	0.3341678939617084	0.18207926925996248	2979	-0.0013776053913064621
GART	0.5038167938931297	0.26921944035346096	0.18135225474452163	2488	0.0010437212443709018
SIGLEC8	0.5458015267175572	0.3418262150220913	0.18105414529088731	3036	-0.0015338345045718376
RB1	0.5076335877862596	0.27702503681885127	0.18094898842426418	2546	-0.0015646466787423187
RAP2A	0.5061068702290077	0.27466863033873345	0.18070130760084582	2528	0.0012744060836539632
ROGDI	0.5221374045801527	0.303240058910162	0.18067293593385952	2743	-0.001345424495795645
TANK	0.5633587786259542	0.3703976435935199	0.18017869907529466	3253	0.0018878427833366994
PRSS27	0.5717557251908397	0.3830633284241532	0.18016709570511238	3350	0.0019147609978252013
KCNJ13	0.6473282442748092	0.48880706921944034	0.1801015049170083	4167	-0.0024670868536660765
RAB11FIP1	0.6106870229007634	0.43917525773195876	0.18006373293546507	3782	-0.0017490754946705646
ZNF442	0.4954198473282443	0.2564064801178203	0.1796965420803307	2390	-0.0010712033631239298
EFNA5	0.5595419847328245	0.3658321060382916	0.17925410287033655	3217	0.0013950390014883661
MEIS3	0.48396946564885496	0.23475699558173785	0.17911559670587412	2228	-0.0011473098744715538
TSEN15	0.5961832061068703	0.42017673048600884	0.17888593040195483	3634	0.0025862910149492984
SKIV2L2	0.5549618320610687	0.3593519882179676	0.17884878360837156	3167	-0.0017166960038731578
SLC2A1	0.5587786259541985	0.36553755522827686	0.1786158485409965	3214	0.002176212345117031
FAM150B	0.4725190839694656	0.21148748159057437	0.17854732984581936	2055	0.001540705110319375
MYO10	0.5351145038167939	0.3284241531664212	0.17848510781201266	2931	0.0013625793841150619
NT5C2	0.549618320610687	0.35198821796759944	0.1781845927629057	3110	0.001329705964958729
LRP6	0.5854961832061069	0.4057437407952872	0.17817779735436584	3522	0.002483361930426557
LIPK	0.48244274809160304	0.2337260677466863	0.17812313044184933	2219	0.0025282220202835154
HMSD	0.4954198473282443	0.2597938144329897	0.17794799910909817	2413	0.00206988431394546
FBXL5	0.48931297709923666	0.24830633284241532	0.17777115462806975	2327	-0.0010076314989195911
PADI2	0.5045801526717557	0.2782032400589102	0.1772040876909767	2550	0.0011912802142749598
MYLIP	0.549618320610687	0.35346097201767307	0.17714563961123372	3120	-0.0014992367868764953
PRDM6	0.5519083969465649	0.3574374079528719	0.1768413780160593	3150	-0.0016654812791437844
SIX3	0.4862595419847328	0.24447717231222385	0.17667925438942134	2297	0.0017097601639692486
ATP8A2	0.6595419847328244	0.5094256259204712	0.17548116128084934	4323	-0.0030911618470132888
ECD	0.5748091603053435	0.3938144329896907	0.17531576313994246	3427	-0.0024220955759096364
WWTR1	0.5473282442748092	0.3525773195876289	0.1752574406933482	3111	0.0014672235488318332
TMIE	0.5549618320610687	0.36435935198821795	0.1752248976633038	3201	0.001805159209411843
DYNLRB2	0.466412213740458	0.20677466863033872	0.1747845895390883	2015	-0.0008435229480210008
CDX2	0.4480916030534351	0.16170839469808543	0.17463647981116548	1685	0.002998918042281298
CTDSP1	0.5259541984732824	0.3197349042709867	0.17439740988249589	2860	-0.0011971050140413657
GALNT13	0.567175572519084	0.3839469808541974	0.17427284595529732	3350	0.0018930425794337253
RPL41	0.5885496183206107	0.41487481590574377	0.17426954035251177	3588	-0.0023597358394295406
PTK6	0.5137404580152671	0.29970544918998526	0.17410590192756562	2708	-0.001808881777386333
PIH1D2	0.5488549618320611	0.35670103092783506	0.17400614366269287	3141	-0.0014452307002225102
LNX2	0.5145038167938931	0.301620029455081	0.17373953532700004	2722	-0.001408931958306262
CSF2	0.48778625954198473	0.25346097201767304	0.17369297066181685	2360	0.0026600888809905653
HIF3A	0.5358778625954198	0.33696612665684833	0.17361891310571648	2990	0.00218806206478348
KIAA0391	0.5389312977099237	0.34241531664212077	0.17319869458017853	3031	-0.0015526163030429438
IGFBP4	0.49236641221374045	0.2637702503681885	0.17284993889693415	2436	-0.001098724418543228
KIAA0247	0.5290076335877862	0.32739322533136966	0.1726627524012725	2916	-0.001429508851712952
LOXL1	0.5465648854961832	0.35552282768777616	0.1723366930503437	3130	-0.0017693071957668456
UGP2	0.48931297709923666	0.25964653902798235	0.17201086432850854	2404	0.0013124115716692442
OXA1L	0.6061068702290077	0.4427098674521355	0.1713735113993158	3800	-0.00356771208633899
SIGIRR	0.5145038167938931	0.30559646539027985	0.17132497783645143	2749	-0.0014131231507819074
PROKR2	0.4404580152671756	0.15066273932253313	0.17130400219292993	1600	0.0052452947141254525
CCDC78	0.5549618320610687	0.3699558173784978	0.17111532823238546	3239	-0.0015974624155668596
EFCAB4B	0.5320610687022901	0.3349042709867452	0.17092811010345982	2971	-0.00155652192558706
MEG3	0.5519083969465649	0.3656848306332842	0.1708774832648333	3206	-0.003349486762922764
CUL2	0.5412213740458015	0.34977908689248893	0.17057516609668205	3084	0.0019100007150178774
DMXL1	0.5274809160305344	0.32857142857142857	0.17027693310294229	2922	-0.0011383097200692795
SMURF1	0.5931297709923664	0.4268041237113402	0.16964116522045206	3675	0.0023768818713395578
RGAG4	0.5755725190839694	0.40220913107511047	0.169511539604471	3485	-0.0024688540030119565
DUSP13	0.6564885496183206	0.511340206185567	0.16950840931806804	4332	-0.0017704211409843343
YARS	0.48931297709923666	0.26450662739322534	0.16946343362277955	2437	0.0011884984452705397
CCT4	0.4954198473282443	0.27584683357879236	0.1693493495312949	2522	0.0013020977497813304
SULT1A1	0.5435114503816794	0.35640648011782033	0.16837911762602245	3132	-0.0011409884453556893
DOLPP1	0.5847328244274809	0.4166421207658321	0.16832181916668892	3595	-0.0024080277333924363
PODN	0.5259541984732824	0.329160530191458	0.16828116425575118	2924	-0.0015759732277800902
DZIP1	0.5503816793893129	0.36715758468335785	0.16811530101688335	3214	0.0015244270157456256
DOCK7	0.517557251908397	0.31678939617083945	0.1675099874766868	2829	0.0013644907519774444
CNTNAP3	0.5282442748091603	0.334020618556701	0.16747224024765445	2960	0.0014850126461546187
ZC3H12C	0.5473282442748092	0.36347569955817377	0.1674536228116414	3185	0.0018245031543293884
KIAA1279	0.5099236641221374	0.3042709867452135	0.16744130985684053	2734	-0.0013688440065677248
DSTN	0.5641221374045802	0.388659793814433	0.16717735058203445	3378	-0.0025731458032545065
CCDC106	0.5251908396946565	0.32989690721649484	0.1669934487081698	2928	-0.0016729814864109367
CLDN23	0.5282442748091603	0.3351988217967599	0.1666837637347196	2968	0.0018951950412873953
KIAA1045	0.4946564885496183	0.27997054491899853	0.16630153564199768	2549	0.0014393678999538174
ZNF823	0.533587786259542	0.3443298969072165	0.1661528477412243	3037	-0.001835025775777328
SMPDL3B	0.5938931297709924	0.4322533136966127	0.16586612238748258	3713	0.0022879300037405488
EIF5A	0.5358778625954198	0.3483063328424153	0.16584778212170423	3067	0.0014295965014054246
ZNF567	0.5625954198473282	0.38836524300441827	0.16568604445931062	3374	0.0019301136493789558
COTL1	0.49694656488549616	0.2852724594992636	0.16557551220273564	2588	0.0011371798768411512
HSD11B1L	0.5893129770992367	0.4263622974963181	0.16550497625122662	3667	0.0032573444489644174
ZNF131	0.5534351145038168	0.3755522827687776	0.16525090887301289	3275	0.002116183440966794
E2F5	0.5412213740458015	0.35787923416789397	0.1648430294754271	3139	0.0017251144299249403
EMG1	0.5419847328244275	0.3596465390279823	0.16440181757996003	3152	0.0017094324143090644
ALDH3B2	0.5458015267175572	0.36642120765832104	0.16363480514543388	3203	-0.002084290466052094
CD59	0.5595419847328245	0.38762886597938145	0.1628310949382871	3365	0.0022997655819336385
NCAN	0.44656488549618323	0.19131075110456552	0.16282039347002622	1884	0.0034083217348399794
THOC5	0.4900763358778626	0.27835051546391754	0.16269580552844298	2532	0.0012684158146324747
CST4	0.5564885496183206	0.38365243004418265	0.16249031877749565	3334	-0.0017175976193194297
PNO1	0.5053435114503817	0.30559646539027985	0.16198286490596955	2737	0.0011331203832273587
POLR2J3	0.5854961832061069	0.42533136966126656	0.16189900653099007	3655	0.0034974114800351334
GSDMC	0.4732824427480916	0.2500736377025037	0.16145944633983755	2318	0.0010025749901094437
SYT8	0.5083969465648855	0.31207658321060383	0.16107566148809416	2785	0.0014388168006886847
TTC21A	0.5267175572519084	0.3422680412371134	0.160283973065127	3014	-0.0014088578614058615
NFIX	0.5618320610687023	0.39440353460972016	0.1601011167320653	3414	0.0018279088086114437
SLC2A8	0.5717557251908397	0.4088365243004418	0.15975730568643728	3525	-0.0016280530692598266
SLC30A10	0.43206106870229005	0.16480117820324006	0.15951733875098892	1685	0.0018289257628814788
MMP7	0.5083969465648855	0.31561119293078055	0.1588570301733087	2809	0.0011669002221761401
CARD17	0.4587786259541985	0.2279823269513991	0.15850188623024772	2149	0.0031359465982949966
TMEM117	0.5984732824427481	0.44712812960235643	0.1582467055160957	3820	0.0021430999380132607
CIB1	0.5503816793893129	0.3808541973490427	0.1578700733690169	3307	-0.001448674898534185
APC	0.517557251908397	0.33181148748159056	0.15776664577822616	2931	-0.0015447484757181106
CHD8	0.5351145038167939	0.3586156111929308	0.15774237560381427	3136	-0.0016119332245689115
EHMT2	0.5748091603053435	0.4156111929307806	0.15767290708158752	3575	0.002063800029311523
ADH1C	0.6114503816793894	0.46524300441826216	0.15742051609573982	3960	-0.0024484757895256028
TOMM34	0.5076335877862596	0.31678939617083945	0.157336337922465	2816	0.0013407112845144555
ZNF799	0.5038167938931297	0.31075110456553756	0.1572651128200507	2770	-0.0013390607020275832
SH3GLB2	0.5	0.3050073637702504	0.15697050804592214	2726	-0.0012407957673266083
B3GNT8	0.5473282442748092	0.37776141384388806	0.15686452119161196	3282	-0.001569358860354397
SLC28A3	0.5519083969465649	0.38438880706921946	0.15684812362002945	3333	0.0025207250183928768
TIPARP	0.5206106870229008	0.3379970544918999	0.15679347859725645	2977	-0.0015814430729044035
ARPC1A	0.5404580152671755	0.3680412371134021	0.15664051405057106	3207	0.002240028163743627
ARRDC1	0.5778625954198473	0.4216494845360825	0.15613689137581807	3620	-0.0022778299680702827
CLDN1	0.5770992366412214	0.421060382916053	0.15575168287046728	3615	0.002098805962878305
PTEN	0.4954198473282443	0.29970544918998526	0.15561746885257005	2684	-0.0017719862132467234
DISP1	0.5351145038167939	0.3617083946980854	0.15551456940002764	3157	-0.0015403297509468505
SRCRB4D	0.5274809160305344	0.3503681885125184	0.15547824925486803	3070	0.0019521330100540084
CNGA2	0.7389312977099237	0.6250368188512518	0.15534843781557933	5212	-0.003531213794175607
UGT2B7	0.44122137404580153	0.19852724594992635	0.15526323353040256	1926	0.0016924329137410765
DERA	0.5198473282442748	0.33932253313696614	0.15510146318822332	2985	0.0019528461324635523
KIAA1257	0.5389312977099237	0.36892488954344627	0.15434136952665833	3211	-0.0015274566515495092
ZBTB16	0.5465648854961832	0.3807069219440353	0.15379541364135405	3301	-0.0014153556556435079
HBQ1	0.4213740458015267	0.15463917525773196	0.15364281195075558	1602	0.0024668380729863148
BBS5	0.466412213740458	0.2531664212076583	0.15344711629918123	2330	-0.0011375971267589043
CA13	0.5229007633587787	0.3463917525773196	0.15343796206760646	3037	0.0014646384919677448
ARSF	0.4404580152671756	0.201620029455081	0.15335262693563176	1946	0.0022903737780058915
GSTA1	0.45648854961832064	0.23460972017673049	0.1533400751312342	2191	0.0016062840594096618
BCAR3	0.5458015267175572	0.38026509572901324	0.15329776353742072	3297	-0.0017367092089880915
CHURC1	0.4908396946564885	0.2963181148748159	0.1531191806475103	2655	-0.001278378052333802
EGR3	0.5625954198473282	0.40427098674521356	0.15307857570924285	3482	-0.0017958222405075007
NRG2	0.45038167938931295	0.2232695139911635	0.15299438125168752	2106	0.0011322024917732342
ZNF486	0.5297709923664122	0.3574374079528719	0.15289580374882547	3121	-0.002010661616154225
HNMT	0.4763358778625954	0.2723122238586156	0.15274192127630465	2473	-0.0011992581510329114
PXN	0.565648854961832	0.4089837997054492	0.15269087869812473	3518	-0.0025618385845766582
GLI3	0.46946564885496184	0.2602356406480118	0.1526754067913292	2382	-0.0012399184414371783
IFRD2	0.5595419847328245	0.4005891016200295	0.15261560434200605	3453	0.002267064439780359
METTL5	0.5290076335877862	0.35670103092783506	0.15261345092916917	3115	0.0018857917773063306
AQP6	0.4946564885496183	0.30382916053019143	0.15237288287575784	2711	0.0031635981748768457
TARBP1	0.5732824427480916	0.4203240058910162	0.1519804892349479	3605	0.0026378749323252067
WNT11	0.5358778625954198	0.36774668630338736	0.15192745833271365	3199	0.0024422624099826214
FAM161B	0.47480916030534354	0.27201767304860086	0.1514501242590899	2469	-0.0010175690842837489
FHOD1	0.5908396946564886	0.44477172312223856	0.1512696590926474	3794	-0.0031975641577637165
MAPK9	0.48091603053435117	0.2832106038291605	0.15107198230363927	2553	-0.0014658648993544749
ATP8B2	0.5458015267175572	0.3835051546391753	0.1508231029323986	3319	-0.0023197732524018527
MFGE8	0.48778625954198473	0.296759941089838	0.14986897236231636	2654	0.0013981147863908535
TTC30B	0.5022900763358779	0.32032400589101623	0.14968785203543422	2833	-0.001301942110238725
BCL2L14	0.5267175572519084	0.35758468335787924	0.14956457934526263	3118	0.0017479787930122688
TRIM32	0.49236641221374045	0.3053019145802651	0.14921542482985548	2718	-0.0019022816795136615
ACBD7	0.533587786259542	0.36818851251840945	0.14915314489483966	3199	0.0012934950583897756
SMC1B	0.46946564885496184	0.2670103092783505	0.14910349019388994	2428	0.001326014140044973
WDR52	0.4847328244274809	0.2932253313696613	0.14898481612059536	2626	-0.0012522898528334527
GNG4	0.49389312977099237	0.3085419734904271	0.14873227422961888	2742	0.0017300181330643517
VSNL1	0.5541984732824428	0.39837997054491897	0.1484293468572199	3431	0.001573904598092844
IFT88	0.4725190839694656	0.27511045655375554	0.1475885214101271	2487	-0.0010570890507725773
PNMT	0.6152671755725191	0.4810014727540501	0.14719128054541983	4072	-0.002802614821132468
CASP2	0.4854961832061069	0.2988217967599411	0.14641207768885817	2665	0.0013347565117859954
GPR39	0.467175572519084	0.2683357879234168	0.146248920478053	2434	-0.0018859192226585567
TESK2	0.5465648854961832	0.3905743740795287	0.14618483236984023	3368	-0.001719559962015301
TUBA3E	0.5061068702290077	0.3316642120765832	0.14614301452062087	2915	-0.0011577075352464763
CYP39A1	0.466412213740458	0.26730486008836524	0.14608846489941416	2426	0.0012120110366544863
ILF3	0.5045801526717557	0.3297496318114875	0.14586631079044074	2900	0.0014403954006401358
TMEM194B	0.5458015267175572	0.38998527245949927	0.14581079383190645	3363	0.0018602261213590168
TIFA	0.5595419847328245	0.40913107511045654	0.14569899605771033	3511	0.0025652693627967087
DUOXA2	0.47099236641221376	0.2764359351988218	0.1454169829493298	2494	0.0015978845869591344
FANCB	0.5404580152671755	0.38321060382916056	0.14524449937942469	3310	0.0012631336193731145
RALGPS1	0.45725190839694657	0.25301914580265095	0.14506061958994648	2317	-0.0011335138968781217
TMCO3	0.5190839694656488	0.3528718703976436	0.14492961043828326	3076	-0.0015114609381550095
LANCL3	0.4549618320610687	0.24992636229749632	0.1445270820611047	2293	0.001139463914504727
TTC7A	0.4618320610687023	0.2630338733431517	0.1441020341050644	2391	0.0008729403097846858
FAM3D	0.4725190839694656	0.28188512518409425	0.14381506091529042	2533	0.0016071493721659402
SAR1B	0.5045801526717557	0.33313696612665683	0.143620892270179	2923	-0.0011029129218322847
ACAN	0.5480916030534351	0.39602356406480116	0.14356974204309655	3407	0.0028820251591831006
ZFP82	0.6068702290076335	0.47407952871870396	0.14354007530562915	4014	0.002693910841720323
KIF25	0.5022900763358779	0.33033873343151693	0.14317164198036322	2901	0.0026799070112353248
SCGB2A1	0.5709923664122137	0.42783505154639173	0.14298945116931608	3653	-0.0020342183095785654
CALU	0.5030534351145038	0.3319587628865979	0.1428661383233018	2913	0.0015461885459685785
P2RY2	0.4687022900763359	0.277319587628866	0.14277568304015745	2497	-0.0016176688926454578
SNX29	0.5351145038167939	0.37908689248895433	0.14264066013816154	3275	-0.0022277494643280827
ZNF844	0.4687022900763359	0.2782032400589102	0.1422847939435261	2503	-0.0011570606462308582
MDC1	0.5221374045801527	0.3614138438880707	0.1420075027077473	3138	0.0016331145313660963
ZNF597	0.42366412213740456	0.1939617083946981	0.14187014406306775	1872	-0.001532904936731267
RCCD1	0.4717557251908397	0.28438880706921943	0.14167647066408134	2549	0.0013561239553424238
UCHL1	0.4816793893129771	0.30058910162002944	0.14166122607618617	2672	0.0010640695061914737
PIM1	0.47938931297709925	0.2979381443298969	0.14104697554991275	2651	0.0011391340009955773
GYLTL1B	0.5351145038167939	0.38173784977908687	0.14062374624113289	3293	0.0011916766346131695
AMACR	0.44732824427480916	0.2446244477172312	0.14026143770502295	2247	-0.0010696237073085564
TLE3	0.4534351145038168	0.2561119293078056	0.14001008273132304	2333	-0.001063412260323368
GREM2	0.5473282442748092	0.3997054491899853	0.1398037608687773	3431	-0.0022938961889319123
C20orf26	0.45648854961832064	0.26200294550810016	0.13973625247771748	2377	-0.0008830426294014913
BCL2L10	0.47557251908396947	0.29410898379970546	0.1396691265561771	2620	0.0013710984388974614
PRPF3	0.5045801526717557	0.3391752577319588	0.13956127501271165	2964	0.00138251098698407
CWH43	0.47862595419847326	0.29941089837997054	0.13943591796369798	2660	0.0013765117846126138
FMNL2	0.449618320610687	0.25139911634756995	0.1389551185284355	2296	0.0010259455376999298
PPP1R3C	0.4633587786259542	0.275699558173785	0.13869111135251577	2479	-0.0010106035150339774
RBM34	0.5229007633587787	0.36774668630338736	0.13818758303407144	3182	0.001448379392994963
CBLN1	0.5770992366412214	0.4418262150220913	0.13783312465113326	3756	-0.0021846907023498428
KRT74	0.4114503816793893	0.17820324005891017	0.13753502181662158	1749	0.0020794724269225773
PCGF2	0.4954198473282443	0.32857142857142857	0.1374816414532715	2880	-0.001606462138551943
DDO	0.5061068702290077	0.3450662739322533	0.13707343068751274	3006	-0.0012220276262806052
SNAP23	0.46412213740458014	0.27997054491899853	0.137025852406755	2509	-0.0010753726542984275
PTGS2	0.5083969465648855	0.34860088365243	0.13694487919324402	3033	0.001830523809573497
DIAPH3	0.516793893129771	0.3609720176730486	0.13677513043327344	3128	0.001215144637569768
COL9A1	0.42366412213740456	0.20692194403534608	0.13667459746309077	1960	0.001872578021933378
FGB	0.7381679389312977	0.6390279823269513	0.13653514386922566	5306	-0.0037859212866968132
NTM	0.466412213740458	0.28468335787923416	0.13649573887287855	2544	-0.0015257310810753212
OLFML3	0.5343511450381679	0.3865979381443299	0.13607318042615404	3325	-0.002099777520672479
FAM188A	0.5290076335877862	0.37938144329896906	0.13591879687454064	3269	-0.002566477228023243
PAX6	0.5091603053435114	0.35139911634756993	0.1357628775676448	3053	0.0039122792453443545
MAML3	0.4381679389312977	0.23843888070692196	0.13513804287453166	2193	-0.0008952515942019873
TSHZ3	0.5053435114503817	0.34683357879234167	0.1350785331870986	3017	-0.001836999153186837
RIMS4	0.518320610687023	0.3665684830633284	0.13428380268761872	3168	-0.00128219620933279
NKAIN1	0.4633587786259542	0.28394698085419734	0.1340754697935221	2535	-0.0012042505424388992
FAIM3	0.5290076335877862	0.38188512518409423	0.1340128275572782	3286	-0.0022842587158137763
SLC30A8	0.549618320610687	0.4104565537555228	0.1336057158300516	3507	-0.0014193703822821932
SUPT6H	0.49770992366412214	0.3378497790868925	0.13357269488468423	2946	-0.001634548180880455
SLC20A1	0.5419847328244275	0.40029455081001475	0.13351172320657456	3428	-0.0023549286076653816
KLK10	0.48778625954198473	0.32341678939617086	0.13333701533463338	2835	0.0011936284781196588
PJA2	0.46564885496183206	0.2889543446244477	0.13333424284992124	2572	-0.0009488208177203953
BARHL2	0.3709923664122137	0.07172312223858615	0.13249112967248308	973	0.003590404271046001
OR5AU1	0.3748091603053435	0.09027982326951399	0.132331460159222	1104	0.002514651398672979
SLC16A8	0.5328244274809161	0.3893961708394698	0.13227249265592445	3342	0.0020720891959588837
IL1R2	0.47404580152671755	0.3042709867452135	0.1321385885702022	2687	0.0014004152769922916
DNAJC22	0.5076335877862596	0.35522827687776143	0.13150473075520655	3077	-0.0018113646002723706
UBQLN4	0.5213740458015267	0.37496318114874816	0.13123350841826353	3229	0.00175783867184853
PGM2	0.5633587786259542	0.43151693667157587	0.13116624682050604	3668	0.0026795156725090046
CSDC2	0.517557251908397	0.37010309278350517	0.13088920971505605	3191	-0.0020343620674968736
SLC34A2	0.4908396946564885	0.33225331369661265	0.1305313413880952	2899	0.0013489637764506044
RPL36AL	0.5473282442748092	0.411340206185567	0.13036744175616044	3510	-0.0020605137017382456
FAM150A	0.37404580152671757	0.10073637702503682	0.1297624439836342	1174	0.0018226182789125417
KCNK7	0.5038167938931297	0.35228276877761416	0.1297282126311304	3052	0.002222873625303284
HRASLS	0.5274809160305344	0.38556701030927837	0.1295741973375765	3309	0.0012183162790128752
CA5B	0.5480916030534351	0.4134020618556701	0.12950314059116497	3525	-0.0024270188490421426
C4orf40	0.3648854961832061	0.060824742268041236	0.12944177605289087	891	0.0029564657597522977
PKIB	0.4862595419847328	0.3272459499263623	0.1293584304279949	2859	-0.001137768323095517
GAPT	0.516793893129771	0.3711340206185567	0.12933546671572987	3197	-0.0021045456825280217
BATF	0.47480916030534354	0.31001472754050075	0.1293346074178545	2727	-0.0016121294765182909
ZER1	0.4549618320610687	0.2793814432989691	0.12893627777254904	2493	-0.001083524067918844
COPZ1	0.44580152671755724	0.2646539027982327	0.1286973129573685	2381	-0.0010533515410522654
TMEM170A	0.4862595419847328	0.32827687776141384	0.1286826336984199	2866	0.0014615513275993038
C7orf49	0.5351145038167939	0.39734904270986743	0.12846127045264552	3399	0.002195932220583875
TMEM184A	0.47099236641221376	0.3057437407952872	0.12835457418308124	2693	-0.0012126456127737257
MTBP	0.4763358778625954	0.3142857142857143	0.12812035833504778	2758	0.0011211421650805116
TPSG1	0.517557251908397	0.3739322533136966	0.1280401789347133	3217	-0.0011578521419420135
SLC6A9	0.5030534351145038	0.35390279823269516	0.12781556798357058	3062	0.0016847882949557857
EIF4B	0.4961832061068702	0.3446244477172312	0.1274317640580862	2990	-0.001296645925645437
FAM189B	0.5099236641221374	0.36435935198821795	0.1272644058504723	3142	0.0014219437199906543
RGL3	0.4961832061068702	0.3452135493372607	0.12702537937646355	2994	-0.0011194535124504437
C1orf74	0.5381679389312977	0.4033873343151694	0.1269033890076627	3444	0.003193753531311546
KRT34	0.4022900763358779	0.187039764359352	0.12685343206672453	1797	0.003945888750425217
ZNF626	0.45572519083969465	0.2848306332842415	0.12655695990877402	2531	-0.0018164237622451697
CYP4X1	0.48244274809160304	0.32621502209131076	0.12633476454814357	2847	-0.0013199472475323906
CSN3	0.3786259541984733	0.13107511045655376	0.12617692861150662	1386	0.0026914433185147293
FOXP4	0.4541984732824427	0.28306332842415316	0.12617140523354187	2517	0.001398366790014873
LIPA	0.5435114503816794	0.41148748159057436	0.12608274919024343	3506	-0.002137177861162599
RAB21	0.5549618320610687	0.42650957290132546	0.12607221926810683	3623	-0.001894419531874476
SLC1A6	0.38625954198473283	0.15257731958762888	0.12591659532171015	1542	0.001335841485154969
BLVRA	0.45190839694656487	0.27997054491899853	0.12583769320857305	2493	-0.0013093567416664186
SLCO5A1	0.43587786259541983	0.2533136966126657	0.12582168220917805	2291	0.0011057741527504238
TIGD6	0.43206106870229005	0.24771723122238587	0.12531294044368002	2248	-0.0008685854385651724
CISH	0.45038167938931295	0.27864506627393226	0.1252005841707338	2482	-0.0010240397691861074
FBXO18	0.44198473282442746	0.2662739322533137	0.12444869705223824	2387	0.0010974498231796684
C1orf168	0.45648854961832064	0.29013254786450665	0.12420490060228775	2568	-0.0010198886885770387
ANXA8L1	0.3618320610687023	0.0865979381443299	0.12342323752637593	1062	0.002045028350067435
TMEM139	0.5343511450381679	0.4027982326951399	0.1232847299412731	3435	0.001496850137528739
NAB1	0.5862595419847328	0.4695139911634757	0.1232568626698924	3956	0.002075855913384558
EPN3	0.5045801526717557	0.3624447717231222	0.12323491792082612	3122	-0.0017372347584981265
C9orf64	0.44580152671755724	0.2748159057437408	0.12321521917395227	2450	-0.0010682331958273314
ZFP57	0.4618320610687023	0.3007363770250368	0.12284648416482047	2647	0.001737311493766754
OXGR1	0.45267175572519086	0.2868924889543446	0.12260441821290811	2541	0.0011996284939546561
DFFA	0.518320610687023	0.3824742268041237	0.12236972129355617	3276	0.001969715446326656
GSR	0.533587786259542	0.4029455081001473	0.12235084314727276	3435	-0.002220783316932075
SLC41A3	0.5129770992366413	0.37540500736377025	0.1222165847874465	3221	0.0014744870533571664
ESX1	0.3526717557251908	0.05154639175257732	0.1217203367835785	812	0.001997247604674789
CCDC30	0.41908396946564885	0.23313696612665685	0.12127852848834295	2132	-0.0010103581584167188
ADORA3	0.5015267175572519	0.3609720176730486	0.12122825088079978	3108	-0.0015351598274148206
ODAM	0.4030534351145038	0.20397643593519882	0.12084568514077526	1913	0.0020708711436692824
FKBP3	0.5557251908396946	0.4337260677466863	0.12071218589081188	3673	-0.001950159247141784
GATA6	0.5641221374045802	0.4446244477172312	0.12054288640205917	3758	0.002488001528811194
LHX5	0.3648854961832061	0.11354933726067747	0.12024797333252543	1249	0.002727148421748846
QSER1	0.5145038167938931	0.38026509572901324	0.12011263446568833	3256	0.0015599387937226268
C3orf65	0.35038167938931297	0.05154639175257732	0.12011029074896513	809	0.002693361964511247
DBF4	0.47557251908396947	0.32621502209131076	0.11975298026983813	2838	0.00107298602415372
LPAR6	0.5022900763358779	0.3642120765832106	0.11964488405644755	3131	-0.0018341072293969237
TEAD4	0.5030534351145038	0.3653902798232695	0.11955270199117514	3140	0.001151591264988433
TRIM34	0.4404580152671756	0.2730486008836524	0.11944772476857939	2431	-0.0014151277664490784
PRPF38A	0.44122137404580153	0.2752577319587629	0.11890948191178294	2447	0.0010766594981957184
CCHCR1	0.5106870229007634	0.3768777614138439	0.11876438831093461	3228	0.0013972661420168083
ZG16B	0.3763358778625954	0.15125184094256258	0.11875157357809608	1520	-0.0007408857009119589
ADRA2C	0.5343511450381679	0.40868924889543445	0.11850424404088682	3475	-0.0017626755613265807
NSA2	0.4984732824427481	0.3605301914580265	0.11849359435648645	3101	-0.0014086592045387577
CCDC14	0.5137404580152671	0.3815905743740795	0.11831789175059655	3264	0.0014283292426518885
FAM110C	0.4312977099236641	0.2602356406480118	0.11829512592191598	2332	-0.001041865344445455
SNRPD1	0.4381679389312977	0.27157584683357877	0.118237702123926	2418	0.0011724665014169497
FGF11	0.45648854961832064	0.30058910162002944	0.1180279879199016	2639	0.0013842775256039568
NR2F1	0.5274809160305344	0.4005891016200295	0.11776448843966936	3411	-0.0018569043770172646
PNPT1	0.46564885496183206	0.3159057437407953	0.11703241719884029	2755	0.0011695575816997763
MGST2	0.49389312977099237	0.35670103092783506	0.11669479817000596	3069	-0.0011509485938452596
AGAP11	0.4679389312977099	0.3201767304860088	0.11645370467933255	2787	-0.0013371664430356812
RAB1B	0.5610687022900763	0.44536082474226807	0.11645182447435709	3759	-0.0021458381367218146
PLXDC1	0.4847328244274809	0.3446244477172312	0.11619990111303638	2975	-0.0013689276741075172
SEMA3F	0.42366412213740456	0.25184094256259204	0.11606742803564286	2265	-0.0010421433862309822
MAGI3	0.47099236641221376	0.3260677466863034	0.1155136337894937	2831	-0.001435441558206302
ZNF776	0.4541984732824427	0.30132547864506626	0.11549920905142357	2641	-0.001210315507658191
SERHL	0.6083969465648855	0.5047128129602356	0.11541182102324238	4224	-0.0026718979992742782
RSPO2	0.4305343511450382	0.2649484536082474	0.1151621444464774	2363	0.002717909409991579
TRIM65	0.4183206106870229	0.2446244477172312	0.1151510129046034	2209	0.0011319485256072988
PSMC2	0.48091603053435117	0.3407952871870398	0.11513880065602007	2944	0.0014869678941157717
SLC48A1	0.4862595419847328	0.3483063328424153	0.11513104067307073	3002	-0.0010987650369237679
FABP5	0.4183206106870229	0.2450662739322533	0.11493465470652557	2212	0.001092864391459255
THSD1	0.5045801526717557	0.37378497790868925	0.114885920760053	3199	-0.001477538060584923
EDA2R	0.48778625954198473	0.35095729013254784	0.11476441550077914	3022	-0.0013056631493437835
KLF14	0.4381679389312977	0.2782032400589102	0.11459409992802581	2463	0.0015611341570157839
MAN1C1	0.4725190839694656	0.32989690721649484	0.11444231532433431	2859	-0.0010850483614880616
GJA9	0.5465648854961832	0.4297496318114875	0.11404842801534679	3634	0.0025722864917403234
PSMB4	0.4534351145038168	0.3030927835051546	0.11373816765218692	2652	0.0010809164499564533
KCNG1	0.4404580152671756	0.2833578792341679	0.11371157548901423	2501	0.0009145744096262281
LMOD1	0.49770992366412214	0.36642120765832104	0.11345066669196385	3140	-0.0017900785707717585
SPRR2D	0.3465648854961832	0.08188512518409426	0.11340204613256778	1010	0.0030447083181838514
OR7A5	0.4076335877862595	0.23019145802650956	0.11317703454312784	2097	0.001157244586399372
MARVELD2	0.38702290076335877	0.19175257731958764	0.1130176748065802	1809	-0.000900478778233694
COPS7B	0.49312977099236643	0.36082474226804123	0.11298247640618538	3096	0.0011522553549497268
NHSL2	0.4870229007633588	0.3525773195876289	0.11288053958035944	3032	-0.00146758938770926
DCAF5	0.41068702290076337	0.23622974963181148	0.1128593361679838	2142	-0.0010143049743395046
HOMEZ	0.44198473282442746	0.2876288659793814	0.11262013950529556	2532	-0.0011277910718819248
TMC4	0.38778625954198476	0.19499263622974963	0.1123560549057361	1832	-0.0011582942819753535
COQ7	0.4389312977099237	0.28394698085419734	0.11203479617310373	2503	-0.000919829784831132
MDFI	0.4687022900763359	0.32827687776141384	0.11191612825001948	2843	0.001388110678565787
VRK2	0.42900763358778626	0.2686303387334315	0.11188529078855414	2386	0.0017379446370341643
MFAP1	0.43435114503816796	0.27835051546391754	0.11118190773693902	2459	-0.0009285089168052831
TMEM141	0.517557251908397	0.39646539027982325	0.11068070331323931	3370	-0.0013879708064931013
TYRO3	0.4770992366412214	0.34212076583210604	0.11057706319008942	2948	0.0012086837990993335
CYP4F12	0.5725190839694656	0.46612665684830634	0.11050404128465727	3915	-0.0015621286420615407
SMPX	0.35038167938931297	0.11296023564064801	0.11000730641568458	1226	0.0011210512638017362
GEMIN4	0.5122137404580153	0.39042709867452136	0.1099295965345866	3322	0.0014899069449924634
ACOT6	0.516030534351145	0.39646539027982325	0.10910270669299567	3368	-0.0016635023442305098
CHD6	0.4404580152671756	0.2916053019145803	0.10896961110840597	2557	-0.0010661393279552856
KLHL3	0.49312977099236643	0.36671575846833576	0.10869652352997698	3136	-0.0016175853576877413
RYR3	0.4259541984732824	0.27039764359351987	0.10832209353608827	2394	0.001555848753968079
KIF9	0.43206106870229005	0.280559646539028	0.10796305182206067	2471	-0.001070563015638414
LYSMD3	0.467175572519084	0.3328424153166421	0.10746894212471783	2872	-0.0011970532109845272
CACNA1D	0.40992366412213743	0.2463917525773196	0.10732851466919587	2210	-0.000876560273212352
CNGA1	0.4633587786259542	0.32827687776141384	0.1069356492569538	2836	0.000981036964058863
EHMT1	0.46106870229007635	0.32547864506627394	0.10664799983727752	2814	-0.0014361398647004683
MYPOP	0.517557251908397	0.40191458026509574	0.10633017917330378	3407	0.002523462295390401
PCDHB10	0.4770992366412214	0.3487481590574374	0.10599840315768451	2993	0.0015515607690208461
KRT84	0.3450381679389313	0.11487481590574374	0.10585511400527563	1232	0.003696425127046497
NXN	0.47480916030534354	0.34609720176730485	0.1056604656387069	2972	0.0011905711996653251
KLHDC9	0.3893129770992366	0.21516936671575848	0.10526673776501018	1971	-0.001326692828713853
GHRHR	0.3648854961832061	0.16759941089837996	0.1050518627913805	1616	0.0015306499581231583
UROC1	0.3931297709923664	0.2228276877761414	0.1048988384008489	2028	0.0017727592783271327
CHIA	0.34961832061068704	0.13343151693667157	0.10442900039461589	1364	0.0013940029770573448
PSME1	0.467175572519084	0.3378497790868925	0.10411054232947181	2906	-0.0014026524299010506
BMP2	0.4480916030534351	0.311340206185567	0.10385336073932586	2701	0.0013032677225243753
ZNF467	0.40534351145038167	0.24609720176730487	0.10373952955722812	2202	-0.0008589654353324363
BNC1	0.48778625954198473	0.36642120765832104	0.10367093357617806	3127	0.0018471998526883796
TMEM65	0.43435114503816796	0.29219440353460974	0.10328334773902126	2553	0.0012225578467024607
UCHL5	0.46946564885496184	0.34241531664212077	0.10314974638368651	2940	0.0011581402366718536
ISCU	0.48854961832061067	0.36818851251840945	0.1031179488106954	3140	-0.0015415860369690354
KIAA1841	0.4900763358778626	0.3703976435935199	0.10298040060783939	3157	0.0013261788873296723
NCAPG2	0.4908396946564885	0.37187039764359353	0.10263601320687052	3168	0.0013770529104385025
SPINK8	0.5557251908396946	0.4543446244477172	0.10240144996927782	3813	-0.001544176021395263
POLR2F	0.49770992366412214	0.38144329896907214	0.10221617778533734	3242	0.0012784105869400742
COPS8	0.5038167938931297	0.3893961708394698	0.10220198394431079	3304	-0.0017976515615203172
SH3BP4	0.40916030534351144	0.2561119293078056	0.10181883513502912	2275	-0.0012774327175934757
SLC9A5	0.5786259541984733	0.48276877761413844	0.10174230223304426	4036	-0.0028966955423925366
CDK18	0.5190839694656488	0.40986745213549336	0.10145683903617371	3463	0.001638232738305411
FOXC2	0.500763358778626	0.3867452135493373	0.1011920812919284	3282	0.0020416916266060444
CCL20	0.38625954198473283	0.21973490427098674	0.1009130056192759	1998	0.0012479612702927599
OTX2	0.32748091603053436	0.08070692194403535	0.10073014311451729	977	0.003776683467671846
MAD2L2	0.4618320610687023	0.335640648011782	0.10063420803319661	2884	0.0014520360450964863
IKZF4	0.47938931297709925	0.3596465390279823	0.1004684803618492	3070	-0.0013340803644743308
RAB37	0.48244274809160304	0.3640648011782032	0.1002078257292533	3104	-0.0012463336330335115
CBR4	0.4305343511450382	0.29219440353460974	0.09998225805893268	2548	-0.0010462007907567476
DDC	0.35419847328244275	0.16273932253313697	0.09897247137706894	1569	0.0010911692515179975
DUSP11	0.47404580152671755	0.3553755522827688	0.09842763878482515	3034	0.0012883494278247976
NFIA	0.40458015267175573	0.25625920471281294	0.09801631993585781	2270	-0.001428170715397277
LRIT2	0.3732824427480916	0.204860088365243	0.0973721262589671	1880	0.001683685086403669
WDR77	0.42748091603053434	0.29219440353460974	0.0973623641133584	2544	0.0010317481773101827
AGAP5	0.4916030534351145	0.3799705449189985	0.0972959471406874	3224	-0.001738071823906727
PCK2	0.517557251908397	0.4134020618556701	0.0969642442564526	3485	-0.0017317523022410606
COL4A6	0.516030534351145	0.41192930780559645	0.0966017577535304	3473	-0.0015665055711313752
DNAJA4	0.4618320610687023	0.3419734904270987	0.09634298447607259	2927	-0.0016008644747330062
PPIP5K1	0.4396946564885496	0.3114874815905744	0.09630693975694522	2691	-0.0012413207737953732
SNAP91	0.43282442748091604	0.3019145802650957	0.09618457124753382	2617	0.0014734985008425876
PPP1R14D	0.5267175572519084	0.4260677466863034	0.0958976603510734	3583	-0.0015453197387614046
MAGEA4	0.34885496183206105	0.16126656848306334	0.09569287828454622	1552	0.002655934743945206
HOXC4	0.4549618320610687	0.3341678939617084	0.09532208727756052	2865	-0.0016646601309537178
C10orf99	0.3152671755725191	0.06612665684830633	0.09502065724753993	862	0.0022426087712903156
GTF3C5	0.46030534351145036	0.3419734904270987	0.09493514111030137	2925	0.0015314786145744857
C12orf39	0.38778625954198476	0.23608247422680412	0.09464324845251394	2111	0.0027072174251602473
HTR2B	0.5015267175572519	0.3961708394698085	0.0945777143775387	3347	-0.0015890923204797483
DOM3Z	0.48931297709923666	0.3807069219440353	0.09448942914161629	3226	0.001406377120920128
WNT7B	0.47557251908396947	0.3628865979381443	0.0944825379447521	3087	-0.0018214879393605317
MRPS5	0.38625954198473283	0.23446244477172312	0.09422379576592227	2098	0.0009283321048828735
ZNF618	0.5534351145038168	0.4608247422680412	0.09393098287944616	3854	0.0029431907474542834
GTF3C1	0.467175572519084	0.35316642120765834	0.09352649448990875	3010	-0.00156632501880222
OLFM1	0.4366412213740458	0.31192930780559647	0.09335566313493994	2690	-0.001251462127698583
RABEP1	0.4022900763358779	0.2618556701030928	0.09326891355318667	2305	-0.0008002436727008278
SP110	0.5206106870229008	0.42179675994108984	0.09312298074565542	3546	-0.0022856887109151958
CCDC63	0.3183206106870229	0.09131075110456553	0.09299035792087927	1037	0.0037450906960152983
GSTA5	0.34122137404580155	0.15390279823269515	0.09274595480185113	1492	0.001926103675050355
UGT2B11	0.5908396946564886	0.5066273932253313	0.09242022921547813	4214	-0.0017105285749509428
KRT82	0.31603053435114503	0.08748159057437407	0.09222226995284785	1008	0.006898711316643132
FAM135A	0.4488549618320611	0.330780559646539	0.09205499812118347	2834	0.0012051539058759633
CPNE2	0.433587786259542	0.3098674521354934	0.09198053050050797	2672	0.0012388747185602777
C6orf165	0.4770992366412214	0.3683357879234168	0.09195242893847189	3126	-0.0015733443842672265
CCDC152	0.47557251908396947	0.36642120765832104	0.09190471948609008	3111	-0.0013435728746956823
PUS10	0.5114503816793893	0.41310751104565535	0.09092367723765671	3475	0.0018756171865222965
KRT81	0.42366412213740456	0.29808541973490427	0.09063637092792359	2579	0.0012401129046503577
VLDLR	0.4580152671755725	0.3452135493372607	0.09060559031988176	2944	0.0012866515511938475
ARHGEF19	0.5343511450381679	0.44167893961708393	0.09045086050232952	3699	0.0020346784184467758
AP3M1	0.4648854961832061	0.354639175257732	0.09034957993402143	3017	-0.001665966418917321
TRPM4	0.3984732824427481	0.26170839469808543	0.09028967296524923	2299	-0.0010410984621633248
PDCL2	0.3068702290076336	0.06480117820324006	0.08997014475466943	842	0.0020986951625991458
SVEP1	0.4679389312977099	0.35920471281296024	0.08993881771700163	3052	-0.0014762615465574965
C3orf30	0.34885496183206105	0.1784977908689249	0.08983832304976232	1669	0.002221285119973077
SEPT8	0.4366412213740458	0.317820324005891	0.08964579785180896	2730	-0.0013633117243192342
ATP2C1	0.4297709923664122	0.30839469808541975	0.08959581607241353	2657	0.0013527305187849407
FAM78B	0.48854961832061067	0.3861561119293078	0.08956418678085425	3262	0.0015807192061207756
PKD1L1	0.5236641221374045	0.43004418262150224	0.08928611380734258	3606	-0.0017494952807626907
PAPD7	0.3717557251908397	0.22120765832106037	0.08926949111228015	1989	0.0008856869891608268
MGAT3	0.42900763358778626	0.30795287187039766	0.08921257838336671	2653	0.001405344141291671
NEIL1	0.4442748091603053	0.3293078055964654	0.08893647522766628	2818	-0.001419593987166737
OR1F1	0.3244274809160305	0.12827687776141383	0.08879823300530464	1296	0.0013786282784146804
LALBA	0.30381679389312977	0.0593519882179676	0.08878198574607472	801	0.0027701576351848384
PI4KB	0.5015267175572519	0.40353460972017674	0.08868886718173613	3397	0.002259289030677644
ZC3HC1	0.48854961832061067	0.3874815905743741	0.08853874652716749	3271	0.0018739777782808946
SLC35F5	0.47862595419847326	0.3751104565537555	0.0883749494164321	3174	-0.0015086152951876769
SLC25A16	0.5190839694656488	0.4256259204712813	0.0882907431791892	3570	-0.0016466236394846942
OR2S2	0.32137404580152673	0.12268041237113401	0.0882307937352903	1254	0.0013068951006320443
ARHGEF10L	0.4954198473282443	0.39690721649484534	0.08790548662105485	3344	0.0018587570708295423
BAZ1B	0.5068702290076336	0.411340206185567	0.08771666382946613	3457	0.0031457667177883426
SLC25A33	0.40992366412213743	0.2840942562592047	0.08732786396784828	2466	0.001120192533343561
NR5A1	0.3480916030534351	0.18438880706921945	0.08716853194390041	1708	0.0016657869697737145
NPC1L1	0.5312977099236641	0.442120765832106	0.086806484990162	3698	-0.0014871581379412248
AMPD2	0.44198473282442746	0.3296023564064801	0.08671279070117618	2817	0.0012029470115908893
CORO2B	0.4900763358778626	0.39204712812960235	0.08647386431280274	3304	-0.002087833976999002
CCDC74A	0.42900763358778626	0.31237113402061856	0.08647182430726504	2683	-0.0011597393557592705
ADAL	0.41450381679389314	0.2926362297496318	0.08617745117462602	2530	-0.0010112685764132108
HSPB3	0.33053435114503815	0.15243004418262152	0.08601803891735543	1468	0.0016625472729890633
TCTEX1D4	0.4778625954198473	0.37746686303387333	0.0858714274127598	3189	-0.0012548654346219463
TOMM40	0.42366412213740456	0.3066273932253314	0.08547093011029565	2637	0.0010212109481500008
XAGE2	0.29770992366412213	0.05817378497790869	0.08524700938944148	785	0.003968678416244647
FICD	0.4687022900763359	0.36671575846833576	0.08520138921379494	3104	-0.0014632502644736632
APEH	0.40992366412213743	0.28792341678939615	0.08513751647163861	2492	-0.001150839239114075
PPBP	0.3916030534351145	0.26170839469808543	0.08486166760425624	2290	0.0033153668952167524
GLS	0.40381679389312974	0.27997054491899853	0.08468449700788545	2430	0.0009322862129028462
ADD2	0.4068702290076336	0.28512518409425625	0.08424701264794068	2469	0.0009940092860084627
LONP2	0.5129770992366413	0.42297496318114874	0.08423768486314474	3544	-0.0014094995074662698
WDR20	0.3717557251908397	0.2329896907216495	0.08391812322959726	2069	-0.0009597150178476579
DFFB	0.4732824427480916	0.3743740795287187	0.08384031919062522	3162	0.0012879814171469918
EXT1	0.39083969465648855	0.262739322533137	0.08372371531400542	2296	0.0011017407737543951
CPE	0.41755725190839693	0.3020618556701031	0.08311269397042627	2598	-0.0012665166425660716
PIGY	0.4763358778625954	0.3799705449189985	0.08251825353308874	3204	0.0016426867527896967
SETD7	0.4068702290076336	0.28865979381443296	0.08221890668773325	2493	-0.0011781956221080415
OCIAD2	0.4870229007633588	0.39366715758468335	0.08221747490715252	3311	0.0023203886427677674
AURKB	0.416793893129771	0.30250368188512516	0.08220867179621397	2600	0.000912678323717349
ATG16L1	0.4213740458015267	0.30957290132547866	0.08172070524007258	2654	-0.0010945322594752538
ETV5	0.44198473282442746	0.33726067746686306	0.08160573948447308	2869	0.0014293461889763738
NFKBIE	0.4206106870229008	0.30883652430044184	0.08153335129589918	2648	0.0011346774516861713
SPRR1B	0.32595419847328244	0.15861561119293077	0.08108722738825301	1504	0.0016943528663469717
SH2D5	0.4129770992366412	0.2991163475699558	0.08107949511032	2572	0.0016193175038663062
KCNJ4	0.3297709923664122	0.16671575846833578	0.08095476328465584	1564	0.0012629435449414994
GPR64	0.46564885496183206	0.3687776141384389	0.08083192743762597	3114	0.0018330973364804875
MYH16	0.35877862595419846	0.21899852724594993	0.08076174750568757	1957	0.0017694136439409373
C1orf174	0.4305343511450382	0.32341678939617086	0.08076140785255191	2760	0.0009657241176590914
TEP1	0.47557251908396947	0.38144329896907214	0.08067023057946356	3213	-0.002068621179337297
ANP32B	0.4015267175572519	0.28394698085419734	0.08059781697608723	2454	0.0010982973920521417
GAR1	0.41450381679389314	0.30250368188512516	0.08030493658264833	2597	0.001358189641268472
C8orf22	0.2862595419847328	0.044182621502209134	0.07999242133450153	675	0.002721902132416112
NANOS2	0.3083969465648855	0.1251840942562592	0.07943761919578483	1254	0.002088984692445172
C4orf51	0.2931297709923664	0.08262150220913107	0.07909875001474373	945	0.0038238375730338947
PTPN2	0.44274809160305345	0.3419734904270987	0.07908000446325285	2902	0.0009631101020496711
SLC6A11	0.40458015267175573	0.2920471281296024	0.07839357488715279	2513	0.0009172534273992145
DDN	0.3267175572519084	0.16848306332842417	0.07835781958812424	1572	0.0007508297635946129
BEST3	0.5694656488549619	0.49617083946980856	0.0781056232856282	4115	-0.0023186202021178897
IFNAR2	0.41374045801526715	0.3054491899852725	0.07788195893602395	2616	0.000997263181134927
LDHD	0.41755725190839693	0.31075110456553756	0.0777878096325908	2657	-0.0009183251010415567
PDGFD	0.4480916030534351	0.3508100147275405	0.07771841829386007	2969	-0.001149270220287329
CAPNS2	0.33969465648854963	0.19440353460972018	0.07759972537812107	1765	0.0013156785808851779
RARRES1	0.38778625954198476	0.2699558173784978	0.07750203975307071	2341	0.0009271504378984983
SNRPA1	0.3709923664122137	0.24536082474226803	0.07743340161792828	2152	0.0010096692991182947
ATP12A	0.3320610687022901	0.18144329896907216	0.0773428826069269	1667	0.0017001036966754156
TPD52L3	0.283206106870229	0.05434462444771723	0.07725236076222815	740	0.0020969872144873604
C3orf18	0.38625954198473283	0.2683357879234168	0.07719233869377468	2328	-0.001058772550635299
FAF2	0.34961832061068704	0.21384388807069218	0.07650376164144643	1910	-0.0009423720283885944
LGALS7B	0.39541984732824426	0.2832106038291605	0.07614860953981428	2441	0.0012729859443660165
KIAA0556	0.40610687022900765	0.29852724594992636	0.07580427347275225	2559	-0.0010672847531364208
EDARADD	0.45114503816793894	0.3574374079528719	0.07577034485948334	3018	-0.0016845945139758495
SCNM1	0.38244274809160306	0.2655375552282769	0.07575226233124716	2304	0.0009605550863979048
MED8	0.36946564885496186	0.24712812960235642	0.07543255324305892	2162	0.0009877381456994357
DOPEY2	0.433587786259542	0.335640648011782	0.07534372379568131	2847	-0.0015189505916313457
WDR12	0.36412213740458016	0.23961708394698086	0.07516858402882548	2104	0.0009765394486783753
CARM1	0.44732824427480916	0.35360824742268043	0.07506376548064375	2987	0.001307882562869536
MPP3	0.46412213740458014	0.37466863033873343	0.07503277586909347	3152	-0.00225266119117974
TRPV3	0.36946564885496186	0.24845360824742269	0.0747756702326542	2171	0.0010485073217699505
NXPH3	0.38091603053435114	0.2658321060382916	0.07443031371729321	2304	-0.0009518624680631436
NDC80	0.3977099236641221	0.2898379970544919	0.07416711884436217	2489	0.000919025321495214
PRSS55	0.32213740458015266	0.17290132547864506	0.07387763907736461	1596	0.0013558295412187018
CYP3A5	0.5122137404580153	0.43431516936671577	0.07373324957195201	3620	-0.0018251641084863184
KCNV1	0.29389312977099236	0.11266568483063329	0.07367961518823377	1150	0.0009277197682200398
NANOG	0.44198473282442746	0.34889543446244475	0.07362247986114244	2948	0.0017650998375561872
SLC43A3	0.33053435114503815	0.18969072164948453	0.07327038740696916	1721	0.0007826545965450217
C2orf88	0.40458015267175573	0.3007363770250368	0.07324273146975609	2572	0.0011893011116542703
CLEC7A	0.4068702290076336	0.3042709867452135	0.0729625498778183	2599	0.0010746102468143755
RNF138	0.4	0.2960235640648012	0.07237004951837256	2534	0.0012235486733648223
SLC9A3R2	0.41755725190839693	0.319440353460972	0.07231191920202173	2716	-0.0011879264033954776
ZMIZ2	0.3755725190839695	0.262739322533137	0.07202276548590686	2276	0.001016014609164383
EAF1	0.43740458015267175	0.3455081001472754	0.07194691947115535	2919	-0.001320164393585659
TRIM47	0.38244274809160306	0.2730486008836524	0.07170691712333724	2355	0.000953033805626253
NUP88	0.4763358778625954	0.3939617083946981	0.0716900408578603	3299	0.001533535246251304
STIM1	0.44122137404580153	0.3508100147275405	0.07160863448172794	2960	0.002189167499765704
CDK9	0.4900763358778626	0.4108983799705449	0.07133733632505329	3432	-0.0016842729890020058
SIRT5	0.45190839694656487	0.3646539027982327	0.07124873040483112	3068	0.0016307587827256004
RP9	0.37709923664122136	0.26686303387334315	0.07098795542730676	2306	0.0010410386269903047
KATNA1	0.3618320610687023	0.2455081001472754	0.0706482131793005	2141	0.0008070621531047328
RNF25	0.47404580152671755	0.3926362297496318	0.07055621303310243	3287	-0.0017343152227941
RAB40B	0.4679389312977099	0.38556701030927837	0.07030492398520771	3231	0.0014582952346231348
RSU1	0.3480916030534351	0.2260677466863034	0.0700611380244876	1991	0.0008431991509662362
SLC38A3	0.36870229007633587	0.2568483063328424	0.06997032624148489	2227	0.001058022907870601
SCARB2	0.4297709923664122	0.3391752577319588	0.06966325042207007	2866	-0.0012634441017141333
ALKBH1	0.4030534351145038	0.30471281296023567	0.06960217317546197	2597	-0.0010625635973022728
HEPHL1	0.3465648854961832	0.22474226804123712	0.0695981328146633	1980	0.0012788286757819019
FSTL4	0.3610687022900763	0.24712812960235642	0.06929829533268068	2151	-0.0008549919783670303
RIN3	0.4312977099236641	0.34167893961708395	0.06927321680754221	2885	0.0011010238417773406
ALOX15B	0.5526717557251909	0.4861561119293078	0.06909830441014342	4025	-0.0024377231280732696
MYADM	0.47480916030534354	0.39572901325478643	0.06884228677825847	3309	-0.002007985732722829
RHOH	0.4435114503816794	0.3586156111929308	0.06809725002838155	3016	-0.0014480083680106744
RELB	0.45267175572519086	0.37025036818851254	0.06782638328759777	3107	0.0011366885645544892
CCDC88A	0.42290076335877863	0.3332842415316642	0.06776666999610101	2817	0.0012128927794859174
COX15	0.4396946564885496	0.35478645066273934	0.06745796537071927	2985	-0.0012700566212934428
SPRR2G	0.2717557251908397	0.08055964653902799	0.06736131752350606	903	0.0035109506615591973
CAPN6	0.4198473282442748	0.33019145802650957	0.06724538008018359	2792	0.0010633756036590397
GREB1L	0.3801526717557252	0.2780559646539028	0.0672009343634037	2386	-0.0010614747928641827
FGF18	0.4267175572519084	0.3391752577319588	0.06704801820949506	2862	-0.0012440653534416962
PSMG3	0.38778625954198476	0.2889543446244477	0.06688356981221948	2470	0.0012624852036084684
TREM2	0.467175572519084	0.3891016200294551	0.06685294484898745	3254	-0.0018144992307054543
PBX1	0.3473282442748092	0.23269513991163476	0.06648988113252624	2035	-0.0008698442792564806
ESYT2	0.43206106870229005	0.3466863033873343	0.06648537413179019	2920	0.001311177118044068
STX6	0.47022900763358777	0.3942562592047128	0.06567732169797505	3293	0.0014976012012278355
NFIC	0.3938931297709924	0.3	0.06515179768078785	2553	-0.001339995168654437
GFOD1	0.4351145038167939	0.3524300441826215	0.06511769538917019	2963	0.0013910194167992996
NAP1L2	0.4725190839694656	0.39808541973490424	0.06480228330982803	3322	-0.0017330887081577306
SLC25A13	0.3748091603053435	0.27511045655375554	0.06479614334358087	2359	0.0008473784276883213
NPAS2	0.483206106870229	0.41075110456553754	0.06477167181487405	3422	0.0014884878817374263
PRSS16	0.5709923664122137	0.5111929307805596	0.06471407002100175	4219	0.0016382558018634152
MRPL4	0.38702290076335877	0.291899852724595	0.0645812016946444	2489	0.001080849574732574
PNPLA1	0.40381679389312974	0.3138438880706922	0.06457001695079725	2660	0.0012631551768033185
FBXO8	0.3709923664122137	0.27083946980854195	0.06428131752996213	2325	-0.000935295089913666
ZP4	0.3137404580152672	0.18512518409425627	0.06416174120969735	1668	0.0023991281109133128
RBPJL	0.30305343511450383	0.16671575846833578	0.06404724041302831	1529	0.00123307362721411
C12orf43	0.39083969465648855	0.29852724594992636	0.06363715034472937	2539	-0.001124085482569287
FRS2	0.3656488549618321	0.26480117820324006	0.06357942115707482	2277	-0.000944881954945434
KCNQ1DN	0.28396946564885495	0.13225331369661267	0.06314771843716156	1270	0.0015301911682939055
POM121	0.44732824427480916	0.37025036818851254	0.06301722298225425	3100	0.0018445123641535812
SUN3	0.31297709923664124	0.187039764359352	0.06297079119498046	1680	0.0020613966297667705
HOXB2	0.3847328244274809	0.29175257731958765	0.06289977981932487	2485	-0.001103562051294001
IFT27	0.45038167938931295	0.3743740795287187	0.06268770570656249	3132	-0.0018396630130496357
TTC18	0.37404580152671757	0.27835051546391754	0.06243125218073599	2380	-0.0009426846641449981
TM4SF4	0.3938931297709924	0.30486008836524303	0.06221212420272407	2586	0.002045432186552923
PPIH	0.40992366412213743	0.3256259204712813	0.06200517032454973	2748	0.0012091026107485094
GSTM2	0.46259541984732827	0.39042709867452136	0.06156120308432148	3257	-0.001521859777670421
F2RL2	0.36717557251908395	0.2714285714285714	0.06114443166696198	2324	-0.0013096636393356374
ASAH1	0.37251908396946565	0.27864506627393226	0.061127394962645694	2380	-0.0009382481983830817
ANKRD7	0.34961832061068704	0.2475699558173785	0.06094208708321841	2139	0.0012130856928895509
CDH11	0.40610687022900765	0.32297496318114877	0.06060996320533566	2725	-0.001214564616701299
POMC	0.3793893129770992	0.2888070692194403	0.060526727570112744	2458	0.0013394198235795948
SLC6A17	0.332824427480916	0.22430044182621503	0.06046141132456424	1959	0.0009490354453612364
ALX1	0.3251908396946565	0.21325478645066273	0.06027147827719802	1874	0.0011508741883310548
ZNF488	0.3702290076335878	0.27746686303387336	0.06008165801149297	2369	0.0008785280445812975
TBC1D7	0.3656488549618321	0.2723122238586156	0.059545137872074154	2328	0.0009989556983801226
MOG	0.2900763358778626	0.1577319587628866	0.05926490982114959	1451	0.0011976850398439062
KLHL23	0.5221374045801527	0.46200294550810017	0.05918074760353746	3821	0.0021613909090587597
KRT38	0.30763358778625954	0.1889543446244477	0.05893467998179171	1686	0.001847099311664839
EXT2	0.4549618320610687	0.38483063328424155	0.05889565231841369	3209	0.0012820218297358908
ARFIP2	0.3755725190839695	0.2877761413843888	0.0582396095409909	2446	-0.000968159675294206
PDGFRB	0.38549618320610685	0.30103092783505153	0.05798768775324429	2549	-0.0012303914970045455
ZNF384	0.45572519083969465	0.3874815905743741	0.057543466531829235	3228	0.0017341825804241423
PAK3	0.4488549618320611	0.38026509572901324	0.056869233731465414	3170	0.001430681303060087
EZH2	0.3786259541984733	0.2944035346097202	0.05668417200200768	2495	0.0009141176252400387
PAOX	0.44656488549618323	0.3779086892488954	0.05660521954840103	3151	-0.001706231592183394
POU3F4	0.24274809160305344	0.048600883652430045	0.05656459008512738	648	0.0031231914080843554
TBX4	0.38091603053435114	0.2976435935198822	0.05650531355461788	2520	0.001421958508432898
ZC4H2	0.44656488549618323	0.3780559646539028	0.056493884547826244	3152	0.0012556987730842897
OR10Q1	0.26564885496183205	0.12017673048600884	0.05612686759222567	1164	0.0016142131760905208
NPHP1	0.3427480916030534	0.24845360824742269	0.055747058846371315	2136	-0.0011838633286667774
TINAG	0.2366412213740458	0.025036818851251842	0.05537222535520976	480	0.004195304623819317
IL17A	0.2580152671755725	0.10603829160530191	0.05532775880911101	1058	0.003615968243076266
CYP26B1	0.42900763358778626	0.3593519882179676	0.05491369824038595	3002	0.0014094104668980483
CYB5R2	0.41450381679389314	0.3419734904270987	0.05486754598181238	2865	0.0011441632235006482
VPS18	0.38625954198473283	0.30765832106038293	0.05454279125656192	2595	-0.0009758892820066754
ARMC10	0.4778625954198473	0.41693667157584685	0.05451647199664711	3457	0.0020788401520922518
NAT10	0.3885496183206107	0.3108983799705449	0.05431300322878292	2620	0.0012254288593202389
BOP1	0.433587786259542	0.3656848306332842	0.05427297303815649	3051	0.001150637204504799
CDCA4	0.4122137404580153	0.3402061855670103	0.054179919124332926	2850	0.0011501319111857338
ASPG	0.4	0.3253313696612666	0.05415949991432434	2733	0.003055065186246079
ZDHHC17	0.4396946564885496	0.3731958762886598	0.05405622886572296	3110	-0.001128804572414385
ILK	0.47480916030534354	0.41413843888070695	0.05393309215131637	3434	-0.001853001992330151
ATG16L2	0.4687022900763359	0.4073637702503682	0.05373659541020697	3380	-0.0017891276008663037
PIP5K1C	0.42366412213740456	0.3549337260677467	0.05351333848612339	2965	-0.0016708222826640807
MAST1	0.34961832061068704	0.2625920471281296	0.05327838689169531	2241	0.0008670396189863604
POC5	0.3610687022900763	0.27790868924889545	0.05313736821340063	2360	-0.0009140613763113372
CSAG2	0.25572519083969464	0.11104565537555228	0.05306423565221232	1089	0.0011198781980680287
USP3	0.43740458015267175	0.3723122238586156	0.05270637470398714	3101	-0.0016797839263171914
BMP4	0.3702290076335878	0.29057437407952874	0.0526360512216413	2458	-0.0009480164410646044
PHOX2B	0.23129770992366414	0.03078055964653903	0.05255118776377734	512	0.0021275604448572375
KCNH5	0.25419847328244277	0.11001472754050073	0.05251362354331416	1080	0.0012982236897034472
SLC22A20	0.4030534351145038	0.33181148748159056	0.052353208332855804	2781	0.0012021289364276696
GIT2	0.43282442748091604	0.36745213549337263	0.052315913145542875	3062	-0.0015793072798619314
ZDHHC3	0.4534351145038168	0.391899852724595	0.05201790849953021	3255	-0.0015601106561243003
OLFML1	0.4183206106870229	0.3511045655375552	0.05171771738424839	2932	-0.0012851088961286332
C18orf32	0.43587786259541983	0.3723122238586156	0.05137311906620378	3099	-0.0013396129437238322
SNX32	0.26183206106870227	0.13166421207658321	0.05122056346173715	1237	0.0007124647594990172
C3orf14	0.3648854961832061	0.28630338733431515	0.05117179572576162	2422	-0.0016955453514678153
GPX2	0.46106870229007635	0.40220913107511047	0.05081216311125966	3335	-0.001558224220175702
HPDL	0.2969465648854962	0.19337260677466864	0.05078429734646558	1702	0.0007783142919174386
ZNF625	0.3618320610687023	0.28350515463917525	0.05054726771024245	2399	-0.0010556222498793598
DNAJC6	0.4648854961832061	0.4069219440353461	0.05053305602400042	3372	0.001382045810340524
NAP1L3	0.41450381679389314	0.3483063328424153	0.05049611263857394	2908	-0.0012323459957605835
MPZL2	0.4030534351145038	0.33460972017673046	0.05048840672085167	2800	0.001022946100558964
ADAM17	0.38244274809160306	0.31001472754050075	0.05015332427584644	2606	0.0009484854349487016
FBXO43	0.4480916030534351	0.3882179675994109	0.05007289435997999	3223	0.002311851619665922
FBXL3	0.383206106870229	0.3114874815905744	0.04982246915499895	2617	-0.0012366165714498614
SLC37A3	0.4404580152671756	0.3799705449189985	0.04962564820705882	3157	0.0012323367496270706
ZNF326	0.45725190839694657	0.39941089837997057	0.049550241987954435	3311	0.0015913241843148827
CYB561D2	0.3183206106870229	0.22783505154639175	0.0494192004750122	1964	-0.000824030967573516
FOXJ1	0.46259541984732827	0.4060382916053019	0.04912742821397372	3363	-0.0014237749384176355
KRTDAP	0.23969465648854962	0.09131075110456553	0.04911587508188389	934	0.0009872934274669668
CLDN4	0.467175572519084	0.41148748159057436	0.04893106805278062	3406	0.0016757331842794233
SLC24A1	0.3099236641221374	0.21737849779086893	0.04879926628107662	1882	-0.0007946830755927014
LY86	0.4679389312977099	0.4125184094256259	0.04879540530899456	3414	-0.002705502405131044
DUSP12	0.4221374045801527	0.35994108983799705	0.04864240019190246	2997	0.0011874877416785633
EIF4H	0.43587786259541983	0.3759941089837997	0.04861794111023024	3124	0.0026537738262099827
C14orf159	0.37786259541984735	0.30751104565537557	0.04821709781736076	2583	-0.0009571745641299317
FBXL17	0.3198473282442748	0.23343151693667158	0.047812040285645285	2004	-0.0008162407790294182
ZNF224	0.36412213740458016	0.2911634756995582	0.047808761366632736	2454	-0.001104657781637625
CUEDC1	0.42824427480916033	0.36892488954344627	0.047287584782179606	3066	-0.0013017971624810975
MAGEA3	0.25190839694656486	0.1272459499263623	0.04726630867952579	1194	0.0011426333440676026
BIK	0.40458015267175573	0.34123711340206186	0.047242332372929546	2847	-0.0011309938580991105
SCARNA12	0.3648854961832061	0.2944035346097202	0.04646798413416779	2477	0.0011735741046897366
MB	0.4	0.33696612665684833	0.046453829485880865	2812	-0.0016100668929333799
CHST15	0.29847328244274807	0.206480117820324	0.046452261277053576	1793	-0.0007995950090169126
GAST	0.21755725190839695	0.03181148748159057	0.046319187122142294	501	0.0014725097851787674
TNRC6C	0.3053435114503817	0.2166421207658321	0.04630085149493198	1871	-0.0009736628325749646
SLCO1B3	0.2549618320610687	0.1374079528718704	0.046124590295498445	1267	0.0035942003087635413
ALPPL2	0.23435114503816795	0.09440353460972017	0.0460084318338918	948	0.0020672893945820167
CMTM5	0.30381679389312977	0.21531664212076584	0.04594338787733854	1860	0.0012761004016004502
GRIN1	0.4068702290076336	0.34653902798232694	0.045454085337788226	2886	-0.001182365284433529
IQSEC1	0.4183206106870229	0.35994108983799705	0.04543454517179873	2992	-0.0013475760378847687
LRBA	0.333587786259542	0.2572901325478645	0.0450825988350442	2184	-0.0007836184032345032
AKR1B15	0.2954198473282443	0.20559646539027981	0.045002979614466636	1783	0.00107628734891193
SCN2B	0.46259541984732827	0.41119293078055963	0.04491489613981981	3398	-0.0014202037923184932
SOX14	0.21221374045801528	0.011782032400589101	0.04489585535169334	358	0.0021465440359324226
SPRR2A	0.22061068702290076	0.06156111929307806	0.044879303820099685	707	0.0013163866044997783
SERPINB13	0.2381679389312977	0.10883652430044183	0.04487857811298168	1051	0.0015161413534746134
MUCL1	0.5061068702290077	0.45979381443298967	0.04473381230216309	3785	-0.00192331785029573
GPR25	0.36335877862595417	0.2955817378497791	0.04466103825424964	2483	0.0016040252922441978
ISY1	0.3374045801526718	0.26332842415316643	0.04449999174101078	2230	0.0008357677448848376
NRL	0.4404580152671756	0.3867452135493373	0.044431403009777	3203	-0.001463524605127314
ANLN	0.40458015267175573	0.34536082474226804	0.0444110006692416	2875	0.0009940073241450865
RANBP1	0.32290076335877865	0.24565537555228276	0.04391833943994889	2091	0.0008350658115634154
CA9	0.3190839694656489	0.2406480117820324	0.04390311399530994	2052	0.0007777352507774575
WDR55	0.4389312977099237	0.38571428571428573	0.043885173905236004	3194	-0.001412516725519119
CLLU1OS	0.26183206106870227	0.15714285714285714	0.04386215065246423	1410	0.0010573387296233358
[truncated: 15,732 more rows]
