# Supplementary material for: Deep learning generates custom-made logistic regression models for explaining how breast cancer subtypes are classified
Source: PLoS One. 2023 May 22;18(5):e0286072. doi: 10.1371/journal.pone.0286072 (PMC10202302; doi:10.1371/journal.pone.0286072)
Supplement: S3 File — This compressed file stores the relative scores of the PWL and logistic regression models. (ZIP) [file pone.0286072.s012.zip › Importance analysis/RNA-seq/PWL/scores_single_pos_B3_tpm_True_target_0_0.csv]

	score_major	score_minor	score_relative	score_total	weight
TARS2	0.776255707762557	0.33798705419469477	0.4883376750307409	2833	-0.0031550421968859154
GPM6B	0.726027397260274	0.32783348140626983	0.4196409900415726	2742	0.003733522024413105
ITM2A	0.6757990867579908	0.21144815331894912	0.41199408412094063	1814	0.0010107703959874926
KRT14	0.7351598173515982	0.36616321868257395	0.40638445433245274	3046	0.002589024267581408
LEPREL1	0.6575342465753424	0.24470110420104074	0.3724726550221946	2072	0.0021326589638192674
KDM5B	0.6986301369863014	0.3485213859626856	0.36661691183214695	2899	-0.004428635393560398
GNPAT	0.6757990867579908	0.3100647290265262	0.3605642694766413	2591	-0.0028654131447183318
ETV5	0.6575342465753424	0.279857849980962	0.3540308692234366	2349	0.0029206999213784004
FAT2	0.6621004566210046	0.2988957989592588	0.34903831602224916	2500	0.0018776640343276085
ZNF48	0.6438356164383562	0.2695773575326818	0.3418523493002547	2265	-0.002575437715859152
MRGPRX3	0.6438356164383562	0.2726234293692093	0.34020076675352984	2289	0.0023280084347788946
WIF1	0.6118721461187214	0.19037948978296737	0.338143173065907	1634	0.0020000505006464663
CXCL2	0.6118721461187214	0.20345221474806446	0.33299471951003745	1737	0.0014824692505499115
GLB1L3	0.6073059360730594	0.21880949359055718	0.32094290550421883	1857	0.002503506894572638
NRG2	0.6027397260273972	0.2125904302576469	0.3181004862944504	1807	0.002062545834633056
HOXA4	0.593607305936073	0.18593730168803146	0.31779695350165654	1595	0.001170618077958352
SERPINF2	0.5844748858447488	0.16334560223378602	0.3149291064141139	1415	0.001197466968869776
DRD2	0.5981735159817352	0.22591699454245462	0.30677306679885574	1911	0.002272306560371362
DPYSL2	0.5799086757990868	0.18517578372889962	0.3020040013874381	1586	0.001017268317991693
FGFBP1	0.5799086757990868	0.1907602487625333	0.29990459975910677	1630	0.0017239144765426317
C1orf131	0.6027397260273972	0.26805432161441806	0.291442057995416	2244	-0.0018947911365899016
NTF4	0.589041095890411	0.23772052290899862	0.29045836563564864	2002	0.0017416398535715417
CLCA4	0.5799086757990868	0.2146211448153319	0.29023183646520667	1818	0.002606728987302631
HLF	0.6301369863013698	0.3289757583449676	0.2888475719263262	2730	0.0023459195765099137
DAP3	0.6027397260273972	0.2737657063079071	0.28834751538131465	2289	-0.0028765485191797778
MYB	0.5799086757990868	0.22185556542708465	0.2870741803560789	1875	-0.0025771885819267483
PRRT2	0.5799086757990868	0.22287092270592715	0.286622624079259	1883	-0.0022518977201798408
RNF39	0.6301369863013698	0.3334179464399035	0.2859050944967704	2765	0.0034274015569110364
PIK3C2G	0.5981735159817352	0.2751618225663155	0.2820975266239347	2299	0.0017011756834108384
CENPL	0.6027397260273972	0.2949612895037441	0.27629301502587034	2456	-0.003121509653283283
CYTL1	0.5570776255707762	0.192664043660363	0.2732160471920117	1640	0.0010207879851805044
ZCRB1	0.6027397260273972	0.30397258535347127	0.27089584468510847	2527	-0.0027445601894214634
CLEC4F	0.5753424657534246	0.24584338113973855	0.2705799848490118	2063	0.0015603331812599208
NEK2	0.589041095890411	0.2770656174641452	0.2702040562669883	2312	-0.002973287866916507
FKBP4	0.5753424657534246	0.25802766848584846	0.26444067519498765	2159	-0.0017664983277427381
OR10A3	0.5296803652968036	0.12717349917502221	0.26438819048853596	1118	0.0020696835761555123
SCN3A	0.5570776255707762	0.21830181495113593	0.26267979850061396	1842	0.0014011215444043046
LAMC3	0.5570776255707762	0.2232516816854931	0.2604941675361732	1881	0.0020664167794166135
SOX10	0.5662100456621004	0.2486356136565554	0.25877414743030597	2083	0.0014283582975622266
KCNB1	0.5662100456621004	0.24952405127554259	0.25833156364371823	2090	0.002200661782580937
SPATA17	0.54337899543379	0.20560984896560477	0.25298532268697593	1739	-0.0014894793736907274
CSRNP2	0.5799086757990868	0.2893768244701104	0.25255512572664524	2407	-0.0021254271915495337
ANGPTL7	0.5296803652968036	0.17349917502221093	0.25045932564756757	1483	0.0022157943742058704
MAFF	0.547945205479452	0.22985150399796928	0.2474122343177904	1931	0.0018064889583911282
DLK2	0.5525114155251142	0.2419088716842239	0.24674896208603106	2027	0.0017748124408058174
CXCL3	0.5342465753424658	0.19875618733341793	0.24591538126183624	1683	0.002057333458469657
PTN	0.5251141552511416	0.1820027922325168	0.24261985966468735	1549	0.00139832964487141
DMD	0.5159817351598174	0.15585734230232262	0.24194563986899256	1341	0.0011819941057012785
VGLL1	0.5525114155251142	0.25333164107120193	0.2410919439177371	2117	0.002711906139120401
PAK3	0.5296803652968036	0.20167533951009012	0.23988834681444524	1705	0.0022123952305264536
PDE1C	0.5296803652968036	0.20421373270719634	0.2388580407547491	1725	0.0015020682927570305
RHBDL1	0.5844748858447488	0.3238989719507552	0.2367003481524761	2680	-0.0027166556043084714
DACT2	0.5342465753424658	0.22604391420230993	0.2343235521172517	1898	0.00194421910418896
NRSN2	0.5570776255707762	0.2770656174641452	0.23357012453078588	2305	-0.0029106183217663785
CNTNAP3	0.5296803652968036	0.21754029699200406	0.233237508565586	1830	0.0020707099771243524
OSR1	0.5342465753424658	0.23150145957608834	0.2318264774792937	1941	0.001462558294588234
PTGS2	0.5388127853881278	0.24444726488133012	0.23056475238974955	2044	0.002047468498858507
RASL10A	0.54337899543379	0.25815458814570375	0.22861694129795682	2153	0.0023284416833121214
CHST3	0.5342465753424658	0.243178068282777	0.22628383037141	2033	0.0021863744374059023
DST	0.5068493150684932	0.17514913060033	0.2262190102353492	1491	0.0008385885768802837
DRP2	0.5570776255707762	0.29077294072851884	0.2257865778516632	2413	-0.0020398451856756595
EDNRB	0.5251141552511416	0.22655159284173118	0.22441925182599445	1900	0.001688838733934972
DOK5	0.5525114155251142	0.2905191014088082	0.220867516002184	2410	0.0024771670417976567
MAMDC2	0.5342465753424658	0.25460083766975505	0.220597816723012	2123	0.0016596715373452752
ACTG2	0.54337899543379	0.2747810635867496	0.21975609977276944	2284	0.0024566052248701452
CXCL6	0.4977168949771689	0.17007234420611753	0.21879750528195008	1449	0.0021207816037986053
GABRP	0.5570776255707762	0.30409950501332655	0.21785897196222373	2518	0.0020568116044159977
TMPRSS6	0.5388127853881278	0.2709734737910902	0.216892594199302	2253	-0.003087931794107135
PTPRZ1	0.5388127853881278	0.27110039345094555	0.21682379436845522	2254	0.002716499626967561
GLUL	0.5342465753424658	0.2653890087574565	0.21498807729588762	2208	-0.002797794051002711
CCND3	0.5342465753424658	0.2675466429749968	0.21383819709796253	2225	0.002373273428020184
NPY2R	0.4885844748858447	0.1620764056352329	0.21244602783584007	1384	0.0015618754793194967
C2orf88	0.5068493150684932	0.21106739433938318	0.212346783232184	1774	0.0026827526139641122
SH3TC2	0.4977168949771689	0.18872953420484834	0.21210327046453517	1596	0.0020992019803088625
APCDD1L	0.5388127853881278	0.27973093032110674	0.21206982431940083	2322	0.0021456072253386083
SCN4B	0.5068493150684932	0.21220967127808096	0.2118632836014495	1783	0.001989120614052808
PTCHD1	0.502283105022831	0.20192917882980074	0.21151292432849864	1701	0.0020079717724001966
SLC27A6	0.5296803652968036	0.2631044548800609	0.21133733520322134	2189	0.0017827219126047567
MC5R	0.6118721461187214	0.4062698311968524	0.20933234745521104	3335	-0.0037287953552549878
BTNL9	0.5068493150684932	0.22071328848838684	0.2081818724700428	1850	0.0010957801569020376
MTL5	0.4885844748858447	0.1761644878791725	0.2076808623097455	1495	-0.0017030013117619093
SCN2B	0.5114155251141552	0.23353217413377333	0.2070085629721401	1952	0.0012047425705532077
HSD17B2	0.5525114155251142	0.31399923848204087	0.2066733425182638	2595	0.004338647726399358
C9orf170	0.5388127853881278	0.29102678004822946	0.20562263099247216	2411	0.004354353965027258
TMEM61	0.5525114155251142	0.317299149638279	0.20459011392439042	2621	0.003967807058688776
VWCE	0.4840182648401826	0.17248381774336846	0.2045230133155736	1465	0.0010534306737099543
EPHB1	0.502283105022831	0.21880949359055718	0.20441072310602024	1834	0.0018699413106787687
RNF186	0.4794520547945205	0.16131488767610103	0.2038517798607348	1376	0.001539398073509801
SMN1	0.54337899543379	0.30511486229216905	0.20216565348706547	2523	-0.0030992324896942595
FAM181A	0.4840182648401826	0.18149511359309556	0.2013332044407305	1536	0.002763348841108382
MICALL1	0.4977168949771689	0.21677877903287218	0.20072906850673136	1817	0.002316115422945586
RCAN1	0.4657534246575342	0.12730041883487753	0.20072085594468617	1105	0.0011750060615042912
OR2L13	0.4840182648401826	0.18542962304861024	0.19988953559495148	1567	0.00183308492469223
CHRNA7	0.4885844748858447	0.2014215001903795	0.19814416836053358	1694	0.0018808150776749243
IFFO2	0.4794520547945205	0.1787028810762787	0.19793955314172532	1513	0.0029567478224635122
ASXL3	0.4931506849315068	0.21322502855692346	0.19773268524531348	1788	0.0014100111555308103
CMTM5	0.4794520547945205	0.1794643990354106	0.19766680232554681	1519	0.002669440841418691
ROPN1	0.4931506849315068	0.2147480644751872	0.19708086685257514	1800	0.0033954596589865103
MAP3K15	0.4931506849315068	0.2147480644751872	0.19708086685257514	1800	0.0018938100743980612
HS3ST4	0.4611872146118721	0.1294580530524178	0.19593425942133436	1121	0.0012341445159108843
ARMC3	0.4840182648401826	0.2005330625713923	0.1940601715146392	1686	-0.0013347043517569547
SPRY2	0.4611872146118721	0.13783475060286837	0.19369522844770207	1187	0.0011039717478979582
CACHD1	0.4931506849315068	0.22261708338621652	0.19363923223302862	1862	0.002215112102885541
MUC15	0.4977168949771689	0.23365909379362862	0.19312553543325445	1950	0.001979024074398694
ERBB3	0.4840182648401826	0.2039598933874857	0.19267404258826662	1713	-0.0024695633192095556
CCL23	0.4885844748858447	0.2146211448153319	0.19265255329763298	1798	0.0013964825014227244
CACNG1	0.54337899543379	0.320979819774083	0.19223268797643192	2648	-0.002987826279331784
DEFB1	0.4840182648401826	0.2070059652240132	0.19142221106057578	1737	0.002304672628088156
INPP1	0.4703196347031963	0.1761644878791725	0.1901666319976169	1491	0.0008779268821854202
NUP210	0.4840182648401826	0.2103058763802513	0.19004511905883562	1763	-0.0026193431225692617
C1orf27	0.5251141552511416	0.29407285188475696	0.1892660338294858	2432	-0.0029948008652354472
SCPEP1	0.4977168949771689	0.2420357913440792	0.18914078325415956	2016	0.0022495115581932625
PSMD4	0.5159817351598174	0.2788424927021196	0.18848401528220432	2310	-0.00178835029109905
PPM1F	0.45662100456621	0.1445614925751999	0.18760471667548523	1239	0.0011536385433828398
CCDC78	0.4977168949771689	0.24711257773829165	0.18665748146925096	2056	-0.0021689767547286463
C3orf52	0.4703196347031963	0.18669881964716334	0.186344109529704	1574	-0.0017534137714392273
TRIM37	0.5068493150684932	0.26678512501586493	0.18572192525567	2213	-0.002210976106835005
DSG1	0.4703196347031963	0.19304480263992893	0.18393426296105891	1624	0.0028614330158688974
KLK7	0.4885844748858447	0.23708592460972205	0.1825050534514298	1975	0.003094139255699702
HAX1	0.4931506849315068	0.2474933367178576	0.18194464632867546	2058	-0.001829810887284111
SCGB3A1	0.4703196347031963	0.19837542835385202	0.18184774821277375	1666	0.0011018925866665085
BTBD11	0.4794520547945205	0.21931717222997843	0.18177425081173387	1833	0.0015860306104571009
MALL	0.4748858447488584	0.21068663535981724	0.18112770722359628	1764	0.002260538557857217
MICAL3	0.4611872146118721	0.17781444345729153	0.18107567061943067	1502	0.001204279828743893
BCL9	0.4748858447488584	0.21157507297880443	0.18075255403685045	1771	-0.0011745449276531871
CXXC5	0.4931506849315068	0.25142784617337227	0.17998163621703336	2089	-0.004190524874138646
ENSA	0.5114155251141552	0.2858230739941617	0.1798510097003151	2364	-0.0017970269589568488
ARHGEF15	0.4748858447488584	0.2222363244066506	0.1761275816570588	1855	0.0010965521049911332
KRT6C	0.4840182648401826	0.2420357913440792	0.17569235640734654	2013	0.002171580377034843
C6orf211	0.54337899543379	0.34623683208529	0.17538078878617747	2847	-0.0031302061666792728
CLDN19	0.4931506849315068	0.26107374032237596	0.1750381001624989	2165	0.0016691549921233674
CAPZA3	0.4429223744292237	0.14722680543216143	0.17450449753226194	1257	0.0011841234751045703
GRM8	0.4611872146118721	0.19571011549689046	0.17439119761365077	1643	-0.0015954779875755776
TRPM4	0.5114155251141552	0.2955958878030207	0.17416891044173113	2441	-0.0029867853736504912
PNRC1	0.45662100456621	0.18695265896687396	0.17355144511627052	1573	0.0012118974518671166
ARHGAP23	0.45662100456621	0.18707957862672928	0.1735039730719002	1574	0.0010012538787123049
EIF3L	0.4657534246575342	0.21043279604010662	0.17264429093096428	1760	0.001735984763217857
C10orf90	0.45662100456621	0.19101408808224393	0.17201635996516354	1605	0.0017898563629842102
COL22A1	0.5251141552511416	0.3221220967127808	0.17198223085448192	2653	-0.003353175164011191
SLC1A4	0.4885844748858447	0.26348521385962687	0.16929033117682335	2183	-0.001844664930831641
CA6	0.4246575342465753	0.10534331767990862	0.16923680681257114	923	0.0025870505988677905
ANXA9	0.4657534246575342	0.21842873461099124	0.16921514047646255	1823	-0.0019440125463006553
INTS7	0.4429223744292237	0.1644878791724838	0.1691239673753598	1393	-0.001256066535916034
CDH17	0.4429223744292237	0.16524939713161568	0.16887286651765904	1399	0.0010993309426339693
SYNM	0.4474885844748858	0.17717984515801496	0.16885333570511885	1494	0.0014560669642378343
NCALD	0.45662100456621	0.20205609848965606	0.1676760748741932	1692	0.0014872072109938018
LLGL2	0.4840182648401826	0.2585353471252697	0.16743315498571745	2143	-0.002033783888327889
EPHA2	0.4520547945205479	0.19253712400050768	0.16728299313062794	1616	0.0013593744434956534
JPH4	0.4520547945205479	0.1927909633202183	0.16718518171107702	1618	0.0014596140814319369
SLC39A12	0.4337899543378995	0.14494225155476584	0.16716546819871192	1237	0.0030889267254679
MARCH10	0.4885844748858447	0.26780048229470743	0.1669976907821987	2217	-0.002743351107346825
SLC24A2	0.4748858447488584	0.24216271100393452	0.16687378694206176	2012	-0.0020300066027630235
GRAMD3	0.4383561643835616	0.16017261073740321	0.16650086162263242	1358	0.0011473521222796989
DUSP7	0.4611872146118721	0.21550958243431909	0.1662492668004424	1799	0.0018219710487755946
TACO1	0.4885844748858447	0.27071963447137964	0.16542566861115923	2240	-0.002175546664511785
C17orf78	0.5981735159817352	0.43901510343952277	0.1650772941739363	3590	-0.004747885925462469
CAPN9	0.502283105022831	0.2953420484833101	0.16506139198905842	2437	-0.0028958170252735725
APH1A	0.4794520547945205	0.2548546769894657	0.164923366463283	2113	-0.001506325129594188
LRRK1	0.4885844748858447	0.27186191141007743	0.16480589022393582	2249	0.0017405355175469594
MYOM3	0.4748858447488584	0.24723949739814696	0.16438919646914854	2052	0.002595922166801756
KLK6	0.5068493150684932	0.3044802639928925	0.16418799702421916	2510	0.0029697330159251575
RNF175	0.4474885844748858	0.18999873080340143	0.1641465155284336	1595	0.0020533401093416614
RAB17	0.4794520547945205	0.2563777129077294	0.16414474117088979	2125	-0.0033569302489922844
ANKRD53	0.45662100456621	0.21195583195837034	0.16357746710988985	1770	0.0017551346380059842
FMNL2	0.4474885844748858	0.19152176672166518	0.16356544610714907	1607	0.0017873108510684686
CD300LG	0.4520547945205479	0.20218301814951137	0.16347556442096917	1692	0.0009682219330898079
ZNF319	0.4292237442922374	0.1446884122350552	0.16329828602914673	1234	0.001016038590205426
TAF5L	0.4703196347031963	0.24140119304480265	0.16292602278389395	2005	-0.0017471922653385264
BTBD17	0.4292237442922374	0.14671912679274018	0.16270652049742387	1250	0.00269720847827557
TMCO1	0.4657534246575342	0.23340525447391802	0.16244823976418699	1941	-0.0019855467980960384
RBBP5	0.45662100456621	0.21538266277446377	0.1621130503872364	1797	-0.0015420538507896707
KCNC4	0.4474885844748858	0.19926386597283918	0.16053994495289542	1668	0.002935740369139239
RUSC1	0.5251141552511416	0.3398908490925244	0.1602190867482828	2793	-0.00340217581106117
ATP6AP1	0.4977168949771689	0.29623048610229724	0.15996960664931087	2443	-0.002580140966529143
LXN	0.45662100456621	0.22045944916867624	0.15990037308329863	1837	0.00160614039250504
TMEM220	0.4337899543378995	0.1688031476075644	0.15967922184225578	1425	0.0009741240490257041
ARL4A	0.4429223744292237	0.19190252570123112	0.1593536503995098	1609	0.0013773297581792577
TNNI2	0.4520547945205479	0.21398654651605534	0.15856329515914688	1785	0.001459375544800423
GDF7	0.4292237442922374	0.16245716461479884	0.15784069232956816	1374	0.0019237416392570595
SPNS2	0.4703196347031963	0.25257012311207006	0.1574088916985018	2093	0.001474176654301118
MEIS2	0.4383561643835616	0.18644498032745271	0.15739439616376386	1565	0.0009690506114566233
TEPP	0.4155251141552511	0.12438126665820536	0.15719042099823485	1071	0.0011357439041603356
ATAD2	0.4977168949771689	0.3011803528366544	0.15701250261090255	2482	-0.0017389181339240167
KRT5	0.45662100456621	0.22731311080086306	0.15683149146908934	1891	0.0013466427164530613
LRP4	0.4520547945205479	0.21830181495113593	0.15669785483805482	1819	0.0018563979625469073
PHOX2A	0.4292237442922374	0.17032618352582815	0.1552220138697739	1436	0.003168631864537019
TRPM1	0.4611872146118721	0.24076659474552609	0.1547250937761006	1998	0.0034736809676132905
CYP7A1	0.4246575342465753	0.16156872699581165	0.15422956784933417	1366	0.001156967020506272
SLC25A44	0.4292237442922374	0.17349917502221093	0.15413105893086024	1461	-0.0010353997763559164
CHIC2	0.4383561643835616	0.19571011549689046	0.15385367754526189	1638	0.0014934649203496519
EGR1	0.4337899543378995	0.18669881964716334	0.15331727522683292	1566	0.0007931416173050821
CRYAB	0.4520547945205479	0.22591699454245462	0.15331504882591934	1879	0.002524424525017821
FBXW8	0.4611872146118721	0.24482802386089605	0.1527528856538255	2030	-0.0021086865697725445
ZFP36	0.4429223744292237	0.20865592080213224	0.1526429364842358	1741	0.001120896561042173
HPSE2	0.4155251141552511	0.14189617971823837	0.15252659467510388	1209	0.0009439196419407381
F7	0.4794520547945205	0.2790963320218302	0.15197951029864823	2304	-0.004338799408287741
REM2	0.4840182648401826	0.28899606549054446	0.1507549548298861	2383	-0.002317639983812114
A2M	0.3972602739726027	0.08452849346363751	0.15067065906955515	753	0.0005762004675489152
OXTR	0.4337899543378995	0.1936794009392055	0.15066201413630745	1621	0.0014371345105246291
BRWD1	0.4520547945205479	0.23175529889579896	0.1506430186827337	1925	-0.001729091269953642
NPAS4	0.4155251141552511	0.1488767610102805	0.1504968305248223	1264	0.0013323708422831259
COG2	0.4200913242009132	0.1629648432542201	0.14991918053200423	1376	-0.0020045858655066695
GPRASP1	0.4429223744292237	0.21550958243431909	0.14973584964900688	1795	0.0008234713504862157
GPR12	0.4292237442922374	0.1861911410077421	0.1495658816744831	1561	0.0024572240195539054
TEKT5	0.4794520547945205	0.28430003807589793	0.14904776119673088	2345	-0.0014108321156527381
PLAC1	0.4383561643835616	0.20764056352328975	0.14904152323279876	1732	-0.0015184086193244183
AMY1A	0.4292237442922374	0.18809493590557178	0.14885331775092686	1576	0.003192939650762128
RCBTB2	0.4292237442922374	0.1884756948851377	0.1487099351018125	1579	0.000992071516066062
TRPV6	0.4977168949771689	0.314887676101028	0.14856785898540825	2590	0.002684292551475664
PHOSPHO1	0.4383561643835616	0.21043279604010662	0.147874165203811	1754	0.0019384342635021313
CPAMD8	0.4292237442922374	0.19088716842238862	0.14779511159593064	1598	0.0012871207308535304
DTL	0.4383561643835616	0.21068663535981724	0.14776726853382752	1756	-0.0013991999755944562
MMP7	0.4337899543378995	0.2025637771290773	0.14714164067967844	1691	0.00154365455309744
TGM1	0.4246575342465753	0.18365274781063587	0.14660568961398426	1540	0.001241606500116177
DARC	0.4611872146118721	0.2571392308668613	0.146573062870656	2127	0.0014886474447848741
PBX1	0.4200913242009132	0.1732453357025003	0.14646277432620475	1457	-0.0020709491122033793
ZMYND10	0.45662100456621	0.24939713161568727	0.14630381255292235	2065	-0.0015653819078579544
STRA13	0.4840182648401826	0.2967381647417185	0.1462201422846179	2444	-0.0015432384330779313
STAB2	0.4292237442922374	0.19761391039472015	0.14518176508275554	1651	0.0008724840001377743
AKAP6	0.4292237442922374	0.1979946693742861	0.14503113356361516	1654	0.001610082306615368
QSOX1	0.4748858447488584	0.2840461987561873	0.1448343225149974	2342	-0.0018670787704650137
PROS1	0.4246575342465753	0.18898337352455896	0.1446193059236583	1582	0.0014517498984332631
MRGPRX4	0.4063926940639269	0.14430765325548928	0.14433032300042997	1226	0.00285125404552673
KIF9	0.4429223744292237	0.2278207894402843	0.1442779176688271	1892	-0.0016604395055765052
AMOTL1	0.4063926940639269	0.14494225155476584	0.14414676550277147	1231	0.0008988120321191673
USP5	0.4383561643835616	0.22058636882853153	0.14349778074011116	1834	-0.0017912323653945352
GPR144	0.3926940639269406	0.10547023733976393	0.14308465687895	917	0.001955959718179656
KLHL10	0.45662100456621	0.2568853915471507	0.1425126374207219	2124	0.0025823528993896613
AMZ2	0.4246575342465753	0.19659855311587765	0.14168303030512472	1642	-0.000983672278925951
LRRC70	0.4155251141552511	0.1775606041375809	0.14113335235203175	1490	0.0014396620347611132
PIGT	0.4429223744292237	0.23492829039218174	0.14098892814342817	1948	-0.0020491897599640655
PCDH11X	0.4292237442922374	0.20878284046198756	0.14064274819287229	1739	0.0017432691411158885
SHD	0.4018264840182648	0.1445614925751999	0.14056649812291125	1227	0.0007791102521878201
CCDC19	0.4200913242009132	0.19101408808224393	0.13999033882298553	1597	-0.0015913795044070868
BMPER	0.4063926940639269	0.16042645005711384	0.13941837591060885	1353	0.0011901585154191706
PHYHIP	0.3972602739726027	0.1356771163853281	0.13940744536614952	1156	0.0009862726910796482
STARD10	0.45662100456621	0.2629775352202056	0.13934555778056032	2172	-0.002651186896764557
CH25H	0.3926940639269406	0.12336590937936286	0.13898948024645896	1058	0.0007692594899708638
CYP39A1	0.4337899543378995	0.22198248508693996	0.1388975007991034	1844	0.00237783281920656
FAM13A	0.4155251141552511	0.1840335067902018	0.1387927888722352	1541	0.0014451712064328603
JMJD1C	0.4246575342465753	0.20434065236705165	0.13857891918258902	1703	0.0012255219045073317
EHD3	0.4246575342465753	0.20548292930574946	0.13811078715630967	1712	0.001738871344787185
NKAIN1	0.4474885844748858	0.24927021195583196	0.13811039466683164	2062	-0.0022300687465758528
LRRC36	0.4657534246575342	0.28074628759994924	0.138107774579068	2314	-0.002439109758597624
EFCAB1	0.410958904109589	0.17679908617844906	0.13762930399341974	1483	0.0013481370225235877
PSG4	0.4200913242009132	0.1971062317552989	0.13762585407210318	1645	0.0021138872114534026
DCHS2	0.4200913242009132	0.1972331514151542	0.13757580465172362	1646	0.002656682546421507
GCKR	0.410958904109589	0.17794136311714684	0.13722409215896608	1492	0.001739864867704455
BRIP1	0.4246575342465753	0.20878284046198756	0.13674374692100555	1738	-0.001866218032228062
FUT8	0.4155251141552511	0.18961797182383552	0.1367061452551496	1585	-0.0023932634802122264
CDC14B	0.4018264840182648	0.15788805686000762	0.13653588475945183	1332	0.0010368598515924532
SLC39A2	0.4520547945205479	0.2605660616829547	0.13645886474804944	2152	0.002147080456779804
SFPQ	0.4155251141552511	0.1916486863815205	0.13593190150197207	1601	-0.0011667040540487505
OCA2	0.3972602739726027	0.14963827896941237	0.13542411074385968	1266	0.0020557987547363153
ACSBG1	0.3926940639269406	0.13986546516055337	0.13464627949887817	1188	0.0013284718879731372
TANK	0.4155251141552511	0.19545627617717984	0.13445796459668446	1631	0.0016423246314445803
C12orf71	0.4155251141552511	0.19571011549689046	0.13435867118592829	1633	0.0013009950152991223
CCT3	0.410958904109589	0.18593730168803146	0.13431454070792836	1555	-0.0013412440563115523
IL34	0.3972602739726027	0.1543343063840589	0.13399664714973883	1303	0.0013776892112218775
PRKCD	0.4155251141552511	0.19685239243558827	0.13391025608611964	1642	-0.0011336993462464306
NPRL2	0.4383561643835616	0.24267038964335574	0.13326720884341	2008	-0.0017745762410868336
ALOX15	0.4520547945205479	0.2683081609341287	0.13236426802516052	2213	0.0022306531500362325
CCAR1	0.4155251141552511	0.20091382155095824	0.13229475680352418	1674	-0.0017349853238556533
SLC23A1	0.4657534246575342	0.2912806193679401	0.13208185336085063	2397	-0.0015979374264134094
IQCC	0.3972602739726027	0.16042645005711384	0.1320790793988597	1351	-0.0009970879023057932
EDN1	0.4018264840182648	0.17299149638278968	0.1315384654377241	1451	0.001474125401512083
CMIP	0.4337899543378995	0.2388627998476964	0.13111828733339628	1977	0.0019238319251599022
CLDN11	0.4018264840182648	0.17489529128061937	0.13087616034634816	1466	0.0015478787638130598
SAMD5	0.3835616438356164	0.12755425815458815	0.13084944584851294	1089	0.0009038860082000611
HRNR	0.4155251141552511	0.20548292930574946	0.13043788625766284	1710	0.0011214289293093316
SLC2A12	0.4018264840182648	0.17654524685873843	0.13029629907006793	1479	0.0020585405512974827
ANKRD29	0.4063926940639269	0.18758725726615053	0.12996604269989956	1567	0.001352545082954748
PIK3R1	0.4246575342465753	0.22502855692346743	0.12969616996132305	1866	0.0015024930941763158
KPNA2	0.4474885844748858	0.2660236070567331	0.12947747372386187	2194	-0.002451406110651533
TDRKH	0.4200913242009132	0.21868257393070187	0.12865465252791988	1815	-0.0015855333740091738
SFXN2	0.4292237442922374	0.23683208529001143	0.12814358604143278	1960	-0.0019085898592493323
STAC	0.3835616438356164	0.1411346617591065	0.12720054187202287	1196	0.0010622594141750596
C9orf116	0.4246575342465753	0.23073994161695646	0.1270931007349848	1911	-0.0024700545862287983
UNC5B	0.4383561643835616	0.2561238735880188	0.12655668823133667	2114	-0.002439698230591603
ACHE	0.3926940639269406	0.16931082624698565	0.12554247195901916	1420	0.0007449844297298114
ARID5A	0.4292237442922374	0.24228963066378983	0.12552875753705234	2003	0.0015462293404198135
TSLP	0.3835616438356164	0.14836908237085925	0.12510615001830944	1253	0.0017087259340769379
CA14	0.410958904109589	0.20992511740068537	0.12481866595126286	1744	-0.0015467759076273069
EAF1	0.4200913242009132	0.227693869780429	0.12463222233328981	1886	-0.0017196462999741868
CX3CL1	0.3789954337899543	0.138088589922579	0.12456908016682948	1171	0.0008631526833596582
OLFM4	0.3972602739726027	0.182891229851504	0.12436652332019171	1528	0.0011497355859319213
HAS3	0.3835616438356164	0.15154207386724203	0.12415453446989563	1278	0.0016374165359593462
SYCP2L	0.4292237442922374	0.24546262216017262	0.12398112378650036	2028	0.0023037370665406343
RACGAP1	0.4520547945205479	0.2836654397766214	0.12388745552535078	2334	-0.004414561865269206
SCRN3	0.4611872146118721	0.29851503997969286	0.12358241782737937	2453	-0.002013346363673918
ZNF664	0.410958904109589	0.2136057875364894	0.12325978839787054	1773	-0.001729963524849154
IL22RA2	0.3744292237442922	0.13072724965097093	0.12310762979244597	1112	0.0013707944002817386
SIRPA	0.3881278538812785	0.16689935270973474	0.12278783702355864	1400	0.0013395455913098432
RWDD2A	0.4474885844748858	0.2784617337225536	0.12270509608756666	2292	-0.002437401948554907
RNASE7	0.4200913242009132	0.23302449549435209	0.12217630516847947	1928	0.002464651281150054
NPC1	0.3926940639269406	0.18009899733468715	0.12177297900249648	1505	0.0017141318046469678
MS4A6A	0.3926940639269406	0.1804797563142531	0.12163568540420394	1508	0.0009805295118439973
GATA3	0.3698630136986301	0.1237466683589288	0.12148541097229834	1056	-0.0017790988240449224
AQP4	0.4155251141552511	0.22705927148115243	0.12110520772818278	1880	0.002155514190383201
ELAC1	0.4200913242009132	0.23581672801116893	0.12086719145898316	1950	0.0018825453284989635
LGALS7B	0.4018264840182648	0.2015484198502348	0.12084275771435432	1676	0.0027305924329994015
INSL3	0.3698630136986301	0.1270465795151669	0.12065781553572942	1082	0.0008136843702231999
FAM171A1	0.4200913242009132	0.23733976392943268	0.12014655712679795	1962	0.002240293087379541
C1QL2	0.3789954337899543	0.1566188602614545	0.11910807144403864	1317	0.0014639370656368556
ANKDD1A	0.3972602739726027	0.19685239243558827	0.11906486086917253	1638	0.0012912771448391424
EME1	0.3744292237442922	0.1457037695138977	0.11896765514319423	1230	-0.0012388578614036306
PROL1	0.3926940639269406	0.18809493590557178	0.11882892293013497	1568	0.0015669283147417444
LRIG3	0.4018264840182648	0.2068790455641579	0.11866558376494392	1718	0.0014995742312748916
F10	0.3972602739726027	0.19786774971443077	0.11866407889973477	1646	0.0009057109180503175
TPBG	0.4200913242009132	0.24051275542581546	0.11863033514635866	1987	-0.0026228563059703443
LAMA1	0.3881278538812785	0.17895672039598934	0.11861772318359878	1495	0.0013431712253805018
CXorf40A	0.4429223744292237	0.2788424927021196	0.11842709403368984	2294	-0.0014753241048310883
PARD6A	0.4155251141552511	0.23302449549435209	0.11836070499333716	1927	-0.002307174542511348
UBLCP1	0.4200913242009132	0.24140119304480265	0.1182021846654227	1994	0.0014276460577093532
EPHA8	0.4931506849315068	0.3537250920167534	0.11807615732615365	2895	-0.0018985604430781676
FOXA1	0.365296803652968	0.12539662393704784	0.11771744146426567	1068	-0.0034824423230020328
PPFIA4	0.4383561643835616	0.2728772686889199	0.1176941230859431	2246	-0.0019203446776373313
TGFA	0.4337899543378995	0.2657697677370225	0.11754015504148607	2189	0.002236461430220516
MMP27	0.3698630136986301	0.13935778652113212	0.11737805623816362	1179	0.0007901667293481295
RBM7	0.3835616438356164	0.17286457672293437	0.11723737273628101	1446	0.0007715223866398447
UBE2H	0.4155251141552511	0.23924355882726234	0.11542364005340075	1976	-0.0015894132040557452
OVCH2	0.3561643835616438	0.10800863053687017	0.11518720384739561	929	0.0016638852075629984
SIAH2	0.4292237442922374	0.2628506155603503	0.11514257656379295	2165	-0.000988374779262813
LANCL3	0.4018264840182648	0.21589034141388502	0.11485588374267701	1789	0.0027316670118509023
TCEAL2	0.4200913242009132	0.24838177433684477	0.1147832148461575	2049	0.0017774974614439998
SLC6A14	0.4018264840182648	0.21627110039345093	0.11469133439308671	1792	0.001518675316219742
NPR1	0.3607305936073059	0.1259043025764691	0.11427466775701221	1071	0.0006029446984030073
LIN9	0.4337899543378995	0.27186191141007743	0.11426482560893615	2237	-0.0025890305765415176
C2CD4B	0.4063926940639269	0.22591699454245462	0.11411653336544102	1869	0.0014582587078621144
ENPP6	0.4292237442922374	0.26564284807716715	0.11366689992969911	2187	0.002306566260085674
H6PD	0.3881278538812785	0.19355248127935018	0.11318066794909389	1610	0.001146086253149292
COMMD3	0.3926940639269406	0.20307145576849853	0.11297061169551886	1686	-0.0014667728165022708
TBC1D4	0.4018264840182648	0.22045944916867624	0.11286215453072468	1825	0.001798830683219421
UBE2T	0.3789954337899543	0.1761644878791725	0.11260361204390452	1471	-0.0022884953759785276
RUNDC1	0.4246575342465753	0.26107374032237596	0.11217452350646588	2150	-0.0022601863380259605
C22orf23	0.3881278538812785	0.19634471379616703	0.11209198432278836	1632	0.0019572377139411403
ZDHHC16	0.4063926940639269	0.23073994161695646	0.11191410113114003	1907	-0.0014189563387617455
GPR4	0.365296803652968	0.14722680543216143	0.11176602252131555	1240	0.0008219651579565834
EDN3	0.365296803652968	0.14773448407158268	0.11161627697517834	1244	0.0017554549287524422
CMBL	0.3744292237442922	0.1699454245462622	0.11131579626954395	1421	-0.0017568712570209754
KLHL29	0.3470319634703196	0.09569742353090493	0.11127318679961185	830	0.0006635128137986613
VEZT	0.410958904109589	0.24051275542581546	0.11104083534443625	1985	-0.0018542416331911228
CADM3	0.365296803652968	0.15293819012565046	0.11005166476016545	1285	0.0005301704283738218
RAB19	0.3744292237442922	0.17400685366163218	0.10991885847253256	1453	-0.0013927573647379175
HMMR	0.4018264840182648	0.22718619114100774	0.10985095781332234	1878	-0.0022937165452276533
MYOC	0.3561643835616438	0.1304734103312603	0.10982975731437632	1106	0.001402543455333216
SLC22A11	0.3424657534246575	0.08960527985784998	0.1092536860903147	781	0.0009024869964378013
C15orf52	0.4337899543378995	0.2813808858992258	0.10899852153504383	2312	0.001741408700036118
CNTD1	0.410958904109589	0.24495494352075137	0.10888429651169988	2020	-0.0016738033249566798
C1QL4	0.4063926940639269	0.23860896052798578	0.10822078574429063	1969	0.0024192355158447754
LRRC56	0.3607305936073059	0.14849600203071456	0.1080754985451733	1249	-0.0015496044581595925
MASP1	0.3744292237442922	0.1794643990354106	0.10798977307261215	1496	0.0009967756319383624
MIPOL1	0.3607305936073059	0.14913060032999112	0.10788662520949574	1254	-0.0014882123801385205
CHST7	0.3698630136986301	0.17007234420611753	0.10787404663846893	1421	0.0007544276637418079
IPO9	0.3698630136986301	0.17032618352582815	0.10778764010775894	1423	-0.0014815985909990559
ABCB8	0.4292237442922374	0.2768117781444346	0.10760826214476434	2275	-0.002313029264769284
TRIOBP	0.3607305936073059	0.15027287726868893	0.10754462352166885	1263	0.0009022393183840905
C20orf194	0.3515981735159817	0.12755425815458815	0.10735118684640707	1082	0.000728834312849358
SBK1	0.3881278538812785	0.2082751618225663	0.1072646879262709	1726	-0.0015880408431712565
CHI3L1	0.365296803652968	0.1619494859753776	0.10721411875138605	1356	0.001383561589909732
SPSB4	0.4200913242009132	0.26323137453991624	0.1071859641267031	2166	-0.0025769858053536158
MTX2	0.410958904109589	0.2486356136565554	0.1070675524885825	2049	-0.0021283362424583175
VPS37D	0.3881278538812785	0.2091635994415535	0.10689381962714044	1733	-0.0015137408441660226
MYO6	0.410958904109589	0.24901637263612134	0.10687806702610274	2052	-0.0021906800648139324
SLC44A1	0.3744292237442922	0.18263739053179337	0.10684082717349044	1521	-0.0009390900189828244
PER1	0.3881278538812785	0.2103058763802513	0.10641466931842154	1742	0.0026643832788977306
HAPLN1	0.3881278538812785	0.21043279604010662	0.10636126930922997	1743	-0.0012221266239066607
BIRC5	0.3607305936073059	0.15471506536362484	0.10618980971380859	1298	-0.0015348165413740845
KRT40	0.4018264840182648	0.23518212971189237	0.10615388912265945	1941	0.002457231077278266
GLIPR1	0.3561643835616438	0.1444345729153446	0.10599172226460774	1216	0.001214710849308176
DVL3	0.4520547945205479	0.31374539916233024	0.10591736175348487	2571	-0.003005680328351445
CLDN8	0.365296803652968	0.16613783475060287	0.10583997462345643	1389	0.0016200963927076374
NVL	0.4063926940639269	0.24368574692219824	0.10577227853550684	2009	-0.0020676894315329267
PF4V1	0.3424657534246575	0.1095316664551339	0.10528560631227961	938	0.0018052687281851832
KIAA0040	0.3972602739726027	0.2299784236578246	0.10492564992864951	1899	-0.002253859117263346
LCN2	0.4292237442922374	0.28214240385835765	0.10462868660927542	2317	0.0024115770127536964
EMP1	0.3789954337899543	0.1982485086939967	0.10433506763424197	1645	0.0013977195849292912
PACSIN1	0.4520547945205479	0.3164107120192918	0.1042377985684596	2592	-0.003204720898065716
HHAT	0.3835616438356164	0.20725980454372384	0.10416290804237766	1717	-0.0016949391206253495
VDAC3	0.4063926940639269	0.24698565807843634	0.10415310649209825	2035	-0.0016909853788092733
C22orf31	0.3881278538812785	0.21614418073359565	0.10392492409348984	1788	0.0014534234804159496
NLGN2	0.3881278538812785	0.21652493971316156	0.10376018144069885	1791	0.001249017622495785
C3orf67	0.3881278538812785	0.21766721665185937	0.1032642137535196	1800	-0.001839634832353454
HNF4A	0.5525114155251142	0.44967635486736895	0.10306004015876144	3664	-0.003626470800372772
TBCE	0.3926940639269406	0.22629775352202056	0.10299795459434295	1869	-0.0012955794488561877
PDLIM4	0.4155251141552511	0.2641198121589034	0.10290184531888005	2172	0.0011323027010803344
WHSC1	0.3926940639269406	0.22705927148115243	0.10265271507790445	1875	-0.001817737182500423
SLC6A2	0.3607305936073059	0.1663916740703135	0.10244037196435786	1390	0.003571876883870573
CYP7B1	0.3607305936073059	0.1663916740703135	0.10244037196435786	1390	0.0010857425804715604
OR2L3	0.3378995433789954	0.10838938951643609	0.1024278416559879	928	0.0016325998123647876
PRRG3	0.3789954337899543	0.20332529508820915	0.10229636321092832	1685	0.0009229669736669166
FGG	0.3378995433789954	0.11003934509455515	0.102067443946895	941	0.0008253873595094774
BFAR	0.3698630136986301	0.18682573930701865	0.10189479203461896	1553	-0.0009758559117472032
C2orf82	0.365296803652968	0.17768752379743621	0.10186889864581061	1480	0.0021842188776645347
SOX12	0.3744292237442922	0.19583703515674578	0.10184509925476876	1625	-0.0015010645128967326
PRKAG1	0.4063926940639269	0.25231628379235943	0.10149151472175004	2077	-0.0016683329595252872
GRM6	0.365296803652968	0.17908364005584465	0.10137080462342374	1491	0.0019042747022467665
TMEM14A	0.3333333333333333	0.09937809366670897	0.10123510561028191	856	-0.0007822793002560501
BARX1	0.3607305936073059	0.17032618352582815	0.1011155523698052	1421	0.0024433339916868136
SHANK3	0.3470319634703196	0.13973854550069806	0.10090432257141459	1177	0.0009786236852050933
DDX56	0.3926940639269406	0.2309937809366671	0.10085050101203918	1906	-0.0016656755458825502
FAM63A	0.3698630136986301	0.18961797182383552	0.10084367366364816	1575	-0.001656908068980556
LCA5L	0.3561643835616438	0.16131488767610103	0.10083057513189264	1349	-0.0011101278108981206
BAIAP2	0.4018264840182648	0.24660489909887043	0.10065054699891676	2031	-0.0017432019012176168
TLCD1	0.3698630136986301	0.190633329102678	0.10045758273746311	1583	-0.001130030794411141
CD244	0.3561643835616438	0.16258408427465415	0.10041948365841788	1359	0.0010934168222092922
FXYD1	0.3424657534246575	0.13009265135169437	0.10035869433300482	1100	0.0004502809802943375
CCDC24	0.3744292237442922	0.20078690189110293	0.09988186362272584	1664	-0.0012759737743181176
LARP6	0.3698630136986301	0.19228328468079706	0.09982578733459661	1596	0.0012499078559017108
TNS4	0.3698630136986301	0.19253712400050768	0.09972810478384617	1598	0.0012707206900813618
MREG	0.4018264840182648	0.2486356136565554	0.09964485488010895	2047	-0.0023598806277277617
RPS27A	0.3744292237442922	0.20180225916994543	0.09947309178765942	1672	0.001600179808156099
HPS5	0.3835616438356164	0.21842873461099124	0.09940842251812142	1805	0.0018698418869462332
SPEG	0.4337899543378995	0.2980073613402716	0.09936533707148575	2443	0.0036477578280027954
TTC26	0.3424657534246575	0.13453483944663028	0.09918316924378774	1135	-0.000987154711401672
TSHB	0.3287671232876712	0.09455514659220714	0.09914714560777702	817	0.0017522721072054993
KCTD3	0.3926940639269406	0.23505521005203706	0.09895767607084885	1938	-0.0023084592549821536
ERI2	0.3607305936073059	0.17717984515801496	0.09873386363406113	1475	-0.0010315786409137218
CXCL1	0.3424657534246575	0.13631171468460465	0.09870190870846125	1149	0.0009286802400310989
LPPR1	0.3835616438356164	0.22033252950882093	0.09857311106212482	1820	0.0010744409763901786
TFF1	0.4246575342465753	0.285949993654017	0.09856662252164891	2346	-0.00328271168482388
NT5C2	0.365296803652968	0.18682573930701865	0.09853789789146097	1552	0.0015818192914593965
DLG2	0.3835616438356164	0.22071328848838684	0.0984051789065224	1823	0.0010804141115841048
ANKRD11	0.3835616438356164	0.22071328848838684	0.0984051789065224	1823	0.0019229166733907733
PNLIPRP2	0.4611872146118721	0.3382408935144054	0.09828674487603367	2766	-0.002416749979965971
KLHL21	0.4246575342465753	0.2867115116131489	0.09813053050088447	2352	0.0015054867076287337
OXER1	0.3333333333333333	0.11435461352963575	0.09803413347559875	974	0.0012864991718743112
PRCD	0.3515981735159817	0.16055336971696915	0.0978438910923006	1342	0.0008369955239686533
LEMD1	0.3424657534246575	0.13961162584084275	0.09779138619879485	1175	0.0019440563655734877
CKMT2	0.365296803652968	0.1894910521639802	0.0975348959088628	1573	0.0009664130003329774
PICALM	0.3607305936073059	0.1806066759741084	0.0975077897578627	1502	0.0008390208120545139
UBQLN4	0.3744292237442922	0.20662520624444727	0.09750326773819286	1710	-0.0014944540787837468
KIF18B	0.3972602739726027	0.24558954182002793	0.09750150222541613	2022	-0.002695132757071406
CNST	0.3424657534246575	0.1412615814189618	0.09732795788373234	1188	-0.0012467250429835986
GOLPH3L	0.3926940639269406	0.23860896052798578	0.09727439179921024	1966	-0.001528216557255746
CPSF6	0.365296803652968	0.19025257012311206	0.09724571432062538	1579	-0.0013515384576749056
VAV3	0.3789954337899543	0.21614418073359565	0.09691923196863837	1786	-0.002339677770214621
PLEKHM3	0.3424657534246575	0.14291153699708084	0.09685908486185033	1201	0.0006912739327162853
XRCC2	0.3698630136986301	0.20065998223124762	0.09653422043318845	1662	-0.0023493727738241434
IL23R	0.3698630136986301	0.20078690189110293	0.09648326893120567	1663	0.0017381175221089507
GFAP	0.3287671232876712	0.10813555019672547	0.09639452413850227	924	0.0011033789305713525
KRT37	0.3926940639269406	0.24076659474552609	0.09624007469809974	1983	-0.0015490743764530635
ANKRD13A	0.3470319634703196	0.15649194060159918	0.09594145619681081	1309	0.0008231788586300582
ITGB3	0.365296803652968	0.19393324025891612	0.09583165308175258	1608	0.0010277297282300425
S100B	0.3470319634703196	0.15699961924102043	0.09578230322823986	1313	0.0009828769956584439
ZNF556	0.3470319634703196	0.15738037822058637	0.09566260022121043	1316	0.0012051332396367798
XKRX	0.4200913242009132	0.28430003807589793	0.09565020901891977	2332	-0.0017622063003727817
NOTCH4	0.3470319634703196	0.1577611372001523	0.09554260725937996	1319	0.0007576140251330798
ZNF497	0.3744292237442922	0.21144815331894912	0.09548692205175942	1748	-0.0014655059563665417
SPINK8	0.3835616438356164	0.22731311080086306	0.09544828427991481	1875	0.0016942364993383307
SLC39A6	0.3424657534246575	0.1479883233912933	0.0953822484085523	1241	-0.0010012027112679788
MTHFD1L	0.3470319634703196	0.15826881583957356	0.0953821656028044	1323	0.0011787183728301897
MPO	0.3424657534246575	0.14811524305114862	0.09534466704461748	1242	0.0011668474716543642
SHROOM4	0.3698630136986301	0.20408681304734103	0.09514722164241272	1689	0.0009634296231524786
LRRCC1	0.3515981735159817	0.16905698692727503	0.09504101079084555	1409	-0.0011728946341463598
SNTB2	0.3698630136986301	0.20446757202690696	0.09499166089165466	1692	0.0009413656756578348
LRFN5	0.3242009132420091	0.10090112958497272	0.09492519419542926	866	0.0008116151835565687
C1orf43	0.365296803652968	0.19685239243558827	0.09469089035146022	1631	-0.001473849941339722
RAB11FIP4	0.3835616438356164	0.22921690569869274	0.09457914476379686	1890	-0.0015026610126369633
COL4A6	0.4383561643835616	0.31260312222363246	0.09443541482910481	2559	0.0016727058566175402
TNNT1	0.3607305936073059	0.18911029318441427	0.09436385817598417	1569	-0.002699481435229245
RABIF	0.3424657534246575	0.15141515420738672	0.09435624334507162	1268	-0.0021724604033806823
KIT	0.3470319634703196	0.16156872699581165	0.09432673012701814	1349	0.0009514149991446176
PXN	0.3881278538812785	0.23733976392943268	0.09431306741640826	1955	0.0018067361230350797
HCRTR1	0.365296803652968	0.19786774971443077	0.09429010838202245	1639	0.001934854948285647
GLYATL2	0.3424657534246575	0.15268435080593984	0.09397028128768702	1278	0.0011172972909662348
TMPRSS5	0.3378995433789954	0.14227693869780428	0.09393337413051485	1195	0.0021278601272570084
UHRF1	0.3972602739726027	0.25320472141134664	0.09370309433178971	2082	-0.0021267109099426308
PPEF1	0.3378995433789954	0.1434192156365021	0.09360703000194412	1204	-0.001478866831985215
NEIL3	0.3972602739726027	0.25358548039091255	0.09351012941169748	2085	-0.0027081531894509684
FZD9	0.3926940639269406	0.24647797943901512	0.09345723349511657	2028	0.00439992656611139
C22orf34	0.365296803652968	0.20002538393197106	0.09343160054194263	1656	0.0011493859946853035
TTC28	0.3789954337899543	0.22414011930448027	0.093398745751809	1849	0.0012391510552333786
EGR3	0.3881278538812785	0.23937047848711765	0.09334500498733543	1971	0.0014069473392737562
SGOL1	0.3926940639269406	0.2474933367178576	0.09295567612371729	2036	-0.002977989536475434
CRHR1	0.3698630136986301	0.20979819774083006	0.09278336512693261	1734	0.001464966020648717
TESC	0.319634703196347	0.0974742987688793	0.0926651045669321	838	0.0005978557004709728
IL17B	0.3287671232876712	0.12577738291661378	0.09226787130149831	1063	0.0009505643039119604
TTYH1	0.3515981735159817	0.1775606041375809	0.09209350747807168	1476	0.0016841989898239264
RSPH1	0.3287671232876712	0.12666582053560096	0.09204359126289373	1070	-0.001514393355409993
SPINK2	0.3287671232876712	0.12869653509328596	0.09152502320983341	1086	0.0008627194740256528
CAPSL	0.3470319634703196	0.17032618352582815	0.09142017487559116	1418	-0.0009330073130058736
COL17A1	0.3470319634703196	0.17045310318568346	0.091376923284436	1419	0.0009879496237935824
CCDC160	0.3607305936073059	0.19685239243558827	0.09137569675666446	1630	-0.0017261410692711366
OIP5	0.3561643835616438	0.1884756948851377	0.09132998055541021	1563	-0.0013341782141537807
IL13RA2	0.3789954337899543	0.2287092270592715	0.09132962829158624	1885	0.00174077909468906
EIF3D	0.3789954337899543	0.2287092270592715	0.09132962829158624	1885	0.0019118423108011485
RAD1	0.3607305936073059	0.1971062317552989	0.0912756945675057	1632	-0.0009925658466727327
GTPBP3	0.4063926940639269	0.2719888310699327	0.0911770975617481	2232	-0.0017133021534391445
ESYT3	0.3881278538812785	0.2441934255616195	0.0910128018709689	2009	0.0019860286000039197
KIF22	0.3470319634703196	0.17159538012438127	0.09098620919003433	1428	-0.000970394608884817
RET	0.3607305936073059	0.19888310699327325	0.09057207091698152	1646	-0.0013759752517216838
AGPAT9	0.3424657534246575	0.16359944155349665	0.09051801499210235	1364	0.001048902326465395
CRB3	0.365296803652968	0.20738672420357915	0.09043250138318366	1714	-0.0011530202924404875
SMG6	0.3881278538812785	0.24558954182002793	0.09032900790711584	2020	0.001769507792778313
PLSCR3	0.3515981735159817	0.18276431019164868	0.0902184825399452	1517	0.000886607994834776
FOXH1	0.3607305936073059	0.19977154461226043	0.09021789112751093	1653	-0.0012905411749670748
SCGN	0.3515981735159817	0.18314506917121462	0.0900791592580454	1520	0.0015971883469774184
HOXA6	0.3607305936073059	0.20015230359182637	0.09006561653116467	1656	0.0011082039577104295
ECSCR	0.3287671232876712	0.13542327706561746	0.08974835738365981	1139	0.00047319086334027813
TRIM59	0.3561643835616438	0.192664043660363	0.08973363439828347	1596	-0.0013890645959236281
NDUFA10	0.410958904109589	0.28214240385835765	0.0892828848119818	2313	-0.0017861397369415498
WDR65	0.3744292237442922	0.22642467318187587	0.08892911096823394	1866	-0.0016643997354549357
NUDT8	0.4063926940639269	0.27630409950501333	0.08881106638526019	2266	0.0031139882747083904
ZNF92	0.3972602739726027	0.2628506155603503	0.08872527917633233	2158	-0.001343592485136469
CMTM7	0.319634703196347	0.1172737657063079	0.08841320736447884	994	0.0010538381057813239
RNF112	0.3561643835616438	0.19659855311587765	0.08820207703058917	1627	0.0018897433095844463
MRPL55	0.3561643835616438	0.19685239243558827	0.08810220371023088	1629	-0.0010401906802769644
HOXA5	0.3105022831050228	0.09214367305495622	0.08792121132937307	794	0.0005358660592946762
CA13	0.3561643835616438	0.19748699073486484	0.08785195660833316	1634	0.0011088107305113224
IFNE	0.3242009132420091	0.1313618479502475	0.08785029705004878	1106	0.0009045803248227457
DSG3	0.365296803652968	0.2136057875364894	0.08781432228999121	1763	0.0009117144574702252
DEGS2	0.3378995433789954	0.16245716461479884	0.08778377108105376	1354	-0.0024393950123339893
HOXA2	0.3150684931506849	0.10762787155730423	0.08768439664028761	917	0.0012025584335788153
HSD3B7	0.3561643835616438	0.1981215890341414	0.0876009040764325	1639	-0.001028986326650738
CENPK	0.3835616438356164	0.24470110420104074	0.08724090422467166	2012	-0.0024204766011280297
USP39	0.3515981735159817	0.19088716842238862	0.08718336455145703	1581	-0.0011228590217797318
HSD17B6	0.3515981735159817	0.19139484706180987	0.0869892881379608	1585	-0.002040208933658505
ESPL1	0.365296803652968	0.2157634217540297	0.08688790059206777	1780	-0.0021488452062840228
ELAVL2	0.365296803652968	0.21601726107374034	0.08677829767727457	1782	-0.0013090047996456634
FEZF2	0.3013698630136986	0.06510978550577484	0.08658451016428746	579	0.0021726805985963437
HLTF	0.3333333333333333	0.15687269958116512	0.08650206723722861	1309	-0.001209832424956403
ADRA2B	0.3744292237442922	0.23175529889579896	0.08648672502747212	1908	0.0016827148232550827
CDH4	0.3424657534246575	0.17591064855946187	0.08633823599210781	1461	0.0016575898393966781
DNAJB4	0.3470319634703196	0.18466810508947837	0.08632887463272662	1531	0.0015672780209570192
LCNL1	0.3150684931506849	0.11448153318949106	0.08616213393482665	971	0.0007237550705212926
FGF7	0.3105022831050228	0.10229724584338114	0.08594694130629058	874	0.0007012872118139057
GIPC2	0.3287671232876712	0.14976519862926768	0.08565820663438681	1252	0.0006610618685954251
ASAH2B	0.3926940639269406	0.26183525828150783	0.08565092536411222	2149	-0.0016939394172368338
KCTD13	0.3378995433789954	0.1698185048864069	0.08533777681387901	1412	-0.000882760677711758
LMX1B	0.3470319634703196	0.18758725726615053	0.08524220458142831	1554	-0.001700686512322136
KCTD4	0.3150684931506849	0.11879680162457165	0.08515547530001537	1005	0.0005712777994631324
DYNLL2	0.3926940639269406	0.2628506155603503	0.08511818174300106	2157	-0.001723415937868822
FLVCR1	0.3242009132420091	0.14138850107881712	0.08511552390963806	1185	-0.0008485826488140447
RS1	0.3698630136986301	0.22744003046071837	0.08506968144626056	1873	0.0015639967238712416
FGB	0.3242009132420091	0.14176926005838306	0.08500770904945128	1188	0.0011993529615210718
GPR3	0.319634703196347	0.13161568726995812	0.08484365435187342	1107	0.0011795857833931224
KRT83	0.3242009132420091	0.14379997461606803	0.08442779944737092	1204	0.0024890415667414346
SERPINB5	0.3744292237442922	0.2364513263104455	0.08428801387978448	1945	0.0015350115430919687
BCL11A	0.3150684931506849	0.12323898971950756	0.0840803067891583	1040	0.001248307338937593
CACNA1G	0.3470319634703196	0.19088716842238862	0.0839932726017479	1580	0.0010452593916852491
RAD51	0.3881278538812785	0.25840842746541437	0.08386831557333876	2121	-0.002570796019733734
LOXL4	0.319634703196347	0.13529635740576215	0.08386123916014912	1136	0.0011635785129328724
SH2B2	0.3789954337899543	0.24470110420104074	0.08375890843642705	2011	0.0011490689840229606
GBA3	0.3287671232876712	0.15598426196217793	0.08375673137496546	1301	0.0013949007282462844
EIF4A3	0.3515981735159817	0.19977154461226043	0.08371260558300603	1651	-0.001973802592146967
OR5P2	0.3013698630136986	0.08503617210305876	0.08359264376695444	736	0.0011041258743716754
TMEM55A	0.3607305936073059	0.21589034141388502	0.08351792164847546	1780	0.0012967412672878708
PDE7B	0.319634703196347	0.1368193933240259	0.08344679709786235	1148	0.0006671156421361956
PRNP	0.3287671232876712	0.15928417311841606	0.08271637354883327	1327	0.0015023713076516287
RALGPS2	0.3333333333333333	0.16854930828785378	0.08270224178679712	1401	-0.003390566382360305
TRIM2	0.3378995433789954	0.17768752379743621	0.08260324530246915	1474	0.002124689993706852
CLIC5	0.3150684931506849	0.1293311333925625	0.08254161331163838	1088	0.0005564512985827719
NAP1L2	0.410958904109589	0.2939459322249016	0.08248300979538793	2406	0.0014647794829215854
ACE2	0.3013698630136986	0.09163599441553497	0.0824266388603715	788	0.0013162533410650211
CCDC64	0.319634703196347	0.14075390277954056	0.0823546823397445	1179	-0.000989598752130405
DHFR	0.3744292237442922	0.24140119304480265	0.08192270759029917	1984	-0.001811876390092948
SFRP1	0.3470319634703196	0.19647163345602234	0.08183008091718766	1624	0.000713998764695134
CLTC	0.3789954337899543	0.2486356136565554	0.08181787045526376	2042	-0.0017934606396011077
PRPH	0.3881278538812785	0.262723695900495	0.08161949057087133	2155	0.002786147723418253
E2F7	0.365296803652968	0.2278207894402843	0.08153944265788071	1875	-0.0012146049353759735
FAM170A	0.4931506849315068	0.4020814824216271	0.08152807954204108	3276	-0.002997614715815189
UGT2B7	0.3059360730593607	0.11003934509455515	0.0814882233301439	934	0.00078932236538094
A2ML1	0.3378995433789954	0.18098743495367434	0.0814196498046231	1500	0.001703549538342486
LIPF	0.3013698630136986	0.09709353978931337	0.08139663886407648	831	0.0026616791905325955
LMOD1	0.3105022831050228	0.12349282903921817	0.08116118898932217	1041	0.0003965029260143638
CRNKL1	0.3150684931506849	0.13491559842619621	0.08106593667754455	1132	-0.0013272456524646258
CSN3	0.3013698630136986	0.09950501332656428	0.08092254665577572	850	0.0028186378185637295
DUSP6	0.319634703196347	0.14646528747302956	0.08071426305285966	1224	0.0007868377681006678
CCDC74B	0.3744292237442922	0.24393958624190887	0.08069072185787954	2004	-0.001982852099172305
SYN2	0.3150684931506849	0.13631171468460465	0.08068727181598612	1143	0.0010426076678299978
CETN3	0.3835616438356164	0.2579007488259931	0.08060673837687227	2116	-0.0015313443785998971
SNAP25	0.3150684931506849	0.1366924736641706	0.08058332301981322	1146	0.001753427636504057
FETUB	0.3150684931506849	0.1369463129838812	0.08051386273636403	1148	0.0020826910837058676
AP1S1	0.3287671232876712	0.1665185937301688	0.08035937929697778	1384	-0.0008641502096907061
RHBG	0.3607305936073059	0.22312476202563777	0.0803419017352818	1837	-0.001046275315047751
ANKS4B	0.3105022831050228	0.1269196598553116	0.08030306775564375	1068	0.0017827814152497012
CLEC5A	0.3561643835616438	0.21589034141388502	0.0802444286020419	1779	-0.001339741240735748
ATP7B	0.3378995433789954	0.18428734610991243	0.08021427547949896	1526	-0.0021806251448651896
CCDC116	0.319634703196347	0.14849600203071456	0.08011528086831086	1240	0.0013654452115588354
SLC44A4	0.3287671232876712	0.16728011168930068	0.0801051855880659	1390	-0.0022474023593531457
SOCS3	0.3424657534246575	0.19291788298007362	0.08006548269520493	1595	0.001274105967786454
ACSL5	0.3607305936073059	0.22375936032491434	0.08005830983126445	1842	0.001427029819569725
BAI3	0.319634703196347	0.14913060032999112	0.0799264075326333	1245	0.001186798278376955
TNFSF4	0.3698630136986301	0.23848204086813046	0.0799249650856044	1960	-0.001549478258311865
YBX1	0.3424657534246575	0.19342556161949487	0.07986934438090132	1599	0.0021956242970190944
PADI2	0.3333333333333333	0.17692600583830434	0.0798082995692154	1467	0.0020290921158220955
SERPINB9	0.3515981735159817	0.20941743876126412	0.07976561196244658	1727	0.0011511309538036584
ADAMTS3	0.319634703196347	0.149892118289123	0.07969869636221641	1251	0.0006758358881143068
CEACAM19	0.3698630136986301	0.23924355882726234	0.07956116846189931	1966	0.002879410651166836
KIAA1524	0.365296803652968	0.2321360578753649	0.0795546053931603	1909	-0.0026274915585418057
TBC1D9	0.3470319634703196	0.20218301814951137	0.0795532108420196	1669	-0.002171244888631918
RHPN1	0.3470319634703196	0.20218301814951137	0.0795532108420196	1669	-0.0014934659041045961
IGFL2	0.3835616438356164	0.26005838304353346	0.0794891720306631	2133	-0.002379118160752114
TMEM211	0.2968036529680365	0.09430130727249651	0.07919967186186884	808	0.0018384944125500625
C1orf227	0.3881278538812785	0.26780048229470743	0.07892613264120918	2195	-0.002552330739513309
C4BPA	0.3059360730593607	0.1215890341413885	0.07881298757554676	1025	0.0016218029270021362
WDR26	0.3470319634703196	0.20421373270719634	0.07872793504385901	1685	-0.0017536158105940559
EFNB2	0.3378995433789954	0.18860261454499302	0.0786051552025264	1560	0.0010015797502092028
SFTPA2	0.4703196347031963	0.3779667470491179	0.07834169691245614	3081	-0.002990676731860731
CARD16	0.3150684931506849	0.1446884122350552	0.0783334187411419	1209	0.0008605750802871625
ACTA1	0.4155251141552511	0.30714557684985405	0.07832271511530488	2511	-0.0017045214255631436
GPAT2	0.3105022831050228	0.13453483944663028	0.07831204478850115	1128	0.0007325173770368565
PSMC4	0.3242009132420091	0.16372636121335196	0.07829991079078773	1361	-0.0010740514177996372
FAM196B	0.2968036529680365	0.09899733468714304	0.07829193614001244	845	0.0009681165650363254
OMP	0.3242009132420091	0.16398020053306256	0.07821672598008932	1363	0.0025886769904900574
SLC31A2	0.3789954337899543	0.2563777129077294	0.07790800715783751	2103	0.0021957747703709174
TPM3	0.2968036529680365	0.10102804924482803	0.07788574168095526	861	-0.0009184649994494976
ZNF473	0.4246575342465753	0.3200913821550958	0.07787552846242171	2615	-0.0020211559225572274
PEX7	0.3744292237442922	0.2496509709353979	0.07787163630476636	2049	-0.0020141923502706048
ITSN1	0.3789954337899543	0.2565046325675847	0.077842912305004	2104	0.002107861784315901
AKR1B15	0.3378995433789954	0.190633329102678	0.07783503525096366	1576	0.0021099161473102867
TJP3	0.3287671232876712	0.17400685366163218	0.07780943623363012	1443	-0.0017958897344215075
ACBD6	0.3105022831050228	0.1366924736641706	0.07772683545700176	1145	-0.001063949462150049
OTUD7B	0.3013698630136986	0.11460845284934637	0.07768869686837462	969	-0.0013065291051134408
SRCRB4D	0.410958904109589	0.3021957101154969	0.07756497365474495	2471	-0.0017987135608564131
FOXD3	0.3789954337899543	0.2572661505267166	0.07745166662680045	2110	-0.00142530279643438
FAM181B	0.3242009132420091	0.1665185937301688	0.0773777900890797	1383	0.0019756122419494204
JPH3	0.3881278538812785	0.27071963447137964	0.07735411047016968	2218	-0.001961179384329626
CST9	0.3333333333333333	0.1840335067902018	0.07724277948961185	1523	-0.00130545244392124
RND1	0.3607305936073059	0.2299784236578246	0.07723648581614144	1891	-0.003841726836253656
IL23A	0.3150684931506849	0.14849600203071456	0.0772170927571372	1239	0.0010266746143315687
NDUFS2	0.3242009132420091	0.16715319202944537	0.07716604254132009	1388	-0.0010676936530217064
FOSL1	0.319634703196347	0.15814189617971824	0.07715748416010007	1316	0.0016010115225071786
C20orf26	0.3059360730593607	0.12856961543343065	0.07706673478628225	1080	-0.0008000626931334409
NPFFR1	0.2922374429223744	0.09150907475567965	0.07702881228316748	785	0.0008896874816400668
TBXA2R	0.3242009132420091	0.16829546896814315	0.07678286727174548	1397	0.0008885828005304574
SEPT4	0.3059360730593607	0.13009265135169437	0.07667278286326899	1092	0.0007301596403550548
CCDC30	0.319634703196347	0.1599187714176926	0.07659233003567265	1330	-0.001427850599793601
SPOCK1	0.3333333333333333	0.18606422134788678	0.07649121664531569	1539	-0.0016286703350488095
FAS	0.3242009132420091	0.16943774590684096	0.07639708240896152	1406	0.0006384353429893963
MAMLD1	0.3150684931506849	0.15141515420738672	0.0763416064525965	1262	0.0012821535177749866
TSEN15	0.3470319634703196	0.21043279604010662	0.07614922202080815	1734	-0.002533170702736243
LPIN1	0.3105022831050228	0.14265769767737022	0.07606044910682379	1192	0.0008658617003675318
GPR113	0.3059360730593607	0.1346617591064856	0.07546309143332934	1128	0.0010250462495605462
PATZ1	0.3242009132420091	0.17235689808351315	0.07539933182998218	1429	-0.0014242726381780812
PYGM	0.3242009132420091	0.17261073740322375	0.07531176548006806	1431	0.0007590464694658295
PGLYRP2	0.4292237442922374	0.33011803528366546	0.07525510544470063	2695	-0.003676398254538071
COL12A1	0.3378995433789954	0.19736007107500952	0.07522510376100079	1629	-0.0016602889882051386
ETNK2	0.3333333333333333	0.18987181114354615	0.07505980644418064	1569	-0.0017133875739148152
TRPV4	0.4063926940639269	0.3004188348775225	0.07490354543936835	2456	0.0026351667239282502
TCN2	0.3287671232876712	0.182891229851504	0.07463861939825514	1513	0.0011959278172071208
TAC1	0.3333333333333333	0.19101408808224393	0.07462472926521985	1578	0.0015480136080441298
CPSF3	0.3744292237442922	0.2561238735880188	0.0745978049720218	2100	-0.002836326460601413
GJB2	0.3287671232876712	0.1830181495113593	0.07459217830428853	1514	-0.0016760144873842365
LY6K	0.3470319634703196	0.21436730549562127	0.07447784200461222	1765	0.0016255887804618395
TCTEX1D2	0.3561643835616438	0.22896306637898212	0.07442898235217957	1882	-0.0010508154053241014
LPHN2	0.3105022831050228	0.14849600203071456	0.07436060519432576	1238	0.001306866848608479
EML5	0.3287671232876712	0.18365274781063587	0.07435948957645379	1519	0.0015451026585651562
GPX2	0.319634703196347	0.16677243304987943	0.07435329906204033	1384	0.0008461293298751115
C3orf65	0.2831050228310502	0.07615179591318695	0.07434935793136578	662	0.003478175326017663
NDST1	0.4200913242009132	0.31958370351567456	0.0743429771160822	2610	0.0035186875262297693
LMO1	0.3424657534246575	0.20725980454372384	0.07432616568921571	1708	0.0034380486827103596
ARNT2	0.3013698630136986	0.12971189237212843	0.07399861931013683	1088	-0.0010534725675825029
C11orf48	0.365296803652968	0.24381266658205356	0.07399713837322346	2001	-0.0018994917635609455
SPINT2	0.3789954337899543	0.2639928924990481	0.07394529154362167	2163	-0.0017006810077873525
CDH8	0.319634703196347	0.16829546896814315	0.07384297861220962	1396	0.0015483689571738068
FAM150B	0.2968036529680365	0.12006599822312476	0.07367656448585526	1011	0.0009148519887276052
MAPKAPK2	0.3515981735159817	0.22363244066505902	0.07360980710196324	1839	-0.0015954147631418892
KLK5	0.3424657534246575	0.2091635994415535	0.07353338093737169	1723	0.0014905744890711503
PPAP2A	0.2922374429223744	0.1095316664551339	0.07340553708936934	927	0.0005695497592057563
TMEM116	0.3242009132420091	0.1784490417565681	0.07326217164311534	1477	-0.0012727527384413407
SF3B4	0.3424657534246575	0.21005203706054068	0.07316093399543556	1730	-0.0009352619603305357
SORD	0.2968036529680365	0.12235055210052037	0.0731227508158685	1029	-0.0004212527022900758
FAM162B	0.3013698630136986	0.13351948216778778	0.07299634221454127	1118	0.000751504919026047
TOP2A	0.3059360730593607	0.14392689427592334	0.07288192990306969	1201	-0.0013877544213755756
PSMD1	0.319634703196347	0.17121462114481534	0.0728518969936542	1419	-0.0011687168775097235
LY86	0.3013698630136986	0.13453483944663028	0.07272417130796488	1126	0.0009523397548036883
KLK8	0.3287671232876712	0.1883487752252824	0.07261256022598685	1556	0.0011784820435423171
CD200R1L	0.2831050228310502	0.08681304734103312	0.07261194876353301	746	0.00047549831142532637
PSMB4	0.3378995433789954	0.20446757202690696	0.07236911340515523	1685	-0.0009780313077499157
FCER1A	0.3242009132420091	0.18111435461352965	0.07230382269987735	1498	0.00113692910890677
PHKG1	0.3013698630136986	0.1366924736641706	0.0721389619764655	1143	0.00110381203412544
FOXI1	0.3242009132420091	0.18238355121208275	0.07184247239422231	1508	0.0013135589309968055
RAB6C	0.3424657534246575	0.21322502855692346	0.07181787946561749	1755	-0.0019906025316231537
PLCG2	0.2922374429223744	0.11663916740703135	0.07179802767240256	983	0.0015483510979720449
NOX4	0.3789954337899543	0.26805432161441806	0.07178441949746978	2195	-0.003896223838091828
COL6A6	0.3242009132420091	0.18276431019164868	0.07170343906712354	1511	0.00120358940330334
SGK1	0.3059360730593607	0.1479883233912933	0.07169633693881648	1233	0.0016504407994887061
PA2G4	0.3972602739726027	0.2935651732453357	0.07163521433422342	2400	-0.0020317857475674827
WWC1	0.3378995433789954	0.20637136692473665	0.07158696032934932	1700	0.0013421394856777623
PROM1	0.3744292237442922	0.2619621779413631	0.07157306092197085	2146	0.0017037492492818274
PPP1R15A	0.3378995433789954	0.20649828658459196	0.07153455905336134	1701	0.0012358029111055658
AKNAD1	0.3150684931506849	0.1675339510090113	0.07120053063555339	1389	0.0015617126121924229
CASC1	0.3242009132420091	0.18441426576976774	0.07109761072755019	1524	-0.0015033165400382131
SLC16A6	0.2968036529680365	0.13060032999111562	0.07103596222138236	1094	-0.0008847660559695214
RABEPK	0.3287671232876712	0.192664043660363	0.07096838763528855	1590	-0.0004774889119289582
TK1	0.3150684931506849	0.16842238862799846	0.07090205438508264	1396	-0.0007671447438042378
OR2A1	0.3333333333333333	0.2005330625713923	0.07089760192684916	1653	0.0010127456800546495
PCYOX1L	0.365296803652968	0.25015864957481915	0.0708624048019779	2051	-0.0019619073449575804
SKP1	0.3150684931506849	0.1686762279477091	0.07081648550157567	1398	-0.001297309293295257
HJURP	0.3470319634703196	0.22287092270592715	0.07075973548227389	1832	-0.0023409067251122908
SPOPL	0.3561643835616438	0.23708592460972205	0.07064333246979893	1946	-0.002401758827761569
C5orf49	0.365296803652968	0.2506663282142404	0.07060814665866577	2055	-0.002648475191017496
VPREB1	0.2694063926940639	0.04569107754791217	0.07049212985693885	419	0.001151279870828148
GADD45A	0.3515981735159817	0.23061302195710115	0.07043890972358798	1894	0.0019387912310776302
TRNP1	0.3698630136986301	0.2576469095062825	0.07041671892409453	2111	0.002538257966807578
DYNC1I1	0.3242009132420091	0.1863180606675974	0.07039181241601822	1539	0.0014622470581457494
LUZP2	0.3333333333333333	0.20180225916994543	0.07038695930501729	1663	0.0010543844628045917
ZDHHC11	0.3470319634703196	0.22414011930448027	0.0701923905882386	1842	-0.0014507088651043887
FAM104A	0.3105022831050228	0.1620764056352329	0.07014290654979519	1345	-0.0010495356377305143
UBAP1	0.3515981735159817	0.23137453991623302	0.07008709789832587	1900	0.001726348611191497
NUF2	0.3333333333333333	0.20269069678893262	0.07002759254632808	1670	-0.0017131224856711926
ABCC10	0.3607305936073059	0.245208782840462	0.06999921398217844	2011	0.002010732211056165
HDGF	0.3607305936073059	0.2453357025003173	0.0699369542429551	2012	-0.0018344731630349997
UBAP2L	0.3059360730593607	0.15408046706434828	0.06985609046821478	1281	-0.0012466303027395043
TNNI3	0.410958904109589	0.314887676101028	0.06973297230664845	2571	-0.0023728294762349837
ZBTB41	0.3607305936073059	0.24584338113973855	0.06968759311406053	2016	-0.0024617622586447395
LCN6	0.2876712328767123	0.11587764944789948	0.06932710858323737	976	0.0012164308333922234
SYT12	0.3789954337899543	0.2726234293692093	0.06931400459260739	2231	0.0014205401781509862
DNAH5	0.3424657534246575	0.21957101154968905	0.06907136315576463	1805	-0.0019627738904091528
ZNF638	0.3470319634703196	0.2268054321614418	0.06899047961212687	1863	-0.001665269387194712
ILDR1	0.3013698630136986	0.14836908237085925	0.06881040972932465	1235	-0.001815849682316184
ZNF174	0.3333333333333333	0.2057367686254601	0.06878349314666499	1694	-0.0017345054613542743
FANCA	0.3789954337899543	0.2736387866480518	0.06875935327541763	2239	-0.0023873484416981226
MARCH6	0.3013698630136986	0.14862292169056987	0.0687350214810542	1237	-0.0021894823114962493
PROC	0.3470319634703196	0.22756695012057368	0.06864446688288559	1869	-0.0026637931481673146
FAM120AOS	0.3287671232876712	0.19875618733341793	0.06858379935153408	1638	-0.0016458450139907655
BRCA1	0.3424657534246575	0.22071328848838684	0.06856843655336045	1814	-0.001710585879845894
SLC2A14	0.2968036529680365	0.13999238482040868	0.06849454060746527	1168	0.0006474452815382393
TIMM17B	0.3333333333333333	0.20649828658459196	0.06846956874873883	1700	-0.0009746873873154982
FMO6P	0.3059360730593607	0.15852265515928418	0.06846744860023317	1316	0.00304921250078678
USP53	0.2922374429223744	0.13098108897068156	0.06824667737786244	1096	0.0004877208022662671
ABCB10	0.3607305936073059	0.2487625333164107	0.06824376318228094	2039	-0.0021873255241189327
NEU1	0.3470319634703196	0.22858230739941618	0.06818131241402406	1877	-0.0015572575517580844
LRTOMT	0.3059360730593607	0.15979185175783728	0.06806344491078385	1326	-0.0015477035605726997
IFNAR2	0.2922374429223744	0.13186952658966875	0.06801315100282469	1103	0.0012612728305612109
SLC6A1	0.3698630136986301	0.262342936920929	0.06797483234993451	2148	-0.0017323915475571995
SLC25A31	0.2922374429223744	0.13225028556923468	0.06791258501266392	1106	0.0007829957914509578
ARF3	0.3059360730593607	0.16029953039725853	0.06790094135340088	1330	-0.0010598501604818012
GPC5	0.3013698630136986	0.15141515420738672	0.06789724540924877	1259	0.001929815904077259
MICB	0.3789954337899543	0.2754156618860261	0.06778375202151779	2253	-0.0031222312012687326
CD86	0.3105022831050228	0.16956466556669628	0.06765949200468618	1404	0.0004933050619911228
GGPS1	0.2922374429223744	0.1336464018276431	0.0675413623243322	1117	-0.0006795273967327376
RNASE3	0.2922374429223744	0.13390024114735372	0.06747344846648856	1119	0.001022954543441301
MMP11	0.2922374429223744	0.13415408046706434	0.06740540573984447	1121	-0.0013037674318184145
USF1	0.3835616438356164	0.2823962431780683	0.06737189646079358	2309	-0.00309996756259352
C10orf131	0.3470319634703196	0.23035918263739052	0.0673658306446986	1891	0.0015183896242888296
ATL1	0.3561643835616438	0.24393958624190887	0.06734654638197203	2000	0.0017493390044535317
FAAH2	0.3013698630136986	0.15357278842492703	0.06723919298828807	1276	-0.0013136341258359607
STAU2	0.3059360730593607	0.16245716461479884	0.06720455046430264	1347	-0.0010781870844766672
CDK7	0.319634703196347	0.1872064982865846	0.06712007048669184	1545	-0.0016751268267626075
PIGA	0.3378995433789954	0.21715953801243812	0.06701783646595805	1785	0.0024794337685762006
MLXIP	0.3150684931506849	0.1795913186952659	0.06701511362553862	1484	0.0013761360019088897
PRSS27	0.3789954337899543	0.2768117781444346	0.06701277831415198	2264	0.0018764589491183869
ZNF622	0.3378995433789954	0.21741337733214874	0.06690752477276231	1787	-0.0019099922230111587
CYYR1	0.2785388127853881	0.10369336210178957	0.06683155688392063	878	0.0010909696269663983
ARSG	0.2785388127853881	0.10470871938063206	0.06661995431356153	886	-0.0010681110710720533
CLEC12B	0.3150684931506849	0.1807335956339637	0.06660352278546208	1493	0.00035749548678722933
HAGHL	0.3059360730593607	0.1644878791724838	0.06654061840432086	1363	-0.0015361823782455986
EPHB6	0.3059360730593607	0.16486863815204975	0.06641521295287098	1366	0.001496229042095365
NACAD	0.3789954337899543	0.27795405508313237	0.06637908209647866	2273	0.0018140977663279045
TGM3	0.3287671232876712	0.20446757202690696	0.06628083334427241	1683	-0.002547856887395028
ALK	0.3013698630136986	0.1567457799213098	0.06625455480975577	1301	0.0011291424715864195
SCRG1	0.273972602739726	0.09392054829293058	0.06623991766033502	800	0.0006057208337097109
PTP4A2	0.3105022831050228	0.17375301434192156	0.06622155782052774	1437	-0.000974439550191164
SPACA4	0.4246575342465753	0.33798705419469477	0.06609877258917375	2756	-0.002610075370375853
ACBD7	0.3789954337899543	0.27871557304226424	0.0659551681773579	2279	-0.001869835775505635
CASQ2	0.3242009132420091	0.1979946693742861	0.06590434304631985	1631	0.0009546679459162988
PDE9A	0.2785388127853881	0.10826246985658078	0.06586310784844643	914	0.0009452410380617949
PTX3	0.2785388127853881	0.1085163091762914	0.06580808087064902	916	0.0012631712352231261
FMO1	0.319634703196347	0.19101408808224393	0.0656799616415256	1575	0.00047327691795544523
YPEL4	0.3378995433789954	0.22109404746795278	0.06529352358997226	1816	0.0011173232196597382
CPNE7	0.3972602739726027	0.3042264246731819	0.06526200780736016	2484	-0.0028537583682918923
FGF17	0.2831050228310502	0.122604391420231	0.06511661715664425	1028	0.0012259961417385057
GNAL	0.2785388127853881	0.11181622033252951	0.0650810030984407	942	0.0010223980694718192
MKL1	0.2785388127853881	0.11219697931209545	0.06499570806113472	945	0.0006281193240738503
AMBP	0.4063926940639269	0.3166645513390024	0.06487858371380482	2584	-0.003777114210970467
MIA	0.3515981735159817	0.24241655032364512	0.06485549174895802	1987	0.0016355454126824043
NUDT12	0.2922374429223744	0.14367305495621271	0.06476077632535712	1196	-0.0018458922465242722
LRRTM1	0.2831050228310502	0.12476202563777129	0.06458289091092956	1045	0.0015727810879980098
FAM3C	0.3561643835616438	0.2496509709353979	0.06452746082885885	2045	0.0020360011360025963
GPR87	0.3333333333333333	0.21589034141388502	0.06450247159530725	1774	0.0021588283523300334
ASB13	0.319634703196347	0.19431399923848205	0.06440841318736404	1601	-0.0010960522351297188
NOS1	0.273972602739726	0.10356644244193426	0.06433497905190125	876	0.0009134215144968039
AIF1L	0.3059360730593607	0.1719761391039472	0.0640210883778823	1422	0.0017316073054075786
ATP6V1G2	0.3378995433789954	0.22414011930448027	0.06393730833390696	1840	-0.0013112827036820818
CD300LB	0.3424657534246575	0.2311207005965224	0.06386601402449098	1896	0.0009053152663909714
TAF1A	0.3059360730593607	0.17273765706307906	0.06375858263134059	1428	-0.0008455260307528078
CUBN	0.2785388127853881	0.11803528366543978	0.06365154203791265	991	0.000735164682919276
HELLS	0.3424657534246575	0.23162837923594365	0.06363108620124819	1900	-0.0018682462057768134
NUSAP1	0.3059360730593607	0.1732453357025003	0.06358293445631047	1432	-0.0007144485352910124
TRIM5	0.3515981735159817	0.245208782840462	0.06349392843767354	2009	0.0016096857323645963
PIGY	0.3561643835616438	0.2518086051529382	0.0634454944887774	2062	0.0030246553746110295
MPEG1	0.2876712328767123	0.1391039472014215	0.06340483009779178	1159	0.0006557895860169083
NBPF4	0.3242009132420091	0.20421373270719634	0.06340298352074648	1680	-0.0010476858107722365
RNASEH2A	0.3424657534246575	0.23238989719507552	0.06327772795038056	1906	-0.0019403998761845288
SNCA	0.2831050228310502	0.13009265135169437	0.06322435601645596	1087	0.0006938525238638249
AVPR1B	0.5570776255707762	0.4971443076532555	0.06318301827953918	4039	-0.0026473223049833907
SV2B	0.3105022831050228	0.18251047087193806	0.06310159583553518	1506	0.0011003366360455402
PPP1R14C	0.3105022831050228	0.18251047087193806	0.06310159583553518	1506	0.0013317357275809626
NUDT5	0.3835616438356164	0.2898845031095317	0.06308650947882018	2368	-0.00185061707238674
DNMT1	0.3607305936073059	0.25904302576469096	0.06302327196695295	2120	-0.001903266757108213
NME4	0.2922374429223744	0.149892118289123	0.0629350759206076	1245	-0.0008233551771581916
PITPNM2	0.3378995433789954	0.22642467318187587	0.0629079687902143	1858	0.0021868440657272004
TMEM27	0.3424657534246575	0.2332783348140627	0.06286401077509639	1913	0.002064462029011338
B3GALT1	0.2602739726027397	0.07069425053940856	0.06274486375508304	614	0.0005094398688015644
XDH	0.3470319634703196	0.24025891610610484	0.06270683690158492	1969	0.0015539776220975911
ESRP1	0.2785388127853881	0.12209671278080975	0.06267626295601395	1023	-0.00040558954460720995
SLC39A11	0.3013698630136986	0.16778779032872193	0.06267105174950031	1388	-0.001141658685855873
CDH3	0.3059360730593607	0.17641832719888312	0.06247345462733031	1457	0.0012805972026399103
C9orf172	0.3242009132420091	0.20675212590430259	0.06235979058100414	1700	-0.0013539643870899454
TMEM71	0.2785388127853881	0.12349282903921817	0.062333391403783925	1034	0.001439639245836588
SLC26A9	0.2876712328767123	0.14291153699708084	0.06233103081793964	1189	0.0021608824197755895
RFC2	0.3744292237442922	0.2792232516816855	0.062231619314059364	2282	-0.0017104307651607089
COL8A1	0.3059360730593607	0.17730676481787028	0.062159191948802935	1464	-0.0016696887912985403
SRMS	0.3242009132420091	0.20725980454372384	0.062149605567450104	1704	-0.0023936048131872664
ZFP36L2	0.3013698630136986	0.1698185048864069	0.06198546973104087	1404	0.001372013745458389
FBXO31	0.3013698630136986	0.17007234420611753	0.061899192069131345	1406	0.0008354398939346198
FBXO45	0.3013698630136986	0.1707069425053941	0.06168293411335554	1411	-0.0008991547185360105
IL4R	0.2876712328767123	0.14532301053433178	0.06163596083404614	1208	0.0006172651734232203
C17orf53	0.2785388127853881	0.12730041883487753	0.06137847359235825	1064	-0.0009123731459567353
OR2T4	0.2557077625570776	0.0634598299276558	0.061359309817499784	556	0.0022614963307773907
MTMR10	0.3835616438356164	0.29305749460591446	0.06123683947718468	2393	0.0017744956989190542
CAPN3	0.2968036529680365	0.16398020053306256	0.06120290224830724	1357	0.0009000953370446041
FBP1	0.3059360730593607	0.1806066759741084	0.06097810939256591	1490	-0.0011345394763338846
TSEN34	0.3378995433789954	0.23073994161695646	0.06093518075833713	1892	-0.0015826195121917408
MLPH	0.2785388127853881	0.12920421373270718	0.06089014138160641	1079	-0.002238725618008175
CLIP3	0.3105022831050228	0.18911029318441427	0.06064896482513662	1558	0.0008886504147085361
IL17A	0.3242009132420091	0.21094047467952787	0.06061034828892818	1733	-0.001713506459870473
PLCZ1	0.2557077625570776	0.06942505394085544	0.06056662171725609	603	0.0009323191947714804
ATRIP	0.2922374429223744	0.157634217540297	0.06055417650626636	1306	-0.0008800268699815205
RIMS3	0.2876712328767123	0.1490036806701358	0.06055264137155984	1237	0.001209676649343727
RPS6KA1	0.3150684931506849	0.19685239243558827	0.060517290968628325	1620	0.0010867324659642463
SIGLEC12	0.3105022831050228	0.1894910521639802	0.06050480896321947	1561	0.0014853895703708987
POGK	0.3013698630136986	0.1741337733214875	0.06050122332171628	1438	-0.00043781373206002176
SIRT7	0.3150684931506849	0.1971062317552989	0.060417288779469586	1622	-0.0013840988354786531
PF4	0.2648401826484018	0.09874349536743242	0.060390044467860685	836	0.0017827237432356926
DSN1	0.3607305936073059	0.2641198121589034	0.06036728598942488	2160	-0.0018497282881440925
ZNF454	0.2922374429223744	0.15826881583957356	0.06035370497854719	1311	0.0012120776202209527
CNIH2	0.3835616438356164	0.29483436984388883	0.06019222898063724	2407	-0.00206610611276119
CFTR	0.2831050228310502	0.14215001903794897	0.059941826039680214	1182	0.0011420544746215456
COL10A1	0.2922374429223744	0.15979185175783728	0.0598692871576094	1323	-0.0013112556815030986
C6orf223	0.2922374429223744	0.16017261073740321	0.05974745781537234	1326	0.001342201480838412
EGR2	0.2694063926940639	0.11372001523035918	0.05964756256043505	955	0.0009940438541889308
ADAR	0.319634703196347	0.20624444726488134	0.05962957145982043	1695	-0.0010727331402904383
HSPB2	0.2922374429223744	0.1609341286965351	0.05950292926649513	1332	0.0007434916626152699
UBL5	0.3105022831050228	0.19228328468079706	0.05943880624579529	1583	-0.0012498257345328057
CCNE2	0.273972602739726	0.12514278461733722	0.05940027051019847	1046	-0.0013893622140130901
TUBB6	0.273972602739726	0.12526970427719253	0.05936848824228446	1047	0.0009582980418372244
GDF5	0.2785388127853881	0.13542327706561746	0.05924440625670249	1128	0.0013172947232988007
CPXM1	0.3013698630136986	0.17794136311714684	0.05916066562490716	1468	0.0011662922504228844
RELN	0.2602739726027397	0.09277827135423278	0.05913473317893205	788	0.00041876701397995935
HK1	0.319634703196347	0.20751364386343443	0.05910443109793655	1705	-0.0012359550922155904
HTR2A	0.2602739726027397	0.09341286965350933	0.05901657659750818	793	0.0007632202567037893
CATSPER2	0.3470319634703196	0.24787409569742352	0.058989616352249766	2029	0.0017415785594494082
DLEU2	0.3378995433789954	0.23492829039218174	0.058984799789140334	1925	-0.0012630469405848998
KCNK4	0.3105022831050228	0.19406015991877143	0.058752322145732595	1597	0.0019931932889448944
RAB3GAP2	0.3333333333333333	0.2288361467191268	0.05874512906585337	1876	-0.0015652412987037679
KIAA1211	0.3150684931506849	0.2014215001903795	0.05869753463730014	1656	-0.001807736922648928
GFM2	0.2831050228310502	0.1469729661124508	0.05854740118427785	1220	-0.0010502811140263191
TPRN	0.2922374429223744	0.16398020053306256	0.05851321687894463	1356	-0.0015188336055871332
KRT16	0.2968036529680365	0.17210305876380252	0.05847294557931379	1421	0.0016026916773625999
ANXA3	0.3287671232876712	0.22287092270592715	0.05841637316705945	1828	0.0016529920016182587
CRP	0.2602739726027397	0.09683970046960275	0.05836461322736932	820	0.0005151853190909605
THEM5	0.2876712328767123	0.1566188602614545	0.05822527083521064	1297	0.0004508042096858844
GPRC5B	0.2648401826484018	0.10940474679527859	0.05817092372389981	920	0.0015557798436930171
DHX40	0.2968036529680365	0.17349917502221093	0.05799044468178287	1432	-0.0012769867876976093
SYNGR4	0.3333333333333333	0.23048610229724584	0.057987267758934626	1889	-0.001497873205516953
NCOA7	0.2602739726027397	0.09899733468714304	0.05794206853925348	837	0.0008500326453940943
TPM2	0.3242009132420091	0.21728645767229343	0.057892827459179355	1783	0.0016302894215186824
TEF	0.3424657534246575	0.24393958624190887	0.05777627053284463	1997	0.0015109273519556153
TMIE	0.2922374429223744	0.16626475441045818	0.05775875448663807	1374	0.0011669054472349671
YME1L1	0.3378995433789954	0.2375936032491433	0.05772538111082229	1946	-0.0014648374839453028
CHCHD1	0.2831050228310502	0.149892118289123	0.057680806826969015	1243	-0.0007435524927814185
HIST3H3	0.4520547945205479	0.38304353344333036	0.05763118873626306	3117	-0.0017527507210616023
PVRL2	0.2968036529680365	0.17464145196090874	0.057592771672156255	1441	-0.0009849481204582842
NME1	0.3105022831050228	0.1972331514151542	0.057510751796278584	1622	-0.0012190214612928685
CA12	0.2968036529680365	0.17489529128061937	0.057504045503037955	1443	-0.0032303370883482786
RYR3	0.2602739726027397	0.10140880822439396	0.05745879442891979	856	0.00039689602635917254
ZP2	0.2511415525114155	0.07539027795405508	0.057388385387854395	649	0.0014513217864077887
TPPP2	0.2602739726027397	0.10178956720395989	0.05738142482284224	859	0.00144775512162596
GABRA4	0.2511415525114155	0.07627871557304226	0.05725363694837099	656	0.0014568089852673438
MMP12	0.365296803652968	0.2760502601853027	0.05723800861070175	2255	-0.0020025272749649046
RMI1	0.3059360730593607	0.19101408808224393	0.05711049895309125	1572	-0.0009988166792027188
TNFAIP6	0.2831050228310502	0.15179591318695265	0.057106454691908594	1258	-0.0013413497066721903
TAS1R1	0.2694063926940639	0.12476202563777129	0.05701424138318827	1042	0.0014681901258882136
SRF	0.2511415525114155	0.07805559081101662	0.056979404140987205	670	0.000661184250657243
LRRTM2	0.2831050228310502	0.1523035918263739	0.05695206986895475	1262	0.0006833939241914777
CREB3L4	0.3013698630136986	0.18416042645005712	0.056908731662628574	1517	-0.0023513502858804715
LHFPL1	0.3013698630136986	0.18416042645005712	0.056908731662628574	1517	0.0011968405066284048
INHBA	0.273972602739726	0.1347886787663409	0.05689299912840389	1122	-0.001048073607853439
SUSD3	0.3333333333333333	0.23289757583449677	0.05686983028152593	1908	-0.00250361582293408
TDRD6	0.2602739726027397	0.10521639802005331	0.05667205040209742	886	0.0008232778053752555
CCNB1	0.2694063926940639	0.12615814189617972	0.05666392765773156	1053	-0.0008266083077614894
ATP1B3	0.3515981735159817	0.25878918644498033	0.056649432598919594	2116	0.001450020322954515
TMEM9	0.2648401826484018	0.11625840842746542	0.05662430481515147	974	-0.0007253953684994486
MCCC2	0.2648401826484018	0.11638532808732073	0.05659477775124555	975	-0.0006172087025333895
PLEKHH3	0.319634703196347	0.2137327071963447	0.05648467336193843	1754	-0.0016919596007028302
ZBTB12	0.2922374429223744	0.17019926386597284	0.056434933625288994	1405	-0.0009942022072664258
ATP13A5	0.2602739726027397	0.1072471125777383	0.056240597658149635	902	0.0005359617105568759
TDRD1	0.2876712328767123	0.1629648432542201	0.05619719808793512	1347	0.0016516605926881313
TMEM100	0.273972602739726	0.13758091128315775	0.0561324799024756	1144	0.0006332332195597701
TMBIM6	0.273972602739726	0.138088589922579	0.05599252838517354	1148	-0.0019963500155427026
SOS2	0.2694063926940639	0.12895037441299656	0.05595160536317618	1075	0.0006202066178047971
FSIP1	0.3059360730593607	0.19406015991877143	0.05593753513128335	1596	-0.001519086003099801
CYGB	0.273972602739726	0.13859626856200025	0.05585206139266963	1152	0.0006770843097768875
MICALCL	0.3424657534246575	0.24787409569742352	0.055841224950902844	2028	-0.0036040477476490195
WDR87	0.3926940639269406	0.31374539916233024	0.05577245234792619	2558	-0.0011231484153540806
HEXIM1	0.3424657534246575	0.24812793501713415	0.05571532013285118	2030	-0.002404087519607856
CCDC152	0.273972602739726	0.13948470618098743	0.055605003793583324	1159	0.0007423189235851169
DCT	0.2511415525114155	0.08643228836146719	0.055601538926444254	736	0.0007971846695909335
B4GALT3	0.2694063926940639	0.130346490671405	0.055589596794077496	1086	-0.0008333714422406047
NR4A3	0.2557077625570776	0.09899733468714304	0.05558598755678856	836	0.0006439305087269532
SIX2	0.3287671232876712	0.22921690569869274	0.055547431496767406	1878	-0.0013027787856231044
C8orf58	0.3378995433789954	0.24216271100393452	0.05553332281495849	1982	0.0014092380330112063
KLF10	0.2785388127853881	0.14862292169056987	0.05549509737605222	1232	0.0004596479079737037
SH3RF2	0.2968036529680365	0.1806066759741084	0.055473637008754066	1488	0.0009456100438910653
HSPA1A	0.2876712328767123	0.1655032364513263	0.05536341694894402	1367	-0.0009887878004519735
PLP1	0.2831050228310502	0.157634217540297	0.05529990741262779	1304	0.0011285537248113542
CCDC106	0.3013698630136986	0.18911029318441427	0.05506109134460035	1556	-0.001543533050823953
MT1X	0.2694063926940639	0.1325041248889453	0.055022461311842956	1103	0.001463937939661264
POLE2	0.3424657534246575	0.24952405127554259	0.05502054010375872	2041	-0.0015672670615458628
ARHGAP10	0.3013698630136986	0.1892372128442696	0.055013071607828076	1557	0.0009226442867657169
ARL16	0.3242009132420091	0.22388627998476965	0.05498116578153406	1835	-0.0015533650002907962
GJD4	0.2831050228310502	0.1586495748191395	0.05497876636187572	1312	0.0019369582067156445
SLC9A3R1	0.3013698630136986	0.1893641325041249	0.054965019653855696	1558	-0.001536689517524792
PRR13	0.2694063926940639	0.13301180352836656	0.054887664546559384	1107	-0.0013058330747298895
SELENBP1	0.2602739726027397	0.11346617591064856	0.054867967738625456	951	-0.0008295265575874566
DHTKD1	0.2922374429223744	0.17502221094047468	0.054769948723316024	1443	-0.0010577369757811539
UTS2R	0.2511415525114155	0.09125523543596903	0.05474456140336994	774	0.0007624459383805515
CGB2	0.2557077625570776	0.10445488006092143	0.0544756378634053	879	0.001888156507629901
KLF15	0.3059360730593607	0.1979946693742861	0.05439499169834963	1627	0.0011690074046782684
CRIP1	0.3242009132420091	0.22528239624317806	0.054354074089884435	1846	-0.001992583254832425
SNHG11	0.2922374429223744	0.1762914075390278	0.05432406267371646	1453	-0.0009649751482356805
GLB1	0.3150684931506849	0.21208275161822565	0.0542890618422852	1740	-0.0014012501827892266
TSNAX	0.2648401826484018	0.1259043025764691	0.054288428937971756	1050	-0.0008164615759596928
GTF3C1	0.2922374429223744	0.17654524685873843	0.05423449885739515	1455	-0.0013884961588701116
PKD2	0.2694063926940639	0.13555019672547278	0.054205948592113806	1127	0.0005519348851521499
TFAP2E	0.3059360730593607	0.19875618733341793	0.05409285879566577	1633	0.001295993401981832
FUNDC2P2	0.3150684931506849	0.2127173499175022	0.054019484420318106	1745	0.0011835255050755221
FOXN2	0.2968036529680365	0.18466810508947837	0.05399009937783202	1520	0.001222340897675167
GPR64	0.2968036529680365	0.184921944409189	0.05389628289109547	1522	0.002069933155871695
LYN	0.3378995433789954	0.24558954182002793	0.053861878364362355	2009	0.0018229849480121628
FEN1	0.3287671232876712	0.23302449549435209	0.05378740585445349	1908	-0.0016369207924071816
GREB1L	0.2876712328767123	0.17045310318568346	0.05370047783917839	1406	-0.0012102589082587656
GRTP1	0.2648401826484018	0.12844269577357534	0.05364279624765561	1070	-0.0008224082622746209
STYXL1	0.3059360730593607	0.19989846427211574	0.053637484780632155	1642	-0.0020870390932032027
LYPD5	0.2785388127853881	0.15522274400304606	0.05348976997205832	1284	0.0024614046928945754
PHYHIPL	0.2694063926940639	0.1382155095824343	0.05347627733529618	1148	0.0009905003696985659
KIAA1045	0.2876712328767123	0.17121462114481534	0.053440291731044996	1412	0.0009947695842129178
NAT1	0.2831050228310502	0.16347252189364134	0.05342518853790242	1350	-0.0016616865025753213
ARL14	0.2831050228310502	0.16359944155349665	0.05338367667555349	1351	0.0023440630629920634
CASP10	0.2694063926940639	0.13897702754156618	0.053265190240138933	1154	0.0006013227874063886
ZFP57	0.3059360730593607	0.20104074121081356	0.05317950117238919	1651	0.0021851579938811485
TCTEX1D1	0.2648401826484018	0.130346490671405	0.05315011471488817	1085	0.00038634532311334626
BPGM	0.3242009132420091	0.22794770910013962	0.053146074062950854	1867	-0.0017811877511121565
RNF125	0.273972602739726	0.14849600203071456	0.053009924432873744	1230	0.0012240953485616046
XYLT2	0.3835616438356164	0.3068917375301434	0.05293699605760982	2502	-0.002859230386093259
NANOS1	0.273972602739726	0.1488767610102805	0.052896697083067545	1233	0.0011073703433794435
MTTP	0.3561643835616438	0.2719888310699327	0.05287514389105734	2221	-0.001332561857998371
ADH4	0.2511415525114155	0.10102804924482803	0.05286541266362868	851	0.0008582897474298079
STK16	0.2968036529680365	0.18784109658586115	0.05280813084859184	1545	-0.0021825033607910885
DIAPH3	0.3150684931506849	0.2156365020941744	0.0527690543408323	1768	-0.002375709625448508
FUNDC1	0.3424657534246575	0.2540931590303338	0.05271945880270381	2077	-0.002671800865937257
RNF34	0.2831050228310502	0.16575707577103693	0.05267304578400418	1368	-0.001428959612712788
UEVLD	0.3333333333333333	0.24216271100393452	0.05246833251033599	1981	-0.002852280281149433
ADCYAP1R1	0.2420091324200913	0.07843634979058256	0.05241615920625467	671	0.00038110066939225364
IL8	0.3607305936073059	0.2788424927021196	0.052373425427947685	2276	0.0024811819103433665
TIMM17A	0.2602739726027397	0.12425434699835004	0.052303398066425325	1036	-0.0015119046211111709
ROPN1B	0.273972602739726	0.15090747556796547	0.05228792086968363	1249	0.001820304888474311
SOSTDC1	0.2876712328767123	0.17502221094047468	0.05212196390231563	1442	0.0010903972524829442
C5orf27	0.2374429223744292	0.06599822312476203	0.05202337593008334	572	0.0004065021018050174
OR2A25	0.319634703196347	0.22414011930448027	0.0519275504055902	1836	0.0012229187323356428
PPBP	0.2557077625570776	0.11625840842746542	0.051870442301859415	972	0.0013381200860749232
TIGD2	0.2648401826484018	0.13529635740576215	0.051835218017971106	1124	0.0015352597929449985
ATP13A4	0.319634703196347	0.2243939586241909	0.05181369482038175	1838	0.001538869334217452
PPP1R1A	0.3059360730593607	0.2047214113466176	0.051686024535231495	1680	0.001372769404133578
PDLIM3	0.3059360730593607	0.2048483310064729	0.05163404208284501	1681	0.001268377128553766
DAK	0.3059360730593607	0.20510217032618352	0.0515299805264717	1683	-0.0012197222422400955
CSRNP3	0.2557077625570776	0.11778144434572915	0.05151399119978069	984	0.0005926496442043572
HOXD10	0.2557077625570776	0.11841604264500571	0.051364100676242974	989	0.0009800680474540968
VARS2	0.2694063926940639	0.14583068917375303	0.0513132145195364	1208	-0.0007250719979310816
BCAS1	0.2602739726027397	0.1281888564538647	0.05131015789546217	1067	-0.0011780193839513232
PRIM2	0.3013698630136986	0.19901002665312856	0.05121880362441653	1634	-0.0011635432361799757
FAM170B	0.2968036529680365	0.19202944536108643	0.051217100529484166	1578	0.0011821389594842912
RSPH10B2	0.2785388127853881	0.16258408427465415	0.05115028576846564	1342	-0.0008545457591026207
RAB12	0.3059360730593607	0.20624444726488134	0.05106010877138607	1692	0.002109549453454562
ALDOA	0.3242009132420091	0.23251681685493084	0.05104216202660327	1903	-0.0022099657243416
VWDE	0.2968036529680365	0.1927909633202183	0.050924052877232895	1584	0.0011043270562595352
C12orf66	0.3333333333333333	0.24546262216017262	0.050859212233363434	2007	-0.0026718083544437833
SESN1	0.2968036529680365	0.19304480263992893	0.050826112588881533	1586	0.0014660973381978694
TCHHL1	0.2511415525114155	0.1106739433938317	0.05082335765150301	927	0.0026001548321801238
ST3GAL6	0.3242009132420091	0.23302449549435209	0.0508058166465554	1907	0.0032346924097737427
KCNJ11	0.2602739726027397	0.130346490671405	0.05075233318406103	1084	-0.001177444450877374
SOX2	0.4155251141552511	0.3492829039218175	0.05066257352167689	2843	-0.0021661818522261457
TUFT1	0.2420091324200913	0.08909760121842873	0.05063003763184713	755	-0.00043048124534834643
CNGB1	0.2420091324200913	0.08922452087828404	0.05060740504876595	756	0.0016727197495129075
FGF2	0.2465753424657534	0.10115496890468334	0.050567071777996124	851	0.001188361956155859
IGFBP6	0.2557077625570776	0.12222363244066506	0.050447843504955986	1019	0.0006389788733940805
NUDT16L1	0.2602739726027397	0.13161568726995812	0.05041985167886829	1094	-0.001073774583346676
CD1E	0.3013698630136986	0.20104074121081356	0.050406414706302166	1650	0.0011539446051756386
FERMT1	0.2831050228310502	0.17261073740322375	0.0503539872852848	1422	0.0016410284450103065
KRT9	0.2511415525114155	0.11308541693108262	0.050283767875367286	946	0.0015421676442201715
ATF3	0.2785388127853881	0.16524939713161568	0.05027650697553106	1363	0.0011728639660077535
CNN2	0.273972602739726	0.15814189617971824	0.05005212772466294	1306	0.0006448738702601986
RHOJ	0.2420091324200913	0.09239751237466684	0.050031119881698574	781	1.876389042081428e-05
GUF1	0.2648401826484018	0.14202309937809365	0.04996976158827897	1177	-0.0010254354434891867
WNT6	0.2694063926940639	0.15039979692854424	0.04995970550828083	1244	0.001169698915146
FARP2	0.3150684931506849	0.22210940474679527	0.049935567699267464	1819	-0.0017836357430496717
MELK	0.2557077625570776	0.12438126665820536	0.04991576033644719	1036	-0.0016725583422157798
NR4A1	0.2465753424657534	0.10432796040106612	0.04991507619065716	876	0.0006950142149435123
SPRY1	0.2465753424657534	0.10445488006092143	0.049888577543562095	877	0.000585717522109519
SMYD1	0.2876712328767123	0.18149511359309556	0.049814261966636984	1493	0.0009773611534910742
NLK	0.2694063926940639	0.15090747556796547	0.04980673824213208	1248	-0.0005884743744900335
SEPP1	0.2557077625570776	0.1248889452976266	0.04978921117439321	1040	0.0009767484541953308
NGF	0.2557077625570776	0.1248889452976266	0.04978921117439321	1040	0.0007132098180591129
ZNF687	0.2420091324200913	0.09404746795278589	0.049723493946395	794	-0.00041431384124734905
KIAA1407	0.2465753424657534	0.10534331767990862	0.049702184932293426	884	-0.0010441985857227109
ETV6	0.273972602739726	0.15928417311841606	0.049689539245962186	1315	0.001578708697343245
PLK3	0.2648401826484018	0.14303845665693615	0.04968032226244063	1185	0.0009952889784472065
TOMM70A	0.3150684931506849	0.22274400304607184	0.049653264483254723	1824	-0.000968825781455962
ESCO2	0.3424657534246575	0.26005838304353346	0.04965242967750116	2124	-0.002394989708409412
SLC26A1	0.3105022831050228	0.21627110039345093	0.049638478948037607	1772	-0.0017012303331284786
CCDC96	0.2694063926940639	0.15154207386724203	0.04961480427244353	1253	-0.001187102392941597
SPC25	0.2602739726027397	0.1347886787663409	0.04957455289083586	1119	-0.00100960082054371
ADAMTS5	0.2831050228310502	0.17489529128061937	0.049560091040036766	1440	0.0010371870908556958
MYO18B	0.3059360730593607	0.20992511740068537	0.04952832588329096	1721	-0.0012249610057551764
BECN1	0.3470319634703196	0.266404366036299	0.04945989742686285	2175	-0.0019706113904248922
WDR93	0.2557077625570776	0.12628506155603503	0.049438543059735225	1051	-0.000832045608694898
RBM8A	0.3013698630136986	0.2037060540677751	0.04932763786903216	1671	-0.0015401783464767504
CCDC88A	0.3150684931506849	0.2235055210052037	0.04931343745643563	1830	0.0014409187941055279
FGL1	0.2511415525114155	0.11740068536616322	0.04928915847339922	980	0.0007593963944600545
DDC	0.273972602739726	0.16068028937682446	0.049242831657759674	1326	0.0027027416621422163
MTX1	0.273972602739726	0.16080720903667978	0.0492020285738133	1327	-0.0008585166908233078
GLS	0.2968036529680365	0.19786774971443077	0.04894076203811803	1624	0.001041423261995078
SERHL	0.2557077625570776	0.12844269577357534	0.04888893373436356	1068	0.0012268426547962009
GTF2IRD1	0.2557077625570776	0.12882345475314125	0.04879097733741215	1071	-0.0006315373108733979
ICA1	0.3287671232876712	0.24355882726234293	0.048766919017443	1991	-0.0018230515468985685
SYNPO2	0.2785388127853881	0.17007234420611753	0.04865926796412937	1401	0.0005976939090032829
CPNE2	0.2511415525114155	0.12006599822312476	0.04865623546852868	1001	0.0008708187682714198
WDR54	0.2876712328767123	0.18517578372889962	0.04846466734519544	1522	-0.001126993319758185
SLC2A7	0.2374429223744292	0.08909760121842873	0.04844075884283106	754	0.0013726592413149776
MRPL27	0.2876712328767123	0.18542962304861024	0.048370593120857966	1524	-0.0008481232202029787
CCDC125	0.2511415525114155	0.1215890341413885	0.04828818617440834	1013	-0.0013454093586915405
GLRA4	0.2328767123287671	0.07716715319202945	0.04827679361329321	659	0.0010657447867743032
RGS11	0.2876712328767123	0.18581038202817615	0.048229240155350885	1527	-0.0014863311158933358
CDK20	0.273972602739726	0.16398020053306256	0.048171480885116316	1352	-0.0009678540391178103
IQGAP3	0.2602739726027397	0.14050006345982993	0.04800227298219547	1164	-0.0014425617043002602
GEM	0.2465753424657534	0.11321233659093793	0.047982366355723755	946	0.0006366699228237849
TWIST2	0.2602739726027397	0.1411346617591065	0.04782354806455431	1169	0.0009052277364389738
TRPS1	0.2602739726027397	0.1412615814189618	0.04778770642942572	1170	-0.0012374890424212027
NLRP12	0.3150684931506849	0.22693235182129712	0.04776986307309821	1857	-0.002029632500489242
SLC5A1	0.3515981735159817	0.2754156618860261	0.04776748880765653	2247	0.0022441245637310203
STEAP3	0.2922374429223744	0.19406015991877143	0.0477433773781089	1593	0.001366412480092549
LY75	0.2648401826484018	0.1500190379489783	0.04763461059810184	1240	0.0008119889693261939
FAM46B	0.3515981735159817	0.2757964208655921	0.04755760985750358	2250	0.0031591788119840203
GJC3	0.3242009132420091	0.24013199644624952	0.04744285642969113	1963	0.00143475992117601
GALNT2	0.3242009132420091	0.24013199644624952	0.04744285642969113	1963	-0.0017474497402872658
PGM1	0.273972602739726	0.16626475441045818	0.04741701849280975	1370	0.0012827061076677638
THUMPD3	0.2465753424657534	0.1161314887676101	0.047312876828722025	969	-0.0009810266346221399
NIPAL1	0.2968036529680365	0.20205609848965606	0.04726574147830906	1657	0.0013199382849052197
KCNK10	0.2648401826484018	0.15154207386724203	0.047175322193254196	1252	0.0013616622283734612
GRK5	0.2465753424657534	0.11676608706688667	0.04716508042319181	974	0.0008694672656929469
SCNN1G	0.3059360730593607	0.2156365020941744	0.04709777976357162	1766	0.0013242519133200405
CD46	0.2374429223744292	0.09683970046960275	0.04700121379866684	815	-0.0007215409532363992
SULT1C3	0.2191780821917808	0.03274527224267039	0.046966778859020425	306	0.0010107601483468898
IFNA8	0.2191780821917808	0.03325295088209164	0.046933272970900226	310	0.0016841962067701388
CT62	0.273972602739726	0.16778779032872193	0.046908244468584576	1382	-0.0016095734856207855
PIGC	0.3013698630136986	0.20967127808097474	0.04686174948078603	1718	-0.0014947643915093067
HMGCS2	0.3105022831050228	0.22261708338621652	0.046853301998046055	1822	0.0011310057679793316
OR10W1	0.228310502283105	0.07272496509709354	0.046836764904390225	623	-0.0019955216519520038
PVT1	0.3242009132420091	0.24152811270465796	0.046770402920278766	1974	-0.0011548780705197715
ASB12	0.2328767123287671	0.08643228836146719	0.04676102267365553	732	0.0009652353870478692
RASIP1	0.2420091324200913	0.10877014849600203	0.04673747497088296	910	0.000684253027691284
TSG101	0.2694063926940639	0.1610610483563904	0.046639143126768645	1328	-0.0015419146184285637
HAPLN4	0.2374429223744292	0.09874349536743242	0.046628863508331064	830	0.0009099865571897681
SLC46A3	0.3333333333333333	0.25396623937047846	0.04661226037112793	2074	0.00116365667709033
ADIPOR1	0.2420091324200913	0.10940474679527859	0.04659902155338627	915	-0.0005422962531156372
OXSM	0.2511415525114155	0.12844269577357534	0.04657455330026084	1067	-0.0012221829356121815
IPPK	0.2465753424657534	0.11930448026399289	0.046565840501042115	994	-0.0008740895402297611
RAC3	0.2648401826484018	0.15357278842492703	0.046555721000631434	1268	-0.0008503167204253259
WDFY2	0.2602739726027397	0.1455768498540424	0.0465499216009853	1204	0.0007382045087069855
APBB2	0.2876712328767123	0.1907602487625333	0.04636526571686406	1566	-0.001585113316832576
SERPINB4	0.2420091324200913	0.11054702373397639	0.046347775718284946	924	0.0025484511044851386
MRPL17	0.2831050228310502	0.1839065871303465	0.046326821162237734	1511	-0.0011561300520043006
SH3BP2	0.2465753424657534	0.12108135550196726	0.0461387048619098	1008	0.0005160434320714558
OR5P3	0.2237442922374429	0.06307907094808986	0.04608253911716011	546	0.001954191677396011
BRMS1L	0.3378995433789954	0.26107374032237596	0.04601660352981821	2131	0.0031392183554999065
MYBL1	0.2968036529680365	0.20522908998603884	0.045973429038673026	1682	-0.001558419081266038
DSC1	0.2831050228310502	0.184921944409189	0.045952328428094276	1519	0.0010448293316585478
SLC4A4	0.2648401826484018	0.155603502982612	0.04592787220477909	1284	0.002152398808539147
DDR1	0.2694063926940639	0.16334560223378602	0.04589801865530993	1346	-0.0009070007494301536
FAM138F	0.2557077625570776	0.13961162584084275	0.04589505376202331	1156	0.0017829545962740668
USP44	0.2237442922374429	0.06460210686635359	0.04588807609726248	558	0.00038061985633248697
MCM2	0.3150684931506849	0.2311207005965224	0.045851377132015834	1890	-0.0019593311080825515
CYB561	0.2922374429223744	0.19888310699327325	0.045848232798510274	1631	-0.0015012918869615533
NUBPL	0.2968036529680365	0.20560984896560477	0.04581699842351185	1685	-0.0013572966599895153
IFT88	0.2557077625570776	0.13999238482040868	0.04578859202424139	1159	-0.0014660041407296375
RASA3	0.2602739726027397	0.14874984135042518	0.04561602551263504	1229	0.0009760097466823936
C15orf62	0.3059360730593607	0.21919025257012312	0.04555251397722813	1794	0.0013570148679718842
ATP1B2	0.2420091324200913	0.11410077420992512	0.04554943349942098	952	0.0003184007091476815
TCEAL7	0.2328767123287671	0.09328594999365401	0.04552929467883683	786	0.00036511302429214075
LRFN2	0.2694063926940639	0.1644878791724838	0.045523542029766544	1355	-0.0018671734351755733
SKA1	0.2831050228310502	0.1861911410077421	0.04548131296240456	1529	-0.001610402848382364
ARID4B	0.2602739726027397	0.14925751998984643	0.045464733540892296	1233	-0.0011117136596567434
ERMP1	0.2968036529680365	0.20649828658459196	0.045450866052798376	1692	-0.0019604161207325884
PAMR1	0.2922374429223744	0.19989846427211574	0.04544332702745771	1639	0.00046722303959541024
FMO4	0.3470319634703196	0.2738926259677624	0.04541401311054864	2234	0.0020033924127346838
FZD4	0.2420091324200913	0.1149892118289123	0.04534590133769083	959	0.0005566993157117394
NLRC4	0.2420091324200913	0.1151161314887676	0.045316696445786064	960	0.000730411084532534
SV2C	0.273972602739726	0.17273765706307906	0.04522268888433782	1421	0.002020486289075052
RNF2	0.2876712328767123	0.1938063205990608	0.04519384832066171	1590	-0.0012048355987644755
CLGN	0.2602739726027397	0.15027287726868893	0.045160603171801254	1241	-0.0011473543745523784
CNOT2	0.3013698630136986	0.2137327071963447	0.04514212420741705	1750	-0.0015507604748563608
ZNF727	0.2922374429223744	0.20065998223124762	0.04513829457676343	1645	0.0013126181200277642
PRRT3	0.2511415525114155	0.13415408046706434	0.0450747620918805	1112	-0.0006540944221569589
MYEF2	0.2374429223744292	0.10648559461860642	0.04503995952443104	891	-0.001207107148297837
GNRH2	0.2557077625570776	0.14265769767737022	0.045035241125338826	1180	0.0016289831313770265
IGF2	0.2694063926940639	0.16613783475060287	0.04497802428880955	1368	0.0010583390889678413
LGALS8	0.2557077625570776	0.14329229597664678	0.04485377774568784	1185	-0.001234920197930478
ITGB5	0.3607305936073059	0.29204213732707196	0.04483795118971493	2380	-0.0035818743213894776
ANXA1	0.228310502283105	0.0854169310826247	0.04482963333718984	723	0.0010474418718331435
DCAF6	0.273972602739726	0.1741337733214875	0.04473841604080053	1432	-0.0008353970588359516
CHST9	0.2648401826484018	0.15941109277827134	0.0447284258444762	1314	0.0016905885604501236
CLSTN2	0.2602739726027397	0.15179591318695265	0.04470054155415084	1253	-0.0018990289283465245
IL1RAPL1	0.2602739726027397	0.15179591318695265	0.04470054155415084	1253	0.0014710408127939444
ZNF552	0.2557077625570776	0.14405381393577865	0.04463495852250285	1191	-0.001777595202474913
TRPM6	0.2328767123287671	0.09798197740830054	0.04463109524821463	823	0.0009721937271478965
NRGN	0.2694063926940639	0.16728011168930068	0.044597168657643266	1377	0.0009002506061733585
WBP1	0.228310502283105	0.08681304734103312	0.04458918026412724	734	-0.0006019958742399467
ADARB1	0.2602739726027397	0.1523035918263739	0.044546156731196995	1257	0.0008849343139445409
ADH1C	0.2511415525114155	0.13618479502474934	0.04452578100191108	1128	0.000573986964263895
RCOR3	0.2648401826484018	0.1600456910775479	0.04452569911274894	1319	-0.0007809102680766955
POLQ	0.2876712328767123	0.1959639548166011	0.04435286663744477	1607	-0.0014574374086805618
ATP4A	0.273972602739726	0.1752760502601853	0.044339293257168726	1441	0.0010851255479792598
BNC1	0.2420091324200913	0.11930448026399289	0.04433486116366382	993	0.000661948270862922
ESM1	0.2420091324200913	0.11930448026399289	0.04433486116366382	993	-0.0006669353249719734
TRUB1	0.2694063926940639	0.16816854930828784	0.044299143447974136	1384	-0.0008046146056585712
C4A	0.3059360730593607	0.22210940474679527	0.04426429312200677	1817	-0.002725267426285427
CD33	0.273972602739726	0.17552988957989593	0.044250244916049265	1443	0.0007894421112723648
STAT5B	0.2785388127853881	0.18263739053179337	0.04422745380763068	1500	0.0009362181895994581
NRP2	0.2465753424657534	0.12895037441299656	0.04417120045085158	1070	0.0007451068504451541
SNX25	0.319634703196347	0.2408935144053814	0.04413665820484115	1968	-0.002329757590905501
TMCO3	0.3424657534246575	0.270465795151669	0.04413104592169373	2206	-0.002511142451476189
HOXB7	0.4246575342465753	0.3690823708592461	0.044112224913299206	3001	-0.003605088929180056
RASA4	0.2328767123287671	0.10064729026526209	0.04410168610731543	844	0.00029713764179177814
CYP2B6	0.3515981735159817	0.28201548419850236	0.04408854229205865	2299	-0.0018387192794762086
UNC45B	0.273972602739726	0.1761644878791725	0.04402706026224861	1448	0.00018114312697434796
AURKA	0.2831050228310502	0.19012565046325675	0.044000690988092984	1560	-0.001309576457424555
PCYT1B	0.2922374429223744	0.2039598933874857	0.04380308493517351	1671	0.001455794391586096
RASL12	0.2328767123287671	0.10242416550323645	0.043740853466020975	858	0.0002960546376016282
FGFR1OP	0.3059360730593607	0.2233786013453484	0.043698881259978416	1827	-0.0011077794159607634
PSPN	0.273972602739726	0.17730676481787028	0.043623298201800165	1457	0.0008513184759067372
SULT1B1	0.2648401826484018	0.1630917629140754	0.04354139921481785	1343	0.0006550336835630332
LUC7L3	0.3059360730593607	0.22375936032491434	0.043528629465967646	1830	-0.0015621511614881457
C19orf35	0.2374429223744292	0.11346617591064856	0.04350456830992297	946	0.0008413771585765062
AGAP8	0.3013698630136986	0.21766721665185937	0.043444777127927985	1781	0.0012473568624955078
RPL31P11	0.319634703196347	0.24241655032364512	0.043400559616600484	1980	0.001228842973068822
ITGB4	0.319634703196347	0.24254346998350043	0.04333900865577967	1981	0.0012307184675591997
CCDC93	0.2922374429223744	0.20510217032618352	0.04333582277329724	1680	0.0012960504034936092
NCAPH	0.2602739726027397	0.15623810128188856	0.04333219652224204	1288	-0.0013278734069899656
SLC38A2	0.2602739726027397	0.15623810128188856	0.04333219652224204	1288	0.000561847047356423
TIMELESS	0.2968036529680365	0.21157507297880443	0.04332839690918423	1732	-0.00140752152656205
POLR2H	0.2420091324200913	0.12349282903921817	0.04331794135061572	1026	-0.0009086515957278606
USP21	0.2694063926940639	0.17121462114481534	0.04326535793066553	1408	-0.0008481233398924815
SLC22A5	0.273972602739726	0.17832212209671278	0.04326220782290478	1465	-0.0021923860793322094
FN1	0.2465753424657534	0.13288488386851124	0.04314100715135586	1101	-0.0013338219464458234
IL25	0.2694063926940639	0.17159538012438127	0.04313482994439727	1411	0.0018023798707872628
TMEM62	0.273972602739726	0.1787028810762787	0.04312626734701711	1468	-0.000910080877611108
PPM1N	0.2328767123287671	0.10547023733976393	0.04310759218054922	882	0.0005606306723166199
AGGF1	0.2374429223744292	0.11536997080847823	0.0430689112213601	961	-0.0009119194080085436
HPD	0.2191780821917808	0.07069425053940856	0.04304135465393836	605	0.0009081611338842777
ART3	0.2465753424657534	0.13326564284807715	0.04303966794839232	1104	0.0021963574833534947
WDR81	0.2557077625570776	0.14951135930955706	0.04303281326935531	1234	0.0010993170258643658
CACNB3	0.2511415525114155	0.14176926005838306	0.04297355630034263	1172	-0.0009500432168351835
SMR3B	0.228310502283105	0.09569742353090493	0.0429676885823103	804	0.0012613362319825682
HEMGN	0.2237442922374429	0.08427465414392689	0.04295929097775576	713	0.0005174638990411041
SLC16A11	0.2511415525114155	0.14227693869780428	0.04282935211262532	1176	0.0015672659468691564
DCTN5	0.2968036529680365	0.21297118923721284	0.04273568097005793	1743	-0.0006997726546160265
C15orf32	0.2146118721461187	0.05774844523416677	0.042723372739098445	502	0.001229744022430168
ADCY4	0.2420091324200913	0.1259043025764691	0.042716526767458206	1045	0.0001634108843973081
RECQL4	0.2191780821917808	0.07310572407665948	0.042694584820494354	624	-0.0004473427772609284
PMS2CL	0.3333333333333333	0.2615814189617972	0.042686272365043826	2134	-0.002013588923364296
MKI67	0.2831050228310502	0.19355248127935018	0.042685890942776264	1587	-0.0017768913254258222
CSN2	0.2146118721461187	0.05825612387358802	0.04266447969728717	506	0.0030621867091440436
PBOV1	0.2785388127853881	0.18695265896687396	0.04263257353310921	1534	-0.0015930080473026465
GRIK5	0.2146118721461187	0.05863688285315395	0.042619971635327505	509	0.0002992848174699248
CDC73	0.2557077625570776	0.15090747556796547	0.04261339364965069	1245	-0.0009037794232426676
POPDC2	0.2374429223744292	0.11765452468587384	0.04253655420665032	979	0.0004122194415685954
SULF1	0.319634703196347	0.2441934255616195	0.04253591439989865	1994	-0.0018412791556329466
SEPT12	0.2374429223744292	0.11790836400558447	0.04247675908323581	981	-0.0007559477206996234
MAGEF1	0.2876712328767123	0.20078690189110293	0.04243935825378025	1645	-0.0013402955434685282
APBA1	0.228310502283105	0.0986165757075771	0.04240045644847541	827	0.0009549861351842992
PPP1R14A	0.2328767123287671	0.10902398781571265	0.04234533322581469	910	0.0009224731125868857
SEMA6B	0.3287671232876712	0.2565046325675847	0.04229319482621916	2093	0.001135729881571024
LRRN1	0.365296803652968	0.30194187079578627	0.042272861419415775	2459	0.00236883309953555
APITD1	0.2374429223744292	0.11879680162457165	0.04226646130948138	988	-0.0003905241817847127
ALDH1A2	0.2328767123287671	0.1095316664551339	0.04223437718861665	914	0.0005134389974045916
ENPP1	0.2557077625570776	0.1521766721665186	0.04222872028027071	1255	-0.002866771315893857
HNRNPA2B1	0.2694063926940639	0.1742606929813428	0.042213015306090354	1432	-0.0008475126960547641
SLC7A14	0.2191780821917808	0.07704023353217414	0.04210383413057509	655	0.0006163002453831723
ORAI3	0.2785388127853881	0.1884756948851377	0.042060782665457964	1546	-0.0020533876820991283
ABCA13	0.2237442922374429	0.08947836019799467	0.04205513136511218	754	0.001261074652757088
STAC2	0.2511415525114155	0.14532301053433178	0.04195330200708257	1200	0.0015237107370921878
PSMD3	0.3424657534246575	0.27452722426703896	0.04191759540495322	2238	-0.0018094141181791202
ZNF678	0.2465753424657534	0.13758091128315775	0.04187089236259946	1138	-0.000800040629292198
METTL2A	0.2328767123287671	0.11118162203325295	0.04187021006711023	927	-0.000811473425164877
GRXCR2	0.2191780821917808	0.07869018911029318	0.04184688585105332	668	0.0012751149042742327
TRUB2	0.2694063926940639	0.17540296992004062	0.041813602567657496	1441	-0.0005193822024011751
OR10V1	0.2146118721461187	0.06549054448534078	0.04176924424907561	563	0.0022188587355799426
SCN4A	0.2511415525114155	0.14595760883360834	0.041768455821419456	1205	0.0004790783139469567
HEY2	0.3242009132420091	0.2516816854930829	0.04176256133431362	2054	0.0018946830754430267
EIF1B	0.3287671232876712	0.25777382916613784	0.041640474351877586	2103	0.0012061893037753181
NEDD9	0.2694063926940639	0.17591064855946187	0.04163524814781767	1445	0.0011897777618287363
IAH1	0.2420091324200913	0.13021957101154968	0.04161128350029326	1079	-0.0009773578187378007
HEATR2	0.2420091324200913	0.130346490671405	0.04157821254437462	1080	-0.0006828288553151652
KRT18	0.228310502283105	0.10280492448280239	0.041556832954849	860	-0.0005243529467406916
KIFC3	0.2557077625570776	0.1544612260439142	0.04152818948095762	1273	0.0007052332058265165
FEM1B	0.3424657534246575	0.27528874222617084	0.041498900672251184	2244	0.0015790987337823024
SLCO1C1	0.2420091324200913	0.13072724965097093	0.04147880637341801	1083	0.00072966054049175
OR2S2	0.228310502283105	0.10318568346236832	0.04147840018116762	863	0.0017606073306524195
TRIM3	0.228310502283105	0.10318568346236832	0.04147840018116762	863	-0.0008823517269775038
PYCR1	0.2511415525114155	0.1469729661124508	0.04147102662995246	1213	-0.0008861507616529708
GTSE1	0.2785388127853881	0.19012565046325675	0.04143610726381701	1559	-0.0016148162161698566
GYPC	0.2237442922374429	0.09303211067394339	0.0414065346923854	782	0.00021040912773742093
LAT2	0.2328767123287671	0.11333925625079325	0.041385776137572376	944	0.0004452992630831432
ITFG3	0.3013698630136986	0.2223632440665059	0.041378382021115	1818	-0.001719236490635012
PPOX	0.2420091324200913	0.13123492829039218	0.04134581377134091	1087	-0.0006753781904990319
FSD1L	0.2785388127853881	0.19050640944282268	0.04129117818909708	1562	-0.0012963459547203015
CIT	0.2602739726027397	0.16271100393450946	0.04126767001303575	1339	-0.0008697849640157073
GAB4	0.2146118721461187	0.06955197360071075	0.041220778634308036	595	0.0010710846615381796
C1QTNF4	0.2374429223744292	0.12323898971950756	0.041191292798624324	1023	0.0009025609072295993
MAGEB4	0.2237442922374429	0.09442822693235182	0.04114481826724652	793	0.0014909771038219334
LPPR5	0.2557077625570776	0.1557304226424673	0.04113449529554528	1283	-0.0009802365192967954
OR2A7	0.2876712328767123	0.20408681304734103	0.04110331096498732	1671	0.0022449529752520906
DEPDC1	0.2511415525114155	0.14824216271100393	0.04109634059260831	1223	-0.0014414438994208468
PACRG	0.2374429223744292	0.12400050767863942	0.0410030154811489	1029	0.00042990127840312196
PANK3	0.2511415525114155	0.14874984135042518	0.040945564096067415	1227	-0.0007063576180371456
C3orf38	0.3105022831050228	0.2355628886914583	0.040921793284767354	1924	-0.0014393409957847323
ATL2	0.3105022831050228	0.2355628886914583	0.040921793284767354	1924	0.002902215751237236
WDR90	0.2465753424657534	0.14100774209925118	0.04091621618017464	1165	-0.000912271514243912
GBA	0.2831050228310502	0.1981215890341414	0.040896289910756244	1623	-0.0008529844555596356
C10orf54	0.2146118721461187	0.07196344713796167	0.040879517942083804	614	0.00039961581005627523
CHTF18	0.2968036529680365	0.21728645767229343	0.040879003727397285	1777	-0.002260367479902925
CORIN	0.3242009132420091	0.2534585607310572	0.0408649901390937	2068	-0.0016554868720959348
KRT6B	0.3059360730593607	0.22972458433811396	0.04082349614966326	1877	0.002050868644073489
FCN3	0.2602739726027397	0.16410712019291787	0.04081139391639891	1350	0.0010477805077243828
IL20	0.3287671232876712	0.25942378474425687	0.040787121263816284	2116	-0.0021016597879679466
SLC7A3	0.228310502283105	0.10673943393831704	0.040732378695291345	891	0.0004914416105748387
ELF5	0.3059360730593607	0.2299784236578246	0.040706805450844645	1879	0.0018152761880173784
CCDC137	0.2968036529680365	0.21779413631171468	0.04065812260340489	1781	-0.0012184125224848686
AQP11	0.2602739726027397	0.16474171849219443	0.040602707002650264	1355	-0.0010079624014906585
DEFB124	0.2100456621004566	0.059398400812285826	0.040591010148162236	514	0.0018070903745638135
LHX4	0.2328767123287671	0.11714684604645259	0.04050817960642409	974	-0.0010114738950505854
UBASH3B	0.2191780821917808	0.08681304734103312	0.040502526524630565	732	0.0008868853999956627
STOX2	0.2876712328767123	0.20560984896560477	0.04047932823314884	1683	0.0011802555547546945
LPPR3	0.2602739726027397	0.16524939713161568	0.04043517756204927	1359	-0.0011807491447143547
NT5C1A	0.2557077625570776	0.15801497651986293	0.04041772702737395	1301	0.0010976876658332912
PHF17	0.273972602739726	0.1861911410077421	0.04039384606221483	1527	0.0018591533671497018
RPL34	0.2602739726027397	0.1655032364513263	0.040351219538548075	1361	0.0010632292668219636
NCKAP1L	0.228310502283105	0.1085163091762914	0.040349896095519235	905	0.0003466005244263215
C17orf58	0.2328767123287671	0.1182891229851504	0.04023924652845932	983	-0.0012206662270273227
FAM3B	0.3242009132420091	0.25472775732961034	0.04022000179277987	2078	0.0014917960208549628
LRRC24	0.2922374429223744	0.2125904302576469	0.04020803200867661	1739	-0.0011126774767035385
C6orf123	0.273972602739726	0.18669881964716334	0.0402045377943357	1531	0.001183577381016221
IL18R1	0.2694063926940639	0.17997207767483184	0.04018985568183247	1477	0.001012693355733063
CFHR1	0.2054794520547945	0.045437238228201546	0.04015726259893226	403	0.0004074954763382266
RPL22	0.3105022831050228	0.237466683589288	0.04002124199853672	1939	0.0012461683531000745
CASP6	0.2511415525114155	0.15192283284680796	0.03999153225764492	1252	-0.0008605348680703173
TCEAL3	0.3013698630136986	0.225663155222744	0.039899934707811224	1844	-0.001207724885898642
NPC2	0.2146118721461187	0.07869018911029318	0.0398661098038483	667	7.250019334605894e-05
PAPSS1	0.2922374429223744	0.2136057875364894	0.039775290576724194	1747	0.002446997186052613
NIT2	0.2146118721461187	0.07970554638913567	0.03970528154087134	675	-0.00045447691190929617
CAV2	0.2146118721461187	0.07970554638913567	0.03970528154087134	675	0.00037781708731188246
PAFAH1B3	0.2191780821917808	0.09214367305495622	0.039548575229208356	774	-0.0007683106660351768
DPF3	0.228310502283105	0.11245081863180606	0.039480498841800354	936	0.0006793282036142046
NSUN5	0.2602739726027397	0.16816854930828784	0.03946187983795766	1382	-0.0011868471083289478
ADAM8	0.319634703196347	0.25041248889452977	0.03945992889306385	2043	-0.0016280426274533966
IGFBPL1	0.3013698630136986	0.2268054321614418	0.03938309027495709	1853	-0.0009660797827791612
INSC	0.228310502283105	0.11346617591064856	0.039251112376977454	944	0.0009886256046684138
RMND5B	0.2191780821917808	0.09442822693235182	0.03912234167167929	792	-0.0009072567583643832
ABCG5	0.3105022831050228	0.23937047848711765	0.039113441842280085	1954	-0.0013280996219691588
BMP3	0.228310502283105	0.11448153318949106	0.039019664011347155	952	0.0008468811207421822
PQLC1	0.2374429223744292	0.13186952658966875	0.03898956934272586	1091	0.0010987289235345088
DTX3	0.2465753424657534	0.147861403731438	0.03893640479867227	1219	-0.0010154622674804158
KNTC1	0.2420091324200913	0.140119304480264	0.03893500068669236	1157	-0.0014576546907846932
ZFP36L1	0.2602739726027397	0.1699454245462622	0.0388610934902024	1396	0.001003900148180037
NCK1	0.2602739726027397	0.17007234420611753	0.038817938550647586	1397	0.0005885838792892173
CBX8	0.2831050228310502	0.20332529508820915	0.03880727832946214	1664	-0.0020329252210615325
HSD3B2	0.2100456621004566	0.07310572407665948	0.03877473327444652	622	0.0007600660108437296
IKZF5	0.3150684931506849	0.24597030079959387	0.0387667665008005	2007	-0.0022765358560718598
PHLPP1	0.2968036529680365	0.22210940474679527	0.03875982073819492	1815	0.002677362138479111
TARBP2	0.2831050228310502	0.20345221474806446	0.03875565026627692	1665	-0.001679607959704299
MAP3K6	0.2648401826484018	0.17717984515801496	0.03874762481502068	1454	0.0012333777023741275
USP11	0.2602739726027397	0.17032618352582815	0.038731532019937606	1399	0.0008844170730753831
P4HA3	0.2648401826484018	0.17730676481787028	0.03870263349505927	1455	-0.0018739994091447445
CA3	0.228310502283105	0.11625840842746542	0.03860966792267634	966	0.0009591837606421905
MYO1F	0.2146118721461187	0.08630536870161187	0.038609638999340834	727	0.0002031177236858639
CXorf49B	0.2191780821917808	0.09734737910902398	0.03856251949387098	815	0.002713095705996693
AGR3	0.2237442922374429	0.1072471125777383	0.03855956515257218	894	-0.002585224449831003
L3MBTL4	0.2374429223744292	0.13351948216778778	0.03855168926735501	1104	0.0011907168442576222
TFF3	0.2511415525114155	0.1566188602614545	0.03854261200824707	1289	-0.0018963893567615743
DNAJC14	0.2328767123287671	0.12577738291661378	0.038411613091702865	1042	-0.0007837206832164156
CTHRC1	0.2465753424657534	0.14976519862926768	0.03836978479163958	1234	-0.0014550018095661698
CABP1	0.2694063926940639	0.1850488640690443	0.038336722331184535	1517	0.0007492340269891428
L2HGDH	0.228310502283105	0.11752760502601853	0.03831294750961189	976	-0.0008201363008083717
FAM111B	0.2922374429223744	0.2170326183525828	0.03829956561683018	1774	-0.0015603192259732168
ZNF3	0.2648401826484018	0.1784490417565681	0.03829626184140145	1464	-0.0011523092303832526
NGFR	0.2374429223744292	0.1346617591064856	0.038245352020056064	1113	0.0005978131244773977
MPP6	0.273972602739726	0.19190252570123112	0.038234407681468054	1572	0.001548872495368414
IKBIP	0.2511415525114155	0.157634217540297	0.0382235328583024	1297	0.0006502401532998193
BPNT1	0.2465753424657534	0.15027287726868893	0.03821746186949313	1238	-0.0009763087857663777
FAM3D	0.2465753424657534	0.15039979692854424	0.03817930059595623	1239	0.00046313290768011943
PDGFA	0.2191780821917808	0.09937809366670897	0.03816302621243784	831	0.001405807293122052
WFDC10B	0.2694063926940639	0.18555654270846555	0.03814857388250957	1521	0.002465161305735819
IGF1	0.2420091324200913	0.14291153699708084	0.03814471276785729	1179	0.00010478613767190837
COG7	0.2237442922374429	0.10940474679527859	0.03809210968749524	911	-0.00036427685372473204
CFI	0.2146118721461187	0.08947836019799467	0.03805187872233993	752	0.00015468248020624744
USP31	0.2557077625570776	0.165376316791471	0.03803713367643381	1359	0.0013060141678579384
PTAFR	0.2511415525114155	0.15839573549942887	0.037982870373439045	1303	0.0006263726993893215
N4BP3	0.2694063926940639	0.18606422134788678	0.03795990995863276	1525	-0.0014456909935461225
MCM9	0.2602739726027397	0.17273765706307906	0.037904242646769795	1418	-0.0012382791680010997
GLP1R	0.2648401826484018	0.1795913186952659	0.03788728059453427	1473	0.001961546621987509
ECEL1	0.2602739726027397	0.17299149638278968	0.03781648299365497	1420	0.001233906069319346
GPR150	0.228310502283105	0.11968523924355882	0.03780112895997579	993	0.0008076956523382251
APOA1BP	0.2100456621004566	0.07957862672928037	0.03778642233510106	673	-0.00019380024514248362
CSN1S1	0.2054794520547945	0.0668866607437492	0.03774797983128919	572	0.0008356599733815529
SFN	0.2557077625570776	0.16626475441045818	0.03774249127277681	1366	0.000929978528074571
ZNF467	0.2557077625570776	0.1663916740703135	0.03770027063202535	1367	-0.0012407582333253233
GTF3A	0.2922374429223744	0.21842873461099124	0.037691610942049196	1785	-0.0008825282670386514
ASGR1	0.2465753424657534	0.15204975250666328	0.03768027227476602	1252	0.0008538813364793896
GSTM5	0.228310502283105	0.12031983754283539	0.037648822146429395	998	0.0004830851046790485
GTF2H2C	0.273972602739726	0.19342556161949487	0.03764753916416272	1584	-0.0010567503604306694
NCAPG	0.273972602739726	0.19342556161949487	0.03764753916416272	1584	-0.001996794232763932
RORC	0.2328767123287671	0.12882345475314125	0.037636080650520716	1066	-0.000673737634497229
BCAT1	0.2602739726027397	0.17362609468206625	0.03759652005986587	1425	-0.000918196201439514
ZNF474	0.2237442922374429	0.11207005965224014	0.037501810038377596	932	-0.0011060270840516752
ANGPTL4	0.2557077625570776	0.16702627236959006	0.0374886841702663	1372	0.0005257965141936439
SOX17	0.2420091324200913	0.1454499301941871	0.037412737981231396	1199	0.0004911839287160547
KIF1B	0.2785388127853881	0.2005330625713923	0.03737036104363155	1641	0.0010062593293696407
LRPPRC	0.2191780821917808	0.10331260312222364	0.03736553774937693	862	-0.0004263757044100202
CYP8B1	0.2100456621004566	0.08237085924609722	0.03733422171427883	695	0.0004979440404895286
DCX	0.3698630136986301	0.3155222744003046	0.03724434325949193	2567	0.0021174871757011714
MAGEE2	0.2922374429223744	0.21957101154968905	0.037191293932854357	1794	0.001755398875411629
HSPE1	0.228310502283105	0.12235055210052037	0.037156027853461546	1014	-0.0008251521605416201
ASPHD1	0.3242009132420091	0.26069298134281	0.037145401625550044	2125	0.001682176777467248
DOCK1	0.2602739726027397	0.17502221094047468	0.03710976649191969	1436	0.0007285603183845523
SOCS5	0.2374429223744292	0.13885010788171087	0.037099788926946466	1146	0.0010888940536005975
SLC34A3	0.2968036529680365	0.22591699454245462	0.03705391999207518	1845	-0.0014002351806311707
BRCC3	0.2511415525114155	0.16131488767610103	0.03704958641189098	1326	-0.0009454895356611814
BCDIN3D	0.2465753424657534	0.1542073867242036	0.0370194813917955	1269	-0.001756421789468732
DNA2	0.2420091324200913	0.1468460464525955	0.037004658815967456	1210	-0.0010197036252407089
IARS2	0.228310502283105	0.12298515039979693	0.03700033823390303	1019	-0.0008309092479066749
RAPGEF1	0.2191780821917808	0.105089478360198	0.036995233251248504	876	0.0004841001622935437
PTGFR	0.2237442922374429	0.11435461352963575	0.03698453067332191	950	0.0007969623035023688
TBC1D22A	0.2191780821917808	0.10534331767990862	0.03694181713345688	878	0.0006843718723757774
SYPL2	0.2374429223744292	0.13961162584084275	0.03688773531578574	1152	0.0009410676786501427
ROS1	0.2602739726027397	0.17565680923975124	0.03688722618212134	1441	0.001856263683293946
TSHZ2	0.1963470319634703	0.04099505013326564	0.036871562825435064	366	0.000447762465228152
SMPX	0.2146118721461187	0.09607818251047087	0.03682723851154666	804	0.0019412396482039185
NEUROG2	0.2100456621004566	0.0854169310826247	0.03682312805164534	719	0.0008370503996047773
FAM167B	0.2054794520547945	0.07374032237593603	0.03678417007263162	626	0.0006720585022776504
C11orf82	0.2831050228310502	0.2082751618225663	0.03676991091995328	1703	-0.0011867136749060593
BMP8B	0.3150684931506849	0.2500317299149638	0.03675228941197378	2039	-0.0016923828108701855
OAS3	0.2968036529680365	0.2266785125015865	0.036709260385238744	1851	-0.0012131438232302117
CRTAC1	0.2237442922374429	0.11562381012818886	0.036692642840274785	960	0.0009669943562585104
PEX5L	0.2694063926940639	0.1894910521639802	0.0366729455742159	1552	-0.0007337529609230842
CD164L2	0.2465753424657534	0.15534966366290137	0.036665881511927	1278	0.00114019867864954
LCT	0.2602739726027397	0.17667216651859374	0.036529486392037985	1449	0.0026120957674038436
KRT32	0.2557077625570776	0.1699454245462622	0.03650501250773748	1395	0.0012173638177046088
MIER3	0.2511415525114155	0.1630917629140754	0.0364731562674231	1340	-0.002289050967192452
ADD2	0.2237442922374429	0.11689300672674197	0.036397533287216115	970	0.0013457133038173195
UNC13C	0.2191780821917808	0.10800863053687017	0.0363731674428169	899	0.0006432453126762993
ERGIC1	0.2694063926940639	0.19037948978296737	0.0363354542944052	1559	-0.0019353963172761724
AP2B1	0.2191780821917808	0.10838938951643609	0.03629077195352132	902	-0.0008641847203307406
SLC35B1	0.3013698630136986	0.23353217413377333	0.03628651797724844	1906	-0.0014124025277851616
TRIM29	0.2374429223744292	0.14176926005838306	0.03628061828820777	1169	0.001219812260251274
P4HTM	0.2191780821917808	0.10877014849600203	0.03620808650942469	905	-0.0012444684762158431
NAPEPLD	0.2557077625570776	0.1709607818251047	0.03615887090969573	1403	-0.001356632058195828
HIST2H2BE	0.2602739726027397	0.17781444345729153	0.036124564512385375	1458	-0.0010467104693987041
C14orf142	0.2557077625570776	0.17108770148496003	0.03611545823253999	1404	-0.0009778261319979718
NT5DC3	0.2420091324200913	0.1500190379489783	0.0360627084275883	1235	0.001173925616035376
ADARB2	0.2237442922374429	0.11854296230486103	0.03600907439682255	983	0.0007486567802743593
HN1	0.2465753424657534	0.15750729788044168	0.035990850626505394	1295	-0.0005095966822409536
EEPD1	0.3287671232876712	0.2685620002538393	0.03596227337450762	2188	0.0016719591786568343
TBC1D1	0.2420091324200913	0.15039979692854424	0.03594832125857795	1238	0.0012267863294255221
TCF7L1	0.3515981735159817	0.29610356644244196	0.03594395355984075	2410	0.0020828190146858104
CORT	0.2876712328767123	0.21652493971316156	0.03587168870701939	1769	0.0011596537660807371
SRXN1	0.228310502283105	0.12768117781444346	0.03582320228468017	1056	-0.0008079988675035565
SCEL	0.2191780821917808	0.11054702373397639	0.035818387256826685	919	0.0006035527418134734
ICT1	0.2054794520547945	0.08021322502855692	0.03578764374725668	677	-0.0008012626743948204
SPHKAP	0.2146118721461187	0.10140880822439396	0.03577450928057009	846	0.00115249127302377
ZHX3	0.2557077625570776	0.17210305876380252	0.035766996996089914	1412	0.0009847352419342314
ADAMTSL4	0.3059360730593607	0.24051275542581546	0.03575049527646437	1962	0.0015358946132892014
NES	0.2237442922374429	0.11968523924355882	0.035736951816046345	992	0.0009900018309508597
MERTK	0.2191780821917808	0.11092778271354232	0.03573405873552416	922	0.0005667838048793784
ANKMY1	0.3515981735159817	0.29648432542200787	0.03571832039883133	2413	-0.0027821909734484507
RNASEK	0.2465753424657534	0.15852265515928418	0.03566996731335425	1303	0.0008888125447811036
CASP14	0.2511415525114155	0.16563015611118162	0.03563873078442968	1360	0.0004240357131948258
TCF23	0.2100456621004566	0.09252443203452215	0.03555840964390829	775	0.0007769463984004688
ARSF	0.2191780821917808	0.11181622033252951	0.03553616458381424	929	0.0014136299176925604
FAM20B	0.228310502283105	0.12882345475314125	0.03553020295822907	1065	-0.0007169069611336453
ARL3	0.2511415525114155	0.16601091509074756	0.03551245546857668	1363	-0.00081491803539393
CALML5	0.2420091324200913	0.15192283284680796	0.035487873034526135	1250	0.0007414640615479584
STX12	0.2465753424657534	0.15915725345856074	0.035468368183631034	1308	0.0010362510035520243
SLC28A3	0.2602739726027397	0.17997207767483184	0.035352592071816	1475	0.0017379399467245095
BMP8A	0.2328767123287671	0.13745399162330246	0.03533796333187645	1134	-0.0010132704876923526
C5orf15	0.2557077625570776	0.17337225536235562	0.03532852090251694	1422	-0.0016985058144200593
GRAMD2	0.2374429223744292	0.14519609087447646	0.03529723658047999	1196	0.0009267348563753331
CHST4	0.2054794520547945	0.0832592968650844	0.03528969470227034	701	0.0005971702274109702
KIF2C	0.2785388127853881	0.2057367686254601	0.03525625226344739	1682	-0.002550341408641543
MAP1LC3C	0.2420091324200913	0.15268435080593984	0.035255909193693986	1256	0.00042779774812515823
CLDN7	0.2465753424657534	0.1599187714176926	0.03522538606035937	1314	-0.001323118517632338
EDEM3	0.2511415525114155	0.16689935270973474	0.03521668546291563	1370	-0.0009710830940093728
LIPN	0.2146118721461187	0.10420104074121081	0.035200398774510526	868	0.0010998697243849165
OLAH	0.2054794520547945	0.08414773448407158	0.035140963997936786	708	0.0013877174637684673
C15orf41	0.2420091324200913	0.15306510978550578	0.03513949234107635	1259	0.0015902557915978832
PPP1R9A	0.2237442922374429	0.12247747176037568	0.03506077722002063	1014	-0.00097711341768445
GHR	0.2465753424657534	0.16055336971696915	0.03502201498462979	1319	0.0010251682004309261
PRAM1	0.2557077625570776	0.1742606929813428	0.035019670713608966	1429	0.0010436098164973372
ALPK1	0.3242009132420091	0.26475441045818	0.03501133428989427	2157	0.0017627815817832016
DOPEY2	0.2328767123287671	0.13885010788171087	0.034952210686292604	1145	-0.0009845123848208459
NPM2	0.2054794520547945	0.08529001142276939	0.03494741916824246	717	0.0011320329628688342
CGB7	0.2054794520547945	0.0854169310826247	0.03492575310116474	718	0.0007763408715618425
KRT4	0.2146118721461187	0.10559715699961925	0.03490749609965977	879	0.0009353002860734705
PIP4K2C	0.273972602739726	0.200406142911537	0.03489836493530034	1639	-0.0013192072164201819
PER2	0.2876712328767123	0.21880949359055718	0.03487714373945156	1787	0.0013051673740847036
EPB41L5	0.2511415525114155	0.16791470998857724	0.03487672956729607	1378	-0.0014463163663549494
CEP68	0.2557077625570776	0.17476837162076406	0.034842476112973295	1433	0.0009585812172190344
OXT	0.2420091324200913	0.1542073867242036	0.03478850205441721	1268	0.0013448634656469949
PCGF5	0.2511415525114155	0.16829546896814315	0.03474871452263684	1381	0.0007212761083792429
CTRL	0.2694063926940639	0.19456783855819265	0.034723160623221255	1592	0.000674453706596978
RASGRP4	0.2328767123287671	0.13973854550069806	0.03470470204640469	1152	0.00026592612121021373
DBC1	0.273972602739726	0.20091382155095824	0.034694623361769435	1643	0.0006816620876634261
SCAMP3	0.2100456621004566	0.09722045944916867	0.03466736243171174	812	-0.000751294945803238
PI3	0.2557077625570776	0.1752760502601853	0.03466476603713578	1437	0.0009735329866998654
USP26	0.365296803652968	0.31437999746160683	0.03460697195511515	2557	-0.002651572346803732
MSL3	0.2146118721461187	0.10712019291788298	0.03458351993529754	891	0.00035269897925900296
C19orf40	0.2511415525114155	0.1688031476075644	0.034577576755622896	1385	-0.0012674719006326995
CISD3	0.2557077625570776	0.17565680923975124	0.03453114519965642	1440	-0.0016138993521053633
MSI2	0.2054794520547945	0.08770148496002031	0.03453025475254593	736	-0.0006440968943707049
B3GNT5	0.2237442922374429	0.12463510597791598	0.03452759866670791	1031	0.0014425718447000691
C14orf166B	0.2009132420091324	0.07691331387231883	0.03445047296379838	650	0.001125670300280035
COL1A1	0.2511415525114155	0.16918390658713034	0.03444888514976123	1388	-0.0009979411734093446
LSM5	0.2328767123287671	0.14075390277954056	0.03441990199738299	1160	-0.00039104161187424323
TINAGL1	0.2328767123287671	0.14075390277954056	0.03441990199738299	1160	0.0004982950929843355
CAT	0.2557077625570776	0.17603756821931718	0.03439723440737603	1443	0.0012238420439473429
TAPT1	0.2511415525114155	0.16956466556669628	0.034319903589098526	1391	-0.0016010853549232706
BEGAIN	0.2191780821917808	0.11740068536616322	0.034256110788822174	973	0.0008885956593985611
MEAF6	0.2328767123287671	0.14138850107881712	0.03424085490774068	1165	-0.0010860261567358976
CDCA8	0.2511415525114155	0.1698185048864069	0.03423375479598947	1393	-0.0014753677154658363
HTATSF1	0.273972602739726	0.20230993780936668	0.03413167611554991	1654	-0.0011207224510144443
SLC17A3	0.2100456621004566	0.10013961162584084	0.03409123835064495	835	0.001815425613131083
TTC13	0.3059360730593607	0.24393958624190887	0.034090359063108804	1989	-0.0017155500096123432
FAM107A	0.2237442922374429	0.12641198121589034	0.03408151931390764	1045	0.0006230101549590471
SLC6A4	0.2465753424657534	0.16372636121335196	0.03399307815593857	1344	-0.0008458924885189844
C6orf15	0.2146118721461187	0.11003934509455515	0.0339495981972234	914	0.0017615851947084594
RP1L1	0.2237442922374429	0.12730041883487753	0.033856111673299015	1052	0.0008575206433306448
OPCML	0.2648401826484018	0.19050640944282268	0.03384763030644244	1559	-0.001164048365558301
CAPN13	0.2191780821917808	0.11917756060413758	0.03383574076171414	987	-0.0017258599868000602
ALPL	0.2054794520547945	0.09188983373524559	0.03377806367284751	769	0.0005806580933494842
VPS45	0.2328767123287671	0.14329229597664678	0.03369888105879641	1180	-0.0010748891928415104
HOXA11	0.2557077625570776	0.17806828277700215	0.03367814650079638	1459	-0.0009825058596106828
KYNU	0.228310502283105	0.13593095570503871	0.0336484607338785	1121	0.0009136042650425224
ZBTB7B	0.2648401826484018	0.19114100774209924	0.033605437504573586	1564	-0.0010390353632828918
SLC25A14	0.2054794520547945	0.09303211067394339	0.03356683160028975	778	-0.0008739908022107557
ESR2	0.2648401826484018	0.19126792740195456	0.03355690229259947	1565	0.0008443255277597927
CFL2	0.228310502283105	0.13631171468460465	0.03354480189250664	1124	0.0011688531642903399
CLEC4G	0.2100456621004566	0.10356644244193426	0.03339317216714071	862	0.00047184199684124906
ANXA5	0.2922374429223744	0.22807462875999493	0.03338468676179854	1861	0.0014032067374500912
MSH3	0.2694063926940639	0.1979946693742861	0.03337791532379531	1619	-0.001135440828238643
CETN2	0.2465753424657534	0.16563015611118162	0.03336605089868918	1359	-0.0009721359357172331
CDCA3	0.2648401826484018	0.1917756060413758	0.033362439272701855	1569	-0.0011421131973747833
PAIP2	0.2465753424657534	0.16575707577103693	0.0333239913439383	1360	-0.0015397895538626471
ZNF410	0.2602739726027397	0.18555654270846555	0.0333113102724931	1519	-0.0010539893322857098
ASPN	0.2602739726027397	0.18555654270846555	0.0333113102724931	1519	-0.0011305010282740113
CITED4	0.3561643835616438	0.30587638025130093	0.0332927081222073	2488	0.002691670719286776
CHRD	0.3287671232876712	0.27351186698819646	0.033279079971481926	2227	-0.003166180374319083
PPM1H	0.2511415525114155	0.17261073740322375	0.03327761273095941	1415	-0.0013399631137872348
LYVE1	0.2191780821917808	0.12171595380124381	0.03322425830352051	1007	0.0010253783324515099
TSC22D4	0.2465753424657534	0.16613783475060287	0.03319761937648495	1363	0.0011723225271907723
CD81	0.2465753424657534	0.16613783475060287	0.03319761937648495	1363	0.0008803749704384245
TADA1	0.2191780821917808	0.12196979312095443	0.033162401279298606	1009	-0.0001729207200696692
PCDH10	0.4063926940639269	0.3633709861657571	0.033116548201461676	2952	-0.0031288719299482183
PTMS	0.2465753424657534	0.1663916740703135	0.033113210312182145	1365	-0.0008220917804464989
CXCL5	0.2009132420091324	0.08529001142276939	0.03309174476612407	716	0.0013297338189659058
FOXC2	0.2237442922374429	0.1304734103312603	0.03303819750536483	1077	0.0006636977528387434
ADPRH	0.2146118721461187	0.11422769386978043	0.03301028961925373	947	0.0006304687121428288
CD302	0.2328767123287671	0.1457037695138977	0.03300197469449632	1199	0.0009061543272196104
VPS37C	0.228310502283105	0.13834242924228962	0.03298705772410579	1140	-0.001039307293103775
ITPRIPL1	0.1872146118721461	0.045437238228201546	0.03298476828063197	399	0.00014722152395734155
HSPA1B	0.2146118721461187	0.11435461352963575	0.032981278030549656	948	-0.0006516242679936112
CDO1	0.2237442922374429	0.13085416931082625	0.03293869468280787	1080	0.00023146932253439447
MMP17	0.2876712328767123	0.2232516816854931	0.032913424849406916	1822	-0.0021505824556697917
CENPI	0.228310502283105	0.13885010788171087	0.03284633299400095	1144	-0.0008526817622623639
GAS6	0.2602739726027397	0.18682573930701865	0.03283868394679761	1529	0.0007688175231464811
DEF6	0.2511415525114155	0.17387993400177687	0.03283784794938179	1425	0.0010358792529984839
HDGFRP3	0.2100456621004566	0.1062317552988958	0.03283399433333472	883	-0.0008514321290931548
KLHL14	0.2328767123287671	0.14633836781317425	0.03281664525083148	1204	0.0007796642443281598
IBSP	0.2328767123287671	0.14659220713288487	0.03274228795296473	1206	-0.0007006881503912154
CDC42EP5	0.2191780821917808	0.1237466683589288	0.03272579378333231	1023	0.00036091006422793724
NAALADL1	0.1917808219178082	0.06371366924736642	0.03272045200650726	544	0.0001994284408965541
ABCB1	0.2465753424657534	0.16766087066886662	0.03268923195866116	1375	-8.562923644603871e-05
SMARCE1	0.2922374429223744	0.22959766467825865	0.03268763542009795	1873	-0.0016687459998138364
PLK4	0.2237442922374429	0.13186952658966875	0.0326719362658509	1088	-0.001744458921439218
CLDN10	0.2831050228310502	0.2180479756314253	0.03260353427520682	1780	0.001219017721473392
HNRNPK	0.2054794520547945	0.09810889706815586	0.032596449532808595	818	-0.0005806239212688524
CENPE	0.2374429223744292	0.15458814570376953	0.03248164659357934	1270	-0.001122078756452538
TLR2	0.1917808219178082	0.06587130346490672	0.032440855035304236	561	0.0004960370310072904
RASGEF1C	0.2100456621004566	0.10813555019672547	0.03242588295087066	898	0.0020523233989990786
TIGD3	0.2922374429223744	0.2302322629775352	0.03239582813005111	1878	-0.0017821878625682076
PSORS1C2	0.2511415525114155	0.1752760502601853	0.03235038560303307	1436	0.00215088972254307
NR2E1	0.2009132420091324	0.08960527985784998	0.03233702463621659	750	0.000812915401547798
DNMT3A	0.2785388127853881	0.2127173499175022	0.03233519927196841	1737	-0.000983885500681936
TMEM63C	0.2374429223744292	0.15509582434319075	0.032324426657015334	1274	-0.0020304412028053775
OR3A1	0.2191780821917808	0.12539662393704784	0.03231471841845763	1036	0.0012886967029771767
TCP10L	0.3424657534246575	0.29166137834750605	0.03221643264915125	2373	-0.002262557639187435
LRRC3B	0.1917808219178082	0.06764817870288108	0.032203607573653134	575	0.0005936147018019255
SEC14L1	0.1917808219178082	0.06764817870288108	0.032203607573653134	575	0.0005091924907901557
SAA4	0.2100456621004566	0.10927782713542328	0.03217753666377974	907	0.0005298985690387781
PLD5	0.2009132420091324	0.09049371747683717	0.03217701791184258	757	0.0003964454986316923
LRRC15	0.2465753424657534	0.16918390658713034	0.032176205264020735	1387	-0.0008445539670276503
C1orf200	0.2054794520547945	0.10026653128569615	0.03216842792067311	835	0.0003011056171999371
AMIGO3	0.3150684931506849	0.25904302576469096	0.03216486617891684	2110	-0.001989759232947108
SERPINB3	0.1963470319634703	0.0799593857088463	0.03215865359792798	673	0.0012617101405339782
SGCZ	0.1917808219178082	0.06815585734230233	0.0321346627654058	579	0.0007505178327846806
SHMT1	0.3013698630136986	0.24228963066378983	0.03211952920569978	1975	0.0017639171986957082
MPZL1	0.2785388127853881	0.21335194821677878	0.032064816419998435	1742	0.0012962653039721773
SLC2A2	0.1872146118721461	0.05482929305749461	0.032043059521253685	473	0.0009085998954105889
CRCP	0.2648401826484018	0.1952024368574692	0.03203633099014457	1596	-0.0011117980637664004
TMEM97	0.273972602739726	0.20751364386343443	0.031999074662499426	1695	-0.0011774563571634645
BBS4	0.2054794520547945	0.10115496890468334	0.03198947748263114	842	-0.0008125347559371221
RHOBTB1	0.2009132420091324	0.09163599441553497	0.03196897534209625	766	-0.0006678349052890553
FDX1	0.2328767123287671	0.14938443964970174	0.03191585233559997	1228	0.0011311556298551294
NEURL3	0.2922374429223744	0.23137453991623302	0.03186854532435954	1887	0.001301254034115118
ERRFI1	0.2374429223744292	0.1566188602614545	0.03184967399611221	1286	0.0014353393868077545
KLHL12	0.2100456621004566	0.11080086305368701	0.03184234891377729	919	-0.0007005597375609796
ARID3C	0.2100456621004566	0.11105470237339764	0.031786033247975264	921	0.0007399077097943518
MET	0.2146118721461187	0.11955831958370351	0.03176406388438302	989	0.000813268609908846
SPTB	0.2694063926940639	0.20218301814951137	0.03170183159638253	1652	0.0015094060502178763
PGA3	0.2146118721461187	0.11993907856326945	0.031672873099455885	992	0.001101006066710397
SLC14A1	0.1917808219178082	0.07170960781825104	0.03163761580202269	607	0.00048089198171510363
ALDH1L1	0.2009132420091324	0.09366670897321995	0.03159267844474632	782	0.0005711242588347431
ALDH1A3	0.2009132420091324	0.09366670897321995	0.03159267844474632	782	0.0010303246152034264
GPT2	0.273972602739726	0.20852900114227693	0.03157664273458399	1703	0.0015346050410698809
SLC9A9	0.228310502283105	0.1434192156365021	0.03155661403897421	1180	-0.0002492661264113849
RAP1A	0.1963470319634703	0.08364005584465034	0.0315564980191678	702	0.00020455785658555215
BOC	0.1963470319634703	0.0844015738037822	0.03142853130030874	708	0.0006594264004888828
ZNF660	0.2009132420091324	0.09493590557177307	0.03135330464788759	792	0.0005498818132764426
MRPL2	0.2694063926940639	0.20307145576849853	0.03134178827649092	1659	0.001600429213431198
AIFM1	0.2237442922374429	0.1369463129838812	0.031307215668955106	1128	-0.0011927987325179856
PLB1	0.2054794520547945	0.10458179972077675	0.031284452383901935	869	0.0006335515686259896
EHBP1	0.2100456621004566	0.11333925625079325	0.031273393159736214	939	0.0007967045887198765
PLA2G10	0.2511415525114155	0.17832212209671278	0.031273300168769134	1460	-0.0010105675282829907
TROAP	0.2237442922374429	0.13720015230359184	0.031237626516705457	1130	-0.000811663971398957
MGAT3	0.1872146118721461	0.06180987434953674	0.03122885033133279	528	0.0005343078139503632
TRIM28	0.2602739726027397	0.19114100774209924	0.03120765597374646	1563	-0.0020987413452871802
SMC4	0.2648401826484018	0.19736007107500952	0.03118932469050602	1613	-0.0012917491883854383
DUSP1	0.2054794520547945	0.105089478360198	0.031178006754720072	873	0.00041335393270856
CDC6	0.2557077625570776	0.1850488640690443	0.031143377738703147	1514	-0.001019662952330691
DDX25	0.2054794520547945	0.10534331767990862	0.031124590636928448	875	0.0011185340754309436
CSRP2	0.2191780821917808	0.13009265135169437	0.031114933777553515	1073	0.0012481163339543855
FOLR1	0.2009132420091324	0.09620510217032618	0.03111070913101731	802	0.0010742071758158998
AK5	0.2100456621004566	0.11410077420992512	0.031100193491914882	945	0.0008713160662409791
KIAA0319L	0.2465753424657534	0.17235689808351315	0.03109249919513304	1412	-0.0011469095188658684
FOXD4	0.319634703196347	0.26665820535600965	0.031059745003729038	2171	-0.002466929488582537
UPP1	0.1963470319634703	0.0865592080213225	0.03105966046758545	725	0.0007396663750114385
ERG	0.1963470319634703	0.0865592080213225	0.03105966046758545	725	0.0001441336726543341
SLC39A9	0.2191780821917808	0.130346490671405	0.031048824082916357	1075	-0.001277811161980935
TEK	0.1963470319634703	0.08681304734103312	0.031015651772227572	727	0.00042099358506675344
SLC25A33	0.2420091324200913	0.16601091509074756	0.031008796245457895	1361	0.0016022976938074862
HES6	0.3150684931506849	0.2613275796420866	0.03097605149465208	2128	-0.0021113217600941423
CLEC9A	0.2100456621004566	0.11486229216905698	0.030925834004889383	951	0.0005550996828333154
STIM2	0.2511415525114155	0.17933747937555528	0.03091014788906636	1468	0.0007176911491114878
OOEP	0.1963470319634703	0.087574565300165	0.03088285247335117	733	0.0011414884884061393
TTLL9	0.3105022831050228	0.25599695392816346	0.03087722739293349	2085	-0.0015497668377065566
RANBP3L	0.2465753424657534	0.17299149638278968	0.03087334169134684	1417	-0.0008557191329600755
TRAIP	0.2191780821917808	0.13110800863053687	0.03084972178620209	1081	-0.0010565100290477857
CDKN2B	0.2374429223744292	0.1599187714176926	0.030805127933965004	1312	-0.000735661361613893
NPHP3	0.2374429223744292	0.1600456910775479	0.03076451815321932	1313	0.001319168748341326
RGMA	0.2785388127853881	0.21639802005330624	0.030755767144902357	1766	0.001273141460842453
DLEU1	0.273972602739726	0.21055971569996193	0.030725593176330928	1719	-0.001425354876846541
C9orf106	0.273972602739726	0.21055971569996193	0.030725593176330928	1719	-0.001379506929515628
SCG5	0.2876712328767123	0.22820154841985024	0.030678791523590394	1861	0.0006464147409133147
NUP85	0.2511415525114155	0.18009899733468715	0.030636430556884427	1474	-0.0007712997920862108
STK39	0.2420091324200913	0.16728011168930068	0.03058578440794038	1371	-0.0017785211461728069
GRM5	0.2557077625570776	0.18657189998730803	0.030577385967072716	1526	-0.0016073398990556597
LILRA5	0.2968036529680365	0.2398781571265389	0.030550878148746165	1955	-0.0011185500477949972
HPRT1	0.2328767123287671	0.1542073867242036	0.03045164502474727	1266	-0.000984920956670976
PRC1	0.2374429223744292	0.1610610483563904	0.03043848008804969	1321	-0.001398880446140538
C4orf45	0.1917808219178082	0.07983246604899098	0.030406661020006765	671	0.0018374582985416054
TMEM155	0.2146118721461187	0.12514278461733722	0.030397539124280754	1033	-0.0006781177276934614
KCTD6	0.2054794520547945	0.10877014849600203	0.030390860012896263	902	-0.0009202716013533064
KLHDC2	0.2465753424657534	0.17451453230105343	0.030344077527848155	1429	-0.0013016303596316448
C8orf44	0.2328767123287671	0.15458814570376953	0.030334068352925472	1269	-0.0006903517150931293
FAM69C	0.2785388127853881	0.21741337733214874	0.0303152935849222	1774	0.0018556767210611725
IRX1	0.273972602739726	0.21157507297880443	0.030296975545993303	1727	0.0002634090231367736
HSH2D	0.2237442922374429	0.14088082243939587	0.030214102177633668	1159	-0.0008295840132632292
RYR1	0.2191780821917808	0.1337733214874984	0.030143730171469426	1102	0.0008580297901062295
MCM5	0.2465753424657534	0.1752760502601853	0.030077705717292572	1435	0.0008626728049421217
ARID3A	0.2191780821917808	0.13402716080720903	0.030075751879225555	1104	-0.001035758869329584
PLEKHF2	0.2191780821917808	0.13415408046706434	0.03004171440730345	1105	-0.0012810677877496345
THNSL1	0.2054794520547945	0.11042010407412108	0.030029205832998864	915	-0.0007272778115293478
DAB2IP	0.2009132420091324	0.10178956720395989	0.03000501482305074	846	0.0004939463471600903
MNAT1	0.2237442922374429	0.14176926005838306	0.029962985211332806	1166	-0.001082122444313427
ERBB2IP	0.2968036529680365	0.24114735372509202	0.029940362206555996	1965	-0.003123998114097049
TOX3	0.2694063926940639	0.20649828658459196	0.029938262062055902	1686	-0.002417141644946241
NETO2	0.228310502283105	0.1490036806701358	0.029923588599515896	1224	0.0010176753002269835
HAAO	0.2100456621004566	0.11917756060413758	0.029915889215666312	985	0.0008965218819867004
FGD4	0.182648401826484	0.05901764183271989	0.02987735664227356	505	0.000732679230532085
GPC4	0.2602739726027397	0.19469475821804796	0.02983649193682755	1591	-0.0011337372038724425
FOSB	0.2054794520547945	0.11156238101281889	0.029775640359489226	924	0.0004194685156960531
MRPL23	0.2785388127853881	0.21868257393070187	0.029761802086936597	1784	-0.0016450176839043706
ACOXL	0.365296803652968	0.3219951770529255	0.02976086071373021	2617	-0.002710947643936379
SCNN1D	0.2328767123287671	0.15649194060159918	0.0297418356718009	1284	-0.001100324086337423
TUBB3	0.2831050228310502	0.2245208782840462	0.029738829166729968	1831	-0.0017578527381374442
DSG4	0.3150684931506849	0.2637390531793375	0.02970986720430978	2147	-0.0012293233226955635
PIGM	0.2054794520547945	0.11194313999238482	0.029690538625383928	927	-0.0006460121661802986
LRRC46	0.1963470319634703	0.09430130727249651	0.02965942040756223	786	-0.0003068354406423168
NEURL1B	0.2602739726027397	0.1952024368574692	0.02963854945931745	1595	0.00121114258072339
KCNH8	0.2009132420091324	0.10369336210178957	0.02961381747064736	861	0.0006845983078164863
CS	0.2785388127853881	0.2190633329102678	0.029595126402138665	1787	-0.0013273193471377454
DSPP	0.4520547945205479	0.41807335956339636	0.0295682032723899	3393	-0.002549848890703288
PTPLAD1	0.2465753424657534	0.17679908617844906	0.029541482638568924	1447	-0.0012576976550917607
FGR	0.1963470319634703	0.09506282523162837	0.029515216219844913	792	0.0005475413778185611
ACTA2	0.1872146118721461	0.07462875999492322	0.029479859080058457	629	0.0005958597494668538
NODAL	0.2420091324200913	0.17058002284553878	0.029470875980740763	1397	0.0011249410483287646
C8B	0.1872146118721461	0.07475567965477853	0.02946089925779044	630	0.0006292452334832888
UQCRQ	0.2237442922374429	0.1435461352963574	0.02945601535031411	1180	-0.0006456145623815246
TMEM39B	0.2100456621004566	0.12120827516182256	0.0294277341995151	1001	0.0010350199801905547
SMAD9	0.2100456621004566	0.12133519482167787	0.029396950664804668	1002	0.0005400984472032633
GSDMC	0.2191780821917808	0.1366924736641706	0.029354199356837054	1125	0.00113163977075601
C10orf128	0.1963470319634703	0.09595126285061556	0.029345512118236113	799	0.0004267974714821321
ABHD10	0.2374429223744292	0.16461479883233912	0.029281109391097737	1349	-0.0006539025345773553
GPRIN1	0.228310502283105	0.1511613148876761	0.029275942334192534	1241	-0.00081889143246201
PPEF2	0.3333333333333333	0.2860769133138723	0.029271110779918286	2327	-0.002315146566616022
LCN10	0.2328767123287671	0.15826881583957356	0.029182545077794504	1298	0.00043436476134957043
MT1E	0.2465753424657534	0.17781444345729153	0.029181423210077252	1455	0.0010877744294703006
MORN2	0.1963470319634703	0.09683970046960275	0.02917422937382165	806	-0.0005356176357963705
SCYL3	0.2009132420091324	0.10585099631932987	0.029161697392825422	878	-0.0007598840524224216
SLC7A13	0.2191780821917808	0.13745399162330246	0.02914543190008812	1131	-0.0014662151107131649
AP1M2	0.182648401826484	0.0657443838050514	0.02903811468786286	558	-0.000529466090756614
C3orf49	0.2420091324200913	0.1718492194440919	0.029036265951181636	1407	0.0013089893836877309
TMTC4	0.2420091324200913	0.1718492194440919	0.029036265951181636	1407	-0.0011053710026317277
INTS4L1	0.2100456621004566	0.12298515039979693	0.028993832948358524	1015	-0.0009437095886823954
SPOCK3	0.2237442922374429	0.14519609087447646	0.028979603503605025	1193	0.0011538846491021104
TCTN1	0.1963470319634703	0.09810889706815586	0.02892680127693403	816	-0.0013492561596649467
CEP250	0.2648401826484018	0.20307145576849853	0.028902306197301577	1658	-0.0017021105373714817
DRD5	0.2054794520547945	0.11562381012818886	0.028852939748179127	956	0.0016258129009656841
CORO2B	0.182648401826484	0.06714050006345983	0.02885259194099732	569	0.00018693850459703396
ITGA6	0.2146118721461187	0.13123492829039218	0.028835649262677624	1081	0.0008637307644676184
DZIP1L	0.2237442922374429	0.1457037695138977	0.028831919858275226	1197	0.0010894904065935408
BMP5	0.2054794520547945	0.11575072978804417	0.02882357377027378	957	0.0008253982108726633
MIIP	0.2328767123287671	0.15953801243812665	0.028779185732347497	1308	-0.00011648970576061402
EZH1	0.2191780821917808	0.13885010788171087	0.028759679254504275	1142	0.0010736448467923766
CLEC2L	0.2054794520547945	0.1161314887676101	0.028735282533357043	960	0.002473857183213113
GSG1	0.2420091324200913	0.17273765706307906	0.028730122007083383	1414	0.0013657681025506462
CENPM	0.1917808219178082	0.0898591191775606	0.028705222356103028	750	0.00029578016183222643
LGR4	0.228310502283105	0.15306510978550578	0.028696757619114763	1256	0.0008511844534950797
SSH1	0.2191780821917808	0.1391039472014215	0.028689123586251166	1144	0.0007101064044093164
GLTP	0.2374429223744292	0.1665185937301688	0.0286506993278362	1364	0.0012171656529972098
GPR160	0.2054794520547945	0.11651224774717604	0.02864670134163927	963	-0.0015983082219463542
NDUFS6	0.2237442922374429	0.14633836781317425	0.028646590414610384	1202	-0.0008693725907505724
GRIA4	0.3059360730593607	0.2548546769894657	0.028645974415577608	2075	-0.00018383124697720634
SLC16A13	0.2465753424657534	0.17933747937555528	0.028637468003325863	1467	0.001632867341322708
ZBTB47	0.228310502283105	0.15357278842492703	0.0285410841081563	1260	0.0013911546036979418
PPP2R5E	0.2648401826484018	0.2039598933874857	0.028540684234604295	1665	-0.0011441168107012346
CCR9	0.2146118721461187	0.13237720522909	0.02853453120179739	1090	0.0008617280482212664
INPP5A	0.2237442922374429	0.1468460464525955	0.028497746950076425	1206	0.0005754192147833237
LRRTM4	0.2054794520547945	0.1172737657063079	0.028468669093800598	969	0.0016836523813253735
ADRM1	0.228310502283105	0.15382662774463765	0.02846305404947637	1262	-0.0008689270980539732
PAQR8	0.2557077625570776	0.19215636502094174	0.028462391213885378	1570	0.0010595490832201904
PSME1	0.2328767123287671	0.16055336971696915	0.028454178617581566	1316	-0.00154527021022659
KCNQ4	0.2009132420091324	0.10915090747556797	0.02845221021188021	904	0.000721187990893668
C9orf43	0.2054794520547945	0.11740068536616322	0.028438884292293746	970	-0.0006861068866901299
CMA1	0.2054794520547945	0.11740068536616322	0.028438884292293746	970	0.00044890085819133675
STRBP	0.2054794520547945	0.11740068536616322	0.028438884292293746	970	-0.0006615175407205243
ADAM23	0.2648401826484018	0.20421373270719634	0.0284370737190326	1667	0.0011736118934550176
KRT78	0.1917808219178082	0.09138215509582434	0.028429185385512774	762	0.0012693415460489632
COMP	0.273972602739726	0.21601726107374034	0.028397529970179233	1762	-0.0019651475789942197
MFSD1	0.2648401826484018	0.20434065236705165	0.028385220135446584	1668	0.0007629678781086112
RDM1	0.1917808219178082	0.09163599441553497	0.028382728182946106	764	-0.000647813732315683
EPHA10	0.2191780821917808	0.1402462241401193	0.028370028327706444	1153	-0.0012687332501855053
VSIG8	0.273972602739726	0.21614418073359565	0.028342680186982466	1763	-0.0012093648423615378
NEURL2	0.2374429223744292	0.16766087066886662	0.028268973832266796	1373	0.000127476011402905
PHGDH	0.228310502283105	0.1544612260439142	0.028267415101774537	1267	0.0017201457967530587
EMILIN3	0.182648401826484	0.07145576849854042	0.028254511838051763	603	0.0006699415002458409
UACA	0.2191780821917808	0.14075390277954056	0.02822737056559467	1157	0.0007425388908814057
GPR112	0.2054794520547945	0.11854296230486103	0.02816937130472689	979	0.0007186249087681063
FAM19A4	0.1963470319634703	0.1019164868638152	0.028165186666201818	846	0.0011422230498283172
KIAA1429	0.2191780821917808	0.14100774209925118	0.028155848381338087	1159	-0.0008999315438813938
SDC1	0.3013698630136986	0.25041248889452977	0.028117379738542468	2039	-0.001934019092186645
RASD1	0.228310502283105	0.15496890468333546	0.028110324034010988	1271	0.0007482369044737424
E2F5	0.2648401826484018	0.20510217032618352	0.028073422072728033	1674	-0.0014849164517613644
PLS3	0.2876712328767123	0.23391293311333924	0.028039477947122127	1906	0.0013490910908785735
NMUR1	0.2009132420091324	0.11105470237339764	0.028032983895376277	919	0.001072120502431062
CXCR2	0.2191780821917808	0.14164234039852774	0.02797647911969462	1164	0.0005604193567705807
TFPI	0.1872146118721461	0.08414773448407158	0.027968469679636503	704	0.0006087479390771477
KRT81	0.2146118721461187	0.13453483944663028	0.02795863264113142	1107	0.0011477670808289985
WNT7A	0.1872146118721461	0.08427465414392689	0.027947093567359815	705	0.0005784866654721555
SRRM5	0.2191780821917808	0.14176926005838306	0.02794050861576558	1165	-0.001131884320602694
CEP164	0.2876712328767123	0.23416677243304987	0.027920660913095884	1908	0.00208207744648945
MRAS	0.1963470319634703	0.10318568346236832	0.02790487168926796	856	0.0010154796411143254
KHDRBS3	0.2374429223744292	0.1688031476075644	0.027884638743488042	1382	0.0015389942814636017
CHST11	0.2511415525114155	0.18758725726615053	0.02788310030920713	1533	0.0004687767088853434
LYSMD1	0.1963470319634703	0.10331260312222364	0.027878662996973936	857	-0.0007929547155072214
HOXA1	0.1735159817351598	0.04721411346617591	0.027878623407119378	410	0.00015019302009022795
TUBB8	0.228310502283105	0.1557304226424673	0.027873720916362203	1277	-0.0014474414751930453
CCDC84	0.2191780821917808	0.14202309937809365	0.027868470956307158	1167	0.0011542040167341837
NOMO3	0.2054794520547945	0.11993907856326945	0.027836422650132475	990	-0.0006002084609008306
ASB9	0.2876712328767123	0.2344206117527605	0.027801715010269176	1910	0.0018955209437081066
CPNE6	0.1872146118721461	0.08529001142276939	0.027774924849942175	713	0.0009935338541254169
TMEM206	0.2374429223744292	0.16918390658713034	0.02775594713762637	1385	-0.0010730090327854213
SULT1A1	0.273972602739726	0.21754029699200406	0.027737206236610395	1774	-0.0012999743303225841
GLIPR1L1	0.2557077625570776	0.19406015991877143	0.027727114164247644	1585	-0.0006890892835144768
APOC2	0.1917808219178082	0.09518974489148369	0.02771879612296432	792	0.0004111459518753691
CTNNB1	0.2602739726027397	0.20015230359182637	0.027681596181297074	1634	0.0016314358367708337
GLUD1	0.2557077625570776	0.19418707957862674	0.027677837956670868	1586	-0.0015571725600239006
TRAF5	0.228310502283105	0.15636502094174387	0.0276756656786517	1282	-0.00177431423762755
ROBO3	0.228310502283105	0.15636502094174387	0.0276756656786517	1282	0.0004886459751560323
TUBA3E	0.1963470319634703	0.10445488006092143	0.02764133499232255	866	-8.809249848127366e-05
CIITA	0.2009132420091324	0.112831577611372	0.027635165908349142	933	0.0005387248942952283
ANXA6	0.2420091324200913	0.17591064855946187	0.027623863898114786	1439	-0.0015295249788323418
GNE	0.2146118721461187	0.1358040360451834	0.02761551945990053	1117	0.0013699350006284305
IGFN1	0.2191780821917808	0.14291153699708084	0.027615324306399017	1174	0.0010369039994202467
KY	0.1917808219178082	0.09595126285061556	0.027573238812842148	798	0.0005393038045440335
FAM102A	0.2009132420091324	0.11333925625079325	0.027520343807137228	937	-0.0008962105523096398
FERD3L	0.1963470319634703	0.105089478360198	0.027508358498845507	871	-0.00021549950579355937
SOBP	0.1780821917808219	0.06485594618606422	0.027506973273771777	550	0.00013015416820962855
CSTF3	0.2191780821917808	0.14329229597664678	0.02750634962700808	1177	-0.0007890111869983229
MSRB3	0.1917808219178082	0.09645894149003681	0.02747555626209172	802	0.00048591539004405604
SCHIP1	0.2009132420091324	0.11372001523035918	0.027433888950627084	940	0.001181204300655736
CCDC127	0.2191780821917808	0.1435461352963574	0.02743353875474688	1179	-0.0011799389081147637
RPS27L	0.2328767123287671	0.16372636121335196	0.027425241788890352	1341	0.0012248362785555857
FAM124A	0.2146118721461187	0.13656555400431528	0.027408105125556453	1123	0.0008250249357388384
SIX4	0.1917808219178082	0.09683970046960275	0.02740195606842769	805	-0.000588809934879464
ADAMTS6	0.2465753424657534	0.182891229851504	0.02735019755550791	1495	-0.0010338335530832412
UGT2B11	0.2374429223744292	0.17045310318568346	0.027324881000079963	1395	0.0015164287840889303
IFNA1	0.1735159817351598	0.05317933747937555	0.027279753982770993	457	0.0006035156698544597
KCNE1	0.182648401826484	0.07805559081101662	0.027267763432911908	655	0.00044768870129701104
IRF4	0.2328767123287671	0.16423403985277318	0.027258743298693062	1345	0.0006614745703700463
TFR2	0.3013698630136986	0.25218936413250415	0.0272243189513387	2053	-0.0021831930940834354
BBOX1	0.2100456621004566	0.13009265135169437	0.027195082231505685	1071	0.0010643572104527266
MRPS35	0.1963470319634703	0.10673943393831704	0.02715885020339168	884	-0.000470690605652635
ANGPT4	0.182648401826484	0.07919786774971443	0.02708813643366751	664	0.0004746165668620961
ABI3	0.1735159817351598	0.05508313237720523	0.0270736444450316	472	0.00030206925002858044
CDC25C	0.1872146118721461	0.0897321995177053	0.026997443268153037	748	-0.0008996292320262
SPRY4	0.1963470319634703	0.10750095189744892	0.026995702302006402	890	0.000609265484763455
BMX	0.182648401826484	0.08008630536870161	0.026946622382159842	671	0.0003139959917461965
TMEM117	0.2785388127853881	0.22502855692346743	0.026946018796835263	1834	0.001363587161722535
DGKI	0.1872146118721461	0.09023987815712654	0.026906075288625264	752	0.0004997996281417727
ERLIN1	0.3013698630136986	0.2528239624317807	0.026903838353189016	2058	0.0013228391460415878
ZIC1	0.1963470319634703	0.10800863053687017	0.026886292690413906	894	0.0009276886295992881
GADD45G	0.2146118721461187	0.13846934890214493	0.02688449508067806	1138	-0.0010246620164252817
C5orf54	0.1872146118721461	0.09036679781698186	0.026883152750743034	753	-0.00036699105475577196
CHRDL1	0.228310502283105	0.15890341413885012	0.026875390427780785	1302	0.0007990170390257845
GABRE	0.1917808219178082	0.09963193298641959	0.02685336158485966	827	0.0005367606754816734
ETV1	0.1780821917808219	0.06993273258027669	0.02682267994331694	590	0.00021037636006440152
BVES	0.2146118721461187	0.13872318822185556	0.026814132715625636	1140	0.0009588441726918973
YWHAB	0.3333333333333333	0.2903921817489529	0.02678349189019419	2361	-0.0020150222815573217
BNIPL	0.1917808219178082	0.10064729026526209	0.026650006617730145	835	-0.0007732868085440714
KRTCAP2	0.2465753424657534	0.184921944409189	0.026603273988028392	1511	-3.262036989326589e-06
SLC2A3	0.1917808219178082	0.10090112958497272	0.02659884570394661	837	0.0004351154272853819
PTER	0.2420091324200913	0.17882980073613403	0.02658832254339989	1462	-0.001823574335912781
GPR110	0.2054794520547945	0.12514278461733722	0.026561088674957347	1031	0.0006234964978830248
TMEM59L	0.3059360730593607	0.2589161061048356	0.026559330798491997	2107	0.0008848171346471645
FIGF	0.1872146118721461	0.09214367305495622	0.02655885441437965	767	0.0006603267633181532
KPNA7	0.2465753424657534	0.1850488640690443	0.02655631741885994	1512	0.0005504839502464165
LETM2	0.2146118721461187	0.13973854550069806	0.02653139456741134	1148	-0.0006938874299521557
IQCE	0.2328767123287671	0.1665185937301688	0.02650312108718234	1363	-0.0010977444178934094
BCAP31	0.273972602739726	0.22045944916867624	0.02645861832422358	1797	-0.001518354155086854
SPATS2	0.2602739726027397	0.20319837542835384	0.02645296103768947	1658	-0.0010336483098399186
RPE65	0.1872146118721461	0.09277827135423278	0.02644150326295866	772	0.0007161789996644075
UBE2C	0.2146118721461187	0.140119304480264	0.026424836178029074	1151	-0.0018581775231496067
ITPRIP	0.182648401826484	0.08338621652493972	0.02640717758342464	697	0.0006598063557248679
RAB40A	0.2054794520547945	0.12577738291661378	0.02640185516338611	1036	0.0006823885179642274
ASGR2	0.1735159817351598	0.06092143673054956	0.02639637446420196	518	0.0003811487191342167
GPC1	0.2648401826484018	0.2091635994415535	0.026390911013892196	1706	-0.0017657470516496687
TOM1L1	0.1780821917808219	0.07297880441680417	0.026387361135355277	614	-0.0007905611994829087
SV2A	0.2191780821917808	0.14735372509201675	0.026325911414773376	1209	0.0006217171301614143
COPZ1	0.182648401826484	0.08389389516436097	0.02632225304391998	701	-0.0003686375092229355
DNAJC27	0.1963470319634703	0.11080086305368701	0.02627532570742213	916	0.0009216585038302582
GMPS	0.2922374429223744	0.243178068282777	0.026267150152065093	1980	-0.0016557289109186968
CAV3	0.1872146118721461	0.09379362863307526	0.026252066126279075	780	0.0007190107211499709
GPRC5A	0.2146118721461187	0.14100774209925118	0.026175072334133073	1158	-0.0014886312717862895
IGF2BP2	0.1963470319634703	0.11143546135296357	0.02613429491391619	921	0.001079571422724257
MPRIP	0.1872146118721461	0.09442822693235182	0.026132620856850575	785	0.00041073923639487473
BAZ2A	0.2374429223744292	0.17400685366163218	0.026100756264488538	1423	-0.0011168633858687827
SVEP1	0.1917808219178082	0.10343952278207895	0.026080148782085838	857	0.00043640115682137544
DIDO1	0.3013698630136986	0.2544739180098997	0.026066819385586307	2071	-0.002380175796463391
CRYGN	0.2191780821917808	0.14824216271100393	0.02606329290803126	1216	0.0006348229491777602
VASH1	0.1917808219178082	0.10356644244193426	0.026053875655391582	858	0.00021491749246251856
N6AMT1	0.1872146118721461	0.09506282523162837	0.026012370157419192	790	-0.0008200294243579265
SLC30A5	0.2237442922374429	0.15509582434319075	0.026006793580140377	1271	-0.0010691330915506114
HBA2	0.2602739726027397	0.20434065236705165	0.02598743860461945	1667	0.0011138469584693667
SLC36A2	0.1780821917808219	0.07589795659347633	0.025952767214396218	637	0.0002607044152682647
CLCA2	0.2465753424657534	0.18669881964716334	0.025942950254459553	1525	0.0006182808440826193
IMPG1	0.2602739726027397	0.20446757202690696	0.025935552803833316	1668	-0.0013112257501234127
SLC35D3	0.2831050228310502	0.23289757583449677	0.02590717312258429	1897	-0.0019435216578131075
RALGAPB	0.2100456621004566	0.13504251808605153	0.02588269847619764	1110	-0.0017509509987576166
ALB	0.1872146118721461	0.09582434319076025	0.02586700615049771	796	0.0007512579111789818
UBE2Q2P1	0.2146118721461187	0.14215001903794897	0.025851627753572748	1167	0.0013659717072187052
PSPH	0.2465753424657534	0.18695265896687396	0.025848102817319297	1527	-0.0009387087085087842
TBX19	0.2922374429223744	0.2441934255616195	0.02577229395828984	1988	0.0026918753083009506
MED27	0.2328767123287671	0.1688031476075644	0.025737060502834173	1381	0.001080091764924873
USP49	0.2557077625570776	0.19913694631298387	0.02573093644508656	1625	-0.001006519281488494
MLF1	0.2054794520547945	0.12856961543343065	0.025691659204038347	1058	-0.0008109159527975862
WDR19	0.1963470319634703	0.11359309557050387	0.0256487655995744	938	-0.00021498247078852729
PRDX2	0.1963470319634703	0.11359309557050387	0.0256487655995744	938	-0.0005437213279947173
WNT8A	0.182648401826484	0.08782840461987562	0.025646610031696177	732	0.0008866384980592557
TMEM217	0.2420091324200913	0.18162203325295087	0.025581857211789297	1484	0.0009555648248351645
ELOVL5	0.1872146118721461	0.09734737910902398	0.02557279867904227	808	-0.0004623863373126369
ABCD4	0.1643835616438356	0.03883741591572534	0.025513610463701666	342	0.00031054879073053596
HEPHL1	0.1872146118721461	0.09785505774844523	0.025473698571486757	812	0.0008283119484985945
SERPINC1	0.2100456621004566	0.13656555400431528	0.02546902962671364	1122	-0.0009213971029566892
TNN	0.1917808219178082	0.1063586749587511	0.025467715916488796	880	0.000587972788434854
DLG3	0.1917808219178082	0.1063586749587511	0.025467715916488796	880	-0.000777150532712767
PSRC1	0.2465753424657534	0.18796801624571646	0.02546742438075365	1535	-0.000548456383694429
RAB6B	0.182648401826484	0.08884376189871811	0.025467224661452653	740	0.0008102279815830117
NCOA1	0.2785388127853881	0.22832846807970555	0.02544998089226837	1860	0.0016613714513368904
RPS26	0.2922374429223744	0.24495494352075137	0.025399798690553553	1994	-0.0020033186872751687
KANK1	0.1963470319634703	0.11473537250920167	0.025387951256038762	947	0.0005877615099961986
TMPRSS11A	0.4155251141552511	0.38380505140246224	0.025354803011687795	3115	-0.0025447372609050944
REXO2	0.1872146118721461	0.0984896560477218	0.02534909855003977	817	0.00047450766196561746
THRA	0.2374429223744292	0.1761644878791725	0.025345214595978105	1440	0.0014862623576846088
GFRA1	0.2054794520547945	0.13021957101154968	0.025264668542306565	1071	-0.002547024460909597
PPIB	0.1735159817351598	0.06967889326056606	0.025252647751498953	587	0.000456908662818023
ZNF281	0.2009132420091324	0.12298515039979693	0.025240783595759538	1013	-0.0014939369052626716
ADAMTS1	0.1780821917808219	0.08059398400812286	0.02521787677115987	674	0.0006238277712782292
SOX15	0.2328767123287671	0.17045310318568346	0.025177302759426097	1394	0.0012715367251075805
RPS11	0.2557077625570776	0.2005330625713923	0.02517295064768484	1636	0.001185650885963696
DENND5A	0.2237442922374429	0.1577611372001523	0.025172931898148978	1292	0.0005234204821590537
NDRG2	0.1872146118721461	0.09963193298641959	0.025122788827827907	826	0.00066302124014328
PLEKHA5	0.2328767123287671	0.1707069425053941	0.025090702925515428	1396	0.001105269834806677
FBXL22	0.2191780821917808	0.15154207386724203	0.025074031561282385	1242	0.00017685373072708898
SQLE	0.2100456621004566	0.1382155095824343	0.025015653078087206	1135	-6.486336915259016e-05
MPL	0.2328767123287671	0.1709607818251047	0.025003974222804298	1398	0.0011632596400886542
KIF7	0.2602739726027397	0.20675212590430259	0.024996099248463112	1686	0.0015655195886211005
HSPD1	0.2465753424657534	0.1892372128442696	0.024988676787036188	1545	-0.0007879812979808775
DUSP12	0.2511415525114155	0.1952024368574692	0.02496808804274982	1593	-0.0006445164630349609
FAM122A	0.1963470319634703	0.11676608706688667	0.024917837871952276	963	0.001190440315986052
GON4L	0.2374429223744292	0.1774336844777256	0.024896428998368136	1450	-0.0006837243272457272
ACTL8	0.2328767123287671	0.17134154080467065	0.024873639539736734	1401	-0.0006961933366255834
SLC43A3	0.1735159817351598	0.07285188475694886	0.024800398804876556	612	0.0008493307135722716
SNRNP48	0.2420091324200913	0.18377966747049118	0.024793453999160976	1501	-0.0012498210076955728
CDCA2	0.1872146118721461	0.10140880822439396	0.024765564512946397	840	-0.000540989274304593
MYH6	0.2374429223744292	0.17781444345729153	0.024761165083682892	1453	-0.000999158254126087
CCDC82	0.182648401826484	0.09277827135423278	0.024752631054289116	771	0.00036862168922198175
COPA	0.1963470319634703	0.11752760502601853	0.024739419017712212	969	-0.000783637551467109
PRG2	0.1780821917808219	0.08364005584465034	0.024717608087765207	698	0.00066009654692607
LRRC6	0.1872146118721461	0.10178956720395989	0.024688194906868844	843	-0.0012629149837369625
FAM71D	0.2968036529680365	0.2518086051529382	0.024684834786102325	2049	-0.001079899673095497
ATP6V1G3	0.1735159817351598	0.07374032237593603	0.02467016077340934	619	0.001936933807155583
ITGB8	0.3561643835616438	0.3197106231755299	0.02463818554656006	2597	0.0029274633419845487
EGFL7	0.2374429223744292	0.17819520243685746	0.024625611214196604	1456	0.0009527024238195736
RAB11FIP2	0.2465753424657534	0.19025257012311206	0.024603359073653904	1553	0.0010551720588409808
TMC1	0.1963470319634703	0.11816220332529509	0.024589850666175653	974	0.0008126909435304697
TXNDC17	0.2054794520547945	0.13288488386851124	0.024563412855990875	1092	-0.000909893255084171
FBXO36	0.2100456621004566	0.13986546516055337	0.024556831822641224	1148	-0.0008741832953091944
USH2A	0.2511415525114155	0.19634471379616703	0.024520832762145332	1602	-0.0014285547222243622
CRHR2	0.1735159817351598	0.07488259931463384	0.02450039223740031	628	0.000278803524270188
NPNT	0.2146118721461187	0.1469729661124508	0.02445720289817039	1205	-0.0012441077406037948
NEURL	0.1917808219178082	0.11105470237339764	0.024446736736226136	917	-0.0008456113824649947
NQO1	0.2374429223744292	0.1787028810762787	0.024444421680746606	1460	-0.0016008269543817733
NUDT11	0.2237442922374429	0.16017261073740321	0.024406243078398563	1311	0.0008497921422758736
COL24A1	0.2328767123287671	0.17273765706307906	0.024393264977413443	1412	-0.001286265458293201
SNORA2A	0.1598173515981735	0.033887549181368194	0.024393219882334564	302	0.0029561934035882585
CLEC17A	0.2146118721461187	0.14722680543216143	0.024382523428302483	1207	0.000449768026919628
JUNB	0.2191780821917808	0.15382662774463765	0.024376400309979698	1260	0.0006934915121746599
NOL9	0.2968036529680365	0.25244320345221477	0.02436483744595435	2054	0.0017318877847344537
PIGQ	0.2328767123287671	0.17299149638278968	0.024305505324298617	1414	-0.0010906403629633132
ZNF750	0.2328767123287671	0.17299149638278968	0.024305505324298617	1414	0.0020774750842974753
SUPT3H	0.3287671232876712	0.2895037441299657	0.024275403489582147	2353	0.0019175711000571027
LAMA3	0.2465753424657534	0.19114100774209924	0.024264514671438333	1560	0.001163292088676826
TXN2	0.2511415525114155	0.1972331514151542	0.02417116338069093	1609	0.0015970846248819725
ZMYND15	0.1963470319634703	0.11993907856326945	0.02416677439425791	988	0.0015050289668579351
DNASE2	0.2237442922374429	0.1609341286965351	0.024161714529521334	1317	-0.0012640338027267717
FAM162A	0.2054794520547945	0.13440791978677497	0.024156316315330464	1104	-0.0005201321833936845
CAPN11	0.1598173515981735	0.03731437999746161	0.02414922291725925	329	0.0003764111233977019
RNF150	0.1917808219178082	0.11257773829166137	0.02410613649660427	929	0.0009279179095756263
CCDC129	0.1735159817351598	0.07754791217159537	0.024094117235342844	649	0.0006658242896151023
ZNF362	0.273972602739726	0.2257900748825993	0.02407982913648992	1839	0.001518767172456137
TP63	0.3378995433789954	0.3001649955578119	0.02407707685751237	2439	0.00022727290925104172
KIAA0556	0.2237442922374429	0.16131488767610103	0.024039015322881163	1320	-0.001465027608719538
CTTNBP2	0.2009132420091324	0.12780809747429878	0.02403122103462035	1051	0.0006187725364725338
ARHGAP26	0.1689497716894977	0.06752125904302576	0.02398490493117801	569	0.00015751701112094453
ALKBH4	0.228310502283105	0.16778779032872193	0.023972942869368546	1372	-0.0006466182348049188
TOR3A	0.182648401826484	0.09696662012945806	0.023957913270438145	804	-0.0007252558770233008
C1orf168	0.1872146118721461	0.10534331767990862	0.02395209631862816	871	-0.0008398983729421162
TMEM57	0.228310502283105	0.16791470998857724	0.023930335622215696	1373	-0.001483454615663504
THSD7A	0.1735159817351598	0.07869018911029318	0.023915650055302606	658	0.00027966539601038677
KCNK5	0.2374429223744292	0.18035283665439777	0.02385199569642133	1473	0.0007678894042328465
PABPC1L2B	0.1780821917808219	0.08884376189871811	0.02382005300114532	739	0.001887607484968612
NET1	0.1917808219178082	0.1138469348902145	0.023818759071573326	939	-0.001024752969351539
GRIP2	0.2054794520547945	0.1356771163853281	0.02381352530610073	1114	0.0007596098177600652
BCL6	0.1872146118721461	0.10610483563904048	0.023791074752450517	877	0.0007445176894862015
MYLK	0.1643835616438356	0.05686000761517959	0.02378889487271442	484	0.0002710108442499859
IQCH	0.1689497716894977	0.0690442949612895	0.023776910687231853	581	-0.0003480200615740614
IRX4	0.2420091324200913	0.18657189998730803	0.02375934630985122	1523	0.0012638136439591108
F2	0.2557077625570776	0.20408681304734103	0.023735032572126454	1664	0.002351959206862375
COL11A1	0.1735159817351598	0.0799593857088463	0.02371429255458026	668	-0.0007471556309610605
LRBA	0.1735159817351598	0.0799593857088463	0.02371429255458026	668	-0.0005063857966888463
SLC14A2	0.3059360730593607	0.264373651478614	0.02370345320284682	2150	-0.00210013683829402
LIFR	0.1872146118721461	0.10661251427846173	0.023683082697663106	881	0.0005916849799234569
MYL12A	0.2054794520547945	0.13618479502474934	0.023675506820805603	1118	0.0009311715139119769
RFXAP	0.2374429223744292	0.18086051529381902	0.02366861539336347	1477	0.0008966543930000626
GPR89A	0.182648401826484	0.0984896560477218	0.023660226341370227	816	-0.0005383431240261416
CLEC7A	0.1735159817351598	0.08046706434826754	0.023632847472688085	672	0.00044455006864154714
KRT85	0.1735159817351598	0.08046706434826754	0.023632847472688085	672	0.0008697199197740702
TFB2M	0.2100456621004566	0.14316537631679147	0.023622855191290683	1174	-0.0009015267834001861
ESR1	0.1689497716894977	0.07018657189998731	0.023617870478861314	590	-0.0008096971723716706
SVIL	0.1735159817351598	0.08059398400812286	0.02361240565921475	673	0.00021468238846864552
SLC2A5	0.2054794520547945	0.13643863434445996	0.023606304274957347	1120	0.0005539371129088977
RNF151	0.2191780821917808	0.15636502094174387	0.023589011939155025	1280	0.0006750237693267991
TCN1	0.2831050228310502	0.23784744256885393	0.023577048015625195	1936	0.0015422817461512748
ADCY3	0.1780821917808219	0.09023987815712654	0.023570031419648387	750	0.0008021056568537688
ASB1	0.1917808219178082	0.1149892118289123	0.023557364818435605	948	0.0006865679713200733
PGLYRP1	0.3059360730593607	0.26475441045818	0.02350198294192405	2153	-0.0010523697148528298
LRRFIP1	0.3105022831050228	0.27008503617210305	0.02346574104934552	2196	-0.0033040446083759892
E2F4	0.1917808219178082	0.11562381012818886	0.023411018186910597	953	0.000736713492506169
PRR15L	0.182648401826484	0.0997588526462749	0.02340861000846758	826	-0.0006001036457746522
ABHD13	0.2374429223744292	0.18162203325295087	0.023392578422773227	1483	0.0007304623287609502
NLRP3	0.1735159817351598	0.08211701992638659	0.02336459095592574	685	0.000402743776794523
RPS6KC1	0.2557077625570776	0.20510217032618352	0.023319559559435984	1672	-0.0013031903184582915
CNPY3	0.2100456621004566	0.1446884122350552	0.02318444353211792	1186	0.0007633085249835858
NOL12	0.228310502283105	0.17019926386597284	0.023157896032244652	1391	0.0012771790377883007
DMPK	0.1917808219178082	0.11676608706688667	0.023145564566558308	962	-0.0008419155715728265
EVPLL	0.2511415525114155	0.20002538393197106	0.02306192518071165	1631	-0.0009613273155480329
POLB	0.228310502283105	0.17058002284553878	0.023028141258779167	1394	-0.00124349495745264
ARRDC5	0.1735159817351598	0.08414773448407158	0.023026954698714505	701	0.00036334956530481577
NFAT5	0.1872146118721461	0.10965858611498921	0.023024305389699802	905	0.0010834000338491023
OPN1LW	0.1552511415525114	0.033379870541946945	0.022988701195960796	297	0.0005089465928904246
PPP2CA	0.2009132420091324	0.13186952658966875	0.022976558771636856	1083	-0.0007547247063484975
POC1A	0.2237442922374429	0.16461479883233912	0.02296347631422278	1346	-0.0012629857434149016
NR1H4	0.1552511415525114	0.03376062952151288	0.022963136847669086	300	0.0009364276547785266
CTSG	0.182648401826484	0.10204340652367051	0.022947581874813685	844	0.00026017037307610733
SCN5A	0.182648401826484	0.10217032618352583	0.022921663137320705	845	0.0003359493734023999
SLC10A6	0.1872146118721461	0.11029318441426576	0.022884724370199075	910	0.0007795251929564983
C12orf50	0.2328767123287671	0.17705292549815965	0.022883824717598478	1446	-0.00049370890337741
KIAA1244	0.1917808219178082	0.11790836400558447	0.022877501352996658	971	-0.0008916025251892278
ZFP62	0.182648401826484	0.10242416550323645	0.022869729010734398	847	-0.0005043823381129186
STAB1	0.1872146118721461	0.1106739433938317	0.022800589152097248	913	0.00025321988996438447
KIAA1199	0.2557077625570776	0.20637136692473665	0.022797318745562498	1682	-0.0012648835677737224
CDC42BPG	0.2831050228310502	0.23949739814697296	0.02278945023299977	1949	0.001963596469795448
LGALS12	0.1780821917808219	0.09455514659220714	0.022772591282387653	784	0.0001902045189126511
RRM2	0.2602739726027397	0.21208275161822565	0.022763447280453708	1728	-0.0017683819119156396
ESPNL	0.182648401826484	0.10305876380251301	0.0227393298932666	852	0.000457771626952308
ADH5	0.1917808219178082	0.11854296230486103	0.022727449743458365	976	0.0007554657266155118
FNBP1	0.1689497716894977	0.07627871557304226	0.022725582904460324	638	0.0004823679868422914
EPGN	0.1643835616438356	0.06561746414519609	0.022716303737866605	553	0.0007291387345503608
AGTR2	0.1552511415525114	0.03756821931717223	0.022691545850694782	330	0.0005263781211169771
WNT16	0.1643835616438356	0.06612514278461734	0.022649420830426672	557	0.00043930724496021867
DTNB	0.3698630136986301	0.33786013453483943	0.022649178394333253	2743	0.003191119218536187
TTC39A	0.1735159817351598	0.08643228836146719	0.0226372554461165	719	-0.0006276730258377939
ALDH7A1	0.2694063926940639	0.2235055210052037	0.022625086504620615	1820	0.0015628645051037893
TMEM184A	0.2009132420091324	0.13326564284807715	0.022606399250908953	1094	-0.0008636288825073279
SERPINB2	0.2146118721461187	0.1531920294453611	0.022590457780473625	1254	0.0008723196365849617
NACC1	0.1917808219178082	0.11917756060413758	0.02257659270391718	981	-0.0008944902057010039
KCNAB1	0.1735159817351598	0.08693996700088844	0.022549238055400746	723	0.0008376673880775342
HIP1	0.2602739726027397	0.2125904302576469	0.02254784977728027	1732	-0.0018027629977694914
STH	0.2648401826484018	0.21817489529128062	0.02254003740987757	1777	-0.0004279948345356388
B4GALT6	0.1780821917808219	0.09607818251047087	0.022482249874946084	796	0.000505374993190344
ZNF484	0.273972602739726	0.22934382535854803	0.02246239682188755	1867	-0.0012123542604967953
ITPKA	0.1917808219178082	0.11968523924355882	0.022455327162682153	985	-0.00011500138525661897
SLC2A9	0.1780821917808219	0.09645894149003681	0.022408939636083088	799	0.0011340479842601781
SRP9	0.1598173515981735	0.05635232897575834	0.022366000890862117	479	-0.00014228296105400773
AMN	0.1780821917808219	0.09671278080974743	0.022359905057507182	801	0.0010255545137624724
ZSCAN23	0.2465753424657534	0.1960908744764564	0.0223477684591622	1599	0.0008346426752950719
SHISA3	0.1735159817351598	0.08820916359944156	0.022326939374603266	733	0.0005522366078366757
SLC5A5	0.2146118721461187	0.15408046706434828	0.022317465335294287	1261	0.001940776447827375
PTCH1	0.1780821917808219	0.09696662012945806	0.022310741610130812	803	0.0005089773778308882
FGF3	0.1917808219178082	0.12031983754283539	0.022303020349135765	990	0.0018503818573663011
TALDO1	0.2009132420091324	0.13440791978677497	0.022300641913212075	1103	-0.00010898600789914781
GJA3	0.2146118721461187	0.1542073867242036	0.022278337545753923	1262	-0.0007606795876199612
PTGER1	0.1780821917808219	0.09722045944916867	0.022261449293953985	805	0.0007919881540146889
BRI3	0.2694063926940639	0.2243939586241909	0.022227155757393077	1827	0.0013943889178335666
DKK3	0.2602739726027397	0.21335194821677878	0.02222348700651665	1738	0.0012559324423818906
L3MBTL2	0.2648401826484018	0.2189364132504125	0.022207169298283435	1783	0.0011455279503934435
JUN	0.228310502283105	0.173118416042645	0.022155699479649373	1414	0.0012669298903347226
PPP2R3A	0.3470319634703196	0.3134915598426196	0.02215422557750649	2546	0.002566419491904526
DCHS1	0.2465753424657534	0.19659855311587765	0.022148408424847013	1603	0.0010675933851416628
YY1AP1	0.1780821917808219	0.09798197740830054	0.022112799132620715	811	-0.0006562892336660297
TNR	0.2146118721461187	0.15484198502348015	0.022082215340050355	1267	0.0007274291157955304
PRSS3	0.1780821917808219	0.09823581672801117	0.022062991341242035	813	0.000614172461303042
CARD6	0.2009132420091324	0.13529635740576215	0.02206102648735248	1110	0.0003415417309952318
CXorf36	0.1598173515981735	0.0591445614925752	0.0220435067177052	501	0.00025130415571936735
FBXO32	0.1689497716894977	0.08072090366797817	0.02202816106495839	673	0.0006691309542986801
FAM126A	0.1735159817351598	0.08998603883741592	0.022010308731867385	747	0.000460291377885369
PCLO	0.1872146118721461	0.11422769386978043	0.022001344851630036	941	-0.0008203843077353667
LYZL2	0.182648401826484	0.10673943393831704	0.021967131932296418	881	0.0013390978652751072
MAG	0.3242009132420091	0.28836146719126793	0.02195389638625203	2343	-0.001891901240196603
SALL4	0.2054794520547945	0.1425307780175149	0.021906782534460486	1168	-0.0011963660737819735
KCNIP3	0.2511415525114155	0.20294453610864324	0.021885594661491672	1654	0.0019632042705779893
TRIM11	0.2100456621004566	0.14913060032999112	0.021879244212435648	1221	-0.0005748951538407709
MYEOV	0.1917808219178082	0.12209671278080975	0.021872276383590517	1004	0.0008941229087668034
C5orf30	0.2009132420091324	0.13605787536489403	0.02185438536581117	1116	-2.2499451415569637e-05
LHB	0.1735159817351598	0.09087447645640309	0.021849625446290953	754	0.0004346877823991236
QRFPR	0.2876712328767123	0.24685873841858103	0.021815501491194236	2008	0.0018203698735305806
MAGEA6	0.1917808219178082	0.12235055210052037	0.021810226056167916	1006	0.0011958267925365363
MAPK4	0.1735159817351598	0.09112831577611372	0.021803425981325213	756	0.0005436174862552435
MAZ	0.1643835616438356	0.07247112577738292	0.021769891267271444	607	-0.000546263535215985
TLN1	0.182648401826484	0.10775479121715954	0.021749343659515124	889	0.0004149491187945387
HNRNPF	0.1917808219178082	0.122604391420231	0.021748046859944855	1008	-0.0009767530536009873
TRIM22	0.182648401826484	0.10800863053687017	0.021694574419318643	891	0.000393419122974592
DTYMK	0.2054794520547945	0.1435461352963574	0.021616312258218452	1176	-0.0008840393647915334
B9D1	0.2922374429223744	0.25257012311207006	0.02161105595696182	2054	-0.001558088259480428
SCG2	0.1963470319634703	0.13021957101154968	0.021595020286432	1069	0.0007381878670457808
CHRM1	0.1872146118721461	0.11600456910775479	0.021592250844562455	955	0.0009070823654383276
[truncated: 15,732 more rows]
