# Supplementary material for: Deep learning generates custom-made logistic regression models for explaining how breast cancer subtypes are classified
Source: PLoS One. 2023 May 22;18(5):e0286072. doi: 10.1371/journal.pone.0286072 (PMC10202302; doi:10.1371/journal.pone.0286072)
Supplement: S3 File — This compressed file stores the relative scores of the PWL and logistic regression models. (ZIP) [file pone.0286072.s012.zip › Importance analysis/RNA-seq/PWL/scores_single_pos_B3_tpm_True_target_2_2.csv]

	score_major	score_minor	score_relative	score_total	weight
KLK8	0.7037837837837838	0.3870657915799584	0.3454916873055999	3720	-0.004781411431031302
CDH22	0.6967567567567567	0.4272450776372659	0.3029316217209209	3958	-0.005485047085676343
MAPK4	0.6102702702702703	0.2674883944293261	0.30087976162137	2800	-0.0032915255267653267
PPP1R14C	0.6021621621621621	0.2681287017768529	0.2907062688232695	2789	-0.004819234343085554
STAC2	0.592972972972973	0.2593244757483592	0.2843677629542448	2717	-0.004670099925715476
FABP7	0.6324324324324324	0.35024811909716663	0.2772970366613002	3358	-0.003563999058678746
TIMELESS	0.5535135135135135	0.18040659516567953	0.27383067006280115	2151	0.002675182192479042
CKAP2L	0.5789189189189189	0.26476708820233713	0.2650455036871056	2725	0.004762049127020873
RACGAP1	0.5583783783783783	0.22170641908115896	0.26263267717867694	2418	0.0033860447723782273
ESPL1	0.5540540540540541	0.21514326876900913	0.26068926871711856	2369	0.0029448685985698827
GAS2L3	0.6032432432432432	0.32255482631663196	0.25986079453847405	3131	0.004578216306981631
IRX1	0.5783783783783784	0.2785336961741636	0.25694052867116135	2810	-0.00527449555520434
TGM5	0.5940540540540541	0.31230990875620296	0.2553627400307492	3050	-0.0055563845529832175
KRT6C	0.6183783783783784	0.3683368016647991	0.24671981938521936	3445	-0.005860588831910717
KRT17	0.5459459459459459	0.23291179766287817	0.2438090704042602	2465	-0.00635742228696472
KLK6	0.5837837837837838	0.3121498319193213	0.24336598864165113	3030	-0.00599879227229394
MIA	0.5805405405405405	0.3083079878341604	0.24197350384875416	3000	-0.0052059434819966555
DBC1	0.5881081081081081	0.324155594685449	0.24079429725662108	3113	-0.004631354508455842
CLCA4	0.6205405405405405	0.3821034096366256	0.23906754679841136	3535	-0.004241926556369435
IGFL1	0.6475675675675676	0.42644469345285735	0.2374886779912748	3862	-0.005205506132915616
LGALS7B	0.6464864864864864	0.427725308147911	0.2349958379794166	3868	-0.0055984754417295335
MRGPRX3	0.6113513513513513	0.37570033616135745	0.23259973220736643	3478	-0.004286588541071978
ANXA3	0.5254054054054054	0.2093805026412678	0.2322106451429084	2280	-0.0028556984036185893
POLQ	0.5405405405405406	0.24731871298223146	0.2310175301766724	2545	0.0031296953675337136
HMMR	0.5464864864864865	0.2602849367696494	0.23089923160316433	2637	0.0035433325565008998
C6orf15	0.5962162162162162	0.3544101168560909	0.22986724554923388	3317	-0.00464897552592447
TP63	0.547027027027027	0.2700496238194333	0.22631176897301028	2699	-0.004236146935727447
KRT5	0.5172972972972973	0.20681927325116056	0.2248222820029502	2249	-0.004675514957125416
NEK2	0.5216216216216216	0.21754442132223467	0.22476354089474423	2324	0.0028920967741214556
TPX2	0.5275675675675676	0.23755402593244757	0.22189562311244607	2460	0.003189948602812365
LAMB3	0.5248648648648648	0.23819433327997439	0.2187465859629213	2459	-0.003557228691897762
FADS1	0.5881081081081081	0.3606531134944774	0.21580047854923778	3341	0.006946029368555174
KIF4B	0.5308108108108108	0.2578837842164239	0.21525607071184732	2593	0.0030848917667753994
ANXA8L2	0.532972972972973	0.26268608932287496	0.21505620839590392	2627	-0.00527064115885878
KIF18A	0.5210810810810811	0.24091563950696335	0.21348514770157906	2469	0.0024649408995173873
CENPF	0.5237837837837838	0.2500400192092204	0.21182944094871023	2531	0.0037558131793048234
GTSE1	0.5497297297297298	0.30110453017448374	0.21153883765712517	2898	0.00475732690829318
NCAPG2	0.5264864864864864	0.26220585881222985	0.20843610805742624	2612	0.003812046253005974
CEP152	0.5416216216216216	0.293420842004162	0.20725819048560365	2835	0.004388205242867116
SGOL1	0.5102702702702703	0.23083079878341603	0.20709289105470477	2386	0.003129734112371807
SKA2	0.5135135135135135	0.2386745637906195	0.20673058116035092	2441	0.0048038484048561255
F3	0.5075675675675676	0.22602849367696495	0.20653595569257951	2351	-0.002713388796837535
ATAD2	0.5	0.208740195293741	0.20642753086873086	2229	0.0026538351761701048
HSD17B2	0.5686486486486486	0.3432047382743717	0.20557179323595423	3196	-0.0038920377145586827
CLDN10	0.6043243243243244	0.4000320153673763	0.20518227565116637	3617	-0.005347383144817286
SOX10	0.5102702702702703	0.23515287337922203	0.20507887486319024	2413	-0.0029503477067919447
SPOCK3	0.6378378378378379	0.45045621898511284	0.203926302155284	3994	-0.006409353855997325
GRIA4	0.585945945945946	0.37570033616135745	0.20218190897873242	3431	-0.0037075222848216073
SFRP1	0.48702702702702705	0.19177205058428046	0.2004188056694847	2099	-0.0030117077898466956
ITGB8	0.505945945945946	0.2442772530814791	0.19630992384610513	2462	-0.004345244572323281
PKHD1	0.532972972972973	0.2972626860893229	0.19569508537861008	2843	-0.003616979670186993
SPNS2	0.5210810810810811	0.27661277413158314	0.19501086624785796	2692	-0.002607734749426527
SPC25	0.5021621621621621	0.23947494797502802	0.19481858639973526	2425	0.003424548183465959
GSG2	0.49945945945945946	0.23435248919481352	0.19453866245173024	2388	0.004461630937294103
DSG3	0.5162162162162162	0.2705298543300784	0.19329277980073375	2645	-0.004653715026142891
KRT6B	0.4875675675675676	0.21162157835761167	0.1929384405171878	2224	-0.0051115230931827686
FANCI	0.5048648648648648	0.25196094125180085	0.1914042158585248	2508	0.004119826204623677
S100A2	0.5318918918918919	0.3059068352809349	0.189329992788739	2895	-0.004003268176893471
KIF18B	0.4945945945945946	0.23659356491115735	0.18864729804482133	2393	0.0032169233869353774
PRC1	0.49405405405405406	0.23595325756363053	0.1884154685723572	2388	0.0038269903958280337
CENPL	0.5248648648648648	0.29550184088362413	0.1881617884040021	2817	0.005061360304080154
FAM189A2	0.5	0.24923963502481192	0.18787960433269854	2482	-0.004346309814718553
PARP2	0.4843243243243243	0.21722426764847128	0.1873836686767986	2253	0.003122786655148957
DEFB1	0.4935135135135135	0.23755402593244757	0.18712367278373895	2397	-0.0035455205099424346
TOPBP1	0.4935135135135135	0.23819433327997439	0.1868190476137614	2401	0.0034037139717838726
KRT14	0.4891891891891892	0.23179125980470625	0.1855788746977235	2353	-0.004313606357027311
FBXO5	0.4918918918918919	0.2383544101168561	0.18514480848683024	2399	0.003481656272197142
GABRP	0.4945945945945946	0.24459740675524252	0.1847959216108018	2443	-0.0035010893869184658
ARHGAP11B	0.5010810810810811	0.258364014727069	0.18433028571149582	2541	0.003687072579617734
WDHD1	0.4843243243243243	0.22442772530814792	0.18420224724522377	2298	0.002677976161612605
SCN3A	0.5054054054054054	0.2674883944293261	0.1838845826586234	2606	-0.003300455552016501
NDC80	0.5064864864864865	0.26988954698255163	0.18368819342297896	2623	0.005529978022423165
NUF2	0.4827027027027027	0.2234672642868577	0.1830642809886415	2289	0.003899837165590725
TROAP	0.4918918918918919	0.24331679206018889	0.1827545720105235	2430	0.00285066895376076
DLGAP5	0.5043243243243243	0.27149031535136864	0.1806360327756006	2629	0.0055548008749610744
TOP2A	0.48486486486486485	0.23563310388986713	0.17957097753165072	2369	0.003552387589297723
UBE2T	0.46324324324324323	0.19449335681126942	0.17676663656680286	2072	0.0028200728778756457
BUB1	0.49513513513513513	0.2634864735072835	0.17573368032398412	2562	0.005251765520870321
SOSTDC1	0.4837837837837838	0.24747878981911317	0.17280099804182206	2441	-0.003254105173618882
SMC4	0.4789189189189189	0.24011525532255482	0.17170799505985035	2386	0.004664678555127466
RERGL	0.5243243243243243	0.3212742116215784	0.17169887802509248	2977	-0.0040120246780134036
TSLP	0.5048648648648648	0.2887786137345926	0.17149544402454517	2738	-0.0037523726263316345
KLK5	0.49135135135135133	0.26524731871298224	0.17107001039037273	2566	-0.004947697687748586
TBCE	0.4962162162162162	0.274531775252121	0.17086283761285756	2633	0.003980535146911279
SLC5A1	0.4875675675675676	0.2602849367696494	0.1699738846345742	2528	-0.004293545515611186
PTTG1	0.4875675675675676	0.26092524411717627	0.16964014992614654	2532	0.004213626180717255
FEN1	0.48162162162162164	0.2502000960461021	0.16935929835196176	2454	0.003968346569672576
TMEM106C	0.4702702702702703	0.2289098767408356	0.16875439543056853	2300	0.0026341615615820043
CLCA2	0.5016216216216216	0.2898991515927645	0.16758273318410064	2739	-0.0023701406396867243
FAT2	0.4810810810810811	0.2543620938050264	0.1667389318092647	2479	-0.004884111530554947
PTPRZ1	0.527027027027027	0.3332799743877061	0.1666819458890766	3057	-0.003161354396351612
ARID5A	0.49027027027027026	0.2730910837201857	0.1657861979034184	2613	-0.004405981991828867
SMYD1	0.5135135135135135	0.31439090763566513	0.16485448575701608	2914	-0.004074061497522052
AK5	0.4664864864864865	0.23019049143588924	0.16462197972701073	2301	-0.0028254070830371347
PNRC1	0.4545945945945946	0.20505842804546182	0.16460728652214798	2122	-0.002025535129359923
GPR12	0.5027027027027027	0.2991836081319033	0.1631991759297776	2799	-0.003602780328492372
CCDC129	0.5054054054054054	0.3044661437489995	0.16273499112361572	2837	-0.0035090988652882516
C2orf40	0.4783783783783784	0.2582039378901873	0.16217659935792725	2498	-0.004071061374634154
DUOXA1	0.49675675675675673	0.2926204578197535	0.16114054304884945	2747	-0.0031722521933261307
MRAP2	0.4643243243243243	0.2341924123579318	0.16075099215321273	2322	-0.0015526301318459445
GRAMD2	0.45513513513513515	0.21786457499599807	0.15968301819629088	2203	-0.002434540273634411
KNTC1	0.4535135135135135	0.21546342244277253	0.15925002052861914	2185	0.0026280057012627368
CRYAB	0.4502702702702703	0.2090603489675044	0.15903708677884754	2139	-0.003223201477158
SMOC1	0.46864864864864864	0.24699855930846806	0.1586232675797457	2410	-0.002517782401992008
DTL	0.43189189189189187	0.1692012165839603	0.15790155458846536	1856	0.0021917347945873186
KIF2C	0.46324324324324323	0.2388346406275012	0.15755231684685098	2349	0.004218727578336256
MUC7	0.5778378378378378	0.42068192732511606	0.15692328285913312	3697	-0.003523443497397238
TCF19	0.4448648648648649	0.20745958059868738	0.15486527040905124	2119	0.00268521786938436
TPT1	0.46378378378378377	0.24651832879782296	0.15432411166753193	2398	-0.0023305377224460246
NUSAP1	0.43783783783783786	0.19609412518008645	0.1532490663123694	2035	0.003779501200222057
SPAG5	0.4259459459459459	0.17112213862654074	0.15214716253966568	1857	0.0027842020892421713
PIK3C2G	0.4859459459459459	0.2898991515927645	0.15210194428709553	2710	-0.002757050291984342
E2F7	0.4448648648648649	0.21754442132223467	0.15057917274280855	2182	0.004471553876464895
RNF39	0.5037837837837837	0.3217544421322235	0.15027217977168783	2942	-0.005585760343819857
DACT2	0.4945945945945946	0.3075076036497519	0.1500628866997785	2836	-0.0030807412680587732
BIRC5	0.47081081081081083	0.2679686249399712	0.14985563562411414	2545	0.003983007355418522
UHRF1	0.4643243243243243	0.25644309268448856	0.14983401837365512	2461	0.0031148763837791195
KIF15	0.44216216216216214	0.2140227309108372	0.14970164830138552	2155	0.002905103037483059
E2F8	0.43675675675675674	0.20265727549223628	0.1496864932627446	2074	0.0030279963113571283
RUSC1	0.5156756756756756	0.34096366255802785	0.14966518329857992	3084	0.0042214016262732915
FGFBP1	0.518918918918919	0.3483271970545862	0.14794500820407505	3136	-0.0025781572802770826
RRAS2	0.4562162162162162	0.24731871298223146	0.14696669014745395	2389	-0.0033731018076650797
TMPO	0.43567567567567567	0.20729950376180567	0.14684021011556567	2101	0.002985237364191562
TMEM59L	0.5010810810810811	0.32463582519609413	0.14569383081663595	2955	-0.003528584085870534
TCEAL2	0.4751351351351351	0.2849367696494317	0.1445644339416298	2659	-0.004182907081849407
C2orf71	0.5221621621621622	0.3582519609412518	0.14430885607561195	3204	-0.005660702619866242
KIF23	0.43189189189189187	0.20681927325116056	0.14375639449381938	2091	0.0040487418822522155
WLS	0.44432432432432434	0.23211141347846967	0.14354839691929425	2272	-0.0027514544985024255
BRIP1	0.4491891891891892	0.24171602369137185	0.14334429157527337	2341	0.003467742490101955
ANXA8	0.4491891891891892	0.2434768688970706	0.1424899419965199	2352	-0.004851555079949322
SH2D3A	0.4589189189189189	0.26156555146470306	0.14219003642867503	2483	-0.0033298713562544434
CD59	0.43027027027027026	0.20777973427245078	0.14196008750412117	2094	-0.002442777553369524
NCAPG	0.41783783783783784	0.18200736353449656	0.14146177834822088	1910	0.0025885849589599276
LMNB1	0.43783783783783786	0.22442772530814792	0.1413341683555233	2212	0.002748332248575025
PDE1C	0.4562162162162162	0.2590043220745958	0.1410499970853204	2462	-0.0022265247418545185
IRX4	0.4545945945945946	0.2582039378901873	0.13998697189262413	2454	-0.0033295281238224558
IL1RL2	0.43513513513513513	0.22234672642868578	0.13990451907551948	2194	-0.0019010949879884722
KIF14	0.4205405405405405	0.19641427885384985	0.1382757773004521	2005	0.001879985659616068
LGALS7	0.4945945945945946	0.32623659356491114	0.13819349802135436	2953	-0.0035471936105750503
HLF	0.4881081081081081	0.3175924443732992	0.13738456447786943	2887	-0.00435154568112921
TIGD3	0.4756756756756757	0.299343684968785	0.1366607066988194	2750	0.0034707655386228
SLC6A14	0.43027027027027026	0.22042580438610532	0.13654497023918985	2173	-0.002971224815701135
SHCBP1	0.44756756756756755	0.2542020169681447	0.1356980621076762	2416	0.0029691507523239126
LY6D	0.4972972972972973	0.33472066591964145	0.1352666777055083	3011	-0.0037781026981974723
PRIM1	0.40216216216216216	0.1647190651512726	0.13460203425063602	1773	0.0013444594785141815
FANCM	0.4610810810810811	0.27949415719545384	0.1344787794245014	2599	0.0030379284915397877
TUBB2B	0.43243243243243246	0.2293901072514807	0.13437798731458445	2233	-0.0036277896202591363
TTC22	0.41621621621621624	0.19721466303825835	0.13434231532405028	2002	-0.002741816263369401
GRIK1	0.5124324324324324	0.3596926524731871	0.13320819356542246	3195	-0.005993327058331488
CENPQ	0.4291891891891892	0.22746918520890028	0.13246112989727266	2215	0.0026335942475270713
PDZRN3	0.412972972972973	0.19625420201696814	0.13203096459681893	1990	-0.002124746438948932
GPSM2	0.43945945945945947	0.2484392508404034	0.13140255515025942	2365	0.005097257083980367
INPP1	0.4416216216216216	0.2526012485993277	0.13122226588977137	2395	-0.0034462969000742306
PDLIM4	0.41621621621621624	0.20569873539298864	0.1309239688990693	2055	-0.0028198925785545724
TACC3	0.42324324324324325	0.22266688010244917	0.1295543034565007	2174	0.003333639743505046
TEX19	0.3994594594594595	0.17576436689611014	0.12867474708125312	1837	0.0027078762450400973
YWHAB	0.43405405405405406	0.24587802145029614	0.1279469204084474	2339	0.0040893220022553585
CDCA5	0.4	0.18088682567632464	0.12727995629674296	1870	0.002200148168975602
BPI	0.5043243243243243	0.35681126940931646	0.1270287421276984	3162	-0.00411404946607945
EGR1	0.4297297297297297	0.24043540899631824	0.12685845471435972	2297	-0.002459966301330496
RAD51	0.44756756756756755	0.2737313910677125	0.12538785308248418	2538	0.0034160442279244307
CSRNP1	0.4654054054054054	0.303665759564591	0.12438929784862976	2758	-0.003105978775420226
AKR1B15	0.4935135135135135	0.3452857371538338	0.1243333477385865	3070	-0.002927262886078097
CACNA1A	0.43945945945945947	0.2628461661597567	0.12403650944351786	2455	-0.0034888625064922966
DUOXA2	0.5027027027027027	0.359212421962542	0.12367644321240655	3174	-0.003489217612604989
TUBA1B	0.4118918918918919	0.21546342244277253	0.12323044419552931	2108	0.0033859094778563303
C10orf90	0.45297297297297295	0.28637746118136703	0.12317246397128831	2627	-0.0030864943102642426
KLK7	0.40216216216216216	0.19673443252761325	0.1230299677329832	1973	-0.004737384200552697
TYMS	0.4091891891891892	0.21274211621578357	0.1221765845373361	2086	0.0043802617125948025
LIN9	0.45513513513513515	0.2916599967984633	0.12208243750199811	2664	0.0029254234192194416
RASSF9	0.3956756756756757	0.18793020649911957	0.12124147780660077	1906	-0.0024640501418616624
KRT16	0.3902702702702703	0.17656475108051864	0.1211357725327043	1825	-0.003792624805168998
MEIS1	0.40540540540540543	0.2084200416199776	0.12091462898304793	2052	-0.0027182197588899726
CASC5	0.41027027027027024	0.21786457499599807	0.12085672162945373	2120	0.002624306211396288
FAM72D	0.41027027027027024	0.2185048823435249	0.12057731105968293	2124	0.0026654174645955207
DPYSL4	0.4891891891891892	0.344645429806307	0.12052559053320222	3058	-0.0029898162487370424
GINS3	0.4464864864864865	0.28125500240115253	0.12024580623937516	2583	0.003159310983028263
ESCO2	0.4064864864864865	0.21322234672642867	0.1197674945526032	2084	0.0023648537018743808
ZNF695	0.41945945945945945	0.23851448695373778	0.11905707764321717	2266	0.0027375212563242714
CENPE	0.38324324324324327	0.16728029454137985	0.11889268654974894	1754	0.0026184606895640174
CDH3	0.4237837837837838	0.2477989434928766	0.11818837900191495	2332	-0.005735207464022096
C18orf54	0.41945945945945945	0.2434768688970706	0.1166652524421006	2297	0.002877136972529115
PPL	0.3962162162162162	0.20185689130782775	0.11624108542423522	1994	-0.003985855889459345
LRRCC1	0.412972972972973	0.23339202817352328	0.1160748375911852	2222	0.0032006778499635404
IER2	0.4189189189189189	0.24411717624459742	0.11589986489055992	2300	-0.002215641269867774
RGS6	0.4221621621621622	0.24971986553545703	0.11586087991838498	2341	-0.002264632196602179
NGFR	0.43945945945945947	0.278853849847927	0.11536514693339009	2555	-0.004618997130023672
PPP1R1B	0.4221621621621622	0.25084040339362895	0.11529998318675323	2348	-0.005540892946555687
TRIM29	0.3567567567567568	0.11045301744837523	0.11507551442814865	1350	-0.0026030960885691456
DSN1	0.3627027027027027	0.13270369777493196	0.11394297914470466	1500	0.0016243607096839696
C8orf47	0.4821621621621622	0.3448055066431887	0.11358951320942512	3046	-0.003560241367085837
CDC25B	0.4	0.21578357611653592	0.11343744827835918	2088	0.003694102531517274
PLEKHG4B	0.3902702702702703	0.19737473987514007	0.11335409591605061	1955	-0.0018657963330042547
RYR3	0.43189189189189187	0.27068993116696016	0.11325756744678399	2490	-0.0032723350454034513
DCX	0.5610810810810811	0.4490155274531775	0.11319703565305951	3843	-0.005934765667188913
KIF11	0.37783783783783786	0.17272290699535778	0.11292822910104525	1778	0.002052070716399612
PROL1	0.5237837837837838	0.4024331679206019	0.11239699751224616	3483	-0.0028329947221209296
E2F1	0.3908108108108108	0.20105650712341924	0.11230937078993383	1979	0.002573600428422651
TFAP2B	0.43027027027027026	0.27036977749319674	0.11203268889673071	2485	-0.004461614199681207
METTL2A	0.3924324324324324	0.20617896590363374	0.11149344804374386	2014	0.002476522242795909
MYL7	0.5935135135135136	0.4911157355530655	0.11106362501532709	4166	-0.004612528540019412
CIT	0.38432432432432434	0.19225228109492556	0.11074424668114617	1912	0.003260699271049816
AURKB	0.37243243243243246	0.16744037137826157	0.11066963876024821	1735	0.0019279864777900003
RAD1	0.4010810810810811	0.22554826316631985	0.10999401458382527	2151	0.002773729261207336
ARHGAP11A	0.37027027027027026	0.1687209860733152	0.10863330190446717	1739	0.0036322078614830387
TCN1	0.42162162162162165	0.2639667040179286	0.10808637098875717	2429	-0.0025860675967123827
DEPDC1	0.40378378378378377	0.23483271970545863	0.10789493780248693	2214	0.003598683109521517
ZNF367	0.37189189189189187	0.17656475108051864	0.10712846793080508	1791	0.003227207924646791
SORBS2	0.39513513513513515	0.22170641908115896	0.10697803875647105	2116	-0.0028269018530409085
C22orf23	0.40702702702702703	0.2434768688970706	0.1063900150425389	2274	-0.0032664959263456693
CS	0.41027027027027024	0.2493997118616936	0.1061214783909448	2317	0.0029861799979698845
FLVCR1	0.3827027027027027	0.20089643028653753	0.1061019829540796	1963	0.0017882759457279462
GPR144	0.5962162162162162	0.49943973107091405	0.10603373150699497	4223	-0.004260178707772866
CALML3	0.4027027027027027	0.237874179606211	0.10558534144073344	2231	-0.00302329995756736
C5orf34	0.3810810810810811	0.20041619977589242	0.10505613722531507	1957	0.002617842387917335
SLC39A2	0.44324324324324327	0.30254522170641907	0.10493096150340266	2710	-0.002791657716079499
SAA2	0.4081081081081081	0.2484392508404034	0.10483016654543838	2307	-0.002636533065378899
CEP55	0.36486486486486486	0.1688810629101969	0.10460555620317823	1730	0.002716169944415014
TRIP10	0.37405405405405406	0.18985112854170003	0.10387298434571608	1878	-0.0025146162248347536
GIPC2	0.4172972972972973	0.26508724187610055	0.10386578852615069	2428	-0.002832366323673341
G2E3	0.37567567567567567	0.19305266527933407	0.10386288172292084	1901	0.0025413363051484342
FANCB	0.3935135135135135	0.22682887786137346	0.10340154548590028	2145	0.002518994989077328
TRA2B	0.3816216216216216	0.20585881222987035	0.10325721151642311	1992	0.0022098767542956923
TINAGL1	0.3497297297297297	0.14102769329278053	0.10242207358134721	1528	-0.0021662805856976775
MCM7	0.4016216216216216	0.24331679206018889	0.10209686565551981	2263	0.003539989438650082
C20orf141	0.5686486486486486	0.47078597726908916	0.10172184921672289	3993	-0.004731910951346663
C15orf52	0.4151351351351351	0.26588762606050903	0.10164095073157381	2429	-0.002104991823762248
ACTG2	0.40756756756756757	0.25452217064190813	0.10132978678467515	2344	-0.004677131661446765
FANCA	0.39513513513513515	0.2341924123579318	0.10128568901223395	2194	0.0029925599228590727
FAM72A	0.36162162162162165	0.17176244597406756	0.10126785937725682	1742	0.0018695004582696129
GREB1	0.5010810810810811	0.3870657915799584	0.10126232280596514	3345	0.005096467240218772
CAMK2N2	0.39513513513513515	0.23435248919481352	0.10121068582645633	2195	0.0031504948248766594
WNT5B	0.4043243243243243	0.2495597886985753	0.10119807110504382	2307	-0.0024582333513535563
MYBPC1	0.43783783783783786	0.3012646070113655	0.10094160880480033	2692	-0.0024546243181248427
KNDC1	0.43891891891891893	0.3039859132383544	0.10024238193759621	2711	-0.0021295308542903513
LPHN3	0.43945945945945947	0.3047862974227629	0.1002299294117234	2717	-0.0028485734896094073
MUC15	0.3956756756756757	0.23739394909556588	0.10020335325421435	2215	-0.001982064165531483
MYOM3	0.38594594594594595	0.22234672642868578	0.09951620643855819	2103	-0.004933912017077091
PLEKHF2	0.3691891891891892	0.19225228109492556	0.09933971782796865	1884	0.002246164996176958
SLC27A6	0.432972972972973	0.29694253241555946	0.09929072776768923	2656	-0.004212109483341919
KRT6A	0.41783783783783784	0.2746918520890027	0.09913284512491273	2489	-0.0026550264377874556
KRT81	0.4227027027027027	0.28205538658556106	0.09912233377023917	2544	-0.0037308726561604997
KCNK10	0.43135135135135133	0.2951816872098607	0.09893175984857691	2642	-0.0033866047912795238
WHSC1	0.36486486486486486	0.18504882343524892	0.09888330255808617	1831	0.00223114110831375
TGFA	0.41027027027027024	0.2636465503441652	0.09881219115926218	2406	-0.0043712564813176875
PINK1	0.38432432432432434	0.22122618857051385	0.09876415975791189	2093	-0.0025665844688774085
CEP78	0.37513513513513513	0.20649911957739714	0.09808448322661593	1984	0.0019309040366351838
SLC38A6	0.40378378378378377	0.2551624779894349	0.09793345387304057	2341	0.00421315974854224
GADD45A	0.39675675675675676	0.2439570994077157	0.09790085768071417	2258	-0.002030036799260415
VGLL1	0.41243243243243244	0.2694093164719065	0.09751913152027306	2446	-0.003302776459531742
PBK	0.3621621621621622	0.1836081319033136	0.09744948560094767	1817	0.0026012490376160716
CD302	0.3891891891891892	0.23259164398911478	0.0973693521281794	2173	-0.0034174514534242918
SCN3B	0.35567567567567565	0.17128221546342245	0.09716758893329014	1728	-0.003534682980398429
FOXE1	0.5097297297297297	0.4035537057787738	0.09696880392256219	3464	-0.0033911180958966724
CLEC4F	0.4275675675675676	0.2939010725148071	0.09643618441029254	2627	-0.0025920464446244295
CDKN3	0.3518918918918919	0.16696014086761646	0.09595221494072059	1694	0.0025438729961024366
NAV2	0.3956756756756757	0.24651832879782296	0.09578795388813094	2272	-0.00257457682491804
DPY19L2P2	0.38432432432432434	0.22794941571954538	0.09574425014046631	2135	0.00310687150049489
MID1	0.3681081081081081	0.19961581559148392	0.0956571054206773	1928	-0.0022075038690672955
GPR64	0.46216216216216216	0.34544581399071556	0.09426105373069663	3013	-0.0036882216700178105
ANLN	0.3745945945945946	0.21626380662718106	0.09355107624260993	2044	0.003460578328667907
NOD1	0.387027027027027	0.23723387225868417	0.09351000950252941	2198	-0.0034514696191763504
FBLIM1	0.3281081081081081	0.12213862654073955	0.0927370865130237	1370	-0.0011083798260187905
NEDD9	0.34864864864864864	0.17016167760525053	0.09260088367909564	1708	-0.002295070159379975
SKA1	0.3535135135135135	0.18104690251320635	0.09219382332704266	1785	0.0026070842479384735
RAB43	0.3497297297297297	0.1738434448535297	0.09208934053828757	1733	-0.0020578478150127923
PDE9A	0.3837837837837838	0.23531295021610374	0.0919178081559916	2180	-0.0023182450764579698
KRT15	0.36108108108108106	0.19625420201696814	0.09186383530536528	1894	-0.0017605674613150768
KPNA2	0.34486486486486484	0.1647190651512726	0.0917994045939523	1667	0.0021954312720481543
CD300LG	0.40324324324324323	0.26620777973427245	0.0917385312302785	2409	-0.0025944868769329334
SLC20A1	0.44432432432432434	0.32591643989114777	0.09120257939494722	2858	0.003958716180932242
DSCC1	0.33675675675675676	0.1501520729950376	0.09085946819662234	1561	0.001336049007386464
MTBP	0.35567567567567565	0.1895309748679366	0.090583195832958	1842	0.0022425196073527333
CNGA1	0.3891891891891892	0.24731871298223146	0.09030167919055113	2265	-0.0018878197077356162
COMMD6	0.37243243243243246	0.22026572754922363	0.09018892599474955	2065	-0.00222223351302091
ECT2	0.33405405405405403	0.14679045942052185	0.09004467205306098	1535	0.0024395818551056435
ATP1A1	0.35945945945945945	0.19801504722266688	0.09000114406829177	1902	-0.0018809131987836737
CHEK1	0.38216216216216214	0.23691371858492077	0.08991980813472367	2187	0.003103867265599547
DARS2	0.35567567567567565	0.19129182007363535	0.08991262584026434	1853	0.0021487934527158357
C12orf54	0.5037837837837837	0.40483432047382745	0.08990727377000055	3461	-0.00424678598792525
MYBL1	0.34864864864864864	0.178005442612454	0.0898699426048732	1757	0.0023431012778019067
SLC45A3	0.412972972972973	0.28461661597566834	0.0895400583166948	2542	-0.0030649397696834056
SLC28A3	0.35783783783783785	0.19641427885384985	0.08946934925078086	1889	-0.0020987829037039775
CD44	0.38216216216216214	0.2383544101168561	0.08923509336630428	2196	-0.002355425702990033
GNA13	0.35243243243243244	0.18728989915159278	0.08913111310602725	1822	0.0017141698319619535
HCN3	0.3908108108108108	0.2527613254362094	0.08884480221033401	2302	0.0030096099320417124
RPL22	0.4043243243243243	0.2732511605570674	0.08881196249453717	2455	-0.002506599697517231
LCN2	0.3864864864864865	0.24619817512405956	0.08875826280225199	2253	-0.0029628750701931493
ZDHHC13	0.39675675675675676	0.26220585881222985	0.08866401163668124	2372	0.002382044628029689
NIPAL4	0.41135135135135137	0.28461661597566834	0.08820331616914186	2539	-0.0041769575633225035
CENPK	0.32972972972972975	0.1455098447254682	0.08754857975561076	1519	0.0017588198872545034
C2CD4B	0.372972972972973	0.227629262045782	0.08729375762879076	2112	-0.0021539442597713785
ZWILCH	0.36486486486486486	0.21418280774771892	0.08725209447815976	2013	0.002363730522847618
SNCA	0.35405405405405405	0.19641427885384985	0.08677570425443314	1882	-0.003032490325131221
C6orf211	0.34756756756756757	0.18472866976148553	0.08667853259298766	1797	0.0018754673747935157
SOCS2	0.42486486486486486	0.3068672963022251	0.08634261585680227	2703	-0.0037530454587795248
CENPN	0.3637837837837838	0.21546342244277253	0.0859141549332941	2019	0.0028401333282090492
SYNM	0.3627027027027027	0.2138626540739555	0.0858160157402888	2007	-0.0029271187388076212
TMPRSS12	0.44216216216216214	0.33119897550824395	0.0858146162702078	2887	-0.002905331475130879
ASAH2B	0.4562162162162162	0.3497678885865215	0.08579566005236801	3029	0.004449747063313225
PTCHD1	0.38756756756756755	0.2543620938050264	0.085508544665364	2306	-0.0029011626396822977
RPS6KC1	0.4145945945945946	0.2947014566992156	0.0850397292864166	2608	0.00317791323250276
ZFP36L2	0.3302702702702703	0.15607491595966064	0.08471907203258225	1586	-0.0015522814856922195
RRAD	0.3518918918918919	0.19785497038578517	0.08468131427289502	1887	-0.0018919177227871842
CHI3L2	0.3362162162162162	0.1687209860733152	0.08457457290519764	1676	-0.0019322516389365773
KRT75	0.4540540540540541	0.3488074275652313	0.08449846247824777	3019	-0.004217711475939722
CDCA3	0.34162162162162163	0.18024651832879782	0.08421652498973278	1758	0.004534746382705635
COMMD8	0.42864864864864866	0.31551144549383703	0.08419219175070215	2764	0.004722071042124298
MTDH	0.3237837837837838	0.1440691531935329	0.0840800177394424	1499	0.0016911336937482702
RPL3	0.3908108108108108	0.2630062429966384	0.08356080599139658	2366	-0.0030904337239917364
SGOL2	0.34	0.1792860573075076	0.08345650965512912	1749	0.0027703178519004725
CX3CL1	0.3443243243243243	0.18761005282535617	0.08336170840026955	1809	-0.0027906876279303106
COL17A1	0.33783783783783783	0.17560429005922842	0.08329753798773958	1722	-0.0031655835728315648
MUSTN1	0.4010810810810811	0.2791740035216904	0.08292790935883994	2486	-0.003392912010349391
BUB1B	0.32432432432432434	0.15095245717944614	0.082399623019917	1543	0.0028117474324062643
DSC3	0.33135135135135135	0.16647991035697135	0.08207815748990148	1653	-0.002647797262034146
RPL34	0.4027027027027027	0.283175924443733	0.08198086257949856	2514	-0.0023637472506379707
GNAL	0.3583783783783784	0.21562349927965424	0.0819415686475131	2010	-0.0024326675524207527
PRODH	0.4	0.2802945413798623	0.08143497007265267	2491	-0.0041275252515333705
TACR1	0.3335135135135135	0.17272290699535778	0.08139806109520153	1696	-0.002084629079763545
FOXRED2	0.42702702702702705	0.3177525212101809	0.08138541707611484	2775	0.003866028336051386
TUBG1	0.34756756756756757	0.1989755082439571	0.0812119611438946	1886	0.00196992570272414
PCDHB15	0.37135135135135133	0.23851448695373778	0.08101266566367003	2177	-0.002263258071616292
KIF20B	0.32756756756756755	0.16263806627181046	0.08084937072149911	1622	0.002306178312028351
RNASE7	0.3535135135135135	0.21066111733632142	0.08059369787928172	1970	-0.004354706866070046
MASTL	0.3356756756756757	0.1792860573075076	0.08053466889545051	1741	0.0020863442445261168
YPEL2	0.3881081081081081	0.26476708820233713	0.08052629258411075	2372	-0.0031939532427713857
INCENP	0.36486486486486486	0.2293901072514807	0.08050654830801028	2108	0.002821543041864061
ITGA3	0.3567567567567568	0.21642388346406274	0.0804360861579335	2012	-0.0023674142277741337
PAMR1	0.3491891891891892	0.2039378901872899	0.08034242679256025	1920	-0.002561721271922579
ALG1L	0.3627027027027027	0.22634864735072835	0.08031954039034078	2085	0.002498781207032152
PSKH2	0.5475675675675675	0.46870497838962705	0.08014588428464188	3941	-0.0033587084071768913
PCDH11X	0.4481081081081081	0.347366736033296	0.08013722724980235	2999	-0.003378628451673649
TMEM97	0.3237837837837838	0.15767568432847767	0.07997431721289032	1584	0.0029531529844462057
FGF1	0.352972972972973	0.21226188570513846	0.07953481152627784	1979	-0.002644324196353409
CLDN8	0.3281081081081081	0.16776052505202496	0.07951133684055085	1655	-0.0015240999637171626
SCN2A	0.3637837837837838	0.22987033776212581	0.07949826916117295	2109	-0.002867762618825509
FOXC1	0.3081081081081081	0.12566031695213703	0.07914009102544611	1355	-0.0018771254926832626
SRP54	0.3372972972972973	0.18793020649911957	0.07845170424925964	1798	0.0022037203476429567
KIFC1	0.3318918918918919	0.1789659036337442	0.07812343324013664	1732	0.0027510096153491757
USP4	0.387027027027027	0.26780854810308946	0.07806850121229432	2389	-0.004669072637625504
KIF4A	0.31891891891891894	0.1539939170801985	0.07799515034670894	1552	0.0029701025065151047
GCH1	0.3908108108108108	0.27341123739394907	0.07797938511331298	2431	0.003013147008732631
MMP25	0.46756756756756757	0.37554025932447577	0.07758894386755735	3211	-0.005796581078539021
CNKSR3	0.34378378378378377	0.20153673763406435	0.0775702333765137	1895	-0.0030285147480753945
MNAT1	0.3427027027027027	0.20057627661277413	0.07721429969989295	1887	0.0024011098154915088
FAM13A	0.35567567567567565	0.22202657275492235	0.07720938725805158	2045	-0.0023311747230764014
CDC42EP1	0.34324324324324323	0.20153673763406435	0.07719886741595855	1894	-0.0023087484030384076
MELK	0.3491891891891892	0.21178165519449335	0.07708162036968408	1969	0.002890389998356113
SYT8	0.3302702702702703	0.1789659036337442	0.07704965676095477	1729	-0.002797207939420332
SLC9A3R1	0.35405405405405405	0.2199455738754602	0.0769782177247055	2029	0.0024398876461390277
RPS6	0.34756756756756757	0.20986073315191292	0.07676168670577724	1954	-0.0022446982220571954
DNMT1	0.35135135135135137	0.21610372979029935	0.07674695006714205	2000	0.0024985196222587548
CNIH2	0.4097297297297297	0.30206499119577396	0.07663519251829436	2645	0.0039705727853288405
FAM72B	0.32054054054054054	0.16183768208740196	0.07655480278659893	1604	0.0018571969827462453
DBF4B	0.3	0.11685609092364335	0.0763446540140452	1285	0.0013738004836341133
CUEDC1	0.41027027027027024	0.3033456058908276	0.07630313805436728	2654	0.002867555245757103
YBX2	0.34162162162162163	0.20201696814470946	0.07589447694100586	1894	0.0014978438175603515
PALMD	0.3302702702702703	0.18248759404514167	0.07577672944401295	1751	-0.0014005267427364743
MIDN	0.36864864864864866	0.24539779093965103	0.07568175035241413	2215	-0.002856970363063738
MOGAT2	0.34756756756756757	0.213062269889547	0.0754076831743495	1974	-0.0019779466834734193
CDK1	0.3	0.12245878021450296	0.07500384714837605	1320	0.0018087070812725869
E2F5	0.3356756756756757	0.19481351048503281	0.07472585537281942	1838	0.001582275865075644
RDH16	0.30972972972972973	0.14582999839923164	0.07466611704533153	1484	0.0015707924130083485
FBXO41	0.38756756756756755	0.27485192892588445	0.0746650365959616	2434	0.002666580343066016
LPHN2	0.3302702702702703	0.18568913078277574	0.07459799813353458	1771	-0.0020986182349588493
NEFL	0.3864864864864865	0.2737313910677125	0.07444292978080413	2425	-0.0021790643586427905
SKI	0.2972972972972973	0.11909716663998719	0.07420154787860471	1294	-0.0010730727375630523
NCAPH	0.3081081081081081	0.1440691531935329	0.074174685380056	1470	0.002611050749874266
CACHD1	0.34864864864864864	0.21770449815911638	0.07416063168581614	2005	-0.002961716427665806
ZWINT	0.30324324324324325	0.1335040819593405	0.07413312467287449	1395	0.0020902752887195673
GEN1	0.32972972972972975	0.18632943813030253	0.07400303515368638	1774	0.00270905486177071
RBM14	0.3518918918918919	0.223307187449976	0.07396180361243622	2046	0.002927235343668144
MCM6	0.3286486486486486	0.18520890027213063	0.07370759751857087	1765	0.00227996636313037
MND1	0.3362162162162162	0.198495277733312	0.0736409687643248	1862	0.0022968961794504143
C1orf170	0.38	0.26636785657115414	0.07344816498568905	2367	-0.003136784042999352
NCALD	0.39837837837837836	0.2921402273091084	0.0733594199471689	2562	-0.002341454183624592
BRCA1	0.3124324324324324	0.15591483912277893	0.0733045877769644	1552	0.0014038449095096438
BHLHE41	0.3248648648648649	0.179606210981271	0.07327878940061809	1723	-0.0024594285634975677
MT1DP	0.3745945945945946	0.2593244757483592	0.07307192657732733	2313	0.00255824013001984
STIL	0.3518918918918919	0.22538818632943813	0.07302806904238142	2059	0.002710430769366212
FOXO1	0.34162162162162163	0.2093805026412678	0.07286513747307646	1940	-0.0022851241286844016
CP	0.4010810810810811	0.2967824555786778	0.0727862076618589	2596	-0.003105231672543596
SNCAIP	0.3443243243243243	0.2145029614214823	0.07254771986281654	1977	-0.002253676933469251
C2orf88	0.3324324324324324	0.19497358732191453	0.07249662237976752	1833	-0.002542368676222395
MYBL2	0.30648648648648646	0.14679045942052185	0.07238652742194338	1484	0.0018881583731854335
DSC1	0.36162162162162165	0.24219625420201696	0.07211117167476327	2182	-0.002973623317120655
CNNM1	0.35945945945945945	0.2393148711381463	0.07193949544701919	2160	-0.0017576315603946568
SAE1	0.34702702702702704	0.22026572754922363	0.07191076675442815	2018	0.00292689837369835
GPR137C	0.34378378378378377	0.21674403713782617	0.07120931235789202	1990	0.0021095616695674833
PTH2R	0.3924324324324324	0.2879782295501841	0.0710717533299771	2525	-0.003535277528135339
GPR87	0.3254054054054054	0.18664959180406596	0.07105060774643181	1768	-0.0033061655299206905
DTYMK	0.3675675675675676	0.2532415559468545	0.07097463106915453	2262	0.0026337227216572503
URB1	0.37405405405405406	0.2628461661597567	0.07082832828939077	2334	-0.003626494516720413
HOXA4	0.31351351351351353	0.16712021770449817	0.07036155598998917	1624	-0.0017484521718529322
IL17B	0.3356756756756757	0.20585881222987035	0.07030030866762839	1907	-0.0021694567982649456
ACOX2	0.4081081081081081	0.31054906355050427	0.07011150703148411	2695	0.004451015024460503
NTF4	0.3389189189189189	0.21162157835761167	0.07008234117460195	1949	-0.0026146621403313475
ATP13A4	0.327027027027027	0.19241235793180728	0.06992416092125794	1807	-0.0012536828990050708
DIRAS3	0.3227027027027027	0.18520890027213063	0.06983469759161688	1754	-0.0014862200684092387
STAT5A	0.29945945945945945	0.14134784696654393	0.06969675401767413	1437	-0.002042530030303169
RRM2	0.3286486486486486	0.19609412518008645	0.06955702832843948	1833	0.002401837873594559
KLF15	0.3227027027027027	0.18600928445653914	0.06953758042759522	1759	-0.0017370814192872786
XDH	0.3318918918918919	0.20201696814470946	0.0693413724851987	1876	-0.001937073536828393
DEPDC1B	0.3005405405405405	0.14518969105170482	0.0692445701207108	1463	0.0033961961413297103
COL4A6	0.3605405405405405	0.24667840563470467	0.06913924556678525	2208	-0.001587719059898518
SMU1	0.3545945945945946	0.23803425644309267	0.06907701927528888	2143	-0.002319378807533212
CCNJL	0.32594594594594595	0.19321274211621578	0.06890959596253021	1810	-0.002183076617438928
EXO1	0.3054054054054054	0.15623499279654235	0.06886308867670439	1541	0.001750923428153328
CYP7A1	0.40756756756756757	0.3119897550824396	0.06877371485654311	2703	-0.002882891143963206
RPS11	0.3621621621621622	0.2500400192092204	0.06864142049582495	2232	-0.0021208116672823962
RBM12B	0.30486486486486486	0.15655514647030574	0.06843307194273343	1542	0.0010851313934836073
MYH11	0.32756756756756755	0.19721466303825835	0.06840688800483914	1838	-0.0024298218533658654
CEP250	0.3183783783783784	0.18168720986073314	0.0683545495918678	1724	0.0018931287588202395
MACF1	0.3627027027027027	0.2521210180886826	0.06798824278577134	2246	-0.0024613548084744252
ZNF7	0.29567567567567565	0.1399071554346086	0.06785009304446361	1421	0.0013595721291494555
TPRG1L	0.3248648648648649	0.1943332799743877	0.06777175671806317	1815	-0.0017845285443399916
CDKN2C	0.41243243243243244	0.31999359692652474	0.06770460924815777	2762	0.0050960615539224815
WDR76	0.3108108108108108	0.17000160076836882	0.06770281585306577	1637	0.0026068998514801934
PM20D2	0.2913513513513514	0.13142308307987835	0.06761358316803799	1360	-0.0015434951721545074
NEDD8	0.35945945945945945	0.2484392508404034	0.0674890416367459	2217	0.002728622952417936
ST3GAL1	0.31567567567567567	0.1797662878181527	0.06733521397737546	1707	0.0014856185189273674
KCNMB1	0.31135135135135134	0.17208259964783096	0.06732724288675696	1651	-0.002025347123981192
PER1	0.3572972972972973	0.24571794461341445	0.06728405035091224	2196	-0.0028924947977429834
EPS15L1	0.4064864864864865	0.3132703697774932	0.06709293911560126	2709	0.0034057054734148553
LAMC2	0.29945945945945945	0.15111253401632785	0.0668409699229158	1498	-0.0018226452382805291
SLC25A10	0.34	0.22090603489675045	0.06680052374619569	2009	0.002155107271664747
MUC4	0.41135135135135137	0.3201536737634064	0.06671155943437725	2761	-0.002838524569938272
PCYT1B	0.3345945945945946	0.21290219305266528	0.06662619892528676	1949	-0.002572061604223563
SUSD5	0.39297297297297296	0.2966223787417961	0.06644292191677541	2580	-0.0030228721174353265
ZNF189	0.33135135135135135	0.20825996478309589	0.06642150511091036	1914	-0.002397198699031833
PLEKHA4	0.3308108108108108	0.20777973427245078	0.0662633745749758	1910	-0.001993892942118691
ABCB10	0.3497297297297297	0.23819433327997439	0.06557434345013828	2135	0.001898114540199458
HOXA13	0.4	0.3073475268128702	0.06553749776201205	2660	-0.0027984230494894295
NVL	0.33837837837837836	0.22138626540739556	0.06548804844294721	2009	0.0026639210427674698
SH3GLB1	0.2972972972972973	0.15143268769009124	0.06545382407923288	1496	-0.001523374629339358
CEACAM1	0.3075675675675676	0.17096206178965903	0.06536978204805907	1637	-0.0017751605599187316
NFS1	0.31135135135135134	0.17768528893869057	0.06536760208308667	1686	0.0021682652659364976
FTSJ3	0.3427027027027027	0.2289098767408356	0.06504541077023249	2064	0.0021824846306117253
STOX2	0.29945945945945945	0.15703537698095085	0.06501585823620229	1535	-0.001871644155994545
CISD2	0.3172972972972973	0.18889066752040978	0.06499789059586346	1767	0.0021182842215580425
TNS4	0.3291891891891892	0.2089002721306227	0.0647261985827876	1914	-0.0023490254314310734
SLC34A2	0.2897297297297297	0.138626540739555	0.06472599849184672	1402	-0.001854169678517792
FANCC	0.35135135135135137	0.24235633103889867	0.06471118090178453	2164	0.002590009601044585
ASAP1	0.3972972972972973	0.305266527933408	0.06465748936321886	2642	0.0031357013327578897
DNA2	0.2935135135135135	0.14663038258364014	0.0646497135184228	1459	0.0021112122984050076
BCL11A	0.2918918918918919	0.14342884584600607	0.06462904273151054	1436	-0.0024990832622734157
WBSCR28	0.37135135135135133	0.27101008484072353	0.06445536006509862	2380	0.002876808523433283
FFAR2	0.32594594594594595	0.204418120697935	0.064453991608922	1880	0.0018116449762601405
CYP2B6	0.3389189189189189	0.2245878021450296	0.06442635272883376	2030	0.0026618739080731756
TACO1	0.30486486486486486	0.1690411397470786	0.06436767890208095	1620	0.00202168470759716
PKNOX2	0.3054054054054054	0.17064190811589564	0.06415380084540626	1631	-0.0016498153581324005
DARC	0.327027027027027	0.20697935008804225	0.0641062250432675	1898	-0.0036307200069131797
FBXO43	0.2875675675675676	0.13654554186009285	0.06405042091486117	1385	0.001695914908850682
BBOX1	0.2843243243243243	0.1296622378741796	0.06402802547194322	1336	-0.0036639550364213846
OAS3	0.31027027027027027	0.17992636465503442	0.06389414391561013	1698	0.0014034671979970882
NOTCH2NL	0.3659459459459459	0.26476708820233713	0.06381482435912901	2331	-0.0026224242566968313
CYC1	0.29621621621621624	0.154794301264607	0.06378277104545425	1515	0.0017556085680553225
C7	0.3227027027027027	0.20105650712341924	0.06371331527495938	1853	-0.002123562729229889
STK40	0.30972972972972973	0.1797662878181527	0.0636165872425325	1696	-0.0016548413578675535
CENPO	0.2972972972972973	0.15751560749159596	0.06357451637683106	1534	0.002340791897950112
CLDN19	0.3264864864864865	0.20761965743556907	0.06348750370462768	1901	-0.002752106621483108
ERRFI1	0.32594594594594595	0.20681927325116056	0.0634665478904593	1895	-0.0031821256538023587
IL13RA1	0.37135135135135133	0.2730910837201857	0.0633230861430093	2393	-0.0031179121655441123
LRRC41	0.3037837837837838	0.17048183127901392	0.06322053249374653	1627	-0.0014446223760842258
SERPINE1	0.3962162162162162	0.30638706579158	0.06311425590832144	2647	-0.003875138059083838
ABCC5	0.3286486486486486	0.21226188570513846	0.06295482613548163	1934	0.0016085166452285194
MYLK4	0.2810810810810811	0.12726108532095406	0.06281119030464213	1315	-0.0012413650163580314
CHI3L1	0.3518918918918919	0.24747878981911317	0.06258215216892214	2197	-0.0036314493605459574
E2F2	0.31135135135135134	0.18536897710901232	0.06257800631387109	1734	0.00238355747096648
KCNU1	0.38324324324324327	0.2905394589402913	0.0624622062902825	2524	-0.0022250108314892715
C19orf77	0.3308108108108108	0.21674403713782617	0.062457814914502696	1966	-0.003092596537058512
HJURP	0.31513513513513514	0.19225228109492556	0.062349213810437606	1784	0.002843666955595836
FAM111B	0.32972972972972975	0.21546342244277253	0.062297208256887976	1956	0.0025514902808936313
FAM69C	0.36486486486486486	0.26620777973427245	0.06225978762180517	2338	-0.0020918590074870736
PLK4	0.28378378378378377	0.13558508083880264	0.06214992179257669	1372	0.0033823309514900758
UBE2C	0.2881081081081081	0.1447094605410597	0.06206545398754879	1437	0.00401796749974892
RMND1	0.2918918918918919	0.1535136865695534	0.061634424588052836	1499	0.0011336944087815938
FAM64A	0.34324324324324323	0.23707379542180246	0.0616119395564416	2116	0.003121062520040141
VRK1	0.2989189189189189	0.16663998719385306	0.061583634755687705	1594	0.0015962408848281483
UBXN2B	0.31567567567567567	0.19545381783255963	0.06144893730797097	1805	0.0019814883814433413
NTRK2	0.30108108108108106	0.17096206178965903	0.06142179081358132	1625	-0.0016900560220165061
PRMT5	0.31351351351351353	0.19241235793180728	0.061268207670710104	1782	0.0019367245642570195
RAPGEF4	0.32054054054054054	0.2037778133504082	0.06122084091614811	1866	-0.0020290462660568663
SHC2	0.3281081081081081	0.21578357611653592	0.061092378884641085	1955	-0.0023979709538252793
C8orf4	0.3827027027027027	0.29230030414599006	0.061021890852114936	2534	-0.00293952829160844
GNPDA1	0.3497297297297297	0.24795902032975828	0.060827208093936304	2196	0.0021692649312171856
C2orf50	0.35567567567567565	0.2562830158476069	0.060824202055403696	2259	0.003393087341100909
KIAA1045	0.327027027027027	0.2148231150952457	0.060797705626910684	1947	-0.0017871694348286838
TPBG	0.3708108108108108	0.27757323515287335	0.06045375654093859	2420	0.003937729990548177
SERGEF	0.38594594594594595	0.2975828397630863	0.06039872667064833	2573	-0.0030125072400551288
IPO9	0.3281081081081081	0.21754442132223467	0.06032935535785599	1966	0.0021068441346869804
CDC25C	0.2935135135135135	0.16087722106611174	0.06026870235709289	1548	0.002312340040731442
POLE2	0.2843243243243243	0.14342884584600607	0.06026848758176618	1422	0.0013137269124854356
CFI	0.3281081081081081	0.21786457499599807	0.06018995756809508	1968	-0.0015040493204651283
EML5	0.4081081081081081	0.32623659356491114	0.06012191292274223	2793	-0.0039031034089475726
HDGF	0.39837837837837836	0.3145509844725468	0.05976301052673802	2702	0.004377053990901913
ARMCX5	0.3178378378378378	0.2036177365135265	0.05956070853853978	1860	-0.0018851993738280724
MARCH10	0.3481081081081081	0.2484392508404034	0.05945719357246541	2196	0.004746359147247858
PACSIN1	0.37405405405405406	0.2838162317912598	0.05936478192608308	2465	0.0048667742712495965
ZNF667	0.27783783783783783	0.134304466143749	0.05915617450824725	1353	-0.0014338959070300916
ISG20L2	0.3567567567567568	0.26124539779093964	0.05902622562465343	2292	0.0022048235339752866
ITGB4	0.2724324324324324	0.12341924123579318	0.05898712113383295	1275	-0.001603022959898226
PIK3IP1	0.30972972972972973	0.19225228109492556	0.05897156589224915	1774	-0.001751759614535331
SH3TC2	0.32756756756756755	0.2199455738754602	0.05892445585472741	1980	-0.0020363436491606986
PPARGC1A	0.2945945945945946	0.16696014086761646	0.05891028652581921	1588	-0.0016222904544520133
TK1	0.31027027027027027	0.1935328957899792	0.0588126588607316	1783	0.002137075393693522
PNP	0.3237837837837838	0.21466303825836403	0.05875571864703221	1940	0.0018123476926120929
FBXO25	0.33783783783783783	0.23643348807427567	0.058233610391976554	2102	-0.002053140572115808
NRM	0.35135135135135137	0.25564270850008003	0.05809457768716387	2247	0.002028273354517296
TIPIN	0.3016216216216216	0.18136705618696974	0.05808159355972923	1691	0.0023006175602859
HRSP12	0.2762162162162162	0.13510485032815753	0.05804207751860966	1355	0.0016953614256635776
TMEM52	0.3162162162162162	0.20489835120858013	0.058009361070106145	1865	0.0021725688035076018
YPEL4	0.31027027027027027	0.19593404834320474	0.057877489313429266	1798	-0.0028502745641162622
CD207	0.312972972972973	0.20025612293901074	0.0578495670369771	1830	-0.002065725121030937
KLHL21	0.3362162162162162	0.23499279654234032	0.0578197296199597	2090	-0.0026006846092059277
RPL13A	0.32594594594594595	0.22010565071234192	0.05779426220309405	1978	-0.002385682154999813
CNIH4	0.3637837837837838	0.2730910837201857	0.05775990133658128	2379	0.0028498025189037436
ALDH1A3	0.267027027027027	0.11653593724987994	0.05772280849218467	1222	-0.0015061599100135935
MAMDC2	0.28054054054054056	0.14518969105170482	0.05762294849908919	1426	-0.0020129384459323775
PAK7	0.32432432432432434	0.2183448055066432	0.05751181325669568	1964	-0.003228770972964412
GRHPR	0.36864864864864866	0.28013446454298063	0.05742650792569233	2432	-0.0029707078796263886
MSH5	0.29783783783783785	0.17688490475428206	0.057419108117986756	1656	0.0019030593044590204
SHB	0.3572972972972973	0.26524731871298224	0.057305218571526886	2318	-0.0026883955674747995
LEPREL1	0.27837837837837837	0.14230830798783417	0.05724286702621533	1404	-0.001851123681080935
CDC20	0.31945945945945947	0.21178165519449335	0.05720287676121076	1914	0.0038452576725831024
GPS1	0.31351351351351353	0.20297742916599967	0.057090886404749616	1848	0.0018013981032709125
CXADR	0.3108108108108108	0.1988154314070754	0.05707578435129213	1817	-0.00300797690069885
EME1	0.27945945945945944	0.1455098447254682	0.05692447456934338	1426	0.0015227438094370881
ETS2	0.2789189189189189	0.1455098447254682	0.05662264841886858	1425	-0.0015985524964435172
PDCD10	0.3264864864864865	0.2237874179606211	0.056512617420809	2002	0.0027864207753736992
CAPN1	0.31945945945945947	0.2135425004001921	0.05645394676096399	1925	-0.0015666172046621797
C19orf57	0.35783783783783785	0.2676484712662078	0.05641221401732069	2334	0.003683196013298584
IRAK3	0.312972972972973	0.2039378901872899	0.05636141875749818	1853	-0.001556356923083513
ISL2	0.492972972972973	0.43204738274371696	0.056357411146115706	3611	-0.002580150107678492
DUSP6	0.29405405405405405	0.1738434448535297	0.05624624338708232	1630	-0.001256283587872531
SOCS4	0.28324324324324324	0.1549543781014887	0.05621587555013193	1492	0.0014471040331045515
GREM2	0.3637837837837838	0.27597246678405635	0.05617783892116967	2397	-0.00332199691220012
CKAP5	0.292972972972973	0.17240275332159435	0.05611045353975585	1619	0.0010754424969491084
DMD	0.26972972972972975	0.12902193052665278	0.05610746854324864	1305	-0.0011430610596562473
NAV3	0.30594594594594593	0.1938530494637426	0.056023917054367434	1777	-0.0020437332936126037
TMOD1	0.30486486486486486	0.19241235793180728	0.05592007034419439	1766	-0.0018180003376073728
CENPM	0.28864864864864864	0.16583960300944453	0.055815268440360846	1570	0.001946328692440602
ZSCAN12P1	0.33405405405405403	0.23659356491115735	0.05561559607257883	2096	0.0019613080406998052
RAD54B	0.2572972972972973	0.10308948295181687	0.055574457701220846	1120	0.001061286000185646
DDX55	0.30108108108108106	0.18728989915159278	0.05557231106073871	1727	0.0016050562714553962
ANKRD32	0.2897297297297297	0.1687209860733152	0.0554765451477104	1590	0.0011931501321669202
ITGB6	0.2756756756756757	0.1440691531935329	0.055241157257338684	1410	-0.00269229685090977
FERMT1	0.2637837837837838	0.12005762766127741	0.05516805062763608	1238	-0.0016235425093782396
TRPM6	0.27513513513513516	0.14342884584600607	0.05512750876511171	1405	-0.0015065639585372993
PTN	0.33945945945945943	0.24523771410276932	0.05509118819815676	2160	-0.003792639842868084
PSTPIP2	0.3162162162162162	0.21210180886825677	0.055005518072914275	1910	-0.0021911348962760256
CHRM3	0.29621621621621624	0.18104690251320635	0.05496606583982573	1679	-0.0017732188487570967
RPS4X	0.3308108108108108	0.23339202817352328	0.054963953734355385	2070	-0.002159618883160874
C2orf82	0.3681081081081081	0.2838162317912598	0.0549519258267405	2454	-0.0030816450285783502
MAP1LC3A	0.3027027027027027	0.19161197374739874	0.054913777740147	1757	-0.002485359188358416
IQGAP3	0.2686486486486486	0.13174323675364175	0.05481581599041895	1320	0.0021528918411377164
OLFM4	0.3281081081081081	0.22987033776212581	0.05481455842340814	2043	-0.001986423762173217
CKS2	0.2789189189189189	0.15207299503761806	0.054669567511187046	1466	0.0014498036154691363
NDST1	0.32216216216216215	0.22186649591804067	0.054563716718049306	1982	-0.0026917705396044766
RPP25	0.32594594594594595	0.227629262045782	0.05442567873909024	2025	0.0028549118749651827
PTPN21	0.26054054054054054	0.11621578357611653	0.05437526491294629	1208	-0.0011958296349803277
METTL3	0.3291891891891892	0.23243156715223307	0.05434108887019278	2061	0.003157089504748001
ERCC1	0.30486486486486486	0.19657435569073156	0.054301108513846064	1792	-0.001698897121650589
DRD1	0.3583783783783784	0.27229069953577717	0.05429283703543326	2364	-0.00197202358431241
ZNF534	0.31189189189189187	0.20761965743556907	0.054170630074240514	1874	0.001854999491479248
RRM1	0.2810810810810811	0.15767568432847767	0.05414495271325555	1505	0.0013778520526102512
SKA3	0.3005405405405405	0.19033135905234513	0.054098590269687566	1745	0.001984544552578882
HLTF	0.2702702702702703	0.13830638706579157	0.05391736228877239	1364	0.0018182030889875023
HIGD1B	0.32216216216216215	0.2234672642868577	0.05385084052114695	1992	-0.002284983906429261
CMTM5	0.412972972972973	0.3417640467424364	0.05374401276036962	2899	-0.0030596505355788397
FAM171A1	0.25027027027027027	0.09444533376020489	0.05371528711207763	1053	-0.001584182056467398
KCNG1	0.3335135135135135	0.23995517848567313	0.0536527760140373	2116	-0.002099380393701722
WWP1	0.29027027027027025	0.17528413638546503	0.05353230133437743	1632	0.002149257322162157
EZH2	0.27675675675675676	0.15223307187449975	0.053419394238172026	1463	0.002282348939570511
PLXNB1	0.35405405405405405	0.26828877861373457	0.05337540446206155	2331	-0.002953819161621141
NCCRP1	0.29567567567567565	0.1845685929246038	0.05335853969209922	1700	-0.0012756319951222395
RHPN1	0.3016216216216216	0.194173203137506	0.053272369812977505	1771	0.0015186576503765537
AQP5	0.29945945945945945	0.19081158956299024	0.05326690514819659	1746	-0.0017401975908342138
ATL1	0.29243243243243244	0.1797662878181527	0.05320080930243025	1664	-0.0013720367222560981
PLP1	0.3291891891891892	0.23499279654234032	0.05314390785224606	2077	-0.0021076856552099347
WDR62	0.2691891891891892	0.1391067712502001	0.053112125768677604	1367	0.0025045052515906717
HES6	0.3216216216216216	0.22442772530814792	0.05307266360753205	1997	0.002798718417761847
CHAF1B	0.30864864864864866	0.20553865855610692	0.053017848151593064	1855	0.001659191507496871
SERPINA4	0.31135135135135134	0.21018088682567632	0.05276365880148487	1889	0.0037802558941621104
IFT80	0.31675675675675674	0.2183448055066432	0.0526603888593253	1950	0.002239743773679947
TUBE1	0.32432432432432434	0.2293901072514807	0.052566446043583695	2033	-0.0020818193297600374
CDC37L1	0.3	0.1940131263006243	0.052358906823057993	1767	-0.0016159621300175786
CNN1	0.29027027027027025	0.17864574995998078	0.05234252582401176	1653	-0.0025730659986038518
PLXNA2	0.29945945945945945	0.1933728189530975	0.05228292074988422	1762	-0.0013761377843366064
KRT86	0.32972972972972975	0.23771410276932928	0.052213700012213385	2095	-0.003098750716981158
RASGRF1	0.3162162162162162	0.21898511285417	0.052038215746347226	1953	-0.0016601824293502434
CDKN1C	0.2735135135135135	0.15095245717944614	0.05202299774599441	1449	-0.0010084586475386458
C2orf48	0.30486486486486486	0.20233712181847285	0.05200227496328879	1828	0.002116344073874643
PSRC1	0.30594594594594593	0.2040979670241716	0.05194694169735983	1841	0.003101144381435006
FADS2	0.35243243243243244	0.2689290859612614	0.05188576615428152	2332	0.002389505343398923
CCNF	0.26216216216216215	0.12982231471106132	0.05187516587260196	1296	0.0011770579864787579
SPATA18	0.29243243243243244	0.1836081319033136	0.05180478143732456	1688	-0.0013966221906571263
ETV4	0.3027027027027027	0.19961581559148392	0.051782452389267514	1807	-0.002506555741456395
GLE1	0.2945945945945946	0.18712982231471106	0.051768404764818206	1714	0.001602610653208103
CENPJ	0.36648648648648646	0.2873379222026573	0.051749263241469286	2473	0.003021717675437685
SAA1	0.27513513513513516	0.15527453177525213	0.0515891623678053	1479	-0.0017166798169512276
CNN3	0.2583783783783784	0.12341924123579318	0.05152707730622157	1249	-0.0011007762059307424
TSPYL5	0.28702702702702704	0.17592444373299185	0.05143510434121109	1630	-0.0015515942312958942
CLDN11	0.2935135135135135	0.18648951496718424	0.05137184342235184	1708	-0.0024776688951533288
PGAM5	0.3081081081081081	0.208740195293741	0.05135813715068852	1874	0.001575225307169603
DBX2	0.3237837837837838	0.23131102929406114	0.05133114636826605	2044	-0.0020265955089598716
QRFPR	0.41243243243243244	0.3448055066431887	0.0512096739106669	2917	-0.004073557893570978
WNT6	0.28702702702702704	0.17672482791740035	0.051152849441538945	1635	-0.0018422850274646407
BRCA2	0.3248648648648649	0.2332319513366416	0.05114003729936937	2058	0.0022334190784022213
ZNF853	0.3108108108108108	0.21322234672642867	0.051139590973348255	1907	-0.0017051468050340189
CENPA	0.2756756756756757	0.15767568432847767	0.051135456730786594	1495	0.0019980748627858704
TMEM68	0.2545945945945946	0.11701616776052505	0.05112562407942664	1202	0.0015099848948921133
USP18	0.292972972972973	0.18648951496718424	0.05105482369992672	1707	0.0017841039803897728
CCDC43	0.2562162162162162	0.12101808868256764	0.05100137166377305	1230	0.001276943233494876
EBI3	0.292972972972973	0.18680966864094767	0.05093531059488169	1709	-0.0019158095557941122
RPL26	0.3043243243243243	0.20505842804546182	0.0505643354629807	1844	-0.0020420859992782425
CRY2	0.2616216216216216	0.13414438930686728	0.050451155717414584	1322	-0.001993227684579324
OAT	0.33513513513513515	0.2487594045141668	0.05043431746780242	2174	-0.003080091593255929
C19orf40	0.29621621621621624	0.19321274211621578	0.05041288303338487	1755	0.003062754175829241
CGNL1	0.267027027027027	0.144549383704178	0.050408908833634934	1397	-0.0014439509232033743
VSTM2A	0.28486486486486484	0.17544421322234674	0.05036731928126944	1623	0.0018360081157879904
RIBC2	0.2681081081081081	0.14711061309428525	0.05024042514833248	1415	0.0012780650562490337
CXCL2	0.27783783783783783	0.1642388346406275	0.05021946933029329	1540	-0.0016519030190465856
PCDHGC3	0.24702702702702703	0.10404994397310709	0.05019596124100482	1107	-0.0012054099710894662
GEM	0.3183783783783784	0.22666880102449175	0.04998604646096526	2005	-0.0022279556811554357
OR52B6	0.5675675675675675	0.5216904113974707	0.049972058410503076	4309	-0.003553795347397681
SPTB	0.2827027027027027	0.17320313750600289	0.04992149127348937	1605	-0.0013975742032016568
GLIS3	0.28054054054054056	0.16968144709460542	0.0499112013986593	1579	-0.0011957190517023265
BCAR1	0.30486486486486486	0.20745958059868738	0.04990310824688905	1860	-0.0017622905754251404
XRCC3	0.3583783783783784	0.28045461821674406	0.049780269210016485	2415	0.0023739667401059704
RASD1	0.2594594594594595	0.13270369777493196	0.04970893969985441	1309	-0.0013668318876625563
CHTF18	0.3037837837837838	0.20633904274051545	0.04970878673092043	1851	0.0016740074847120924
JUNB	0.27945945945945944	0.1687209860733152	0.04963081833982143	1571	-0.0018289107210875954
PIPSL	0.3162162162162162	0.2245878021450296	0.04955301452576583	1988	0.002360227757890243
RBP5	0.28324324324324324	0.17528413638546503	0.04950220637455275	1619	-0.0015769823187838483
AP1G2	0.34756756756756757	0.26716824075556267	0.04942434515641335	2312	0.0025408607993085753
CEP135	0.3091891891891892	0.21498319193212742	0.04938018189814229	1915	0.001893966332818309
TMEM180	0.267027027027027	0.14807107411557546	0.049378390173152376	1419	0.00210856663325103
RNASEH2A	0.28594594594594597	0.18008644149191613	0.049333957593700524	1654	0.0024141746313944166
DAB2IP	0.26	0.1352649271650392	0.04930339947903665	1326	-0.0016108604344481138
ZG16	0.2681081081081081	0.15031214983191932	0.049288215246215614	1435	0.003502645710454999
ZCCHC7	0.3891891891891892	0.3196734432527613	0.0492771146606621	2717	-0.002920524410728831
PEX2	0.28162162162162163	0.1733632143428846	0.049255933677494874	1604	0.0016458904921819338
PRRT2	0.32972972972972975	0.2439570994077157	0.04920662831621455	2134	0.0019026281262995324
ZRANB3	0.3854054054054054	0.31519129182007366	0.04919177607649807	2682	0.003264104131176282
KCTD6	0.28594594594594597	0.18056667200256124	0.049160760964841316	1657	0.002307577701685659
MAPK11	0.25351351351351353	0.12325916439891148	0.04907627992564852	1239	-0.0012540613581222715
MSI2	0.2881081081081081	0.1844085160877221	0.04899978115195765	1685	0.0017691448339064663
ADCYAP1	0.31513513513513514	0.22442772530814792	0.04894234950965039	1985	-0.0023481114068999885
MBD4	0.2972972972972973	0.1986553545701937	0.04892173308086821	1791	0.002238467813731404
GPATCH3	0.3043243243243243	0.2090603489675044	0.04890706486504182	1869	-0.0018635110463947058
MTHFD1	0.25405405405405407	0.12518008644149192	0.04887340833980083	1252	0.0017025413118682666
DCK	0.2843243243243243	0.1788058267968625	0.048868797705973965	1643	0.001176806753210258
SLC25A12	0.31351351351351353	0.22234672642868578	0.0488526564020352	1969	-0.0017843762198026525
TSPAN6	0.3005405405405405	0.2045781975348167	0.0484723776018058	1834	-0.003071170421753777
WIF1	0.38	0.30974867936609574	0.04845575563095962	2638	-0.002430879901294247
HSPA4L	0.28378378378378377	0.1791259804706259	0.04844711905907829	1644	0.0013530922660720535
SYN2	0.28216216216216217	0.17656475108051864	0.04844037443190079	1625	-0.0015390833868877962
EFTUD2	0.25513513513513514	0.1291820073635345	0.04840594615395139	1279	0.0006755850390618434
TADA2A	0.2735135135135135	0.16263806627181046	0.04835850147387311	1522	0.0011643885915873398
PRNP	0.26432432432432434	0.14711061309428525	0.04822581594453411	1408	-0.0017302940798344935
POC1A	0.2524324324324324	0.1246998559308468	0.0481720788745806	1246	0.0014220030254364247
CHRNA5	0.28	0.1740035216904114	0.04812277443933455	1605	0.001859496804081573
ZNF878	0.37945945945945947	0.30974867936609574	0.048045237004224785	2637	0.003048022382427007
DONSON	0.2789189189189189	0.17256283015847607	0.0480178329785954	1594	0.0017555691983943689
RPL4	0.3005405405405405	0.20569873539298864	0.04801264676612552	1841	-0.0018724021467619422
SLC5A5	0.28378378378378377	0.18056667200256124	0.047928912900560804	1653	0.002870501933830383
ASF1B	0.2756756756756757	0.16760044821514328	0.047907167917323405	1557	0.0018204159924607665
GLB1L3	0.40486486486486484	0.3406435088842644	0.04787755865706133	2877	-0.002026933063461911
ARRDC3	0.307027027027027	0.21546342244277253	0.04784110891430211	1914	-0.0025337092592963018
SERPINA5	0.37783783783783786	0.3083079878341604	0.04770761633962346	2625	0.002812734100734815
SYF2	0.2972972972972973	0.20201696814470946	0.04757482756189703	1812	-0.001776040233016829
LY75	0.3145945945945946	0.22682887786137346	0.04751841911628746	1999	-0.0023717634489003104
PATL1	0.27297297297297296	0.16455898831439092	0.04743458333864758	1533	0.0021494414089829657
ARL4A	0.27405405405405403	0.16663998719385306	0.04733673921149486	1548	-0.001281112372271309
TBCD	0.2616216216216216	0.1455098447254682	0.04727275798789708	1393	0.0012817480026569683
FSCN1	0.24864864864864866	0.12101808868256764	0.04718077268641733	1216	-0.0010874073679588037
ANKRD35	0.25135135135135134	0.12694093164719064	0.04706350169869374	1258	-0.0014153044709019013
MCM2	0.2491891891891892	0.12277893388826637	0.04702058540202624	1228	0.0018206584902145549
NFIB	0.3027027027027027	0.21130142468384824	0.04698063415009684	1880	-0.0023316769875236787
FAM46B	0.2762162162162162	0.17160236913718585	0.046848025007308516	1583	-0.0025212966599838186
C1orf112	0.2762162162162162	0.17160236913718585	0.046848025007308516	1583	0.0017955496788999881
CPT1A	0.2654054054054054	0.15383384024331678	0.04677517881440129	1452	0.0018128197858459315
MDFI	0.2864864864864865	0.18793020649911957	0.04675674442457009	1704	-0.0015164448883297154
APP	0.25405405405405407	0.1335040819593405	0.046720122481493924	1304	-0.0012672672916323791
S100B	0.26432432432432434	0.15223307187449975	0.04669244025716399	1440	-0.0015629131055902691
PI15	0.2913513513513514	0.19545381783255963	0.04668341502893519	1760	-0.0036810834128118584
RPL11	0.27135135135135136	0.1642388346406275	0.04665716107609315	1528	-0.0018852008623071017
SHANK3	0.2945945945945946	0.20073635344965585	0.046490891568088374	1799	-0.0015530140299233608
RAD54L	0.26216216216216215	0.1491916119737474	0.0464708621862146	1417	0.0017405676232556287
ARHGAP23	0.24324324324324326	0.11269409316471907	0.04646731674927323	1154	-0.001209610876685474
CCNB1	0.2491891891891892	0.12518008644149192	0.04642519796726614	1243	0.001542400750622619
BTBD2	0.29783783783783785	0.20569873539298864	0.046395407905643435	1836	-0.002541899255709268
CITED4	0.30324324324324325	0.2135425004001921	0.04635606509551475	1895	-0.0025628608054830693
CTTN	0.27675675675675676	0.17544421322234674	0.045813630457310364	1608	0.0024132878868840637
PHLDA3	0.26972972972972975	0.1642388346406275	0.045779732295961675	1525	-0.001484558575475603
ARHGEF38	0.29567567567567565	0.2040979670241716	0.045768125042867494	1822	-0.0021752051739895254
H2AFZ	0.2508108108108108	0.13126300624299664	0.045676086011627356	1284	0.00143027964149951
MMP7	0.2664864864864865	0.1595966063710581	0.04554397071475388	1490	-0.002884249597991584
IL33	0.26054054054054054	0.1495117656475108	0.04552760519812085	1416	-0.0014526575489526294
NOG	0.36972972972972973	0.30206499119577396	0.045456814139915994	2571	-0.002916537299461197
TTF2	0.2664864864864865	0.1600768368817032	0.045390453773860924	1493	0.0016775618607425711
CKAP2	0.27945945945945944	0.18104690251320635	0.045319608571746814	1648	0.002208587765926495
TINF2	0.3021621621621622	0.2145029614214823	0.04529045178392686	1899	0.0017723791370372055
VEZT	0.3291891891891892	0.2511605570673924	0.04528389685263295	2178	0.0026461398170795295
ZBTB16	0.26972972972972975	0.16599967984632624	0.045198233390990245	1536	-0.0016194834056875607
EEF1B2	0.2702702702702703	0.16712021770449817	0.04511685182636608	1544	-0.0017492480675741716
CDK2	0.23783783783783785	0.10709140387385946	0.045098268323703575	1109	0.0019078836536209564
CNST	0.32216216216216215	0.24235633103889867	0.04505186753436302	2110	0.0018027654961770168
CCDC150	0.2772972972972973	0.1784856731230991	0.0450366555781799	1628	0.003886965129640885
FZD8	0.2610810810810811	0.15319353289579	0.04469507237737254	1440	-0.001362283722482971
LPAR3	0.32216216216216215	0.24315671522330717	0.044663270570810765	2115	-0.0020309643139626134
BRMS1L	0.36324324324324325	0.29582199455738756	0.044435001297958944	2520	0.003590093502316449
UCN2	0.36972972972972973	0.3038258364014727	0.04438993418096454	2582	-0.002944798740645638
L2HGDH	0.2427027027027027	0.12069793500880423	0.044336610383806964	1203	0.0008376376141313812
STK38L	0.3264864864864865	0.24971986553545703	0.04423341461524398	2164	-0.0026918322775600243
ERCC6L	0.2372972972972973	0.1099727869377301	0.04421599343775051	1126	0.0014908157507306896
FDX1	0.28594594594594597	0.1938530494637426	0.04418607921652962	1740	-0.0016511617566720815
TRAPPC9	0.24486486486486486	0.12566031695213703	0.044168286788776996	1238	0.0011295698996036663
ZBTB11	0.2772972972972973	0.18120697935008803	0.04405782172320245	1645	0.0015331682689065929
IGSF5	0.34486486486486484	0.2740515447414759	0.04382752584307231	2350	0.003435476001504867
COBL	0.2789189189189189	0.1844085160877221	0.04378926252522279	1668	-0.0016545320417208132
DLGAP1	0.3989189189189189	0.3396830478629742	0.04375173086595936	2860	-0.002951730015774956
C11orf82	0.2481081081081081	0.1335040819593405	0.04373429340917836	1293	0.0013990261941216886
C8orf58	0.24864864864864866	0.1347846966543941	0.04365923602258209	1302	-0.0011425232527471963
NEURL1B	0.29621621621621624	0.21002080998879463	0.04363530612110279	1860	0.0023342822256381623
FAM83D	0.24702702702702703	0.13190331359052346	0.043623867945651575	1281	0.0024095819158901576
RHBDL3	0.2972972972972973	0.21178165519449335	0.043534213503358316	1873	-0.0023634068962564924
SASS6	0.26216216216216215	0.1595966063710581	0.04325792250438134	1482	0.0014099696069024502
CTNNBL1	0.2578378378378378	0.15271330238514486	0.04315899789551446	1431	0.0012651788056246005
RDM1	0.24486486486486486	0.1296622378741796	0.04314650611474819	1263	0.0014572774509133525
C17orf96	0.36972972972972973	0.3059068352809349	0.04312108117442197	2595	-0.0038875523070601046
SMC2	0.2437837837837838	0.12790139266848088	0.04307176698940171	1250	0.0014763986036996357
PIK3R1	0.25891891891891894	0.1549543781014887	0.04302814728132259	1447	-0.0009670935072790598
MMP10	0.34162162162162163	0.2716503921882504	0.042911396783356176	2329	-0.003775941056164811
JAG1	0.2637837837837838	0.163438450456219	0.04286975749976006	1509	-0.0015877508263656636
MASP1	0.3091891891891892	0.23019049143588924	0.042610292363972034	2010	-0.0016039153906604042
ITGA2B	0.2281081081081081	0.09732671682407555	0.042560819176906545	1030	0.0014217133477359312
STK4	0.27837837837837837	0.18696974547782935	0.042536835824531306	1683	0.0018778491132735553
NUP155	0.2594594594594595	0.15751560749159596	0.04250804449954838	1464	0.0025040294596692545
PDZK1IP1	0.23405405405405405	0.11125340163278373	0.04240398084427257	1128	-0.0019428762629104313
SIK3	0.2724324324324324	0.17864574995998078	0.042305126262287884	1620	-0.001752581559594546
LRRC24	0.32594594594594595	0.25292140227309107	0.042271523950810755	2183	0.0022935621658689343
EDN3	0.28378378378378377	0.19561389466944132	0.04226844015089406	1747	-0.001992137129127514
C17orf59	0.32432432432432434	0.25084040339362895	0.04226535937375102	2167	-0.0035345453237823677
HNRNPA2B1	0.26432432432432434	0.16663998719385306	0.04209846309754309	1530	0.00129065517357958
IRF9	0.2616216216216216	0.16247798943492878	0.04204677584911012	1499	0.0011323849321343005
ART4	0.3410810810810811	0.2726108532095406	0.04201962658380533	2334	-0.0019482980842440156
TARS2	0.35243243243243244	0.28685769169201214	0.04192128414737157	2444	0.00295555532356957
SPARCL1	0.26	0.16055706739234832	0.04182142811036892	1484	-0.0020130008992239826
BMPR2	0.2664864864864865	0.17096206178965903	0.04178702090854115	1561	-0.0014745385185960913
SCPEP1	0.2891891891891892	0.2045781975348167	0.04177814823730617	1813	-0.0017224842704308685
PLAT	0.31945945945945947	0.24555786777653274	0.04175567981117289	2125	-0.0025252704897866353
ACTR10	0.3021621621621622	0.22266688010244917	0.04172143274795432	1950	0.002619779151427792
FGFR1OP	0.34702702702702704	0.28061469505362574	0.041683150407177585	2395	0.0028003360086586325
PIGY	0.27675675675675676	0.18728989915159278	0.04151679608630484	1682	-0.001736480956969899
PLCH2	0.2524324324324324	0.1490315351368657	0.04151173447850372	1398	-0.001343311427626759
TGS1	0.24756756756756756	0.14070753961901714	0.041491088805684855	1337	0.0016484756935824408
PART1	0.32432432432432434	0.25244117176244596	0.04145972214763278	2177	-0.0021428334330266807
SGK1	0.26594594594594595	0.17144229230030414	0.041334786575901075	1563	-0.002116255858891236
GPR180	0.35945945945945945	0.29646230190491435	0.04132120654412619	2517	0.0032673464463186972
PSMD12	0.2508108108108108	0.14695053625740356	0.04131160271323785	1382	0.0014415185865800594
LRP4	0.28594594594594597	0.20121658396030095	0.04127697034226901	1786	-0.0018404133481453753
ACTR1B	0.3027027027027027	0.22474787898191131	0.04111731711665297	1964	-0.00225301122845849
YME1L1	0.30648648648648646	0.22987033776212581	0.04109359421595745	2003	0.002532811015680636
CCL14	0.28324324324324324	0.19801504722266688	0.04101677591635606	1761	-0.002464803326620313
PCDHA3	0.2891891891891892	0.20681927325116056	0.040856175355762435	1827	-0.0019323746353620665
PKD2L1	0.3108108108108108	0.23611333440051224	0.040853853435145505	2050	0.0024650685494634673
MTSS1	0.28702702702702704	0.2039378901872899	0.0407938511899306	1805	0.001914876986074887
PTCH1	0.2508108108108108	0.14871138146310228	0.040790987842912005	1393	-0.0016005541384402021
RAD21	0.2524324324324324	0.15143268769009124	0.04079027404270984	1413	0.00141943318894846
ZNF829	0.4064864864864865	0.3528093484872739	0.04075682731611389	2956	0.0029790551187034
C1orf194	0.2508108108108108	0.148871458299984	0.04074335172321245	1394	0.00204124440645046
DERL1	0.23675675675675675	0.12373939490955659	0.04074232401739489	1211	0.0015772167113027535
HMGB2	0.23243243243243245	0.11541539939170802	0.0407041212297098	1151	0.0014094547420882009
GLI1	0.2481081081081081	0.1447094605410597	0.04061680533890014	1363	-0.0015880253151408397
EFNB3	0.2913513513513514	0.21066111733632142	0.04050750357687121	1855	-0.0022212163849495425
C8orf59	0.2654054054054054	0.17352329117976628	0.040329696636549645	1575	0.0015268567651673948
MRPS28	0.2524324324324324	0.15319353289579	0.04025387442266106	1424	0.0013092078734189272
PLK1	0.23459459459459459	0.12165839603009444	0.040233858488386884	1194	0.002815177701995708
C4orf21	0.23189189189189188	0.11637586041299824	0.04023050863833522	1156	0.0010981720801282791
SAA4	0.28216216216216217	0.198495277733312	0.040215110473601635	1762	-0.001596377773603308
BLM	0.23297297297297298	0.11861693612934208	0.04020642859915318	1172	0.0018155088440835244
RELB	0.2454054054054054	0.14150792380342564	0.04019932050303526	1338	-0.001764002937306941
GPR37L1	0.28540540540540543	0.20313750600288139	0.04019139908955316	1797	0.0025464635890216415
NUP43	0.2935135135135135	0.21498319193212742	0.039932409801721545	1886	0.0017215901612871675
NBPF4	0.3572972972972973	0.29630222506803267	0.039866350075686174	2512	0.0026253924654156434
TAC1	0.3518918918918919	0.2898991515927645	0.03978638548505027	2462	-0.0017979565891437232
EIF3L	0.29243243243243244	0.2140227309108372	0.03971099819181654	1878	-0.0032251585296762643
CH25H	0.2616216216216216	0.1695213702577237	0.0397083779258707	1543	-0.001507853497605538
AES	0.3497297297297297	0.28765807587642067	0.0395637152399052	2444	-0.0033301326911896467
SLC7A14	0.32432432432432434	0.2562830158476069	0.0395052831364848	2201	-0.001688056866369081
UBAP1	0.2578378378378378	0.1643989114775092	0.039453348525901245	1504	-0.001170605236256961
WDR13	0.2583783783783784	0.16551944933568113	0.039362698305053366	1512	-0.0014675556143629366
ESR1	0.25405405405405407	0.1587962221866496	0.03932722220054844	1462	0.0022585812581837673
TRIML2	0.49405405405405406	0.452537217864575	0.03929947477463634	3741	-0.005676420853706077
PHYHIPL	0.26216216216216215	0.17176244597406756	0.03922666142254532	1558	-0.0015598871854308528
CHMP7	0.26756756756756755	0.17992636465503442	0.03921890651604841	1619	-0.0011762817780436308
CNTF	0.33135135135135135	0.26572754922362735	0.0391825876259714	2273	0.0023872940783576267
CYBA	0.2789189189189189	0.19657435569073156	0.03915428601567221	1744	-0.002556073901359923
PCDHA6	0.3254054054054054	0.2585240915639507	0.039053971948090294	2217	-0.0023366004768831774
FAM160A2	0.30324324324324325	0.23003041459900753	0.0390424729320895	1998	-0.002074008145063999
MFSD3	0.2745945945945946	0.19081158956299024	0.03899312866901473	1700	0.0013050419634964782
PCSK1N	0.2967567567567568	0.22154634224427724	0.038981790918970485	1933	-0.0024718031541851814
FBXO18	0.29945945945945945	0.22522810949255642	0.03894826655416066	1961	-0.002771565780858509
PRPH	0.31513513513513514	0.24571794461341445	0.03893284509159887	2118	0.0026636921979843464
OSR1	0.22432432432432434	0.10693132703697775	0.03888709378167556	1083	-0.0012722210231004283
C15orf57	0.31405405405405407	0.2444373299183608	0.03888034061016914	2108	-0.002787519596495258
EIF4B	0.3572972972972973	0.2980630702737314	0.038819764794949904	2523	-0.0050415194586094
ELAC1	0.22864864864864864	0.11621578357611653	0.03877409617664242	1149	-0.001256225300051028
WISP3	0.27405405405405403	0.19065151272610853	0.03875762523870885	1698	-0.002746008144731604
RHOV	0.28540540540540543	0.20681927325116056	0.03868203364648561	1820	-0.0024060287802512904
LPPR1	0.31027027027027027	0.24011525532255482	0.038612304774970865	2074	-0.0018857789273170056
POLA2	0.24216216216216216	0.14214823115095246	0.03843639316370871	1336	0.0014727427668731253
SMC6	0.28540540540540543	0.20745958059868738	0.03841676785244056	1824	0.002271601156462566
NCKAP5L	0.2254054054054054	0.11141347846966544	0.03839463360126456	1113	-0.0012294338415131277
PTPRF	0.2545945945945946	0.16263806627181046	0.03836726699615217	1487	-0.0015251022421580273
SCARNA2	0.3605405405405405	0.3027052985433008	0.03835898360707628	2558	-0.004270965806773575
PLAC8	0.26756756756756755	0.18232751720825996	0.0383490796826965	1634	-0.0015892636502712774
SOCS5	0.23675675675675675	0.13334400512245878	0.03827313816787977	1271	-0.0015613987743563484
ERBB2	0.3443243243243243	0.2834960781174964	0.038189214013400856	2408	-0.0032826003822265196
C9orf106	0.23675675675675675	0.13366415879622218	0.03818765452327639	1273	0.0017241436413314658
UBE2J1	0.3091891891891892	0.2396350248119097	0.03817300959486365	2069	-0.0015800689783645795
JUN	0.2454054054054054	0.1485513046262206	0.03815632289603919	1382	-0.001591849370743148
ATP6V1E2	0.2654054054054054	0.1797662878181527	0.03812411098248868	1614	-0.001763764013594482
CSRP2	0.252972972972973	0.16119737473987514	0.03801073143175679	1475	-0.0017941868832735963
S100A10	0.2610810810810811	0.1738434448535297	0.03794178757992381	1569	-0.001569823277532123
PPP1R1A	0.2372972972972973	0.13558508083880264	0.03792669315853725	1286	-0.0010705012799007818
ACTL6A	0.24972972972972973	0.15639506963342403	0.03790552010524031	1439	0.001855611221617437
GFRA1	0.2864864864864865	0.21018088682567632	0.037898501752544056	1843	0.002188314807176539
SUPT16H	0.22378378378378377	0.11077317112213862	0.037808486444132684	1106	0.0009155114719760604
TRIM2	0.23135135135135135	0.12550024011525532	0.03777313750310968	1212	-0.0018066412147163646
PHF19	0.2691891891891892	0.18648951496718424	0.03768448038363747	1663	0.002163344862492522
ENDOU	0.2756756756756757	0.19593404834320474	0.03760692685908304	1734	-0.0015544912557288626
COL7A1	0.2562162162162162	0.16760044821514328	0.037556839210237926	1521	-0.0014475961046628073
CDSN	0.2578378378378378	0.17016167760525053	0.03752535409545793	1540	-0.0016073058919573668
CBX8	0.24864864864864866	0.15591483912277893	0.0375167134161171	1434	0.0013796405368339038
FOSL1	0.24702702702702703	0.1535136865695534	0.03745590011763646	1416	-0.0017956944899196968
GLYATL3	0.20378378378378378	0.06387065791579959	0.037448369590638846	776	0.0016690771784169556
POTEE	0.33945945945945943	0.27901392668480873	0.03738395333243256	2371	0.0028891659079818056
KIAA0101	0.21783783783783783	0.10052825356170962	0.03734739382969675	1031	0.0009943892587216396
TMEM161B	0.2637837837837838	0.179606210981271	0.037323493564241174	1610	0.001515954304886691
ABCC2	0.4540540540540541	0.41091724027533216	0.0373121056474268	3407	-0.004687704834213946
ANKRD27	0.2562162162162162	0.16840083239955178	0.03728790909929292	1526	0.0016639505949569866
PCDHB18	0.2518918918918919	0.16183768208740196	0.03725808985745356	1477	-0.0018329521360207935
LIMK2	0.24702702702702703	0.1543140707539619	0.037209519649152784	1421	-0.0023144720212712857
PARD6B	0.2572972972972973	0.1703217544421322	0.037192399160247795	1540	0.0011470929930510465
SCML2	0.2610810810810811	0.17608452056987353	0.03715757251414382	1583	0.001075239655438054
CWF19L1	0.2681081081081081	0.18664959180406596	0.03704388751268453	1662	0.0013075473969365703
C3orf67	0.22432432432432434	0.11525532255482632	0.037037613106347594	1135	0.0011924752881895984
NUP210	0.2491891891891892	0.1583159916760045	0.03703129878840881	1450	0.0019941525341437226
STRA13	0.2664864864864865	0.1844085160877221	0.037008546674236684	1645	0.0016307963174767791
SNAPC1	0.3264864864864865	0.2638066271810469	0.03699948931365084	2252	0.002661667902248155
IFIT3	0.25135135135135134	0.16183768208740196	0.03698606648272748	1476	0.0011883218263392336
ZFYVE9	0.3362162162162162	0.27581238994717466	0.03696886959837712	2345	-0.0042466828526812606
C4BPA	0.3005405405405405	0.23115095245717945	0.036893853686539045	2000	-0.0023950444658112245
LARGE	0.32756756756756755	0.2654073955498639	0.03685942570957101	2264	0.0020259748329408468
COQ2	0.30108108108108106	0.23195133664158796	0.036848394815133245	2006	0.002318059218305279
BEGAIN	0.29405405405405405	0.22314711061309428	0.03667315373065201	1938	-0.0019663936473079957
FRMPD1	0.27405405405405403	0.19609412518008645	0.03665271861331895	1732	-0.0019079014881299371
ANK3	0.3037837837837838	0.23595325756363053	0.03661064753510373	2036	-0.003400957383928471
MLH1	0.3308108108108108	0.26988954698255163	0.03659542497885913	2298	0.00272419468010412
ATF3	0.2648648648648649	0.18328797822955017	0.036558913676407075	1635	-0.0030303746614663398
CCNB2	0.2281081081081081	0.1246998559308468	0.03648325491548639	1201	0.0030180573670179458
FKTN	0.2545945945945946	0.1685609092364335	0.03640562747417281	1524	0.0019194621658243705
SERPINA1	0.312972972972973	0.24811909716664	0.036388995432752744	2129	-0.003407118578616064
BLVRA	0.34594594594594597	0.2886185368977109	0.03637793767546007	2443	0.0038976644093054345
TFR2	0.27837837837837837	0.202817352329118	0.03635964314278201	1782	0.002912525123247178
HDAC11	0.29783783783783785	0.2289098767408356	0.03630764597841365	1981	0.002003340094233863
VLDLR	0.2556756756756757	0.17048183127901392	0.03630599633596712	1538	-0.0017515770912723385
NDEL1	0.2410810810810811	0.14775092044181207	0.03628975316382012	1369	-0.0021067690906420465
CHRAC1	0.2410810810810811	0.14791099727869378	0.03624242453924504	1370	0.0019043898326344788
HOXA2	0.26054054054054054	0.178005442612454	0.0361954356655014	1594	-0.0013119875330744437
IL17RC	0.33675675675675676	0.2778933888266368	0.036180377667777104	2359	-0.0020783658444997856
CYP7B1	0.23783783783783785	0.14278853849847928	0.03617827038084596	1332	-0.0010035128198069287
ENO2	0.25891891891891894	0.17576436689611014	0.0361458939037513	1577	0.0010286694319802336
LHX2	0.28702702702702704	0.21514326876900913	0.036097888147359605	1875	0.0017886026740598026
MAPKAPK5	0.22594594594594594	0.12245878021450296	0.03605541763778439	1183	0.0012935692428527545
GRB7	0.40054054054054056	0.3528093484872739	0.03595828823649373	2945	-0.00503224717822377
C1orf116	0.24486486486486486	0.1549543781014887	0.03594794275246941	1421	-0.0010388263894128614
CPAMD8	0.2545945945945946	0.17000160076836882	0.035917863332978126	1533	-0.0015904639036307343
KCTD14	0.30108108108108106	0.2341924123579318	0.03580373137892493	2020	-0.001287765777669847
WNK3	0.3410810810810811	0.2838162317912598	0.035784650443248904	2404	-0.003259314622846432
RNF175	0.2281081081081081	0.12790139266848088	0.0356745427381234	1221	-0.001471648277947679
TPM2	0.24486486486486486	0.15591483912277893	0.035649364986606494	1427	-0.001389002241739945
ARMC8	0.24054054054054055	0.1493516888106291	0.03555382469294844	1378	0.0015601465205691057
SEC23B	0.31945945945945947	0.2578837842164239	0.035550300076346956	2202	0.002661668181826826
PPP1R16A	0.26432432432432434	0.18536897710901232	0.03550569075506907	1647	0.0014355586961755761
SNX12	0.26594594594594595	0.18793020649911957	0.035409483650282285	1666	-0.0027224837947869675
SLC17A9	0.25891891891891894	0.178005442612454	0.03535306897448607	1591	0.0012411082701873966
PRR11	0.2281081081081081	0.1291820073635345	0.03534531795818805	1229	0.002108549740660237
RPL5	0.23945945945945946	0.1483912277893389	0.035320876239789044	1370	-0.0022909209805220595
CENPI	0.2145945945945946	0.10372979029934369	0.03529097063367259	1045	0.0006812614021328045
TMEM158	0.34594594594594597	0.2905394589402913	0.035265420315118146	2455	-0.003593011586781358
MCM4	0.22054054054054054	0.11573555306547142	0.03524341177854325	1131	0.0009473588972468861
BMX	0.28324324324324324	0.21210180886825677	0.03523955751776453	1849	-0.001734917296198546
SOCS3	0.2810810810810811	0.2093805026412678	0.03516637925539933	1828	-0.002037660523728846
BPNT1	0.26756756756756755	0.19097166639987193	0.03512222584648086	1688	0.0020651158263433446
NQO1	0.28540540540540543	0.21546342244277253	0.03503175902387118	1874	0.0014983918455982348
VTCN1	0.22594594594594594	0.12694093164719064	0.0349375703619516	1211	-0.0015370240814263525
AGPAT5	0.32756756756756755	0.2690891627981431	0.03489153378672737	2287	-0.002204893949692632
FOXM1	0.21135135135135136	0.09892748519289259	0.034882746391452384	1009	0.0015797256273799576
BSPRY	0.34216216216216216	0.28669761485513046	0.03487942285186504	2424	-0.003182231928803958
KCNS1	0.2735135135135135	0.19993596926524732	0.03483525026847301	1755	-0.0019916554478186296
GFAP	0.267027027027027	0.19129182007363535	0.03471087273580854	1689	-0.002525412010254513
ACAA1	0.27297297297297296	0.19961581559148392	0.03466777013945011	1752	-0.0020863384645053882
FOXC2	0.22972972972972974	0.1347846966543941	0.03460883426947764	1267	-0.0019029413824682706
EDAR	0.2989189189189189	0.2340323355210501	0.034581386018217856	2015	-0.002074640085265855
WDR34	0.2756756756756757	0.2036177365135265	0.03453689553634843	1782	0.0015941439422022087
CCDC41	0.2594594594594595	0.18120697935008803	0.034483241737811664	1612	0.0013115225308865776
MAPRE1	0.2556756756756757	0.17592444373299185	0.034420641229450676	1572	0.001346436968879061
EEF1DP3	0.2654054054054054	0.18985112854170003	0.034396578209850495	1677	-0.0016976276432615124
FAM83A	0.3145945945945946	0.2543620938050264	0.034269684183260284	2171	0.002126360939291772
MRGPRE	0.28486486486486484	0.21658396030094446	0.03423937937483663	1880	-0.001664798057936423
KCNH1	0.32972972972972975	0.27293100688330396	0.034230360149306506	2315	0.00281130236107856
MARCO	0.35945945945945945	0.3083079878341604	0.03415728763253797	2591	-0.002620773922990338
MYO16	0.3021621621621622	0.2393148711381463	0.034030364694645224	2054	-0.0015400407934066606
TLK2	0.2118918918918919	0.1045301744837522	0.03397161647192152	1045	0.001561093122791135
TRIM13	0.2556756756756757	0.17752521210180885	0.033854850200421074	1582	-0.0013374177089644946
SARS	0.30486486486486486	0.24315671522330717	0.03381739767088381	2083	-0.0029496970208128916
IL17RD	0.22108108108108107	0.12293901072514807	0.033762844053901474	1177	-0.001250818070252535
TMEM98	0.24324324324324326	0.1594365295341764	0.0337472684335893	1446	-0.0013892644965380896
JAK1	0.22108108108108107	0.12309908756202978	0.03372345905337527	1178	-0.0013272269755134404
CDH13	0.2481081081081081	0.16696014086761646	0.033681944670450326	1502	-0.0014649819029727952
MAD2L1	0.21945945945945947	0.12037778133504082	0.03367164410709123	1158	0.0012288084732062997
RRAGA	0.21945945945945947	0.12053785817192253	0.03363307909356362	1159	-0.0014608809654419021
RAB3B	0.3356756756756757	0.28125500240115253	0.03357378286464909	2378	0.00315141370811034
FNBP1L	0.28486486486486484	0.2181847286697615	0.033543415409780265	1890	-0.0028515915608295474
DSC2	0.26594594594594595	0.19289258844245238	0.03351969548905469	1697	-0.0026083962504344525
PCGF6	0.3210810810810811	0.2638066271810469	0.03349912408355588	2242	0.002234090266028943
KRT39	0.33783783783783783	0.2839763086281415	0.03349186081287974	2399	-0.0019242752316131371
DEPDC4	0.2875675675675676	0.22186649591804067	0.03347036390577759	1918	0.0021781793531772562
NAP1L2	0.2572972972972973	0.18104690251320635	0.03342391828686734	1607	-0.0016554782003368018
NPTXR	0.26432432432432434	0.19097166639987193	0.03339717106196663	1682	-0.003677967951159644
PPIL2	0.36108108108108106	0.3115095245717945	0.0333413632157368	2614	0.003520720130757127
TMEM26	0.30594594594594593	0.24555786777653274	0.03330425541380253	2100	-0.0021895348549833215
SMOX	0.22648648648648648	0.134304466143749	0.033258438934836	1258	-0.0010311447654657968
VPS8	0.21297297297297296	0.11013286377461182	0.03322823953374947	1082	0.001063767723780984
PIF1	0.21405405405405406	0.11253401632783736	0.033155233226101935	1099	0.002036730334316417
RPL10	0.2843243243243243	0.2185048823435249	0.0330959377945259	1891	-0.002120035485131666
ATP5B	0.23405405405405405	0.14727068993116696	0.03309264410633613	1353	0.0018453070493706035
ZC3H8	0.24972972972972973	0.17112213862654074	0.03308215158276283	1531	0.0015660728836223825
ACHE	0.2610810810810811	0.18744997598847446	0.03302583740038638	1654	-0.0010471465247974265
SLITRK3	0.3075675675675676	0.2482791740035217	0.032955260375559244	2120	-0.001826086026358098
CHST3	0.20486486486486485	0.09524571794461341	0.03289786606931449	974	-0.0015003278778749516
PPP1R15A	0.22972972972972974	0.14118777012966224	0.032841762287508326	1307	-0.0014037198212463408
MRPL13	0.20594594594594595	0.09796702417160237	0.03281619482653117	993	0.0007823541911420762
DTX1	0.2308108108108108	0.14310869217224267	0.03279353261189419	1321	-0.001522052690052078
POLE	0.2254054054054054	0.1344645429806307	0.03272688346698528	1257	0.0011559462925106346
CARS2	0.22972972972972974	0.14198815431407075	0.0326151127561783	1312	-0.0006373263298883104
ANKRD37	0.36324324324324325	0.31519129182007366	0.03260010332266315	2641	-0.004017439759945773
ZNF471	0.21351351351351353	0.11397470785977269	0.03259778642116479	1107	-0.0008494306304783095
NXN	0.21405405405405406	0.11509524571794462	0.03257222247010185	1115	-0.0007282608443347271
CSTF2	0.2637837837837838	0.19241235793180728	0.03255936910241209	1690	0.0016648208711103508
PICALM	0.24216216216216216	0.16151752841363853	0.03255460079820279	1457	-0.000675616003354662
RPS6KA1	0.22054054054054054	0.12694093164719064	0.03252412989445708	1201	-0.001895899381236177
PLS1	0.3027027027027027	0.24315671522330717	0.03250373806533233	2079	0.002077188585053591
RNF2	0.34054054054054056	0.2889386905714743	0.03248229284248537	2435	-0.004988786348985741
S100A9	0.34324324324324323	0.2921402273091084	0.032470011619922724	2460	-0.0018408711104711984
KLF5	0.2454054054054054	0.16663998719385306	0.032454927670223864	1495	-0.0019890812861376615
MBP	0.2562162162162162	0.18232751720825996	0.03240342592082652	1613	-0.0023045984295094967
TTC13	0.3443243243243243	0.2935809188410437	0.03236948441385098	2471	0.0028186633629957215
SOX15	0.3264864864864865	0.2726108532095406	0.03227674857065703	2307	-0.0024354576751647984
TCEA1	0.20594594594594595	0.10068833039859132	0.032275592773114606	1010	0.0013578034117927018
HIST3H2BB	0.2427027027027027	0.16327837361933728	0.03224477460742059	1469	0.0016236050407314904
NDUFS1	0.2702702702702703	0.20201696814470946	0.03223516357358439	1762	0.0021487966088898245
NCAPD3	0.2594594594594595	0.18744997598847446	0.03218171760491524	1651	0.0014051258864128612
TRNP1	0.24486486486486486	0.16680006403073475	0.032136540684631315	1495	-0.0029449563080561347
KIAA0319	0.2172972972972973	0.12293901072514807	0.03210411505463193	1170	0.0013886054679460359
PRSS12	0.21405405405405406	0.11733632143428846	0.03205132572924523	1129	-0.0013101968293966592
HESX1	0.29783783783783785	0.23803425644309267	0.03204707040750219	2038	0.0021243219088319166
SDCBP2	0.24972972972972973	0.1741635985272931	0.032031978858907725	1550	-0.001118842320283875
CCDC47	0.22486486486486487	0.13622538818632943	0.0320068510641778	1267	0.0011301320777420188
PNMA3	0.3054054054054054	0.24763886665599488	0.03194745337217441	2112	-0.0020337707899670933
GRPEL2	0.2145945945945946	0.11877701296622378	0.03194286122003992	1139	0.000792184378951788
NOM1	0.28216216216216217	0.2183448055066432	0.031941031664292456	1886	0.002168066427884696
RPS3A	0.25405405405405407	0.18056667200256124	0.031939139343219694	1598	-0.0017446460669816588
TPM1	0.21945945945945947	0.12742116215783575	0.03192630178058466	1202	-0.0012725783377391052
TMEM132C	0.23351351351351352	0.15047222666880103	0.03188666999475882	1372	-0.0011609058344902224
DLL1	0.23945945945945946	0.1595966063710581	0.03186975595945804	1440	-0.001277250607017777
CPE	0.22756756756756757	0.14150792380342564	0.03176250530946332	1305	-0.0011782290970586474
TMCO1	0.30108108108108106	0.24267648471266207	0.0317579411524576	2073	0.0022539463240264014
MFN2	0.23783783783783785	0.15783576116535938	0.031654709604729284	1426	-0.0012869981456134383
NDNL2	0.22702702702702704	0.14102769329278053	0.03165246072524789	1301	-0.0016838914845720865
RASL10A	0.3232432432432432	0.26988954698255163	0.031645826731963554	2284	-0.0022236772463656964
BNC1	0.2810810810810811	0.21770449815911638	0.03161132562299658	1880	-0.001821151188474346
CDC45	0.20972972972972972	0.11125340163278373	0.03160924015763999	1083	0.001145678767352365
BDKRB1	0.30108108108108106	0.2429966383864255	0.031602451117849276	2075	0.0017658762768405722
EGLN3	0.26054054054054054	0.19065151272610853	0.03153337396040353	1673	-0.0015547363801488245
RHEB	0.27513513513513516	0.21018088682567632	0.03152333739900133	1822	0.0026387707735011645
ARMC5	0.28378378378378377	0.22138626540739556	0.03152135742760755	1908	-0.001954911388497749
CDCA8	0.21513513513513513	0.12149831919321274	0.03152128480283705	1157	0.001968533057333843
SDK2	0.23621621621621622	0.15591483912277893	0.03148866374482418	1411	-0.0017440787747545982
WDR17	0.2691891891891892	0.20249719865535457	0.03145770411306697	1763	0.0016425939902546816
ESYT2	0.26594594594594595	0.1981751240595486	0.031453866369066524	1730	-0.0016548705920286012
LIN54	0.252972972972973	0.18040659516567953	0.031448785475511144	1595	0.0013230538708739912
ZNF750	0.2491891891891892	0.17528413638546503	0.03137072354036722	1556	-0.0028060429760444093
NUP85	0.21027027027027026	0.11333440051224587	0.03136890022006234	1097	0.0009815749235258407
MKLN1	0.2681081081081081	0.20137666079718264	0.03132939811948542	1754	-0.001536490028411208
PTGS2	0.2578378378378378	0.18777012966223788	0.03122272902751752	1650	-0.0014299980678515569
FECH	0.30648648648648646	0.25052024971986553	0.031173570879127466	2132	0.00180842187764938
CCDC122	0.2578378378378378	0.18793020649911957	0.031162588106089427	1651	-0.0016724875224099376
ANO4	0.2491891891891892	0.17592444373299185	0.031145842106002915	1560	-0.001506594084094104
ITGA6	0.24486486486486486	0.1698415239314871	0.031112658793918623	1514	-0.002217868354637176
ABCG2	0.252972972972973	0.18136705618696974	0.031101315984857086	1601	-0.002407025379216066
GOT1	0.26972972972972975	0.2040979670241716	0.03109814695667322	1774	0.0021593649507849477
MKI67	0.21243243243243243	0.11845685929246039	0.031095510835726207	1133	0.0015740163285954622
CYP39A1	0.21837837837837837	0.1288618536897711	0.03108373880680622	1209	-0.000747481371899994
SLC35F3	0.2281081081081081	0.14486953737794142	0.03104612612456157	1327	-0.0016326422099155024
PGAM4	0.352972972972973	0.3059068352809349	0.031010927777782086	2564	0.002455840652692132
CHD2	0.30594594594594593	0.2502000960461021	0.031002833779280953	2129	-0.0024379424241487866
JMJD6	0.21243243243243243	0.1189370898031055	0.03098150701832799	1136	0.000983899290622503
RPL13AP3	0.23243243243243245	0.15191291820073635	0.03094730093019366	1379	-0.0021000823195208795
SORBS3	0.21675675675675676	0.12678085481030896	0.03091010645327518	1193	-0.0010758894371065252
XK	0.22216216216216217	0.13638546502321114	0.030755031226969293	1263	0.0012452988263248698
CYB5R2	0.24	0.1639186809668641	0.030730666030083422	1468	-0.0016340251496330892
PI3	0.2308108108108108	0.1501520729950376	0.0307279853624368	1365	-0.0013211764704578854
C9orf123	0.2664864864864865	0.20073635344965585	0.030719963883647186	1747	-0.0018531799425545615
MSH2	0.22756756756756757	0.14518969105170482	0.03070695142092994	1328	0.00214450796120218
SERINC4	0.2437837837837838	0.1695213702577237	0.03069303826188239	1510	0.0011701406970132666
RORA	0.25513513513513514	0.18552905394589403	0.03067290732236521	1631	-0.0018135099240680574
MAT2A	0.22324324324324324	0.13846646390267328	0.03066458402805155	1278	0.001316795661841752
SQLE	0.21297297297297296	0.12133824235633103	0.030634518158822944	1152	0.000823430107175227
MMRN1	0.22972972972972974	0.148871458299984	0.030613037625330804	1355	-0.001976368768100656
LGR6	0.22054054054054054	0.134304466143749	0.030600440395756382	1247	-0.0011885818916198333
AMOTL2	0.22756756756756757	0.14599007523611335	0.030473895741173398	1333	-0.0013280558292535715
WDTC1	0.24702702702702703	0.17480390587481992	0.030465946572718637	1549	-0.0010588905258373414
SCN5A	0.24216216216216216	0.16792060188890667	0.030445184244320633	1497	-0.0015725106019090162
CDCA2	0.23567567567567568	0.1586361453497679	0.03037759749375359	1427	0.002250518924483913
FAM159A	0.22702702702702704	0.1455098447254682	0.0303681560887006	1329	-0.001239805083423562
CSPG4	0.2708108108108108	0.20729950376180567	0.030365410992117887	1796	-0.0015889973077719334
LOH12CR2	0.27297297297297296	0.21018088682567632	0.03033823878687567	1818	-0.0014974771067954862
SNX6	0.22378378378378377	0.14070753961901714	0.030280570178950007	1293	0.0014091384620769532
CCDC18	0.2464864864864865	0.1746438290379382	0.0302551209994203	1547	0.002321980478882324
LIMS2	0.22054054054054054	0.13558508083880264	0.030254815875849158	1255	-0.0008383400556340348
BDKRB2	0.3183783783783784	0.26668801024491756	0.030242297010452633	2255	0.004136007952820365
CRLF1	0.2281081081081081	0.14775092044181207	0.030202974493257654	1345	-0.001395030390995089
PRSS16	0.21837837837837837	0.13238354410116857	0.030163713394384152	1231	-0.0011212875909905051
PCDH9	0.292972972972973	0.23595325756363053	0.030159223137733386	2016	-0.002902012011691113
CCL21	0.2410810810810811	0.16728029454137985	0.030137390713371997	1491	-0.001851379543359144
TRAIP	0.22216216216216217	0.1389466944133184	0.030049842408178755	1279	0.0016038294710597257
TDG	0.21567567567567567	0.128381623179126	0.030034155908052133	1201	0.0008854687361235848
ABCA10	0.2410810810810811	0.16760044821514328	0.03003017741330587	1493	-0.0013178882728880127
CAMK4	0.2681081081081081	0.2045781975348167	0.03002971872671449	1774	-0.0011668714989355067
HPRT1	0.22216216216216217	0.1391067712502001	0.03000533248891134	1280	0.0011483994303489453
CCNA2	0.19135135135135134	0.08147910997278694	0.029976494302030803	863	0.0016387236103582836
ACYP1	0.2772972972972973	0.21674403713782617	0.02991581345358231	1867	0.002206381355790654
TMLHE	0.24864864864864866	0.17864574995998078	0.029911846496035156	1576	-0.0017380760956712039
FAM27A	0.24054054054054055	0.16728029454137985	0.029877054701684634	1490	0.001180455721441831
SCAMP4	0.3237837837837838	0.27389146790459423	0.029819402450410693	2310	-0.003200323940382077
CBX4	0.22702702702702704	0.14743076676804867	0.0298054400109157	1341	0.0014887285386976147
TTK	0.20378378378378378	0.10837201856891308	0.029783336124535095	1054	0.0018258940406667536
ADH1C	0.28702702702702704	0.2293901072514807	0.02976469293912789	1964	-0.0016042881007024335
RNF144A	0.22378378378378377	0.14262846166159757	0.029736303808633475	1305	-0.001327147461779532
C4orf46	0.2491891891891892	0.17992636465503442	0.029721755310789105	1585	0.0019788178007729583
TSEN15	0.2864864864864865	0.2289098767408356	0.029674775269867264	1960	0.001957809356827056
MXI1	0.26	0.19481351048503281	0.029647696132498014	1698	-0.0021267540942062624
TMEM43	0.2632432432432432	0.1991355850808388	0.029642023867733326	1731	-0.0012491201854572865
HTR7P1	0.2254054054054054	0.1455098447254682	0.029634481873945295	1326	0.0012087421055184677
ZRSR2	0.31189189189189187	0.26012485993276774	0.02961160947286153	2202	-0.002835736379711307
MMP3	0.2118918918918919	0.1238994717464383	0.029547094750478738	1166	-0.0010531004262702482
SUPT5H	0.2637837837837838	0.20025612293901074	0.029479369812725822	1739	-0.0020731518563025016
MXD3	0.23567567567567568	0.16151752841363853	0.029455112120335743	1445	0.0014129733161098556
ATAD5	0.20486486486486485	0.11189370898031055	0.02944941074672891	1078	0.0012715059248421313
CPSF1	0.23621621621621622	0.16247798943492878	0.029399003752689383	1452	0.0015521265311690513
SRCRB4D	0.3	0.24619817512405956	0.029386458565582894	2093	0.002746458642650396
LRP3	0.23135135135135135	0.15543460861213382	0.029363530217689195	1399	-0.0011947383231245114
SYCE2	0.22972972972972974	0.15303345605890828	0.02935651004836086	1381	0.0013546368706556678
NKAIN1	0.24324324324324326	0.17288298383223946	0.029278749284753238	1530	0.0012470072517771769
ADAR	0.21945945945945947	0.13750600288138307	0.029254553517823204	1265	0.0009440690300834831
SIK2	0.20162162162162162	0.10693132703697775	0.029216969603443273	1041	-0.0009505866339097225
F12	0.28324324324324324	0.22586841684008324	0.02921019311710546	1935	0.0019319928313052516
KRT40	0.37567567567567567	0.3345605890827597	0.029201425526972257	2785	-0.002197062002232997
XPO1	0.21621621621621623	0.13254362093805028	0.029181640703488006	1228	0.0010720785721787252
CSRP2BP	0.24054054054054055	0.169361293420842	0.0291765039343549	1503	0.0014231865920010024
INSM2	0.24756756756756756	0.1792860573075076	0.02914621016645123	1578	0.003477546774320217
HS3ST4	0.2702702702702703	0.20954057947814952	0.02913876454392625	1809	-0.002093858916532554
RNF145	0.20864864864864865	0.12005762766127741	0.02912042462325331	1136	-0.0012377222541545053
SNRNP25	0.26972972972972975	0.2089002721306227	0.029114803403824833	1804	0.001865823554726376
SPC24	0.252972972972973	0.18696974547782935	0.029037639330740238	1636	0.0023075552730006162
C21orf58	0.23675675675675675	0.1643989114775092	0.029026759774988177	1465	0.0015750317039419314
PCDHGB3	0.28540540540540543	0.2290699535777173	0.028983201802526268	1959	-0.0020945196050888627
TMEM145	0.20216216216216215	0.1093324795902033	0.028915948716738128	1057	0.0007050292405438085
LMNB2	0.2951351351351351	0.24123579318072674	0.0289100400797001	2053	0.002227349009990576
MRO	0.34756756756756757	0.3031855290539459	0.028881748997114567	2537	0.0032733774848793477
ACSL5	0.22378378378378377	0.14566992156234992	0.028859455836606106	1324	-0.0009499211912952887
RIPK2	0.23027027027027028	0.15559468544901553	0.028814691230365234	1398	0.001980213255046692
MYLK2	0.27945945945945944	0.22202657275492235	0.028801790472076424	1904	0.0030300479076686314
CNTN4	0.20972972972972972	0.12325916439891148	0.028793737924187587	1158	-0.0010591153843506618
ATG12	0.21243243243243243	0.12790139266848088	0.028768772102623033	1192	0.0011992685633231302
SCARNA12	0.27945945945945944	0.22218664959180406	0.02873068222454213	1905	0.00226204177024556
LRRC20	0.23945945945945946	0.1692012165839603	0.02871178103112426	1500	0.0016045455962739653
AP3B2	0.21891891891891893	0.138626540739555	0.028708175263212704	1271	-0.0007120417840269511
TMX1	0.2583783783783784	0.1951336641587962	0.02868223952540261	1697	0.0019140700502248364
ZBTB22	0.25891891891891894	0.19593404834320474	0.028648855273984426	1703	-0.002248092432273552
CRB2	0.36324324324324325	0.32143428845846006	0.028625651965073474	2680	-0.0037017431925050913
GNPNAT1	0.20108108108108108	0.10885224907955819	0.028584789039058128	1052	0.0014419938781429662
APCDD1L	0.21675675675675676	0.13574515767568432	0.02855674376731142	1249	-0.001917575988409226
TCHP	0.22594594594594594	0.14999199615815592	0.028553971577900066	1355	0.0013637438052683136
HADH	0.26216216216216215	0.20057627661277413	0.028498156529695718	1738	0.002132695009549934
MVP	0.24972972972972973	0.1840883624139587	0.028476412734630852	1612	-0.0018836555942471022
NAALADL1	0.21351351351351353	0.13094285256923324	0.02844198981391737	1213	-0.0013712851105083246
RUNX1	0.20054054054054055	0.10853209540579478	0.028437292667119647	1049	-0.0010531027641263791
PCSK9	0.2227027027027027	0.1455098447254682	0.028423378879058516	1321	-0.0009239656030501919
PTCD3	0.2308108108108108	0.15767568432847767	0.02841200895869016	1412	0.0013854264178007724
TDRG1	0.20162162162162162	0.11077317112213862	0.028380582864877754	1065	0.0014389400245818252
FAM111A	0.2562162162162162	0.19305266527933407	0.028377417880700254	1680	0.00196299165218079
IFI44	0.23513513513513515	0.1640787578037458	0.028366693012597994	1460	0.00135906853691381
GBP7	0.2508108108108108	0.18584920761965742	0.028366134846721795	1625	0.0018703183792240451
ELOVL6	0.22378378378378377	0.14743076676804867	0.02834335089477252	1335	0.0013247235525341238
BEND7	0.20972972972972972	0.12518008644149192	0.028316505491006085	1170	-0.0016746210379096737
DNASE1L2	0.27135135135135136	0.21290219305266528	0.028304212073570176	1832	0.0013453922845656054
C2CD4D	0.2427027027027027	0.17528413638546503	0.028180073430798182	1544	-0.0016406976021244189
PPM1K	0.28540540540540543	0.23083079878341603	0.028173387767633926	1970	0.0023133028285883487
WBP11P1	0.21297297297297296	0.13110292940611493	0.02816950911808192	1213	0.0016259181935311061
CRTC3	0.2254054054054054	0.15047222666880103	0.028165705787308128	1357	-0.0023797871478564046
PROM1	0.1918918918918919	0.09348487273891468	0.028083076742838456	939	-0.0009165015751477767
RGPD1	0.2648648648648649	0.20521850488234353	0.028038761893738683	1772	-0.0024938124921391135
RCAN2	0.21837837837837837	0.14022730910837203	0.028025417923395274	1280	-0.0013426459074253215
PFKP	0.27513513513513516	0.2183448055066432	0.028024888494095235	1873	-0.0024359448000723207
PADI2	0.25405405405405407	0.19113174323675364	0.028012119108579907	1664	-0.0030486980132991446
SYNGR2	0.2583783783783784	0.19689450936449496	0.027991938595555287	1708	0.0017490243859356268
BTG4	0.27297297297297296	0.21578357611653592	0.027951692252062572	1853	0.004051324837200809
MEIS2	0.21513513513513513	0.13542500400192092	0.027943194660692557	1244	-0.001103066400901298
SIX4	0.20432432432432432	0.11781655194493357	0.027867689598398443	1114	0.0010101181505888235
ARSH	0.2881081081081081	0.23483271970545863	0.027859875713370813	2000	-0.0019601630378019764
CDV3	0.21891891891891893	0.14182807747718906	0.027810289499752654	1291	0.0016713533170332085
HES4	0.23405405405405405	0.1642388346406275	0.027806905415026673	1459	-0.0013976995548546256
RAD51AP1	0.19135135135135134	0.09396510324955978	0.02778589903528788	941	0.0017005813328069054
PTGDS	0.22432432432432434	0.1501520729950376	0.02777575745885755	1353	-0.0016524156287232473
SLC8A3	0.23297297297297298	0.16279814310869217	0.02777317073622738	1448	-0.001105802852771376
ZNF211	0.2810810810810811	0.22634864735072835	0.027772863984204903	1934	-0.001980168618320022
SLC47A1	0.28	0.2250680326556747	0.027744380676504154	1924	0.002752169449013309
EFEMP1	0.23459459459459459	0.1651992956619177	0.027743816525808485	1466	-0.0014724056283739627
CLSPN	0.20864864864864865	0.12566031695213703	0.0277437433263957	1171	0.0014600826034438796
DDHD1	0.2610810810810811	0.20105650712341924	0.0277396118417965	1739	0.0015281324904208304
CXCL6	0.2691891891891892	0.21162157835761167	0.02767912714976633	1820	-0.0023151091264480782
TNIP1	0.2227027027027027	0.14807107411557546	0.027671450801348144	1337	-0.001960677284660051
JDP2	0.19135135135135134	0.0946054105970866	0.027665155949744964	945	-0.0007198392457667069
TESC	0.2891891891891892	0.23659356491115735	0.027653872186530627	2013	-0.0015298352227546275
DVL3	0.2735135135135135	0.21722426764847128	0.027623259619092243	1863	0.003873712885342684
VSX2	0.34594594594594597	0.3035056827277093	0.02756289806842244	2536	-0.0020581652628607118
TMEM217	0.22594594594594594	0.15335360973267168	0.027534240871367754	1376	-0.0014728651789482684
AQP11	0.25675675675675674	0.19593404834320474	0.02753388084009106	1699	0.0021341737612601717
DLK2	0.22486486486486487	0.15191291820073635	0.027486672734430326	1365	-0.0010330606579373124
RHD	0.22378378378378377	0.15031214983191932	0.02748543949749392	1353	-0.0011617817021033262
MT1M	0.22216216216216217	0.14791099727869378	0.02747836318058908	1335	-0.0015927334879961563
GALNT2	0.2578378378378378	0.19753481671202178	0.027460346807439112	1711	-0.0012084551185580494
SAMD5	0.20540540540540542	0.12149831919321274	0.027429539002983144	1139	-0.0012791573355571018
FAM167A	0.34756756756756757	0.30558668160717145	0.027419994049152872	2552	-0.003107562108198181
LACTB2	0.20486486486486485	0.12069793500880423	0.02740162134070981	1133	0.0010082249494189456
KCNS2	0.27297297297297296	0.21706419081158956	0.027397381041013264	1861	-0.001477308408721001
MMD	0.2578378378378378	0.19769489354890346	0.027397079685578876	1712	0.0026005041434473243
STAT3	0.22216216216216217	0.14823115095245717	0.027383552183876694	1337	-0.0013513538357983635
RPS25	0.19675675675675675	0.10645109652633264	0.027381385377778955	1029	-0.0014164768210321197
DPP6	0.3783783783783784	0.34032335521050106	0.02735021112251842	2826	-0.003847571935330052
HSD11B1L	0.21081081081081082	0.13094285256923324	0.027295167315743524	1208	-0.001231777378143306
COL18A1	0.2227027027027027	0.1493516888106291	0.027290566840501393	1345	-0.0011672928912958014
GABRA2	0.2745945945945946	0.2194653433648151	0.027237154442333582	1879	-0.0015862691976508358
ARFGEF1	0.21621621621621623	0.13974707859772692	0.0272202061782583	1273	0.0008761867794646605
SMO	0.2064864864864865	0.1242196254202017	0.02720615376199875	1158	-0.0012313410406932235
CACNG8	0.25351351351351353	0.19257243476868896	0.027184958901225444	1672	0.0022534497187734815
PERP	0.20432432432432432	0.12069793500880423	0.02718043799520214	1132	-0.0013054299314262607
TMPRSS9	0.22756756756756757	0.15687530014406914	0.027177138013327655	1401	0.001464153755114239
PCNA	0.17945945945945946	0.07155434608612134	0.027085673145668943	779	0.0008661841109244506
PPP1R3E	0.2827027027027027	0.22987033776212581	0.027080445932538905	1959	0.0014238449111871887
GRINA	0.18702702702702703	0.089002721306227	0.027057624438654386	902	0.001162639910762664
IGSF10	0.22108108108108107	0.14791099727869378	0.026999181296001786	1333	-0.0014791309647989692
SGK3	0.2735135135135135	0.2186649591804066	0.02699527770113805	1872	0.0025205710633599667
ZBTB2	0.267027027027027	0.21050104049943974	0.026992745111545847	1809	0.002375341276820109
GATA4	0.22054054054054054	0.14727068993116696	0.02694947390911188	1328	0.0018228858875772858
C21orf88	0.3643243243243243	0.3252761325436209	0.02692765089184021	2706	0.004865604639053344
SEPT3	0.22432432432432434	0.15303345605890828	0.02690216381023084	1371	0.0015241035653161816
TRPA1	0.20972972972972972	0.13078277573235153	0.026882425104246918	1205	0.0014387237111805006
NIPAL1	0.2708108108108108	0.21562349927965424	0.02684500181040572	1848	-0.001986182941618608
CXCL1	0.21297297297297296	0.13606531134944774	0.026843718264324516	1244	-0.0017502618338767206
FOXD2	0.2686486486486486	0.213062269889547	0.026776565570258894	1828	0.0017409282357107258
P2RY12	0.23297297297297298	0.16583960300944453	0.026773632209535433	1467	-0.0015831941709620878
FOXO3	0.23675675675675675	0.17112213862654074	0.026770975541857055	1507	-0.0014982612210587831
TRIM68	0.2897297297297297	0.2391547943012646	0.02674830065198204	2030	-0.0028986577068280893
CIB3	0.20324324324324325	0.12085801184568593	0.026701156896740182	1131	0.00165468941711282
PLXND1	0.28054054054054056	0.2281094925564271	0.026669054292428013	1944	0.0019446145568508657
UQCRB	0.22216216216216217	0.15063230350568274	0.02666593543713872	1352	0.0015280536616046447
CENPH	0.18	0.07619657435569073	0.02659408205645769	809	0.0007412618077069055
EBAG9	0.19297297297297297	0.10324955978869857	0.026578096701467716	1002	0.0009864555539934373
RPS14	0.2762162162162162	0.2229870337762126	0.026572180868489736	1904	-0.001770500803104369
FOXK2	0.1989189189189189	0.11413478469665439	0.026541987226119782	1081	0.0016649525264256226
TBC1D10A	0.25513513513513514	0.19641427885384985	0.02651536824274578	1699	-0.0018279086516486132
SLC25A44	0.2610810810810811	0.2040979670241716	0.026507350755066196	1758	0.001602377547260403
PARP1	0.2427027027027027	0.18008644149191613	0.026473475489975157	1574	0.0014987994176408393
RGS11	0.27135135135135136	0.21722426764847128	0.026445173424789845	1859	0.002373893673939165
MCM3	0.23459459459459459	0.1692012165839603	0.026405572119509942	1491	0.0010698893789594876
PELI1	0.18	0.07763726588762607	0.026372454945494048	818	-0.0012330694119100372
TIMM9	0.22324324324324324	0.15319353289579	0.02636928713266838	1370	0.0016361346119083465
GTF2H2	0.28378378378378377	0.2327517208259965	0.02635987239117873	1979	0.0011938127783650998
ZFP36	0.22108108108108107	0.1501520729950376	0.026331199387272443	1347	-0.0013316620257683097
ASXL3	0.24594594594594596	0.1848887465983672	0.02630555970853093	1610	-0.0012879776899353602
MSR1	0.29081081081081084	0.24139587001760845	0.026298961622883095	2046	0.0016317348054144531
TCAM1P	0.31513513513513514	0.27020970065631505	0.02629687106786449	2271	0.004105347569566219
CHEK2	0.22756756756756757	0.15975668320793981	0.026264799979017393	1419	0.0012820361136618886
TMCC3	0.2508108108108108	0.19145189691051706	0.026252233988941078	1660	-0.0015884603383710784
C7orf41	0.21243243243243243	0.13750600288138307	0.02621963752074504	1252	-0.0015960938717398676
MOB2	0.19945945945945945	0.11653593724987994	0.026203451297151792	1097	-0.0009071404478163458
AP3S1	0.2372972972972973	0.17352329117976628	0.026199674722743944	1523	0.002398980664656847
C8orf33	0.18054054054054053	0.0800384184408516	0.026188738352157705	834	0.0009415051327749779
IRS2	0.28054054054054056	0.229230030414599	0.026156588042900702	1951	-0.0019596939819166437
DNMT3B	0.21351351351351353	0.1394269249239635	0.02614815305913277	1266	0.0013369195909035624
FAM160B2	0.1908108108108108	0.10132863774611814	0.026141272694795	986	-0.001226044993927644
KIAA1522	0.24972972972972973	0.19033135905234513	0.026138911672171136	1651	-0.0017418369203369365
L3MBTL4	0.20486486486486485	0.12582039378901874	0.026138841362875594	1165	-0.0013210990414336266
PRPSAP1	0.23621621621621622	0.17224267648471267	0.02613056120088882	1513	0.001523726944651571
SIK1	0.27837837837837837	0.22666880102449175	0.026115776190694967	1931	-0.002264235793115432
PVT1	0.18756756756756757	0.09524571794461341	0.026109845616429175	942	0.0010269789279846008
CYP3A5	0.3497297297297297	0.31022890987674084	0.026068907333518795	2585	-0.003017643585735641
SLPI	0.17945945945945946	0.07859772690891628	0.02602809491423279	823	-0.0009973952728614677
SERPINB8	0.19837837837837838	0.11573555306547142	0.02595926276466451	1090	-0.0010682062311389018
PRPH2	0.25351351351351353	0.19577397150632303	0.02594165361460783	1692	-0.002205845239586779
RGAG1	0.3481081081081081	0.3086281415079238	0.025927925199971252	2572	0.002943805720133241
MFSD11	0.24	0.178005442612454	0.025914062400344346	1556	0.0018303241042303853
PWWP2B	0.24	0.178005442612454	0.025914062400344346	1556	-0.001546129464441037
MSH6	0.20216216216216215	0.12245878021450296	0.025873386958456406	1139	0.00160864454228431
INTS2	0.18864864864864864	0.09876740835601089	0.025833311683598273	966	0.0016265185341694632
PPFIBP2	0.22918918918918918	0.163438450456219	0.025815557353667997	1445	-0.0016637337324937108
POT1	0.22216216216216217	0.1535136865695534	0.025789574332391763	1370	0.0015369387336249928
KCNJ16	0.1918918918918919	0.10517048183127901	0.025761667925226137	1012	-0.001587613533683907
GYG2	0.23945945945945946	0.17784536577557228	0.025711858596769412	1554	-0.0016234299506550087
SEC24D	0.28540540540540543	0.23611333440051224	0.02570673875289571	2003	0.0019158079925318816
DENR	0.1854054054054054	0.09316471906515127	0.02569549947505417	925	0.0009413380815203709
COL9A3	0.1989189189189189	0.11781655194493357	0.025687996391678205	1104	-0.0015727958714705894
SCCPDH	0.3172972972972973	0.27389146790459423	0.02566103868123608	2298	0.002237292344216257
RTKN2	0.20594594594594595	0.1295021610372979	0.025642922938240255	1190	0.0015144039047299885
DUOX2	0.22	0.15095245717944614	0.02561335567148748	1350	-0.0011455736135758342
NUMA1	0.2637837837837838	0.2097006563150312	0.025607519328335167	1798	-0.0016215251541780162
WDR86	0.1891891891891892	0.10100848407235473	0.025589835451467684	981	-0.0012558287700812798
CHIT1	0.3545945945945946	0.31647190651512724	0.025582858902385448	2633	-0.002776037392868602
SCRIB	0.23513513513513515	0.17240275332159435	0.025565822422151753	1512	0.0014008076937898294
RPL10A	0.28594594594594597	0.23707379542180246	0.02556109952722321	2010	-0.001617444766452536
APLF	0.22918918918918918	0.1642388346406275	0.025553289637086567	1450	-0.0018229213659083144
RNFT2	0.2091891891891892	0.13494477349127582	0.025550024981018653	1230	0.0013858550772056335
EPDR1	0.3389189189189189	0.2988634544581399	0.02554666919051607	2494	0.003181833577400539
SLC26A1	0.2989189189189189	0.2526012485993277	0.025545129293715867	2131	0.0020319368814853077
HN1	0.24054054054054055	0.1797662878181527	0.025543833407616515	1568	0.0019206636838902114
CDC42EP5	0.19297297297297297	0.10821194173203137	0.025528743964611206	1033	-0.0011779059001128188
GNAQ	0.24216216216216216	0.18200736353449656	0.025515832402274934	1585	-0.002047510756892734
UBE2F	0.20054054054054055	0.12133824235633103	0.02549353934216846	1129	0.0013790876844723245
SIX1	0.23135135135135135	0.16760044821514328	0.025433537530179497	1475	0.0005039436104198104
AKAP13	0.24162162162162162	0.18152713302385146	0.025428908011203028	1581	-0.001629057230638864
ID4	0.17081081081081081	0.06130942852569233	0.025417487063699628	699	-0.0005091214130175103
PTPLA	0.21027027027027026	0.13718584920761967	0.025393629336716735	1246	-0.0016281841228023008
KCTD11	0.21513513513513513	0.144549383704178	0.025388602040355174	1301	-0.0011287455934507306
NACA	0.29945945945945945	0.2535617096206179	0.02538242727402108	2138	-0.00208157112410845
R3HDML	0.43405405405405406	0.40387385945253723	0.02528882749167189	3326	-0.0028192717789352175
IGSF3	0.2410810810810811	0.18120697935008803	0.025284118290039563	1578	-0.002169264668918913
GTF2E1	0.2281081081081081	0.1637586041299824	0.025216428558060052	1445	0.0017045155161213188
HPGD	0.3027027027027027	0.2577237073795422	0.025207416878064933	2170	-0.0019765941950936395
PEPD	0.2227027027027027	0.15623499279654235	0.025187120816952745	1388	-0.0011533719810131516
KHK	0.26054054054054054	0.20665919641427885	0.025173349802561567	1773	0.001500015297824575
COMTD1	0.2702702702702703	0.2188250360172883	0.02516162260399742	1867	0.0014133822382973449
IGBP1	0.21081081081081082	0.1389466944133184	0.02513501406632339	1258	-0.0014585790624551008
CYBRD1	0.18486486486486486	0.09508564110773171	0.02513373911663639	936	-0.0012179096582258353
CDC7	0.18702702702702703	0.0995677925404194	0.0250653635271963	968	0.0010536198413319655
PSMD4	0.24324324324324326	0.18472866976148553	0.02504259395164363	1604	0.0019631555891464814
RBL1	0.19243243243243244	0.10965263326396671	0.025006541070140696	1041	0.0010770086300908588
ZNF473	0.23459459459459459	0.1733632143428846	0.02497981972570524	1517	0.001478006151592126
LZTFL1	0.2583783783783784	0.204418120697935	0.02497261834376496	1755	-0.001923182727659878
CHST9	0.2091891891891892	0.13718584920761967	0.024940159650814624	1244	-0.0024406885639336904
SLC6A2	0.23027027027027028	0.16760044821514328	0.024934487128426396	1473	-0.0024549170030013557
TMEM39B	0.23945945945945946	0.18008644149191613	0.024909706315395172	1568	-0.0009426520809938665
GPAA1	0.21621621621621623	0.14791099727869378	0.024871789038879807	1324	0.0015433152279001662
AP3M1	0.1972972972972973	0.11861693612934208	0.0248562459841057	1106	0.0017271598509978503
KLHL5	0.2454054054054054	0.18809028333600128	0.024845858316774133	1629	-0.0013106580252497226
SATB1	0.21135135135135136	0.14086761645589882	0.02482570835207615	1271	-0.0014322983952297363
FGF2	0.1989189189189189	0.12149831919321274	0.024806894737095627	1127	-0.0018723910040534973
MSMB	0.2145945945945946	0.14582999839923164	0.024784451596098506	1308	0.0015554190619695874
IMPA1	0.18756756756756757	0.10196894509364494	0.024783926639703246	984	0.0007593361697217915
SNHG8	0.3075675675675676	0.264286857691692	0.024750265470881588	2220	-0.001878535013383953
METTL4	0.2372972972972973	0.17784536577557228	0.0246810331767548	1550	0.0017877116217277945
HOXD11	0.3497297297297297	0.3124699855930847	0.02467339196028723	2599	-0.003228158656656888
URGCP	0.2875675675675676	0.24091563950696335	0.024654760557678422	2037	-0.00224823493117583
TOPORS	0.22918918918918918	0.16696014086761646	0.02465199580266362	1467	-0.0014080470484259422
FKBP1B	0.21945945945945947	0.1535136865695534	0.02459600238206306	1365	-0.0013659441392519511
PCCB	0.2627027027027027	0.21082119417320314	0.02456713409468917	1803	0.0020440616608013327
IARS2	0.1972972972972973	0.11989755082439571	0.024550800827129567	1114	0.0011036536165192957
CCNK	0.29027027027027025	0.2444373299183608	0.024507221545158164	2064	0.0028483713194873417
EFNA4	0.21567567567567567	0.1483912277893389	0.024496040593331776	1326	-0.0016234337250352836
CAPN6	0.20756756756756756	0.13654554186009285	0.024439610104050352	1237	-0.0014736979574536237
TMEM163	0.22	0.154794301264607	0.02443872429600209	1374	-0.0013605364028990152
ANAPC7	0.18324324324324323	0.09572594845525853	0.024414628986643594	937	0.0009768109879587429
DCAF6	0.25135135135135134	0.19689450936449496	0.024410054008265274	1695	0.001765880074526649
CLCN4	0.17405405405405405	0.07699695854009925	0.024366282108225806	803	-0.0007522176096244948
DYDC1	0.21297297297297296	0.1450296142148231	0.024323898217646255	1300	0.001455288564466173
DHODH	0.27513513513513516	0.22666880102449175	0.024320597227948455	1925	0.002229475695912697
FRMPD4	0.28216216216216217	0.23515287337922203	0.024318611897521873	1991	-0.0016274685189273442
SEZ6L2	0.2686486486486486	0.2188250360172883	0.02428770003277753	1864	-0.003123557381331921
AMZ2P1	0.21027027027027026	0.14118777012966224	0.024279600125346155	1271	0.001803518570795859
MAFF	0.252972972972973	0.1992956619177205	0.024276564195562178	1713	-0.0014158982081426074
SRP68	0.18864864864864864	0.10645109652633264	0.024256476685302692	1014	0.001813492245855741
CCDC90B	0.19405405405405404	0.11589562990235312	0.024225178864350518	1083	-0.000675138891529059
PSMD11	0.1827027027027027	0.09572594845525853	0.024216820367213353	936	0.0013758177774434444
ADCK5	0.20594594594594595	0.13494477349127582	0.024203640758958755	1224	0.0010296758433014474
GPR55	0.22	0.15559468544901553	0.024190293860021916	1379	-0.0007428921473547235
SNX33	0.1864864864864865	0.10292940611493517	0.024182746998901255	988	-0.001458100538798135
EMP2	0.22162162162162163	0.15799583800224107	0.02415345834416683	1397	0.0014293352360255085
CLEC3A	0.26594594594594595	0.21594365295341764	0.024095584914217927	1841	0.0015740585899038707
RGN	0.20162162162162162	0.1287017768528894	0.02408713094024142	1177	-0.0016034180520364317
ABHD1	0.24702702702702703	0.19225228109492556	0.02406141249560927	1658	0.001600615326606203
NOP14	0.19945945945945945	0.12550024011525532	0.024033765698873007	1153	0.0009084010240030694
GTPBP1	0.23027027027027028	0.1703217544421322	0.024014897334097337	1490	-0.0013991649691888596
PSPH	0.28	0.2332319513366416	0.024002856875702465	1975	0.002917829824400542
PSMC6	0.21297297297297296	0.14615015207299503	0.023997620265987098	1307	0.0020935757784172893
ZMYM5	0.27837837837837837	0.23131102929406114	0.023989729275497588	1960	-0.002062857888813596
C1orf131	0.2718918918918919	0.2234672642868577	0.02398758266869992	1899	0.0021307956907548943
EEF1A1	0.1881081081081081	0.10677125020009605	0.023984560466720175	1015	-0.0009024995419622428
PSG4	0.46	0.4331679206018889	0.023965552561435684	3557	-0.0031097681989194826
FAM196B	0.2945945945945946	0.2506803265567472	0.023945349041756114	2111	-0.0021958100047413612
NANOS3	0.18	0.09204418120697935	0.023927868705936748	908	-0.0006381339214385662
MAOA	0.22864864864864864	0.16840083239955178	0.023921364175991246	1475	-0.0017096524832595607
PCDHA5	0.25351351351351353	0.20089643028653753	0.023909725832092776	1724	-0.0015377091724076309
CDH24	0.21081081081081082	0.14342884584600607	0.0238693641339941	1286	0.0015494788294745376
PFKFB1	0.2616216216216216	0.21114134784696653	0.02386520412929323	1803	0.002352155728294747
GLB1L2	0.21027027027027026	0.14278853849847928	0.0238250198330008	1281	-0.0015811207692422611
ATAD3C	0.22702702702702704	0.16663998719385306	0.023772385668762955	1461	-0.001809207237783994
FASN	0.24	0.183928285577077	0.023770385764677205	1593	0.0017438154502087855
CXCL3	0.31513513513513514	0.27485192892588445	0.02376657056236045	2300	-0.002277101387426228
ZBBX	0.21135135135135136	0.1447094605410597	0.023728565747957852	1295	0.002229346969033941
PDLIM3	0.20486486486486485	0.13510485032815753	0.023716292273905492	1223	-0.0011453763518829872
ZNF26	0.2556756756756757	0.2040979670241716	0.023714070988813455	1748	0.001581279320816975
DPM1	0.1881081081081081	0.10805186489514967	0.02370945482869201	1023	0.0011510619927662447
RPL24	0.23837837837837839	0.18200736353449656	0.023697570897526946	1578	-0.0012423360960383434
CPNE7	0.2594594594594595	0.2089002721306227	0.02367988740674667	1785	0.0012875741925654437
SNORD15B	0.3054054054054054	0.2638066271810469	0.023678525106200138	2213	-0.0021607641901937313
SMC1A	0.1837837837837838	0.10052825356170962	0.02367054941771721	968	0.0007914650043232996
SPAG1	0.21405405405405406	0.148871458299984	0.02365642696061202	1326	0.0012251900305273013
CX3CR1	0.1972972972972973	0.12357931807267489	0.02365437566551077	1137	-0.0007958489156862925
OAS2	0.24432432432432433	0.18985112854170003	0.02365092444798051	1638	0.001806780945025821
L3MBTL3	0.2145945945945946	0.1496718424843925	0.023649179596545607	1332	-0.001246317246149431
AATK	0.2897297297297297	0.24555786777653274	0.02364464986230509	2070	-0.0020447523801522035
CCNA1	0.2578378378378378	0.20697935008804225	0.023639899258022797	1770	-0.0019542355323210357
BEX5	0.24216216216216216	0.18712982231471106	0.023624942383517988	1617	-0.0017326862833215273
GNG7	0.17783783783783783	0.0894829518168721	0.023619097900976452	888	-0.0010370449303081842
KRT9	0.34162162162162163	0.30510645109652634	0.023615385858669395	2538	-0.003463573317640112
ATP5S	0.26594594594594595	0.21706419081158956	0.023610383232393842	1848	0.001872915068815928
TRH	0.18216216216216216	0.09796702417160237	0.023585515498554543	949	0.0015449119971890468
VIPR2	0.1972972972972973	0.1238994717464383	0.02357514442177166	1139	-0.0010405673514469528
LOXL4	0.20054054054054055	0.12902193052665278	0.023569849843467768	1177	-0.0011062633777328302
CXCL16	0.2091891891891892	0.14214823115095246	0.023553997254285777	1275	-0.0010147413768663684
TMEM87B	0.2545945945945946	0.20313750600288139	0.02355356125171531	1740	-0.002031767450898769
EPHB6	0.18756756756756757	0.10805186489514967	0.02350638689589435	1022	-0.001629163806728684
FBXL6	0.20054054054054055	0.1293420842004162	0.02348713365498463	1179	0.0019099079159786924
GADD45B	0.2718918918918919	0.2245878021450296	0.023485520004217265	1906	-0.00171475301249302
TTC23	0.19783783783783784	0.12518008644149192	0.023469756038851233	1148	-0.0008721571181013133
SLC19A2	0.21945945945945947	0.15719545381783256	0.023452043645243805	1388	0.0014845572788544812
GNRH1	0.2372972972972973	0.18136705618696974	0.023415998234674454	1572	-0.0011801716398622375
SCFD1	0.2594594594594595	0.20954057947814952	0.023411956654956198	1789	0.0020676810294389726
YIPF1	0.3027027027027027	0.26124539779093964	0.023379768356574543	2192	-0.0022049992752727118
VANGL2	0.17675675675675676	0.08868256763246359	0.0233783532572808	881	-0.0005657441848597955
FOSB	0.2064864864864865	0.13878661757643668	0.023374943883225884	1249	-0.0008595173545586476
GSTP1	0.16756756756756758	0.06867296302225068	0.023362913850255917	739	-0.0009246805285329174
MAST1	0.2735135135135135	0.22682887786137346	0.023358302242657055	1923	0.0023322380729950964
SLBP	0.17405405405405405	0.08340003201536737	0.02333924839248727	843	0.0013383675590375788
TMEM91	0.20486486486486485	0.13654554186009285	0.023324927854232968	1232	-0.000975532052689232
FBLN5	0.1783783783783784	0.09220425804386105	0.023317220671481016	906	-0.0009082508468054584
GRP	0.23027027027027028	0.17240275332159435	0.023301688017476806	1503	-0.0012863125813510124
CCDC60	0.21243243243243243	0.14775092044181207	0.02329720385775729	1316	0.002865731068595778
MAPK1	0.2632432432432432	0.2145029614214823	0.023285484654635386	1827	0.0016450324505058234
SLC44A3	0.18486486486486486	0.1043700976468705	0.023281900978687466	994	-0.000954280277073849
ZNF239	0.1918918918918919	0.11653593724987994	0.023241873503141573	1083	0.00128425306193094
GATA2	0.23189189189189188	0.17480390587481992	0.023217444016107973	1521	0.0012298686400754378
SUZ12	0.1989189189189189	0.12790139266848088	0.023209970057334498	1167	0.0012031564628614431
SFPQ	0.2583783783783784	0.208740195293741	0.02318691728217135	1782	0.0023319542006447593
MRGPRX2	0.3783783783783784	0.34640627501200577	0.023172889856557917	2864	-0.0027901314035261747
IFIT1	0.20594594594594595	0.13878661757643668	0.02315200743326241	1248	0.0010733356124546845
LPHN1	0.34162162162162163	0.3059068352809349	0.023126340487789398	2543	0.002796315345767653
MAF1	0.1891891891891892	0.11269409316471907	0.023092590671844444	1054	0.0011582619124965278
NCOR2	0.21027027027027026	0.14534976788858653	0.02308703153426652	1297	-0.0013001977535168408
HCN2	0.22162162162162163	0.16135745157675685	0.0230799159908518	1418	0.0010424893220260857
NAMPT	0.2632432432432432	0.21498319193212742	0.02307923229989538	1830	-0.002486473747558193
TMCO4	0.23135135135135135	0.1744837522010565	0.02307886798993673	1518	-0.0011118890150100926
CCDC135	0.20810810810810812	0.14230830798783417	0.023057330137975753	1274	0.0015970542162904167
GEMIN6	0.2464864864864865	0.194173203137506	0.02305235520377372	1669	0.0017716890145514697
LCN6	0.3891891891891892	0.3585721146150152	0.02289426360225491	2960	-0.0021995771399815566
KIF1C	0.17513513513513512	0.08820233712181848	0.022892663285051122	875	-0.0012402696378558177
KCNG3	0.18972972972972973	0.11477509204418121	0.02282404858956602	1068	0.0013862197424828083
INTS10	0.19567567567567568	0.1243797022570834	0.022818659717571493	1139	-0.0017191597907185497
CDO1	0.2281081081081081	0.17112213862654074	0.022750522656539308	1491	-0.0013945216217052803
DMC1	0.24162162162162162	0.18889066752040978	0.022701323758756102	1627	0.0022028272487659706
PAPPA	0.2064864864864865	0.14134784696654393	0.022657455259456442	1265	-0.0014977242167788063
ANP32B	0.22594594594594594	0.1687209860733152	0.022584799347856503	1472	0.0014930837743122537
EGFLAM	0.2308108108108108	0.17528413638546503	0.022549101918745595	1522	-0.0008074358655903779
APOM	0.20054054054054055	0.13302385144869538	0.022521163346047608	1202	-0.0009652514034314663
WTIP	0.1837837837837838	0.10613094285256923	0.022512702151109277	1003	-0.0009677725744950294
GPR19	0.19027027027027027	0.11701616776052505	0.022509992231362352	1083	0.0011671452829887128
HOXD8	0.23675675675675675	0.18328797822955017	0.022459278906502025	1583	0.002547455440571866
SCARB1	0.31891891891891894	0.28157515607491596	0.022424708325798712	2349	0.0034599072299897667
ARSE	0.20162162162162162	0.13510485032815753	0.022397957723138507	1217	-0.000966366395005025
SEPT2	0.2372972972972973	0.1842484392508404	0.02236251993823127	1590	-0.0016912905085519014
NPTX1	0.20486486486486485	0.14006723227149032	0.022350783299903722	1254	-0.0010242677302187532
MET	0.18594594594594593	0.11061309428525692	0.022340638186373506	1035	-0.0013235264263130376
ANXA5	0.22324324324324324	0.16583960300944453	0.0223347717274317	1449	-0.0017426600465114462
AMY1A	0.29621621621621624	0.25580278533696177	0.022308981763304432	2146	-0.0019348333080415614
ASF1A	0.22432432432432434	0.16744037137826157	0.022285124516274495	1461	-0.0011724227191734827
H2AFX	0.20324324324324325	0.13798623339202817	0.02226761531831287	1238	0.0024264332721941175
CDC23	0.19567567567567568	0.12662077797342725	0.022256148636536254	1153	0.000835078375894227
SEMA6B	0.21513513513513513	0.15511445493837042	0.022222632238785105	1367	-0.0011217682829737896
CDT1	0.18	0.10100848407235473	0.02219728614540486	964	0.0011226517730392517
DGAT1	0.20864864864864865	0.14615015207299503	0.022174391631947662	1299	0.001966211275305341
RAE1	0.19837837837837838	0.13110292940611493	0.02216600290917031	1186	0.0007157731045481341
FAT1	0.17621621621621622	0.0942852569233232	0.0221624451844632	915	-0.0008731443369470071
TRIM59	0.2891891891891892	0.24795902032975828	0.022146711381007173	2084	0.0034141989901399937
COX8A	0.2654054054054054	0.21978549703857853	0.02213436450991259	1864	0.0017536921135416607
SDR39U1	0.23513513513513515	0.18216744037137828	0.022103555443558607	1573	0.0018682771493331528
ARID5B	0.21027027027027026	0.14871138146310228	0.02209851158286818	1318	-0.0010513256534068205
TBC1D16	0.24702702702702703	0.19737473987514007	0.022065564141032338	1690	0.0018217456330603455
BNIP1	0.22162162162162163	0.16455898831439092	0.022036482535141382	1438	0.001431680096720811
HAPLN3	0.2	0.13414438930686728	0.022005282817487634	1208	-0.0015662743027860416
EPHA6	0.19135135135135134	0.12101808868256764	0.021969961875606504	1110	0.0014809414011324406
ZNF391	0.18594594594594593	0.11237393949095566	0.02194799253701568	1046	-0.0007711711121373809
TERF1	0.19405405405405404	0.1253401632783736	0.021946819364164375	1142	0.0009958364849808276
DMKN	0.18972972972972973	0.11861693612934208	0.02192739280660387	1092	-0.0016169773573892598
SFRP5	0.34864864864864864	0.31567152233071877	0.021907370193935367	2617	-0.002220907933633498
CAMTA1	0.23297297297297298	0.17992636465503442	0.021902909437889178	1555	-0.0014198391489117057
RGS10	0.2735135135135135	0.23003041459900753	0.021895650433915635	1943	-0.0018772868330415803
SPRY1	0.21513513513513513	0.15623499279654235	0.021873753395477213	1374	-0.0007466008253231848
TMEM102	0.292972972972973	0.25292140227309107	0.021863927164835602	2122	-0.0030534544518559413
STX8	0.2572972972972973	0.21066111733632142	0.021823792839106397	1792	-0.0016528098768503695
FAM132A	0.31513513513513514	0.2783736193372819	0.021818281453701963	2322	-0.002289744922245518
HPS3	0.20810810810810812	0.14663038258364014	0.02180851556371134	1301	0.0012147578941949177
RSRC1	0.19027027027027027	0.12005762766127741	0.021788941789067772	1102	0.0007500467952013424
MME	0.18702702702702703	0.11493516888106291	0.021769015792849847	1064	-0.0012574653994306573
HHIP	0.3108108108108108	0.2735713142308308	0.021762096146889655	2284	-0.0016958622203674168
ZNF277	0.2308108108108108	0.17752521210180885	0.02175842945535168	1536	-0.001103273445733066
HIP1R	0.3302702702702703	0.29550184088362413	0.021757113458786663	2457	-0.003328112875169609
UBXN6	0.19945945945945945	0.134304466143749	0.021746386341702326	1208	-0.001868217155424645
RPL14	0.19945945945945945	0.134304466143749	0.021746386341702326	1208	-0.0009503272806796303
C2CD4A	0.28324324324324324	0.24187610052825356	0.021722686836197234	2035	-0.0012596485488757026
GPR108	0.20810810810810812	0.14695053625740356	0.021714524553997538	1303	-0.0012830837222281843
KIAA1211	0.28486486486486484	0.243797022570834	0.02171100302007397	2050	0.001858284091679252
ECE1	0.2	0.1352649271650392	0.02170339947903664	1215	-0.0014151326628052629
GRHL3	0.20162162162162162	0.13766607971826478	0.021699328800336724	1233	-0.0025160819765005725
NDUFB9	0.18972972972972973	0.11973747398751401	0.021660307666405695	1099	0.001289084648841765
ZNF319	0.19675675675675675	0.13078277573235153	0.021609086901178985	1181	-0.0012199937373253533
NEIL3	0.18324324324324323	0.109492556427085	0.021589466281364017	1023	0.003027792024295195
CLPB	0.30864864864864866	0.27149031535136864	0.02155699698305138	2267	0.0035372868384001776
IGF1R	0.31891891891891894	0.283175924443733	0.0215206726598492	2359	0.002821193884301465
VEZF1	0.2508108108108108	0.20345765967664478	0.02151104353847892	1735	0.0014669969944861804
RRP15	0.20972972972972972	0.14999199615815592	0.021488960620997217	1325	0.001085892596438498
PDS5A	0.17675675675675676	0.09876740835601089	0.021487950105804267	944	0.0006571721427462762
SEH1L	0.2281081081081081	0.17480390587481992	0.021476903475567435	1514	0.0018161488929763435
BRI3BP	0.21027027027027026	0.15079238034256442	0.021475244590155894	1331	0.0017062673632608494
SNAP91	0.23891891891891892	0.1887305906835281	0.02146301395763153	1621	-0.0006377114863425959
LRCH1	0.1854054054054054	0.11365455418600928	0.02145780666632221	1053	-0.0009309698552897316
NKAPL	0.20054054054054055	0.13718584920761967	0.021396551177476422	1228	-0.0009332228484936423
ODF3L1	0.26432432432432434	0.22026572754922363	0.021350357696721788	1865	-0.001831854960983037
VIM	0.19513513513513514	0.1293420842004162	0.021348346218899895	1169	-0.0005707779799195122
MPRIP	0.20594594594594595	0.14518969105170482	0.021333686263880998	1288	-0.0013094452820951118
GAD1	0.24	0.19049143588922682	0.021313012852860583	1634	-0.0014556399977664115
PALM2	0.21567567567567567	0.15895629902353128	0.021248892078900943	1392	-0.0016273034468213153
STRADA	0.19243243243243244	0.12566031695213703	0.021239725795351137	1141	0.0011042123345532673
STYX	0.2372972972972973	0.18728989915159278	0.021232500980388105	1609	0.0015083245381902089
CCND3	0.25351351351351353	0.20745958059868738	0.02122962395178314	1765	-0.0020341934556199702
KIAA0226	0.21621621621621623	0.15975668320793981	0.021227254325255525	1398	0.0012798764048056908
CBFA2T3	0.22648648648648648	0.17352329117976628	0.021185795979135467	1503	0.0011957499061281851
ADAMTSL4	0.1935135135135135	0.12758123899471746	0.021170507368917558	1155	-0.0009245788006410294
TLK1	0.2594594594594595	0.2148231150952457	0.02117024032376971	1822	-0.002148881968059868
ACTR8	0.28162162162162163	0.24123579318072674	0.021116029853257456	2028	-0.0023757206160093247
PLIN3	0.17243243243243242	0.09284456539138787	0.021112830431849673	899	-0.0008499057072185678
SLC35C2	0.23891891891891892	0.18969105170481831	0.0210995547205049	1627	0.0017509819022961891
RPTOR	0.18864864864864864	0.12037778133504082	0.02109750239781438	1101	0.0006783701779568219
NAGA	0.29027027027027025	0.25132063390427406	0.02109476877672959	2107	0.0020373280945932496
ELL	0.20432432432432432	0.1437489995197695	0.02108465464765698	1276	-0.0010860866532311775
RPS3	0.17513513513513512	0.09796702417160237	0.021074777733762717	936	-0.0009548122484375199
PLSCR3	0.21135135135135136	0.1536737634064351	0.021053768158545375	1351	-0.0010267497716995421
LRRC4B	0.17513513513513512	0.09812710100848407	0.021043387606472806	937	-0.001079954864900401
ACO1	0.1837837837837838	0.11285417000160076	0.021040415495134385	1045	-0.0009213067649397999
GDPD5	0.19243243243243244	0.12646070113654553	0.021037932119915986	1146	-0.0008877324255081476
CNTD1	0.2427027027027027	0.1946534336481511	0.021014642668181326	1665	0.0016498702771286845
PPFIA1	0.16378378378378378	0.07635665119257243	0.02099478964918906	780	0.0005287335920002078
AMZ1	0.2118918918918919	0.15463422442772531	0.02098643048516108	1358	0.0009693861153209582
KIAA1257	0.23891891891891892	0.1900112053785817	0.020977991647963396	1629	0.001469346180613229
RASA3	0.21945945945945947	0.16487914198815432	0.02097732288348818	1436	-0.0019421907898504287
SHROOM4	0.17351351351351352	0.09572594845525853	0.020943482164145422	919	-0.0009316520496781776
KDM3A	0.27405405405405403	0.2327517208259965	0.02093226099599976	1961	-0.0017832650260970694
MYO19	0.1616216216216216	0.07219465343364816	0.020909480591198057	750	0.0008071655966887193
RPS6KA2	0.1643243243243243	0.07811749639827117	0.020900140321111812	792	-0.0011885747795531642
ZNF22	0.19297297297297297	0.12790139266848088	0.020879802051490825	1156	-0.0019157292349518684
HSD3B2	0.22864864864864864	0.17720505842804546	0.02087857179636617	1530	-0.0015654877937777202
RTN3	0.21405405405405406	0.15799583800224107	0.020856453230945496	1383	0.0022014600554939533
FXYD5	0.18756756756756757	0.11973747398751401	0.02084452972630343	1095	-0.0002519960435165558
MCM8	0.1643243243243243	0.07923803425644309	0.020723817491820475	799	0.0011109105704235843
TRIM35	0.17027027027027028	0.09124379702257084	0.020666534442814778	885	-0.0007991115357071977
ROBO2	0.2718918918918919	0.23083079878341603	0.02064234320956233	1945	0.00170892099977209
APBA1	0.20216216216216215	0.14230830798783417	0.02061788528772008	1263	-0.0010964776372020422
RPS27A	0.24702702702702703	0.20105650712341924	0.02059863302514201	1713	-0.0016620716785837432
SYN1	0.2118918918918919	0.15591483912277893	0.02058873679084317	1366	-0.000835998018465034
SPINK4	0.2091891891891892	0.15223307187449975	0.020585208701283778	1338	0.0016236825005762512
GDPD2	0.18216216216216216	0.11237393949095566	0.020555151046876902	1039	0.001839630975791806
WDR54	0.20756756756756756	0.1501520729950376	0.020538650081209624	1322	0.0011366957330665173
IFT122	0.22864864864864864	0.17832559628621739	0.020480186238018186	1537	0.002506916894162714
C20orf195	0.3037837837837838	0.2679686249399712	0.020477403337773745	2236	-0.001787265541679517
SLC22A20	0.30864864864864866	0.2735713142308308	0.020422724342653	2280	-0.002723242444335483
TRIP13	0.16324324324324324	0.07891788058267969	0.020420324588910587	795	0.000955909611388961
TAF2	0.1891891891891892	0.12405954858332	0.020401777711365688	1125	0.0007837042321625631
PPP2R3A	0.22486486486486487	0.173683368016648	0.02039829512508756	1501	-0.0008318317572502565
DOM3Z	0.292972972972973	0.25580278533696177	0.02039809790647461	2140	-0.0029432058596285064
SYT1	0.252972972972973	0.2089002721306227	0.020356001358536307	1773	0.00248127563190792
PUS3	0.2627027027027027	0.22058588122298703	0.020354579012382853	1864	-0.0018807355575518158
TUBB3	0.2913513513513514	0.254041940131263	0.02034830258860237	2126	-0.0032328834098422025
TSKU	0.20216216216216215	0.14326876900912439	0.020343599636690506	1269	0.0012140219224420433
NMT1	0.1918918918918919	0.128381623179126	0.020340657003742428	1157	0.0009974672085945714
PSMD3	0.20270270270270271	0.1440691531935329	0.020332464781078634	1275	0.0013553122349549084
KIAA1210	0.21351351351351353	0.15895629902353128	0.02032091545362703	1388	-0.00096038119626769
CCDC120	0.2654054054054054	0.2239474947975028	0.020287548792330055	1890	-0.0015657912226288316
ACADVL	0.2702702702702703	0.22971026092524413	0.020279215017621206	1935	-0.0017699585411264708
ANKRD1	0.34540540540540543	0.31471106130942855	0.020261841972765583	2605	-0.002786591488393242
ADAMTS17	0.2427027027027027	0.19673443252761325	0.02020016495723448	1678	-0.0019530021265381948
BOLA3	0.25027027027027027	0.20601888906675203	0.020191425528855445	1750	0.00187850943821104
MKNK2	0.18702702702702703	0.12165839603009444	0.020178343513953003	1106	-0.0011467600408195723
PPIE	0.19297297297297297	0.13062269889546982	0.020176278831291184	1173	-0.001210098415685934
TOM1L2	0.1945945945945946	0.13302385144869538	0.020171711191190052	1191	-0.001146215570770437
OSGIN2	0.19783783783783784	0.13782615655514646	0.020143760649586884	1227	0.0011200057913811178
SH3PXD2B	0.1810810810810811	0.11253401632783736	0.0201264530946191	1038	-0.0012056007166393102
RPS9	0.20756756756756756	0.15159276452697296	0.020103928848986454	1331	-0.0009700166228867602
TNXB	0.2172972972972973	0.1647190651512726	0.02008574498840082	1431	-0.0009437219214305514
KCNA6	0.18216216216216216	0.1144549383704178	0.020083120406217726	1052	-0.0010883525488225132
C4orf3	0.23945945945945946	0.19305266527933407	0.02007150115316191	1649	-0.0016411770943932425
UGT8	0.18432432432432433	0.11797662878181527	0.02005697159889646	1078	-0.0012441410966857803
EIF2AK2	0.1881081081081081	0.1238994717464383	0.020033581236965223	1122	0.0009184357491903937
KCNJ3	0.1837837837837838	0.11733632143428846	0.02000866685415393	1073	0.0010637434742420738
CCAR1	0.28378378378378377	0.24603809828717785	0.019998490129870348	2062	0.0022073654776249892
UROD	0.20216216216216215	0.144549383704178	0.019975015480822665	1277	-0.0010276656845235265
CLEC9A	0.20432432432432432	0.14759084360493036	0.01996537239457666	1300	-0.0014293971038568999
ADAT2	0.23351351351351352	0.18600928445653914	0.01992910708939217	1594	0.0010543115813561599
RAB11B	0.18162162162162163	0.1142948615335361	0.019923098067497307	1050	-0.0008611018196461374
PDZD7	0.2372972972972973	0.19081158956299024	0.019900944593046848	1631	0.001500194230834495
TMEM209	0.19783783783783784	0.13878661757643668	0.019878084862042542	1233	0.0010832177054453497
PSMD2	0.17567567567567569	0.1048503281575156	0.019868351709366478	980	0.001966369625370135
NFAT5	0.22378378378378377	0.1738434448535297	0.019857638566045062	1500	-0.0016969421851172229
TTC26	0.23783783783783785	0.19161197374739874	0.019851688624003827	1637	0.001444500551224337
AGMAT	0.22162162162162163	0.17112213862654074	0.019833356842076204	1479	0.0018424371257424355
SLC5A11	0.27945945945945944	0.24139587001760845	0.019825623419815138	2025	0.003833919090766358
ZCCHC6	0.2454054054054054	0.20105650712341924	0.019800093945521843	1710	-0.0017979288160859142
CITED1	0.20594594594594595	0.15047222666880103	0.019771841652903455	1321	-0.0020286205224692823
PRKCZ	0.19243243243243244	0.13142308307987835	0.01975821428564207	1177	-0.0010154060320928693
TBL1XR1	0.19783783783783784	0.1392668480870818	0.0197445551042403	1236	0.0010217714950641723
PBXIP1	0.17675675675675676	0.10725148071074116	0.019740070944520793	997	-0.0007759231463751349
RAB19	0.2410810810810811	0.19593404834320474	0.0197299363550655	1670	0.001739818216628919
SOX8	0.20432432432432432	0.1483912277893389	0.01972847302576421	1305	-0.001179013168803067
VWA2	0.1643243243243243	0.08532095405794782	0.019722818363287282	837	-0.000851159176818328
TCEB1	0.1643243243243243	0.08564110773171123	0.019668084231131155	839	0.0007222217749131231
C1S	0.17567567567567569	0.10581078917880583	0.019666019917463497	986	-0.0007703901104832766
APEX2	0.25027027027027027	0.20729950376180567	0.019662123921263243	1758	0.0015779961312262004
CSDC2	0.20216216216216215	0.14566992156234992	0.019649813762099167	1284	-0.0013557920210587326
MEX3D	0.19135135135135134	0.13030254522170642	0.01963658637273346	1168	-0.0007852488695789361
CBX6	0.2118918918918919	0.15895629902353128	0.01963106885026691	1385	-0.0014760503781872103
AVPI1	0.24702702702702703	0.20345765967664478	0.019627332800714135	1728	-0.001611402994785749
LIG1	0.1783783783783784	0.11045301744837523	0.019618976809448848	1020	0.0005654691238305531
PATE4	0.26216216216216215	0.22170641908115896	0.019575263007749318	1870	0.0023581157045555303
MGAT5B	0.23351351351351352	0.18696974547782935	0.01957087526938157	1600	-0.0008818347501801326
RABEP2	0.24756756756756756	0.2042580438610533	0.019568352029378153	1734	-0.0019196365616799937
RAB9A	0.25405405405405407	0.21210180886825677	0.019556285056113697	1795	-0.001810103548632469
TDO2	0.2648648648648649	0.2250680326556747	0.019497777316387275	1896	0.0023236229115354947
MYO10	0.19297297297297297	0.13334400512245878	0.019457944595929443	1190	-0.0011038939886930167
RPL37	0.22432432432432434	0.17576436689611014	0.019428289813174234	1513	-0.001378123757604044
RPS6KB2	0.17027027027027028	0.09780694733472066	0.019425765990974064	926	0.0007174522640639225
FKBP4	0.25405405405405407	0.21242196254202017	0.019420372211096805	1797	0.0006160193634059397
TNFAIP8L3	0.267027027027027	0.22778933888266367	0.019415450254291627	1917	-0.0022917269816389307
CCDC89	0.20756756756756756	0.1539939170801985	0.019370168608213674	1346	-0.0009274984120111185
CHAC2	0.3183783783783784	0.28637746118136703	0.019352741546160505	2378	0.0027986037472146562
EXTL3	0.15675675675675677	0.07235473027052985	0.01933747379637588	742	-0.00129328920320404
CHRNA1	0.27675675675675676	0.2393148711381463	0.019322694862651056	2007	0.0016144412000812735
KCNK5	0.2594594594594595	0.2191451896910517	0.01929459693826786	1849	-0.0027681922669216875
ZNF707	0.1908108108108108	0.13094285256923324	0.019262734883311084	1171	0.0008134204833368131
SMC1B	0.22972972972972974	0.1831279013926685	0.01923992045321176	1569	0.002128761591154671
CNTNAP3	0.17135135135135135	0.10084840723547303	0.01919088436800245	947	-0.0014665430255263344
SCRT1	0.1864864864864865	0.12485993276772851	0.019187206831312826	1125	0.00201670938317875
ENPP2	0.1854054054054054	0.12325916439891148	0.019182342745224845	1113	-0.0010996240402164404
SEL1L3	0.2145945945945946	0.1639186809668641	0.019181506059301832	1421	-0.0017471407307311892
CNTLN	0.24702702702702703	0.2045781975348167	0.019170113175217055	1735	0.0018765331270515161
DBF4	0.16972972972972972	0.09828717784536578	0.019147811825320535	928	0.0015650581237423465
CD80	0.27837837837837837	0.24155594685449017	0.01914524608780632	2024	0.0016939061316406877
KCNG2	0.20324324324324325	0.148871458299984	0.019145104827668267	1306	-0.001458172324936413
NEIL1	0.2545945945945946	0.2138626540739555	0.019081172789229627	1807	-0.0018850912720154156
ANAPC11	0.17945945945945946	0.1146150152072995	0.01906909587851188	1048	0.0010182303877783738
FOXN4	0.18756756756756757	0.12694093164719064	0.019067592275757297	1140	0.0010527247923164396
ULK2	0.2648648648648649	0.22602849367696495	0.019064516686005346	1902	0.00144719717834505
SMPD4	0.2464864864864865	0.2042580438610533	0.01903423953850891	1732	0.0016687056813680101
CRELD1	0.2772972972972973	0.24059548583319992	0.01900760328507218	2016	-0.0015955994084833947
CSPP1	0.16972972972972972	0.0990875620297743	0.018989836205122727	933	0.0010343811722577812
NSMCE2	0.17189189189189188	0.10276932927805346	0.01898528745791287	960	0.0006766297707144985
HSPB2	0.17081081081081081	0.10100848407235473	0.018973619235251465	947	-0.0008594258619268659
PRICKLE2	0.18324324324324323	0.12085801184568593	0.018971427167010446	1094	-0.0013442393465084024
CPEB3	0.3232432432432432	0.2924603809828718	0.01895311985776398	2425	-0.0035834793789035757
KLF7	0.20108108108108108	0.14663038258364014	0.018933132072111628	1288	-0.0013514273283362853
SLC20A2	0.2632432432432432	0.22442772530814792	0.018929201226231818	1889	-0.0022175876722485555
GTPBP3	0.18	0.11621578357611653	0.018893891647789242	1059	0.0009962540260858078
PRLH	0.1827027027027027	0.12037778133504082	0.018889467335725267	1090	0.0017137058246589733
NELL2	0.25675675675675674	0.21690411397470785	0.018876637481095294	1830	0.0017960474979190622
SAP18	0.23189189189189188	0.18680966864094767	0.018875997227460205	1596	-0.0014016646005984511
ALOX5	0.20972972972972972	0.15847606851288618	0.018871895241204483	1378	-0.0015607271332555683
RCC1	0.19675675675675675	0.14086761645589882	0.018869535963471327	1244	0.0012321087127929787
DDX56	0.2616216216216216	0.22266688010244917	0.018865333405368476	1875	0.001484880197131133
MRPL38	0.20108108108108108	0.14695053625740356	0.018839141062397823	1290	0.001205605568975443
SLC4A2	0.2464864864864865	0.20473827437169842	0.018837827027752028	1735	0.001864652328822558
LAMA1	0.1972972972972973	0.14182807747718906	0.018811019959942575	1251	-0.0015003841019279205
CAPRIN2	0.1908108108108108	0.13270369777493196	0.018798494119138552	1182	0.0010368525811088602
SAMD13	0.2281081081081081	0.18232751720825996	0.018789985453332006	1561	-0.001070428091043141
BVES	0.18162162162162163	0.11925724347686889	0.018764123318766306	1081	-0.0007415579045300547
ATXN2	0.1908108108108108	0.13302385144869538	0.018713420468034456	1184	0.0009652964185079328
FGF9	0.2437837837837838	0.20185689130782775	0.01868432866747846	1712	-0.0014284661643614526
TRADD	0.20756756756756756	0.15623499279654235	0.018674922131781083	1360	-0.0012898626876676645
RPL36	0.20810810810810812	0.15703537698095085	0.018648875036786666	1366	-0.001618186483392492
TCHH	0.29405405405405405	0.26044501360653116	0.018636181593118337	2171	0.0032362928803195247
ALX4	0.20324324324324325	0.15063230350568274	0.01861772506460402	1317	-0.000983442358847242
TANK	0.18864864864864864	0.13030254522170642	0.018609559345706437	1163	-0.0013373823356232605
COX6A2	0.20702702702702702	0.15575476228589724	0.01860064394491302	1356	0.0019130237131321337
GNA15	0.20270270270270271	0.14999199615815592	0.018590786771472023	1312	-0.0016600925559032476
DRP2	0.3345945945945946	0.30558668160717145	0.018570322756238346	2528	0.0027835236072291988
FAM122A	0.19783783783783784	0.14342884584600607	0.018567976259633252	1262	-0.0014169313577440334
TF	0.17243243243243242	0.10581078917880583	0.018537020647923678	980	-0.0011407958163545118
C11orf48	0.18756756756756757	0.12902193052665278	0.018534933846389604	1153	0.0013390880689257757
LDLRAP1	0.17513513513513512	0.11029294061149351	0.018507782810071607	1013	-0.0007825205733070107
SPHK1	0.17513513513513512	0.11029294061149351	0.018507782810071607	1013	-0.0008080557665380184
RPL18A	0.2091891891891892	0.15895629902353128	0.018493011874372096	1380	-0.0009911297762300818
KCNC4	0.1681081081081081	0.09892748519289259	0.01847368868509738	929	-0.0009753089814694249
RPL23	0.20054054054054055	0.14759084360493036	0.018433451284277175	1293	-0.0015282622687664118
ENPP6	0.18756756756756757	0.1295021610372979	0.01841078268988379	1156	-0.0013067374636193563
CLIP2	0.17027027027027028	0.10292940611493517	0.018397502294737633	958	-0.0008657731469838836
BEND5	0.15675675675675677	0.07859772690891628	0.018395078113648426	781	-0.0010588119495878344
CBX3	0.16054054054054054	0.08596126140547462	0.0183839266946286	834	0.0007472886476534768
OXR1	0.20594594594594595	0.15511445493837042	0.01835323852074274	1350	0.0014309092994153616
WFS1	0.27945945945945944	0.2444373299183608	0.018347981223755683	2044	0.002127536735497415
NCAPH2	0.2091891891891892	0.1594365295341764	0.018340109923728087	1383	0.0018692101877149981
RETSAT	0.23189189189189188	0.188250360172883	0.0183356514199807	1605	-0.0021607624599710106
RCAN1	0.1935135135135135	0.13830638706579157	0.018318823209152218	1222	-0.0011172938893651008
KIAA0586	0.17189189189189188	0.10613094285256923	0.01828304546739853	981	0.0008711189851055678
SEMA4C	0.2281081081081081	0.18376820874019528	0.01826255444108035	1570	-0.0013561332380049862
ENPP1	0.23945945945945946	0.19769489354890346	0.018257561789304235	1678	0.003209670502110384
FBXO27	0.15567567567567567	0.07731711221386266	0.018256980155987125	771	-0.000718929086724529
ZNF440	0.2308108108108108	0.18712982231471106	0.018256059987608566	1596	0.002324892403339618
TRPM4	0.24594594594594596	0.20553865855610692	0.018243268166202264	1739	-0.0017036330144037494
DAD1	0.22648648648648648	0.18184728669761485	0.01822769288170889	1555	0.0019827883923426272
RAPGEF5	0.28864864864864864	0.2551624779894349	0.01821015219298215	2128	-0.0026573779709906376
SNX10	0.20972972972972972	0.16055706739234832	0.018207987642874394	1391	0.001419944212102564
GTF2H2C	0.17135135135135135	0.10565071234192412	0.018199212591578258	977	0.0010840731904863787
NPAS2	0.1654054054054054	0.09572594845525853	0.018195490929667706	904	-0.0009866580527159385
ABCB8	0.31567567567567567	0.2854170001600768	0.018188268232917082	2367	0.003115901337878313
HRAS	0.25675675675675674	0.2185048823435249	0.018179648532290697	1840	0.001628164301655488
LRP11	0.2	0.14775092044181207	0.018169665508597325	1293	0.0011326119941600155
C9orf78	0.20378378378378378	0.15287337922202657	0.018157560458474394	1332	-0.0013748683508310934
C2orf74	0.23135135135135135	0.18809028333600128	0.01814549308667918	1603	-0.0011350011714966967
IP6K2	0.19135135135135134	0.13590523451256603	0.018145106896072738	1203	-0.0007903281187736866
DUSP13	0.18432432432432433	0.12598047062590043	0.01810437755849534	1128	0.0013659282596847789
KCTD9	0.21567567567567567	0.1685609092364335	0.018103216955546064	1452	-0.001498757281297003
SSC5D	0.17621621621621622	0.113814631022891	0.018098384622683445	1037	-0.0012053927490342175
FAM49B	0.22864864864864864	0.1848887465983672	0.018096355910137932	1578	0.0014842830285488162
REXO2	0.17351351351351352	0.10965263326396671	0.01808323939008226	1006	-0.0008625736227031665
YPEL5	0.2227027027027027	0.17752521210180885	0.018081292859296168	1521	-0.000963073264574632
C6orf223	0.3043243243243243	0.2730910837201857	0.01803455436799106	2269	-0.002057699232318555
SCARNA10	0.2627027027027027	0.22586841684008324	0.017996168281458995	1897	-0.002627742582626524
ANXA13	0.17135135135135135	0.10661117336321434	0.017995343324052913	983	-0.0009235372509692752
SAT1	0.19027027027027027	0.13494477349127582	0.01799268385610996	1195	-0.0010976167570333928
TLE1	0.20270270270270271	0.15207299503761806	0.017962189863268876	1325	-0.0010636456473548605
TEX14	0.1643243243243243	0.09508564110773171	0.017961204419777364	898	0.0006682669358269777
GFOD2	0.20486486486486485	0.1549543781014887	0.017958753563280215	1347	-0.0012391804161325124
PPP3CC	0.17243243243243242	0.10869217224267648	0.017918955447733722	998	-0.0013940233778157564
TMIE	0.18972972972972973	0.1344645429806307	0.017916657024326408	1191	-0.0008348821354047687
PCMT1	0.1918918918918919	0.13750600288138307	0.017914597345434602	1214	0.001118459982853892
ABCC3	0.20378378378378378	0.1536737634064351	0.017912204973738948	1337	-0.0017182496975237881
FOXJ1	0.17297297297297298	0.10965263326396671	0.01789594939738686	1005	0.0006630234694739556
AVIL	0.22162162162162163	0.17672482791740035	0.01788447836776246	1514	0.0016117440103698756
ZYG11A	0.17621621621621622	0.11477509204418121	0.017878833103809996	1043	0.0009119104578189762
DHFR	0.18324324324324323	0.1253401632783736	0.017867929663653054	1122	0.0006710929054861482
HIPK2	0.26756756756756755	0.23179125980470625	0.017865215092172	1943	-0.0023157737501605883
CDC27	0.16486486486486487	0.09652633263966703	0.017863090774046506	908	0.0006774033653528022
PI4KAP1	0.27297297297297296	0.23803425644309267	0.01785393673328742	1992	0.002125480140603031
FIGNL1	0.15567567567567567	0.0800384184408516	0.017828767570565302	788	0.0011021720763892517
LAYN	0.20702702702702702	0.1583159916760045	0.017796236699292655	1372	-0.001613302104669856
CHMP4A	0.23189189189189188	0.18985112854170003	0.017730398516643767	1615	0.0016893467585759937
COL6A6	0.18324324324324323	0.12598047062590043	0.017707007215179045	1126	-0.0009105539902520832
CHRNB1	0.2427027027027027	0.20297742916599967	0.017704765148358073	1717	-0.001341646263244911
PPP5C	0.1881081081081081	0.13302385144869538	0.01768931528176711	1179	0.001108152390088435
COPS2	0.1864864864864865	0.13078277573235153	0.017673075213815954	1162	-0.0007325388520257548
DDX60	0.18216216216216216	0.1245397790939651	0.017672896746820238	1115	0.0008888453777672113
PPIP5K1	0.2	0.1495117656475108	0.017646231932963812	1304	0.0011428735797380796
CFHR5	0.17513513513513512	0.11413478469665439	0.01764556648105039	1037	0.0012290675280382858
PSMA1	0.16648648648648648	0.10036817672482792	0.017643979283548755	935	0.0006348409573547543
PLCD1	0.16378378378378378	0.09604610212902193	0.017600274096354722	903	-0.0009996879060850004
BUB3	0.1616216216216216	0.09236433488074276	0.01759037821764063	876	0.0009918447762174766
MARS	0.1810810810810811	0.12341924123579318	0.017558048818274156	1106	0.0010250105384329799
ZBTB6	0.21675675675675676	0.17160236913718585	0.017536118506212825	1473	0.0008134686557923487
VWDE	0.22702702702702704	0.1844085160877221	0.017534770195054807	1572	-0.001251553867518851
ZNF804B	0.18324324324324323	0.12678085481030896	0.017504701047869765	1131	0.0028421230208550696
NAB1	0.15783783783783784	0.08612133824235634	0.017495898152669248	830	-0.0010351121583706657
BATF3	0.17783783783783783	0.1189370898031055	0.017480265236005123	1072	-0.0010692515696518966
WDR90	0.2372972972972973	0.19705458620137667	0.017479497361606106	1670	0.0014480680005362957
TRPC4AP	0.1654054054054054	0.0994077157035377	0.01747705419593114	927	0.0011399880671888241
ACTN4	0.20162162162162162	0.15223307187449975	0.017476370132985752	1324	-0.0017409103242243874
GPR124	0.16972972972972972	0.10645109652633264	0.017476345202468505	979	-0.0010377004877000218
C19orf25	0.22	0.17592444373299185	0.017450590097237387	1506	-0.0010764543058598974
SDS	0.25027027027027027	0.21258203937890188	0.017444084714661134	1791	0.002036099041743
MRPS16	0.16756756756756758	0.10324955978869857	0.017418418103951287	955	0.0014714386277773885
RPH3A	0.2881081081081081	0.25612293901072514	0.01740732207014168	2133	-0.0020159635610980334
RPL31	0.19783783783783784	0.14743076676804867	0.017403979090535857	1287	-0.002113927503478408
SEMA3E	0.21567567567567567	0.17064190811589564	0.01739733627272547	1465	-0.0018862218643334928
TSR1	0.23459459459459459	0.1940131263006243	0.017393530636060188	1646	0.0013191976191592402
TRMT112	0.23351351351351352	0.19273251160557067	0.017382739963634423	1636	0.0014836520778771956
CASZ1	0.22864864864864864	0.18680966864094767	0.017382352231112508	1590	-0.00152972466457868
FAHD2A	0.26	0.2241075716343845	0.017375796336139226	1881	-0.0022359217370308214
IMPAD1	0.16702702702702701	0.10260925244117176	0.017369369070951098	950	0.0014263258868595584
HSF1	0.1891891891891892	0.13574515767568432	0.01736580147366643	1198	0.0013890927068132442
ZFP36L1	0.1491891891891892	0.0699535777173043	0.01736391113547675	713	-0.0008316054794704541
H2AFY	0.17351351351351352	0.11301424683848248	0.017334719383334793	1027	0.0009704789526040258
CHFR	0.3389189189189189	0.31230990875620296	0.017328554493860907	2578	0.0029363406341872175
PAFAH1B3	0.29567567567567565	0.26476708820233713	0.017322494191123163	2201	0.0026829249733964387
PGS1	0.1616216216216216	0.09380502641267809	0.01732216559531939	885	0.0009708220564789372
LETM1	0.1562162162162162	0.0845205698735393	0.017259779477163773	817	0.0006415206211386249
RFWD3	0.2281081081081081	0.18648951496718424	0.0172549697919647	1587	0.0015205851631435508
POLR2A	0.21567567567567567	0.17112213862654074	0.017233210750038207	1468	-0.0012680998510177233
SFXN4	0.21783783783783783	0.1738434448535297	0.01723178027532191	1489	0.0012822854450860177
SLC38A11	0.1827027027027027	0.12710100848407235	0.017225611217203937	1132	-0.0016149487517395757
PACS1	0.1772972972972973	0.1194173203137506	0.01717383523800931	1074	-0.0010161864881411018
PIGT	0.2308108108108108	0.1900112053785817	0.017169372217722342	1614	0.002036364608648
ATF7	0.1810810810810811	0.1250200096046102	0.017160355123956236	1116	-0.0009030441163986325
GPR68	0.28	0.24747878981911317	0.01715424858966722	2064	0.002270017622504383
ST6GALNAC6	0.20324324324324325	0.15543460861213382	0.017147898369624916	1347	-0.0010123681922777905
PHF20L1	0.15567567567567567	0.08420041619977589	0.017145205908862676	814	0.0009962685866867105
KLF6	0.25513513513513514	0.21898511285417	0.0171394575286701	1840	-0.002000358159421012
UTP18	0.15567567567567567	0.0843604930366576	0.017118223211690202	815	0.0010236355379674932
MAPK15	0.23837837837837839	0.1992956619177205	0.017105490419082988	1686	0.0019823921039233026
CPA4	0.1891891891891892	0.13670561869697453	0.01710412312274023	1204	-0.001186331128474194
WFDC3	0.23459459459459459	0.19481351048503281	0.017082319945500198	1651	0.0018684794675209561
EFHC1	0.22702702702702704	0.18568913078277574	0.01706081770986767	1580	0.0010008042245317483
CDCA4	0.18756756756756757	0.13462461981751242	0.01705780414220427	1188	0.0015594687622069614
NBN	0.1616216216216216	0.09524571794461341	0.017049801788817775	894	0.0008011722864466719
BARD1	0.1810810810810811	0.12550024011525532	0.017040047656506324	1119	0.0010941884454950923
RPL27A	0.22432432432432434	0.18248759404514167	0.017019680503180225	1555	-0.0016684989574059727
RIN1	0.20216216216216215	0.1544741475908436	0.017007277536162616	1339	-0.002684303943465238
TTC5	0.18486486486486486	0.13110292940611493	0.016987040162639994	1161	0.0012321986876486337
POLH	0.31027027027027027	0.28157515607491596	0.016983072094973278	2333	0.004992817580568954
SLC27A1	0.18594594594594593	0.13270369777493196	0.016965623410592164	1173	-0.001151680895964091
FAM188A	0.2583783783783784	0.22314711061309428	0.01696475343846795	1872	-0.0018207901318419318
TCEAL8	0.2281081081081081	0.18728989915159278	0.016955802660446544	1592	-0.002463946645730175
MCL1	0.17567567567567569	0.11813670561869698	0.01690566180966652	1063	-0.0008116548649923061
LENG9	0.21783783783783783	0.17480390587481992	0.01689691808477123	1495	-0.0012047134932799963
RP1L1	0.2091891891891892	0.1639186809668641	0.016890782903713812	1411	-0.001546985539243906
SLC46A1	0.18594594594594593	0.13302385144869538	0.01688054975948807	1175	0.0008835348405227706
FKRP	0.1881081081081081	0.13606531134944774	0.01687089138338953	1198	-0.0011671299835143145
DCHS2	0.18216216216216216	0.12774131583159917	0.016865209553205494	1135	-0.0019992347635707118
CBY1	0.1854054054054054	0.13238354410116857	0.016849761604756687	1170	-0.0014122693808531041
DOLPP1	0.23783783783783785	0.1992956619177205	0.01684807624815531	1685	0.0017170013166833086
PCSK5	0.17027027027027028	0.11029294061149351	0.016827432189180452	1004	-0.0011020581928960383
NUDT8	0.20378378378378378	0.15719545381783256	0.016817419832241606	1359	-0.0007920796015241649
DNMT3A	0.20054054054054055	0.15303345605890828	0.016797269726958376	1327	0.0011282205666248045
AKR1C3	0.17513513513513512	0.11781655194493357	0.01679157564660881	1060	-0.0012695498364337255
CHCHD4	0.15135135135135136	0.07843765007203457	0.016754766607057263	770	0.000995337709900923
LONRF1	0.1535135135135135	0.08259964783095886	0.016743697009465267	800	-0.001122550295167457
NAA40	0.23027027027027028	0.19049143588922682	0.016737410223203908	1616	0.001780935871784095
FJX1	0.20432432432432432	0.15815591483912278	0.016735136111991813	1366	-0.0016531704181943496
ARHGEF37	0.1827027027027027	0.12902193052665278	0.016733619018047752	1144	-0.0012861152481491445
FAM91A1	0.14810810810810812	0.07219465343364816	0.016723943702958478	725	0.0007792052514560055
PKD1L1	0.23675675675675675	0.19833520089643028	0.016716909955350724	1677	0.0008783416960795876
CCDC3	0.19297297297297297	0.14326876900912439	0.016712628124637915	1252	-0.00041540681486367247
CCDC148	0.34540540540540543	0.32031375060028816	0.016703995259648875	2640	0.0023261440375790697
SDR16C5	0.2118918918918919	0.16792060188890667	0.016700845310792512	1441	-0.0013858292772454205
RECQL4	0.14324324324324325	0.061789659036337444	0.016700664771016116	651	0.001019869409151397
AQP10	0.23135135135135135	0.19193212742116217	0.016685506235683187	1627	-0.0024653606655192562
MARK4	0.2518918918918919	0.21626380662718106	0.01667949114399778	1817	-0.0017174838398204884
TMEM184A	0.2583783783783784	0.2237874179606211	0.01667857797595876	1876	0.0013207206888182555
HES1	0.22	0.17816551944933567	0.01665704767934839	1520	-0.0013545976267778314
CHSY1	0.1627027027027027	0.099247638866656	0.016622075646157898	921	-0.001038744727065932
B3GALNT2	0.2983783783783784	0.2690891627981431	0.016620679148305183	2233	0.0030914020873751722
PGP	0.17513513513513512	0.11861693612934208	0.016602338022089623	1065	0.0019005516103788977
NRSN2	0.25351351351351353	0.2183448055066432	0.01659464744223256	1833	0.0019560127266686324
FOXH1	0.21891891891891893	0.17704498159116375	0.01658056755401269	1511	0.002408841321278032
ZNF486	0.19405405405405404	0.14518969105170482	0.016576929507124232	1266	0.0007109058112519051
C8orf76	0.13783783783783785	0.04930366575956459	0.016568418082479223	563	0.0011981341369391885
RCE1	0.17297297297297298	0.11557547622858973	0.01656195867364353	1042	0.0012141485436586662
GUCY2C	0.2702702702702703	0.23771410276932928	0.016538024336537702	1985	-0.001733692023481126
UEVLD	0.23675675675675675	0.1988154314070754	0.016526186104396587	1680	0.0015435474249898106
RNF144B	0.17297297297297298	0.11573555306547142	0.016524931135738292	1043	-0.0011927479930818664
TMEM176A	0.23351351351351352	0.19497358732191453	0.01651386124024963	1650	-0.0013059987308452036
GIT1	0.19675675675675675	0.1490315351368657	0.016502822864186705	1295	0.0014179166642861673
TRMT12	0.14972972972972973	0.07699695854009925	0.016490460340512148	758	0.0007456974577962684
ISM1	0.19837837837837838	0.15127261085320953	0.016470578213688494	1312	-0.0009659547504270449
RHBG	0.18594594594594593	0.13462461981751242	0.01645210655272289	1185	0.0010156400618910766
ITM2C	0.18	0.12630062429966385	0.01644815230151516	1122	-0.0011517092502828065
VPS11	0.26432432432432434	0.23115095245717945	0.01643658560764937	1933	-0.002380753686247772
PIP5K1B	0.22	0.1788058267968625	0.01642847630349041	1524	-0.0006692487193504348
FCER1A	0.16324324324324324	0.10116856090923643	0.0164132787481268	934	-0.001171834698470775
NRBP2	0.17189189189189188	0.1146150152072995	0.01641022078720435	1034	0.0014408304523385596
METAP2	0.20216216216216215	0.15639506963342403	0.016410122004436794	1351	0.0015977625822415575
SPIN4	0.20216216216216215	0.15639506963342403	0.016410122004436794	1351	0.0012481274200581538
PLCB1	0.20270270270270271	0.15719545381783256	0.01637797498198595	1357	-0.0012854275466452235
FAM161A	0.1772972972972973	0.12277893388826637	0.016359665022186935	1095	0.0019889794124537726
CANT1	0.16108108108108107	0.09844725468224748	0.01625525272777852	913	0.0011217893277716939
KRT23	0.16324324324324324	0.10196894509364494	0.016250690701061905	939	-0.0008095852987025865
SDR42E1	0.1464864864864865	0.07219465343364816	0.016246222738751023	722	-0.000612625490219898
MUM1	0.22918918918918918	0.19049143588922682	0.01624069729405854	1614	-0.0021228591651833995
ICT1	0.1654054054054054	0.10549063550504242	0.0162306739580688	965	0.0012789498901838669
C3orf33	0.19945945945945945	0.1535136865695534	0.016217624003684674	1328	0.0013773167704954404
NFIX	0.1881081081081081	0.13846646390267328	0.016211698710301363	1213	-0.0008952180058258818
CWF19L2	0.20540540540540542	0.16119737473987514	0.01620678694673122	1387	-0.0006476703303633258
ATG9A	0.1962162162162162	0.1493516888106291	0.016194876555621917	1296	-0.0013446894594380866
GTPBP2	0.24324324324324326	0.20729950376180567	0.016194191123600724	1745	0.0013967353951557016
PRDM15	0.2518918918918919	0.21738434448535296	0.016193571973549935	1824	0.002197146806065575
MAGEE1	0.24432432432432433	0.20858011845685928	0.01618870964106017	1755	-0.002471448261712794
DCAF11	0.1972972972972973	0.15079238034256442	0.01618788155144151	1307	0.0007665611068659927
SCN4B	0.1572972972972973	0.09252441171762446	0.01618167297334185	869	-0.0013552803649872656
ZDHHC15	0.16918918918918918	0.11173363214342885	0.01614057718653217	1011	-0.000626577542789164
SELT	0.18486486486486486	0.134304466143749	0.01613732863534733	1181	0.0013593641451734584
NBL1	0.1935135135135135	0.14599007523611335	0.016134377844898736	1270	-0.0011349994674674235
ACTR5	0.1945945945945946	0.14743076676804867	0.016131225255619865	1281	0.0006660688548436155
NRXN1	0.21027027027027026	0.16760044821514328	0.016123676317615576	1436	-0.0010457085875714256
SLC22A25	0.1627027027027027	0.10180886825676325	0.01610712381104109	937	0.0013648994184677576
ANGPTL4	0.22486486486486487	0.18568913078277574	0.016083754159831147	1576	-0.0013282941659781499
NUPR1	0.22162162162162163	0.18184728669761485	0.016047707490912697	1546	-0.0022569997599930502
POLG2	0.15675675675675677	0.09236433488074276	0.016041510430935012	867	0.0007655313245777506
ST6GAL1	0.16324324324324324	0.10308948295181687	0.01602091496929974	946	-0.0006047444973546589
VWA3B	0.2664864864864865	0.2345125660316952	0.016018903853142138	1958	0.0020067218501935713
JMJD1C	0.24162162162162162	0.20585881222987035	0.01600315746236907	1733	-0.0021565274991758084
FAM5B	0.2562162162162162	0.22282695693933088	0.015994896713312435	1866	0.0018914278378360904
RPS16	0.21135135135135136	0.169361293420842	0.01598614600886183	1449	-0.0012212784350595029
INTS9	0.17621621621621622	0.12277893388826637	0.01597748825082098	1093	-0.0010730957502346427
DUS4L	0.18594594594594593	0.13638546502321114	0.015974899744135098	1196	0.0010649434407241642
NUDT2	0.2654054054054054	0.23339202817352328	0.015968190403456917	1949	-0.001954668846883578
ZNF542	0.16324324324324324	0.10356971346246198	0.0159216709178762	949	-0.00046835585053486286
WNT3	0.1854054054054054	0.13606531134944774	0.01586139540092058	1193	0.0010319028173398693
VTA1	0.1810810810810811	0.1301424683848247	0.015853295848197963	1148	0.0008952869333370472
KIF22	0.19783783783783784	0.15271330238514486	0.015818457354973933	1320	0.0009926606573571917
NWD1	0.19027027027027027	0.14278853849847928	0.015814209022189996	1244	-0.0010748008214477522
ZNF623	0.18054054054054053	0.1296622378741796	0.01578259084813022	1144	0.0005877232610146167
ITGAD	0.23459459459459459	0.1981751240595486	0.01576124401698471	1672	0.002028369339518577
FAM117A	0.19297297297297297	0.14663038258364014	0.01573809920140308	1273	-0.0017380608598159598
NFASC	0.21567567567567567	0.17544421322234674	0.015735325124950968	1495	-0.0019494571616633038
GCNT2	0.13513513513513514	0.05026412678085481	0.01573502230694939	564	-0.0005290724584483542
ZNF135	0.20324324324324325	0.15991676004482153	0.015734445780799116	1375	-0.0009121803310335963
STX19	0.17675675675675676	0.1245397790939651	0.015732794482393647	1105	-0.000986787680449197
HAUS4	0.1935135135135135	0.14743076676804867	0.015711648922530012	1279	0.0011154185496707214
PYCRL	0.1654054054054054	0.10805186489514967	0.01568374263000684	981	0.0010963079202838343
RANBP1	0.21513513513513513	0.1749639827117016	0.015670731123272236	1491	0.0018090187051370775
MMP28	0.1681081081081081	0.11221386265407396	0.01566838503993999	1012	-0.0013434901049322434
DCAF4	0.26216216216216215	0.23035056827277092	0.015667614965951305	1924	-0.0013742302857281175
HIST2H4A	0.17297297297297298	0.1194173203137506	0.01565915298819193	1066	0.0006948072605837297
SEMA3G	0.19675675675675675	0.15191291820073635	0.015635686613173928	1313	-0.0011578202451346443
CLEC4E	0.2281081081081081	0.19081158956299024	0.015624246273105291	1614	-0.0015989017298124963
SCXB	0.19783783783783784	0.15335360973267168	0.01562248046231005	1324	0.0018625421575507062
NEO1	0.1810810810810811	0.13110292940611493	0.01560237982662831	1154	-0.002215915451961337
CARD10	0.26	0.2281094925564271	0.015566059405649335	1906	-0.002509415996610187
PELO	0.22702702702702704	0.18969105170481831	0.015558575903850411	1605	0.0018686350934785877
MIB2	0.19513513513513514	0.1501520729950376	0.015532075939500352	1299	-0.0013772439055173892
SCN2B	0.17135135135135135	0.11765647510805187	0.015518239475082627	1052	-0.001029414428603559
RS1	0.23027027027027028	0.1936929726268609	0.01550742972531344	1636	-0.001275212992914021
NEFM	0.2064864864864865	0.1647190651512726	0.015504298677224778	1411	-0.0016195922733459156
GAS6	0.16324324324324324	0.10565071234192412	0.015486283446216683	962	-0.0006292877103987848
AMPD2	0.21405405405405406	0.1741635985272931	0.015486179004999765	1484	-0.0018873118491683273
PTPRK	0.1589189189189189	0.09892748519289259	0.015468575463767939	912	-0.0012503264382758062
ABLIM2	0.16108108108108107	0.10244917560429007	0.01545128110025115	938	-0.0009075935326109174
B3GNT5	0.15513513513513513	0.09284456539138787	0.015446796830680941	867	-0.0011427182677380189
CTSO	0.17135135135135135	0.11797662878181527	0.015442800671212016	1054	-0.000934094349941006
CBX1	0.14810810810810812	0.08067872578837842	0.015426954892526684	778	0.0005796094960714981
LSM4	0.20324324324324325	0.16087722106611174	0.015426335666077554	1381	0.001250646285552648
TMEM200C	0.16594594594594594	0.11013286377461182	0.01540880929269761	995	-0.000962933185564907
KIAA1467	0.21135135135135136	0.17112213862654074	0.015386607389921342	1460	0.0015009126308996202
BST2	0.22972972972972974	0.1933728189530975	0.015382701611827254	1633	0.0013251980006316443
ACOT8	0.17135135135135135	0.11829678245557868	0.01536715687059175	1056	0.0008884768603820703
HEG1	0.19513513513513514	0.15079238034256442	0.015339378994830843	1303	-0.0006409352776245214
SERHL2	0.19513513513513514	0.15079238034256442	0.015339378994830843	1303	-0.0017676014365861194
COPS5	0.16216216216216217	0.1046902513206339	0.015336518115529892	954	0.0006660628950371007
HEY2	0.23405405405405405	0.1986553545701937	0.015317350319728676	1674	-0.0010315340962733898
MGAT1	0.18216216216216216	0.13366415879622218	0.015316945976892166	1172	-0.0008201985247978882
WNT10A	0.22216216216216217	0.1845685929246038	0.015290460802398728	1564	-0.0016144941469974582
EIF2B5	0.16702702702702701	0.11237393949095566	0.01527012548077025	1011	0.0008842218987410889
NTS	0.3810810810810811	0.36049303665759563	0.0152675608793109	2957	-0.0024051822256296873
CLEC5A	0.23405405405405405	0.1988154314070754	0.015253724453556558	1675	-0.001401000837540778
ANO5	0.23459459459459459	0.1994557387546022	0.015252032090858063	1680	0.0013033725135755958
TRIM37	0.2172972972972973	0.1788058267968625	0.015246591716200419	1519	0.00021720433105656414
ZNF280D	0.2372972972972973	0.20265727549223628	0.015240035994665743	1705	-0.0010019681053563545
ELN	0.18324324324324323	0.13542500400192092	0.01523815448538211	1185	-0.0009677106645540334
ZNF627	0.23783783783783785	0.2032975828397631	0.015236929918887315	1710	-0.0014827694578343651
ALKBH7	0.19945945945945945	0.15671522330718746	0.015224414751638115	1348	-0.0019048845075303688
RELN	0.1891891891891892	0.14342884584600607	0.01522071548534545	1246	-0.0010189952990913298
BCHE	0.20810810810810812	0.16760044821514328	0.015219074418419094	1432	-0.001550762215993018
CCDC117	0.14216216216216215	0.07075396190171282	0.015203957225831859	705	0.0004053688309795689
SESN1	0.18594594594594593	0.1392668480870818	0.015180639837622323	1214	-0.001698695098252756
LARP6	0.15513513513513513	0.0942852569233232	0.015177200480299576	876	-0.0008207236252928852
GNB5	0.19297297297297297	0.1485513046262206	0.015171078191875569	1285	-0.001057572674289986
PPP1R14A	0.15567567567567567	0.09524571794461341	0.015163169210293304	883	-0.0008559621345057167
HIST2H2AC	0.22918918918918918	0.1933728189530975	0.01513463733133053	1632	0.0017194286587255193
KIAA1524	0.15297297297297296	0.09092364334880743	0.015133621540368784	851	0.001539354329725029
PHTF2	0.19027027027027027	0.14518969105170482	0.0151227293610322	1259	0.0012520475815108512
CACNG6	0.16972972972972972	0.11701616776052505	0.015115397636767752	1045	0.0015419118532008723
KIAA0391	0.15243243243243243	0.09012325916439891	0.015113444614854666	845	0.0013012038376473355
FBXW2	0.2372972972972973	0.20297742916599967	0.01511017055376348	1707	0.0015057463295761408
HS6ST1	0.22054054054054054	0.1831279013926685	0.01510230175343089	1552	-0.0019970506909885444
YTHDF2	0.20702702702702702	0.16663998719385306	0.015091304587681865	1424	-0.001253898741742887
PON3	0.29783783783783785	0.27133023851448695	0.015087279315589815	2246	-0.0008329397285706363
RET	0.20594594594594595	0.16535937249879942	0.015070010578373788	1414	0.001318956253453507
GINS2	0.13837837837837838	0.06387065791579959	0.015069114660032563	655	0.0004716315006589866
RGS9	0.21513513513513513	0.17672482791740035	0.015051461567178086	1502	-0.0010498967272724257
FAM25A	0.17675675675675676	0.12726108532095406	0.015047567222100124	1122	0.0009254358878024505
FAM76B	0.20702702702702702	0.16680006403073475	0.015037928558992168	1425	0.0020623999833333075
ATPIF1	0.23891891891891892	0.20505842804546182	0.015033290904909112	1723	0.0022896902852153293
CDC6	0.13027027027027027	0.04402113014246838	0.015032483417269123	516	0.0006102205870092802
RWDD3	0.2578378378378378	0.22682887786137346	0.01502901078904127	1894	-0.0019677537837196725
PKP1	0.2410810810810811	0.20761965743556907	0.015014165501559745	1743	-0.001182588829942688
TMEM167B	0.22162162162162163	0.18472866976148553	0.014991461738349254	1564	-0.0019131003122311086
GPBP1L1	0.23621621621621622	0.20201696814470946	0.014987245385125653	1699	-0.001496718547787168
EIF2S1	0.17297297297297298	0.12229870337762126	0.014962676531261453	1084	0.0014625781315771747
XKR8	0.1908108108108108	0.14647030574675846	0.01495521505673013	1268	-0.001193096656822945
LRRC58	0.17405405405405405	0.1238994717464383	0.014943734633605108	1096	0.000739756049006246
SPRED3	0.2648648648648649	0.23499279654234032	0.014931782213093384	1958	-0.002049827346854727
LRRC29	0.2881081081081081	0.26092524411717627	0.014924298940025279	2163	-0.0024768239272816572
CCDC71	0.19405405405405404	0.15079238034256442	0.014918633925437116	1301	-0.0014986763932370196
ASPHD1	0.25351351351351353	0.22218664959180406	0.014902194277135284	1857	-0.0011513585835928098
C3orf27	0.18054054054054053	0.13302385144869538	0.014899541724425982	1165	0.0018920136040833312
PARK2	0.1491891891891892	0.08580118456859293	0.014895570897553936	812	-0.0008347912279077718
BTBD9	0.22	0.1831279013926685	0.014864171731517087	1551	-0.001425457271398045
EIF4A3	0.14972972972972973	0.08708179926364655	0.014835752201943875	821	0.0009082688426133245
NUDT4	0.19783783783783784	0.15591483912277893	0.014830373021668588	1340	0.0009553357714821686
TRAPPC6B	0.21567567567567567	0.178005442612454	0.014830059478503585	1511	0.0014969417721658828
OPLAH	0.25405405405405407	0.2229870337762126	0.01482024514898645	1863	0.001779348580697615
ISCA1	0.1891891891891892	0.14486953737794142	0.014805366445964058	1255	-0.0010377639275247928
MAGEE2	0.24702702702702703	0.21498319193212742	0.014804579268485605	1800	-0.001899702568698558
IFFO2	0.16648648648648648	0.11365455418600928	0.014800392495394527	1018	-0.0020621415253572195
ERI2	0.23891891891891892	0.20569873539298864	0.0147702800751102	1727	0.0016170044691534713
BCAN	0.22108108108108107	0.18472866976148553	0.014752162980131565	1563	-0.001974962362146471
FGF11	0.16054054054054054	0.10501040499439732	0.014746079999961595	953	-0.0009042971006238076
TOP1	0.1562162162162162	0.09828717784536578	0.014743136880105047	903	0.0006418562955332163
POLR3G	0.20216216216216215	0.16167760525052025	0.014729891770537296	1384	0.0018577954977445188
ARSD	0.17945945945945946	0.13222346726428685	0.014722652294091436	1158	-0.0011072686698753386
MFI2	0.2254054054054054	0.1900112053785817	0.014703338616553607	1604	-0.002119888577362872
DNASE1L3	0.22162162162162163	0.18552905394589403	0.014695113312138772	1569	-0.0010298055080056657
CSNK1G2	0.15567567567567567	0.09780694733472066	0.014668717050141335	899	-0.0010204838137724437
SNX29	0.1891891891891892	0.14534976788858653	0.014665994280796842	1258	-0.0013886377029848518
C7orf31	0.1562162162162162	0.09876740835601089	0.014648505255548602	906	-0.0003543954178894637
PRMT2	0.18864864864864864	0.1447094605410597	0.014647484666876763	1253	-0.0015519617169502454
KDELR3	0.17027027027027028	0.11989755082439571	0.014616542244222335	1064	-0.0010793784465931821
C9orf173	0.21081081081081082	0.17272290699535778	0.014607995353784462	1469	0.0014681468943308572
TPCN2	0.14702702702702702	0.08372018568913078	0.014607877184583597	795	0.0007147111581161879
SERHL	0.23837837837837839	0.20553865855610692	0.014578111117261431	1725	-0.0020378144211463224
DLEU1	0.34216216216216216	0.3201536737634064	0.014576570391280087	2633	0.0045710706874160685
SPPL2A	0.2308108108108108	0.19673443252761325	0.014569193445181892	1656	0.0018049892343697139
SDPR	0.1627027027027027	0.1091724027533216	0.014553555943830601	983	-0.001425849577753979
COQ10A	0.1918918918918919	0.1493516888106291	0.014516571223262536	1288	0.001128087465133376
ZNF492	0.21243243243243243	0.1749639827117016	0.014515143102819351	1486	-0.0006117701843322721
SKP2	0.18972972972972973	0.14663038258364014	0.014496901246691613	1267	0.0025109465612331407
MTMR10	0.22324324324324324	0.18809028333600128	0.014459590968344626	1588	-0.0013791148149721265
LMBR1	0.2427027027027027	0.21082119417320314	0.014459025986581069	1766	0.001892083235361497
ZBTB25	0.2172972972972973	0.18104690251320635	0.014440134503083563	1533	0.0015365746476163622
CACNG1	0.24486486486486486	0.21338242356331039	0.014426743359536531	1786	0.0016377652495521032
ZNF28	0.14486486486486486	0.08099887946214183	0.014425010598192973	774	0.00034514160943217577
DEGS1	0.23405405405405405	0.20089643028653753	0.014421924517264421	1688	0.002136402566384277
NSUN5	0.2118918918918919	0.1746438290379382	0.014397706828492613	1483	0.001454554184601875
SYCE1L	0.20054054054054055	0.16071714422923003	0.01438650795109306	1375	-0.0005643043486998067
LIPG	0.15567567567567567	0.099247638866656	0.01438482217647199	908	-0.0014631848664066636
RARB	0.21621621621621623	0.17992636465503442	0.014375955456881145	1524	-0.0006467926236609856
CACNA1H	0.17297297297297298	0.1246998559308468	0.014369595309934894	1099	0.00046644266803923533
CNTD2	0.18864864864864864	0.14566992156234992	0.0143685865889801	1259	0.0012865868215158117
BRWD3	0.24054054054054055	0.20858011845685928	0.014354085828057984	1748	0.0013440170138210306
FATE1	0.2556756756756757	0.22586841684008324	0.014353509406367695	1884	0.00336975191385136
RAC3	0.18162162162162163	0.13654554186009285	0.014341728438601127	1189	0.0009986770996874839
LUZP1	0.15783783783783784	0.10292940611493517	0.014318320410150338	935	-0.001138690391411501
C22orf31	0.2810810810810811	0.2543620938050264	0.014306499376832241	2109	-0.0014145932378596625
C19orf55	0.23243243243243245	0.1992956619177205	0.014306074787234925	1675	0.0014354260929394513
PTPDC1	0.2556756756756757	0.22602849367696495	0.014281171178335507	1885	0.001265330854084823
STAG3L4	0.2454054054054054	0.2143428845846006	0.014280940830143963	1793	0.0021650937056620027
SCN7A	0.18324324324324323	0.1389466944133184	0.014271902305914323	1207	-0.0010568394496658583
RANBP17	0.16378378378378378	0.11205378581719225	0.01426907691456804	1003	0.001144620617247938
WNT4	0.2308108108108108	0.19753481671202178	0.014253626573691863	1661	-0.0014172767885185069
DPYS	0.21297297297297296	0.17640467424363696	0.014238878121943	1496	-0.0015726404866654776
DOK5	0.20054054054054055	0.16119737473987514	0.01423191477726445	1378	-0.0010012043654569424
CES1	0.18216216216216216	0.13782615655514646	0.01418700389283012	1198	-0.0019406216983043124
MAPRE2	0.19027027027027027	0.1483912277893389	0.014182819263894234	1279	-0.00114862944901688
GPM6B	0.14972972972972973	0.09076356651192573	0.014180966958973144	844	-0.0010033950209617616
IARS	0.16648648648648648	0.11637586041299824	0.014174409295749394	1035	0.0011172234443165507
GRHL2	0.1562162162162162	0.10116856090923643	0.014168428492465728	921	0.0009382155072671593
ANKS1A	0.19243243243243244	0.15127261085320953	0.014146838257516111	1301	-0.0017599991198039787
RPS8	0.1545945945945946	0.09876740835601089	0.01414448772450405	903	-0.0008011273705051281
WBP5	0.1545945945945946	0.09876740835601089	0.01414448772450405	903	-0.0009923287851961505
HEATR6	0.1616216216216216	0.109492556427085	0.014132928662664235	983	0.001508472764498947
TNFRSF13B	0.27945945945945944	0.25292140227309107	0.014128353753586497	2097	-0.0018628547193657143
RNF31	0.1643243243243243	0.11349447734912758	0.01412148717589409	1013	0.0008269584071967984
USP20	0.18972972972972973	0.14791099727869378	0.014119707227338532	1275	-0.0013354412480111933
CSRP1	0.1945945945945946	0.1541539939170802	0.014103602404847426	1323	-0.0009572341466935086
BFSP2	0.23945945945945946	0.2079398111093325	0.01410186768043163	1742	0.0021304576120655836
PPP1R13L	0.15837837837837837	0.1048503281575156	0.01409011942302608	948	-0.0012576969482324786
SLC35D2	0.17945945945945946	0.13462461981751242	0.014081909328471616	1173	-0.0012474289701458474
MAGEA1	0.17243243243243242	0.12518008644149192	0.014062889713065983	1101	0.0010358825944422278
SLCO1A2	0.2810810810810811	0.2548423243156715	0.014061963879095392	2112	-0.003206986484747176
RPN1	0.20486486486486485	0.16712021770449817	0.014040445690500475	1423	0.0017814920997309969
CHST8	0.22324324324324324	0.1892108211941732	0.014036810796788483	1595	-0.001359277618030319
GPRC5A	0.25675675675675674	0.22778933888266367	0.014036049231647358	1898	0.0022956168835662535
FRMD6	0.1854054054054054	0.14262846166159757	0.014032286277588924	1234	-0.001324983297070048
DUSP19	0.21621621621621623	0.18088682567632464	0.014029408451600507	1530	-0.0014693574281409382
TBKBP1	0.19945945945945945	0.16055706739234832	0.014005504078228667	1372	-0.0012748769666359296
SLC16A4	0.18324324324324323	0.1399071554346086	0.014004074052498674	1213	-0.0005132057580340188
ANGPTL7	0.20540540540540542	0.16792060188890667	0.013994052031026265	1429	-0.0025617857827455737
TRMT5	0.1881081081081081	0.14631022890987674	0.013977977252351153	1262	0.0010642691769135126
[truncated: 15,732 more rows]
