# Supplementary material for: Deep learning generates custom-made logistic regression models for explaining how breast cancer subtypes are classified
Source: PLoS One. 2023 May 22;18(5):e0286072. doi: 10.1371/journal.pone.0286072 (PMC10202302; doi:10.1371/journal.pone.0286072)
Supplement: S3 File — This compressed file stores the relative scores of the PWL and logistic regression models. (ZIP) [file pone.0286072.s012.zip › Importance analysis/RNA-seq/PWL/scores_single_pos_B3_tpm_True_target_4_4.csv]

	score_major	score_minor	score_relative	score_total	weight
IGF1R	0.7651515151515151	0.22656985343552508	0.534122942652864	2190	-0.003581166180083528
PGR	0.7848484848484848	0.3170633319887051	0.5154579876771824	2876	-0.004525668700807728
GRB7	0.7454545454545455	0.24606696248487292	0.49515352931231116	2322	0.00644843414411298
ELOVL2	0.7439393939393939	0.25480704585182196	0.4885191912391802	2386	-0.0025004146900414526
C2CD4A	0.7621212121212121	0.31787010891488504	0.4797873358235447	2867	0.004005698130640667
RERG	0.7136363636363636	0.18139034556945005	0.4763744020383277	1820	-0.002251615247223526
PMAIP1	0.7257575757575757	0.25588274842006187	0.4612480778305086	2382	-0.0035982985107693823
ABCC2	0.703030303030303	0.20814844695441712	0.45092583100934386	2012	0.0029666857240954417
BCL2	0.6909090909090909	0.208955223880597	0.433693086313836	2010	-0.0024433114209386985
ATP13A5	0.6878787878787879	0.20209762000806777	0.4323337788006651	1957	0.002055552421006723
NUDT6	0.6924242424242424	0.22240150598359554	0.42998890163301473	2111	-0.002521017967410444
TCAP	0.6818181818181818	0.19954282640849805	0.4250586934867592	1934	0.003074408357497305
SUSD3	0.6878787878787879	0.22199811752050558	0.4238940626309422	2105	-0.0027125738391077904
SERPINA6	0.7575757575757576	0.3887320155976872	0.4228084485158425	3391	-0.003568674135351557
FGFR2	0.7212121212121212	0.3120882076105957	0.42274787445369316	2797	-0.005814501660643146
TMEM45B	0.7196969696969697	0.3085921742638161	0.4227345981741315	2770	0.002951720522105461
ADCY9	0.7196969696969697	0.3143740755681054	0.41913266880170014	2813	-0.004930138827285191
PNMT	0.7015151515151515	0.2900363049616781	0.4080024496095025	2620	0.004982066230149939
PREX1	0.6893939393939394	0.2829097754470889	0.3952260626295724	2559	-0.005958525452297181
NPY1R	0.6666666666666666	0.23329299448702434	0.39001882316772163	2175	-0.0016416559123172193
C8orf46	0.703030303030303	0.3291649858814038	0.3859020190485749	2912	-0.003478324845491443
NMNAT3	0.6818181818181818	0.28102729595266907	0.3858996919873821	2540	-0.0037544813109889217
STARD3	0.6333333333333333	0.1281430684415759	0.3846904651214887	1371	0.003097393015286798
CLCA2	0.656060606060606	0.22213258034153557	0.3810726355754209	2085	0.0024425059503187184
FGD3	0.6712121212121213	0.2700013446282103	0.37762498556103374	2451	-0.002248683794095996
ERBB2	0.6272727272727273	0.14938819416431356	0.3711542418244907	1525	0.003141620720271021
ISL2	0.6303030303030303	0.16579265832997175	0.3697947044530639	1649	0.002333603495026182
IGFBP4	0.6590909090909091	0.2561516740621218	0.3687871463214535	2340	-0.0029821731943229677
GSDMB	0.646969696969697	0.26247142665053114	0.3496785389890964	2379	0.002905964819365181
LPPR3	0.6287878787878788	0.22240150598359554	0.34591176664678885	2069	-0.0021934960995167786
SERPINA3	0.6287878787878788	0.23383084577114427	0.3406973320765115	2154	-0.003118336418810941
NUDT8	0.6227272727272727	0.2244184482990453	0.3374256162613958	2080	0.0028058764881279787
PGAP3	0.5878787878787879	0.10568777732956837	0.3344315629609685	1174	0.00197095670591807
RARG	0.6424242424242425	0.28035498184751917	0.33410999140763903	2509	-0.0024355206769541837
SMARCD3	0.6590909090909091	0.31679440634664513	0.33404213055375764	2791	-0.003066711192150251
GREB1	0.6060606060606061	0.1953744789565685	0.3291382711909985	1853	-0.003810608259300352
SGK3	0.65	0.30765093451660613	0.32785090249105897	2717	-0.003991655623576662
DMRTC2	0.5909090909090909	0.1491192685222536	0.32693699747439636	1499	0.0015819356765859993
EGR3	0.6590909090909091	0.3327954820492134	0.32364799357391266	2910	-0.003391665567687596
AGR3	0.593939393939394	0.1873067096947694	0.317680200176414	1785	-0.005993243906380031
CYP2B6	0.6742424242424242	0.3701761462955493	0.3175724673620773	3198	-0.0034944868052548374
ACY3	0.6045454545454545	0.2256286136883152	0.3145669352966592	2077	0.0019335654265887569
GGCT	0.5893939393939394	0.18407960199004975	0.31349991592549153	1758	0.001354508330769022
RBM24	0.5954545454545455	0.20814844695441712	0.3112403397329435	1941	-0.0013630392444611062
TMUB2	0.6090909090909091	0.24768051633723276	0.3096460973641119	2244	-0.002616779073025555
TFCP2L1	0.5984848484848485	0.22347720855183542	0.30824205112381153	2057	-0.0020011512845940164
MPHOSPH6	0.5772727272727273	0.17130563399220117	0.3038981814154226	1655	0.001965277898489148
NOVA1	0.6106060606060606	0.263681592039801	0.30331177926820807	2364	-0.0024707051466975826
EPS15L1	0.6166666666666667	0.2932634126663977	0.29427434856903595	2588	-0.0034071430200128816
FAM134B	0.5954545454545455	0.24606696248487292	0.2940171656759475	2223	-0.0028809130944409842
S100A9	0.5696969696969697	0.1972569584509883	0.2856443296245751	1843	0.002133217667142162
AKR1A1	0.603030303030303	0.28129622159472906	0.28451798208934814	2490	0.0026280268430127762
C2orf50	0.6015151515151516	0.2806239074895791	0.2830707000475759	2484	-0.0025358440798299853
DCAF16	0.5878787878787879	0.2608578727981713	0.27755463943704595	2328	-0.0017652234935667365
SERPINA5	0.5787878787878787	0.24149522656985342	0.27667546417574734	2178	-0.0032096154616738206
C6orf211	0.6060606060606061	0.3044238268118865	0.27463559188775566	2664	-0.004125729296356439
CELSR2	0.5787878787878787	0.24862175608444265	0.2731826310332601	2231	-0.0029983619966515106
SUSD2	0.5636363636363636	0.2127201828694366	0.27243607421321653	1954	0.0027400790102547036
ZNF516	0.5424242424242425	0.15234637622697325	0.2710146404200229	1491	-0.001577415545034455
PCP2	0.5590909090909091	0.2054591905338174	0.2703691656532877	1897	-0.002193070603243541
TUBA3D	0.6424242424242425	0.38039532069382814	0.2680083072486015	3253	-0.0035489520008013644
MBOAT1	0.5515151515151515	0.19591233024068844	0.26578732121044396	1821	-0.0027239843311690493
HSD17B2	0.5969696969696969	0.30133118192819686	0.26557233789784773	2635	0.00429123164540215
ARTN	0.5666666666666667	0.23705795347586392	0.26491463780494623	2137	-0.0016702738767889968
MAPT	0.5484848484848485	0.19241629689390882	0.2638115977070823	1793	-0.004455683912237873
ZP2	0.5151515151515151	0.06897942718838242	0.2606229221876644	853	0.002153327179257758
EVL	0.5575757575757576	0.2245529111200753	0.26046671554367956	2038	-0.002705424128544109
SLC25A18	0.5303030303030303	0.1565147236789028	0.25672444522029336	1514	0.0013028793648118154
PAX9	0.593939393939394	0.3110125050423558	0.25603522538037327	2705	0.0027583642302488444
DBNDD2	0.5212121212121212	0.14360629286002422	0.2510393079494399	1412	-0.0018196627854194958
SDC1	0.556060606060606	0.2427053919591233	0.2502974903264568	2172	0.001499097483792866
GPT	0.6242424242424243	0.3760925104208686	0.2482330278293876	3209	-0.003556314822344575
ASB13	0.5303030303030303	0.18394513916901978	0.2473854897246666	1718	-0.0013330080990272108
NXNL2	0.5393939393939394	0.21608175339518623	0.24425449770457475	1963	-0.0018187508636401616
TLE1	0.5636363636363636	0.2710770471964502	0.2442031848964766	2388	0.0026028314259747276
DYDC2	0.5484848484848485	0.23947828425440365	0.24348578038801422	2143	-0.0013512917072517894
SLC6A11	0.5848484848484848	0.3162565550625252	0.24202954160955237	2738	0.004941081405559089
AFF3	0.5242424242424243	0.18327282506386983	0.24124119096868216	1709	-0.0026028647218481636
GSDMC	0.5424242424242425	0.23329299448702434	0.2397984374927906	2093	0.0023954738579050174
FSIP1	0.5378787878787878	0.22656985343552508	0.23797969196415875	2040	-0.0023477525799535217
CCDC74B	0.553030303030303	0.26327820357671106	0.23652710359120863	2323	-0.0027927247476327464
TRPV6	0.5242424242424243	0.19792927255613824	0.23565412244097192	1818	0.0014149249339766357
RNF39	0.5893939393939394	0.3342745730805432	0.23564572558612723	2875	0.004117903072983609
PRODH	0.603030303030303	0.3582089552238806	0.235331890770235	3062	0.004740034419955919
FAM5C	0.5196969696969697	0.19281968535699878	0.23290550925104098	1777	0.003101182066166075
NBPF4	0.546969696969697	0.26045448433508134	0.23133931099286903	2298	-0.0023501781153754562
ZBED4	0.5378787878787878	0.24337770606427322	0.23008088264084628	2165	0.002206071137879917
SEMA6A	0.5590909090909091	0.2899018421406481	0.22853956655155788	2525	-0.0024960763461422176
FRS2	0.5424242424242425	0.25749630227242165	0.22791971308554304	2273	-0.0026054355505038982
GFRA1	0.5075757575757576	0.18972704047330913	0.22163679979184353	1746	-0.0035943495148558213
ZNF804B	0.6393939393939394	0.4332392093586123	0.22112839720802516	3644	-0.0031754976649835953
PCSK6	0.5045454545454545	0.18300389942180986	0.22107568849889142	1694	-0.002064213715857477
ATXN7L3	0.5212121212121212	0.22509076240419523	0.22099622397873708	2018	-0.0021294741069141313
PARD6B	0.5	0.17883555196988032	0.21801784535162824	1660	-0.0018011868844951095
SCARB1	0.5106060606060606	0.2073416700282372	0.21772798099754165	1879	-0.0014016299639479255
SCCPDH	0.5060606060606061	0.2008874546187979	0.2157415675832084	1828	-0.0018012947417446411
IGSF1	0.5772727272727273	0.34382143337367216	0.21503062360576605	2938	-0.00286472566658631
SIAH2	0.5621212121212121	0.3177356460938551	0.21502431631794125	2734	-0.002842946798773482
SOX11	0.48484848484848486	0.1426650531128143	0.21472473588018934	1381	0.002169592896825634
SERPINA4	0.5348484848484848	0.2679844023127605	0.2142472618617924	2346	-0.002272879148131324
CCDC74A	0.5166666666666667	0.236520102191744	0.21100268570365147	2100	-0.002350026740168687
NOS1AP	0.4984848484848485	0.1936264622831787	0.21099593727266314	1769	-0.0019895953359082338
ADI1	0.553030303030303	0.3126260588947156	0.20810746336974656	2690	0.003957467325381003
MREG	0.5787878787878787	0.35874680650800056	0.20629613745208342	3050	-0.006378562458121451
MAGEC1	0.48484848484848486	0.1719779480973511	0.20550163862809626	1599	0.0033339457870170007
KIF12	0.4772727272727273	0.16162431087804222	0.2016668383315451	1517	-0.0012647500750972542
CADM2	0.5121212121212121	0.2535968804625521	0.19795675812416155	2224	-0.0018789975329127628
CMYA5	0.4909090909090909	0.20828290977544708	0.19760996503266304	1873	-0.0022131480380267023
NXPH4	0.4863636363636364	0.1983326610192282	0.19721374234989142	1796	0.0018461437644873512
C21orf88	0.6151515151515151	0.42584375420196313	0.19706848360038276	3573	-0.005917681101709604
SYBU	0.49696969696969695	0.22388059701492538	0.196856357986393	1993	-0.002349614275044587
IRS1	0.4727272727272727	0.16780960064542155	0.19531101231138942	1560	-0.001924845475150505
ABCA12	0.5136363636363637	0.2620680381874412	0.19514265741017267	2288	0.0017401931745553156
CDK2AP1	0.4954545454545455	0.22468737394110527	0.19499079060302021	1998	0.002983633402982378
VPS25	0.5424242424242425	0.3153153153153153	0.19480031069711665	2703	-0.0030907227566785876
KRT7	0.47575757575757577	0.18125588274842006	0.19349157585981647	1662	0.001207923176843906
RMND1	0.509090909090909	0.26058894715611136	0.19126695433907762	2274	-0.0017947205116797705
PSMD3	0.46515151515151515	0.15880059163641252	0.19114830414367556	1488	0.0038626444908004486
GPR143	0.5181818181818182	0.28035498184751917	0.18991348084749207	2427	-0.00439628525346052
GPR162	0.5181818181818182	0.2873470485410784	0.185944070388946	2479	-0.002392539247557579
SPINK4	0.5636363636363636	0.36399085652817	0.18519660677711228	3079	-0.0021318643091120747
TMEM145	0.49696969696969695	0.24942853301062257	0.1847642866263212	2183	-0.0021296113490507198
TPBG	0.4818181818181818	0.21796423288960604	0.18464035351142408	1939	-0.0029499111904442545
GLYATL2	0.46515151515151515	0.1782977006857604	0.18457586197792122	1633	0.0011843988243526837
CCNYL1	0.45454545454545453	0.14925373134328357	0.1843348939280408	1410	0.0015348970232480497
KCTD6	0.5151515151515151	0.28667473443592845	0.18319868019899163	2472	-0.0029429529267304133
RGS22	0.4712121212121212	0.19873604948231813	0.1825448458133884	1789	-0.0013681809545232682
NXPH1	0.4712121212121212	0.19967728922952804	0.18216984334317418	1796	0.002773062192136422
HNF4G	0.48787878787878786	0.24136076374882345	0.17977069338465992	2117	-0.0021894222914852434
MNX1	0.47424242424242424	0.21285464569046658	0.17959877675931746	1896	0.0013990707660923364
ODF2	0.4772727272727273	0.22051902648917573	0.17916061515461332	1955	0.0021631704868923405
ORMDL3	0.44696969696969696	0.14387521850208418	0.17908183151016027	1365	0.002330107186571695
C17orf96	0.4772727272727273	0.22132580341535565	0.17880414494089447	1961	0.002703137020250779
PVT1	0.5484848484848485	0.34946887185693154	0.17870713662049073	2961	-0.0028187952251755633
GRPR	0.47878787878787876	0.22509076240419523	0.1785719815544946	1990	-0.0018814996627043
SPINK8	0.4621212121212121	0.18959257765227913	0.1776106691915428	1715	0.0013788786509621787
B4GALNT2	0.4712121212121212	0.21258572004840662	0.1768481748087273	1892	0.002544942178974452
RHBDL1	0.5	0.2709425843754202	0.1765901159719683	2345	-0.0028182138717966158
C1orf127	0.49242424242424243	0.25951324458787145	0.1751345104105647	2255	0.0026977398883900605
MYLK3	0.48484848484848486	0.24620142530590292	0.17446291143721337	2151	0.0032190945704314803
MYOZ3	0.48484848484848486	0.2471426650531128	0.17399855637031633	2158	-0.002209085946378764
TBC1D9	0.4666666666666667	0.21124109183810677	0.17315497889682233	1879	-0.0029858664017410773
LCT	0.4348484848484849	0.12693290305230603	0.17298124289773686	1231	0.0029717808662098836
FAM83A	0.4893939393939394	0.25830307919860157	0.17278594719203977	2244	0.002155341391335242
ABHD1	0.47424242424242424	0.23127605217157457	0.1714172646432626	2033	-0.0018133636825950817
ACOT9	0.44242424242424244	0.15947290574156245	0.1703076026190076	1478	0.0013385849246333238
CHAC2	0.4772727272727273	0.24243646631706334	0.16901381599804252	2118	0.0027569483071602004
TMEM101	0.44242424242424244	0.1674062121823316	0.167714370407429	1537	-0.0010461512645633774
IGFALS	0.45151515151515154	0.19107166868360898	0.16735754947421141	1719	-0.001697723485926872
GOT1	0.49393939393939396	0.27685894850073955	0.16732524752028063	2385	0.0026928075708042344
PPFIBP2	0.4666666666666667	0.22603200215140515	0.16668731178120497	1989	0.002236753462057095
FAM98A	0.4575757575757576	0.20693828156514724	0.16655212154389232	1841	0.002722763692690933
ETFA	0.4318181818181818	0.14132042490251445	0.1664954796541331	1336	0.0010584381361695705
LDLRAD3	0.4636363636363636	0.22025010084711577	0.16644857076278574	1944	-0.0011374924451956758
SEC63	0.4575757575757576	0.209224149522657	0.1656008291775493	1858	0.0020681106667780115
PFKP	0.453030303030303	0.199946214871588	0.16525796662225292	1786	0.002028074025292881
HDAC11	0.45606060606060606	0.20707274438617723	0.16511215493274423	1841	-0.0017968472123811806
BCR	0.5060606060606061	0.30227242167540674	0.16472872010091305	2582	0.003308424650458619
NAT1	0.45151515151515154	0.1981981981981982	0.164583406278738	1772	-0.003182208826183341
KRT20	0.41818181818181815	0.10205728116175877	0.16446034441972093	1035	0.003970310794829857
KCNK6	0.4954545454545455	0.2858679575097485	0.1637547174807749	2453	-0.00395164726942312
UGT2B7	0.4348484848484849	0.15960736856259244	0.16361869267554777	1474	0.002057086360400717
FA2H	0.44242424242424244	0.17964232889606024	0.16346784395346456	1628	0.0010664387300494127
GGTLC1	0.45151515151515154	0.2026354712921877	0.16280479782194324	1805	0.0017424453913918113
MDP1	0.4575757575757576	0.21850208417372596	0.16163241313276644	1927	-0.001955555033464407
ANXA9	0.45454545454545453	0.21325803415355654	0.16113258111689438	1886	-0.002847617622865073
TFF1	0.503030303030303	0.3044238268118865	0.16036561943596503	2596	-0.003653043496888131
POFUT1	0.4590909090909091	0.2254941508672852	0.15991685073455938	1980	-0.0017638583678490248
WDR17	0.4727272727272727	0.25238671507328225	0.15977202043468314	2189	-0.0016492199229105609
TSC22D1	0.5181818181818182	0.33050961409170365	0.15927579168716802	2800	0.00328004337643506
KATNAL2	0.44696969696969696	0.20317332257630766	0.15850251100248636	1806	-0.0019678617973113433
CAP1	0.43636363636363634	0.1808524942853301	0.1577055984512705	1633	0.0015541691467660713
TMSB10	0.44696969696969696	0.2055936533548474	0.1575131597093896	1824	0.0012657347147978725
TTYH3	0.44393939393939397	0.19940836358746805	0.15731849002264456	1776	0.0013975703510368475
KCNH1	0.48787878787878786	0.28573349468871856	0.15638208167504733	2447	-0.003042345944959379
DOLPP1	0.4803030303030303	0.27269060104881	0.15633083701791237	2345	0.0024668110760103445
AKR1B10	0.4090909090909091	0.11805835686432702	0.15341759627532167	1148	0.0014208501348718983
KAT2A	0.46515151515151515	0.25157993814710233	0.1530734667696504	2178	-0.002024076478483039
EPO	0.42424242424242425	0.1671372865402716	0.15204676197504424	1523	0.002474332290330494
MT1DP	0.5212121212121212	0.3465106897942719	0.15159241715673683	2921	-0.0025130682246526704
FMO4	0.5075757575757576	0.32607234099771415	0.15130997811487465	2760	0.004651796751113579
TBX10	0.3939393939393939	0.063735377168213	0.15112604779456262	734	0.0017899060296258538
ZNF181	0.453030303030303	0.2336963829501143	0.15062245605976168	2037	-0.0019965231942478566
NCCRP1	0.45454545454545453	0.23746134193895388	0.1502236813324851	2066	0.002254233660181626
PPM1J	0.40454545454545454	0.11604141454887723	0.15019141490288407	1130	-0.0009303798777182237
C6orf89	0.44393939393939397	0.21957778674196585	0.1488677810607762	1926	-0.001984273394282354
CT62	0.4348484848484849	0.20196315718703778	0.14830408791406685	1789	-0.003241435610107146
AKR1B15	0.42424242424242425	0.17964232889606024	0.1477102681958888	1616	0.0015863478707615285
RAB43	0.45	0.23557886244453408	0.14700259956933928	2049	0.0015286942041711883
MALL	0.45151515151515154	0.23974720989646361	0.14638720739461125	2081	0.0026550579483227924
LSM12	0.45151515151515154	0.24028506118058357	0.14612902142119347	2085	-0.0032849857674591477
GAMT	0.41363636363636364	0.15866612881538256	0.14592010088905447	1453	-0.002155182016576873
ABLIM1	0.47878787878787876	0.2892295280354982	0.14558411298655946	2467	0.0025725167935888747
HOXB13	0.4803030303030303	0.2920532472771279	0.14539590167315844	2489	0.001906629691075068
ACADSB	0.4090909090909091	0.14952265698534356	0.14499834694886976	1382	-0.00176521457524359
PSAT1	0.4075757575757576	0.145488772354444	0.1449510152822495	1351	0.0017897992071993938
PPP1R1B	0.5151515151515151	0.34704854107839184	0.1449383936982615	2921	0.0043032179452438864
EPB41L1	0.4196969696969697	0.17775984940164044	0.1445469823135252	1599	-0.0020745983711094595
SPNS2	0.47424242424242424	0.2835820895522388	0.14448707543651754	2422	0.003260639589643688
CGA	0.6272727272727273	0.49912599166330507	0.14434431882628768	4126	-0.0042554719373583795
NT5C2	0.4257575757575758	0.19443323920935862	0.1434652288055242	1727	0.002169784015859477
TRIM58	0.4666666666666667	0.27282506386984	0.14334426230219552	2337	-0.0027433845083578486
LDLRAP1	0.43333333333333335	0.21110662901707677	0.14321176896282412	1856	0.0012316447246121243
LMNB1	0.45606060606060606	0.254538120209762	0.14320162176044807	2194	0.0022180785493247867
ZNF174	0.4484848484848485	0.2409573752857335	0.1430782026158877	2088	-0.0019391733527299947
GPR137B	0.47878787878787876	0.29393572677154767	0.14283962140147857	2502	0.002688906227183452
CHFR	0.48333333333333334	0.30227242167540674	0.1422424942055962	2567	0.002314041499630548
SEMA4G	0.4393939393939394	0.22576307650934516	0.14209806726116045	1969	-0.0020107437441765795
SUPT3H	0.42272727272727273	0.1918784456097889	0.14188100921780933	1706	-0.0013104432440741221
ATG4A	0.43636363636363634	0.22038456366814577	0.14184386723729686	1927	0.0019669910380798687
FAM81B	0.4484848484848485	0.2443189458114831	0.1414469120380431	2113	-0.001321966109026107
C6orf223	0.40454545454545454	0.14952265698534356	0.14129999984143174	1379	0.0017683628694840081
PDZK1	0.41515151515151516	0.1762807583703106	0.1412758747609869	1585	-0.0019802889964921633
SLC39A6	0.41818181818181815	0.18354175070592982	0.14118845880565353	1641	-0.001873940026780474
ST8SIA6	0.43636363636363634	0.22293935726771547	0.14071126612155377	1946	-0.0031815441245271357
ACOX3	0.5	0.3309130025547936	0.14049658474017115	2791	-0.0032878128084121274
IRS2	0.4409090909090909	0.23248621756084442	0.1403509850905327	2020	-0.0016564701225433966
THSD4	0.3984848484848485	0.1409170364394245	0.13893256331312256	1311	-0.0027593258302658795
AKR7L	0.4893939393939394	0.3174667204517951	0.1387213093211006	2684	-0.0027601549605606123
ADAMTS15	0.4636363636363636	0.2761866343955896	0.13867962066718734	2360	-0.0031900673078780525
SLC5A1	0.43636363636363634	0.22804894446685492	0.13840690206804918	1984	0.0015063485458995274
SLC45A3	0.4772727272727273	0.29958316525480705	0.1380391832942581	2543	0.005107738958395202
ZNF703	0.43787878787878787	0.23248621756084442	0.1376879915184482	2018	-0.0026870118917031506
ARHGAP10	0.553030303030303	0.4105149926045448	0.13731995691667925	3418	0.004935794721677666
CAMK2G	0.4287878787878788	0.21594729057415624	0.13722581268908957	1889	0.0020418808919203
C4orf50	0.4409090909090909	0.23947828425440365	0.13705097781684805	2072	0.0027505085909979247
ARSG	0.4015151515151515	0.15557348393169287	0.13701130799359038	1422	-0.001799297149977974
SLC31A1	0.42272727272727273	0.2072072072072072	0.13576352038882752	1820	0.0016786093867267482
SLC7A2	0.4348484848484849	0.23154497781363453	0.13548012802430648	2009	-0.0029630412193910162
FGFR4	0.396969696969697	0.15046389673255345	0.13494555609226852	1381	0.0017200932808918877
CLPB	0.4681818181818182	0.29138093317197794	0.1342913666598604	2476	0.003631279129331233
PADI1	0.3924242424242424	0.14078257361839452	0.13417705300762187	1306	0.0010446297921589576
LIMK2	0.44393939393939397	0.25211778943122226	0.1335188057435903	2168	0.0021076435754366686
NEK10	0.4015151515151515	0.16807852628748152	0.13296402589726344	1515	-0.0023043143935865375
SLC12A1	0.38636363636363635	0.12868091972569584	0.13271808040268124	1212	0.001891460540718981
MED1	0.39090909090909093	0.1418582761866344	0.13268614683272847	1313	0.002358487753372174
CASP10	0.42424242424242425	0.21850208417372596	0.13223847373882708	1905	0.0016632472761557437
FAIM2	0.403030303030303	0.1745327416969208	0.1319717472364538	1564	0.0012174908973975108
A2ML1	0.39545454545454545	0.15664918649993276	0.13184532988957043	1426	0.0018779358362735364
CHD5	0.4106060606060606	0.19308861099905877	0.13131412530888206	1707	0.002276039722892165
C2CD4B	0.3984848484848485	0.16673389807718167	0.13098998170398066	1503	0.0019757035857765003
C12orf60	0.42272727272727273	0.21903993545784592	0.13071985378206072	1908	-0.0013264717325341736
SLC26A7	0.41818181818181815	0.21151001748016673	0.1301395455633908	1849	0.0022149814754811818
MYCNOS	0.40606060606060607	0.18784456097888932	0.12959963670495503	1665	0.0028066918297554367
CDC42SE1	0.42424242424242425	0.22616646497243512	0.12883036464896136	1962	0.0017006486341415439
FABP7	0.4409090909090909	0.2561516740621218	0.12878714632145352	2196	0.00301931623469045
SOHLH1	0.38636363636363635	0.145623235175474	0.1280707328811608	1338	0.0028280998340051156
RFX6	0.4696969696969697	0.3046927524539465	0.12777756994455416	2576	-0.0017707576222164788
CDK8	0.3787878787878788	0.12531934919994622	0.12777531783272267	1182	0.0013212173091233124
WNT4	0.44393939393939397	0.26421944332392094	0.12727027126087376	2258	-0.0021044667446403764
GORASP2	0.396969696969697	0.17601183272825063	0.12660477505185536	1571	0.001684420547303489
PLCD3	0.41515151515151516	0.21446819954282642	0.12635417191745713	1869	-0.001716488340025535
ZBTB2	0.47575757575757577	0.3174667204517951	0.12556015229630724	2675	-0.003921860669834132
RAB3D	0.42727272727272725	0.23947828425440365	0.1252121348416414	2063	0.0016544250342121814
HK2	0.42424242424242425	0.23517547398144414	0.12467413096469218	2029	0.002840922867471818
CISH	0.46515151515151515	0.30334812424364666	0.12434584756561133	2563	-0.003836107239476405
NT5DC2	0.42272727272727273	0.23329299448702434	0.12427272583071525	2014	0.002205081613283255
MND1	0.45151515151515154	0.2827753126260589	0.12390405461698492	2401	0.0030439629079410226
PPP1R10	0.38181818181818183	0.14938819416431356	0.12346829141126751	1363	0.0016383646608119306
RAB1A	0.4106060606060606	0.21285464569046658	0.12329023681441384	1854	0.0017542186214996036
WDR34	0.4121212121212121	0.21581282775312627	0.12326871685745656	1877	0.001472445362014696
KATNAL1	0.39090909090909093	0.1719779480973511	0.12323350272359672	1537	-0.0013526111946987386
RAMP1	0.42424242424242425	0.2382681188651338	0.12320993805955956	2052	-0.0027070648633525703
KRT2	0.37424242424242427	0.13056339922011564	0.12301059088693536	1218	0.001231581613956223
CPB1	0.40454545454545454	0.20196315718703778	0.12286790793243228	1769	-0.0010617227093462135
SLC19A2	0.4	0.1936264622831787	0.12250879310370079	1704	-0.0019017986262952035
TFAP2B	0.45	0.28304423826811886	0.12238595918322036	2402	0.002259999008310842
FCRL5	0.42424242424242425	0.2400161355385236	0.12237388920824215	2065	0.001886541991370905
BECN1	0.4	0.1945677020303886	0.12214340932661392	1711	-0.0018749865772406337
AMTN	0.3712121212121212	0.1255882748420062	0.12202602415701129	1179	0.002325535276213486
SLC29A4	0.4075757575757576	0.21043431491192685	0.12183539727100073	1834	0.0014466463602730074
PLEKHB1	0.42272727272727273	0.23867150732822376	0.12173425869711164	2054	-0.002320499429727363
G6PD	0.3621212121212121	0.09694769396261933	0.12173291690346622	960	0.0010667880351320491
HDLBP	0.4015151515151515	0.19967728922952804	0.12134339706218247	1750	0.0010658568848157302
ZNF788	0.38636363636363635	0.16834745192954148	0.12093599493296295	1507	-0.0019546265581539047
MYO10	0.396969696969697	0.19295414817802878	0.12035363701310436	1697	0.001736383026582189
HMGCL	0.396969696969697	0.1936264622831787	0.12009373341591381	1702	-0.001648840083169034
ZNF710	0.42424242424242425	0.24512572273766303	0.11989501457942743	2103	0.002251516233809525
MPP2	0.38636363636363635	0.1718434852763211	0.11974667607221903	1533	-0.00176978519448312
GCOM1	0.4	0.20075299179776793	0.11969823628424535	1757	-0.0017604382350896231
MEX3D	0.3893939393939394	0.17964232889606024	0.11935627370553067	1593	0.0014858643994784871
GRAMD2	0.403030303030303	0.20787952131235712	0.11921952977964315	1812	0.0014628099361971181
WNT3	0.37424242424242427	0.1445475326072341	0.11916340292000725	1322	-0.0008664411516292603
FLVCR2	0.41363636363636364	0.22885572139303484	0.11872010010798767	1975	0.002008555585803151
S100G	0.5287878787878788	0.40150598359553585	0.1184095658899657	3335	-0.0032482596965564877
SEC16A	0.3939393939393939	0.1920129084308189	0.11831928909327495	1688	0.0012028469915094319
DPY19L2P2	0.4257575757575758	0.2509076240419524	0.11831487751259015	2147	-0.0020965459829312746
CRB1	0.3984848484848485	0.20223208282909774	0.11789235914659761	1767	-0.001835166201180982
TYW3	0.396969696969697	0.20075299179776793	0.11728317659645837	1755	-0.0014270694787228422
HRH1	0.396969696969697	0.20142530590291785	0.117012786454129	1760	0.0012380011718050809
MCM5	0.4303030303030303	0.26126126126126126	0.1169032512521456	2227	0.0024639072546051464
ARHGAP8	0.41818181818181815	0.2409573752857335	0.11681557635326141	2068	0.0021237627370283008
C1orf226	0.36363636363636365	0.12854645690466587	0.11570721337593458	1196	-0.0012606377047632122
RUNDC1	0.3803030303030303	0.1707677827080812	0.11546875924663315	1521	-0.0012407589551003185
PFKL	0.37727272727272726	0.16391017883555198	0.11546816401789901	1468	0.0013928032274641566
CNIH2	0.4257575757575758	0.2569584509883017	0.11524186778066042	2192	0.0018858246030504233
CNTROB	0.403030303030303	0.21877100981578593	0.11457267042487917	1893	-0.0017832194004768099
HBA2	0.44696969696969696	0.29191878445609787	0.114565333290857	2466	-0.002123231050791219
CCDC6	0.3712121212121212	0.15395993007933306	0.11409477886476944	1390	0.0016418496163169039
SH3BGR	0.4	0.21433373672179643	0.11406104930287168	1858	-0.0014677401384687984
NEU4	0.3621212121212121	0.13163910178835553	0.11380291914849087	1218	0.0013490275794538322
GNPNAT1	0.40606060606060607	0.22670431625655507	0.11349036878495458	1954	0.0016289911662170197
ADM2	0.40606060606060607	0.22697324189861504	0.11336836325633949	1956	0.0023717422043318948
FAM9A	0.3393939393939394	0.04383487965577518	0.11326674942290073	550	0.002136838428850751
IGFBP2	0.44545454545454544	0.29245663574021785	0.11289886827762921	2469	-0.003409536016988568
DCAKD	0.3560606060606061	0.11859620814844696	0.11271409460105636	1117	-0.000772796901583206
IMPACT	0.396969696969697	0.21258572004840662	0.11239225194371352	1843	-0.0019219421212483211
KRT4	0.353030303030303	0.11227645556003765	0.11202439238454247	1068	0.0015566730231512337
MAS1L	0.5333333333333333	0.4153556541616243	0.11192412500041359	3441	-0.003642105210201407
PRKAA1	0.37575757575757573	0.17224687373941105	0.11152477022620966	1529	0.0011423935670791252
PHF10	0.4590909090909091	0.3150463896732553	0.11151023516376472	2646	-0.0030440664355410266
C9orf89	0.38636363636363635	0.19443323920935862	0.11147257499468856	1701	-0.0031885150150174012
DLGAP1	0.4196969696969697	0.2554793599569719	0.11087584300879506	2177	-0.0019101823767414317
C6orf203	0.39090909090909093	0.2062659674599973	0.11026426802316325	1792	0.002392704152043734
LRRC37A3	0.38484848484848483	0.19577786741965847	0.10977938291878508	1710	-0.0018263813299199683
DUSP10	0.39090909090909093	0.20747613284926716	0.10976357165328517	1801	0.0009511333584669047
ZNF296	0.4348484848484849	0.28304423826811886	0.10897916395824332	2392	0.0031507127376244172
GPRASP1	0.4681818181818182	0.33292994487024336	0.10835186668472979	2785	-0.0028639401956752405
SLC2A5	0.4090909090909091	0.24297431760118327	0.10831885288706578	2077	0.001995560603609192
MYO1B	0.4303030303030303	0.27927927927927926	0.10716378205321694	2361	0.001935638663780992
AMZ1	0.39090909090909093	0.21379588543767647	0.10710123672529183	1848	-0.0016464154447021428
RALA	0.37575757575757573	0.18515530455828963	0.10691126893313728	1625	0.0007021068668109365
KIAA1737	0.4166666666666667	0.2589753933037515	0.10654285677427834	2201	-0.002735706396651949
FBXO41	0.43333333333333335	0.28519564340459863	0.1064412227608148	2407	-0.0027116236595247757
IL10RB	0.3878787878787879	0.21070324055398681	0.1060540985063665	1823	0.0014222036428691355
IRF4	0.4090909090909091	0.24768051633723276	0.10600973372774823	2112	0.0021187170006669474
MIA	0.4257575757575758	0.2755143202904397	0.10536137262986489	2330	-0.0030803194401414656
NMT1	0.37424242424242427	0.1873067096947694	0.10497358860616604	1640	-0.0017372247224557214
SMPDL3A	0.4	0.23490654833938415	0.1048189135472766	2011	0.0023438319993147163
THBS4	0.4409090909090909	0.2994487024337771	0.10473130105700823	2518	-0.003324764224817045
TMEM128	0.3515151515151515	0.13957240822912464	0.1040824446058425	1270	-0.0011342987394527882
SLC15A2	0.35	0.136345300524405	0.10390995902490967	1245	0.001435152084377478
NRSN2	0.38333333333333336	0.20747613284926716	0.10389809874235771	1796	-0.0017958231515422087
LRRC56	0.3803030303030303	0.20196315718703778	0.10384127799671146	1753	-0.0018695922703045654
SERHL	0.35909090909090907	0.15893505445744252	0.1036859294563453	1419	0.0027666055936151675
TDRD1	0.34393939393939393	0.12195777867419659	0.10342060692425328	1134	0.0017924990543178865
UQCRH	0.36666666666666664	0.17681860965443055	0.10317962372431855	1557	0.0016573966625401228
APBB2	0.35909090909090907	0.16054860830980233	0.10317042536152118	1431	-0.00152646084461594
GAL3ST2	0.35454545454545455	0.15140513647976334	0.10277896398638722	1360	0.0017908544332385645
OXCT1	0.4303030303030303	0.2873470485410784	0.10259237158270175	2421	0.0028981465564868357
ERLIN2	0.4196969696969697	0.27134597283851014	0.1025169093971416	2295	-0.0019036776095163078
CRYM	0.346969696969697	0.13500067231410515	0.10216278908998296	1233	0.0010612735427912412
C11orf35	0.3787878787878788	0.20357671103939762	0.10203677983900236	1764	-0.0015403966815938476
RPP25	0.44393939393939397	0.30845771144278605	0.10193602574275537	2587	0.004279070832126308
C1orf115	0.38181818181818183	0.21056877773295685	0.10144591381099077	1818	0.0014507815933711755
PLA2G10	0.39545454545454545	0.2346376226973242	0.10132948353560929	2006	-0.0018758981250357465
IL25	0.47575757575757577	0.3539061449509211	0.10109571145670308	2946	-0.002058447381023143
SFTPD	0.3878787878787879	0.22293935726771547	0.10074799706737565	1914	-0.0016988576248877507
TMCC3	0.41515151515151516	0.2681188651337905	0.10046305469196698	2268	0.0025786691818211692
VTI1B	0.403030303030303	0.24942853301062257	0.10021883208086664	2121	0.0023976606040378105
PPARGC1B	0.3939393939393939	0.23517547398144414	0.09988074253494007	2009	0.0020297338847285575
SEMA3B	0.353030303030303	0.15785935188920264	0.09971081987878848	1407	-0.002170543524698587
RNF148	0.36363636363636365	0.18044910582224016	0.09966952516663166	1582	0.0015414012339306283
AGT	0.4166666666666667	0.2720182869436601	0.09961716267934773	2298	-0.0017840946110482037
SCEL	0.33636363636363636	0.11684819147505715	0.09948699601677698	1091	0.0029159784680814482
TUBA3E	0.37424242424242427	0.20155976872394782	0.09943105173479534	1746	-0.0012497035597334614
ZNF302	0.37575757575757573	0.20492133924969747	0.09920100045932066	1772	-0.0014181489957991289
KCNG1	0.37575757575757573	0.20492133924969747	0.09920100045932066	1772	0.001803044098051032
CD302	0.37272727272727274	0.19967728922952804	0.09905460000065816	1731	-0.0018259284734085668
S100A10	0.3787878787878788	0.21124109183810677	0.0988574582356653	1821	0.001410652650497468
ZWINT	0.38333333333333336	0.22011563802608577	0.09849355034081364	1890	0.0026859213516218002
ESR1	0.3242424242424242	0.08175339518623101	0.09844953205412815	822	-0.00439950712435575
KCNK15	0.3409090909090909	0.13392496974586526	0.09828311074303187	1221	-0.002131958485733776
TFRC	0.3893939393939394	0.23127605217157457	0.09813902772866206	1977	0.0016501283309253267
BBS2	0.45454545454545453	0.32943391152346374	0.09808486818628454	2750	-0.003129815023021365
BCAN	0.35909090909090907	0.17601183272825063	0.09796611573137785	1546	-0.0020094616003916597
DRP2	0.45606060606060606	0.33171977948097353	0.09795326430146159	2768	0.0026820733553904576
SPATA3	0.3287878787878788	0.10125050423557887	0.0978498046298739	970	0.0021495151246199388
C12orf36	0.32272727272727275	0.07960199004975124	0.09781641574210279	805	0.00196113288293418
CCDC43	0.35454545454545455	0.1672717493613016	0.09772264120445287	1478	-0.0014395417556443135
PGLYRP2	0.36818181818181817	0.1945677020303886	0.09770126056628334	1690	-0.002324563990259776
SMAD7	0.38636363636363635	0.22791448164582492	0.09733184856024717	1950	-0.0022040852255486246
WFS1	0.3924242424242424	0.2382681188651338	0.09722508957471104	2031	-0.002601376730308402
CDH3	0.41363636363636364	0.27228721258572003	0.09695471518461296	2298	0.0021070706858154153
RPF2	0.3712121212121212	0.20250100847115773	0.09679178050296668	1751	0.0018698159001360182
BTG2	0.3575757575757576	0.1762807583703106	0.09678551663426514	1547	-0.0015593369291309498
RABEP1	0.38333333333333336	0.2245529111200753	0.09652043455194402	1923	-0.0024713032238651064
PADI2	0.33636363636363636	0.1289498453677558	0.09651243324740047	1181	0.0014850956142254288
ZNF721	0.3803030303030303	0.22038456366814577	0.0960610389544686	1890	-0.0019181281985765964
SS18	0.35	0.16431356729864194	0.09550105160159464	1453	-0.0010824956547367038
GUCY1A2	0.35	0.16498588140379186	0.09527965893741391	1458	0.0015272935535904251
DPF2	0.4196969696969697	0.2845233292994487	0.09519202145717658	2393	-0.003185029292581021
NEURL	0.3606060606060606	0.18690332123167944	0.0951038794583895	1628	-0.0012556445638438165
DTX4	0.3575757575757576	0.1811214199273901	0.09505545364936299	1583	0.0011806420248831272
SCPEP1	0.3893939393939394	0.2381336560441038	0.09492000189579942	2028	0.002232277303664887
SUSD4	0.35909090909090907	0.18502084173725966	0.09471356911457145	1613	-0.0013996992574902833
PPM1L	0.38484848484848483	0.23127605217157457	0.09461974398210558	1974	0.0019906766186977617
ZSWIM3	0.38484848484848483	0.2319483662767245	0.09430831167173291	1979	0.0018473577685654162
MYC	0.3712121212121212	0.20882076105956704	0.09419232868530579	1798	-0.001674417796493799
FBXO17	0.3803030303030303	0.22468737394110527	0.09414597884911753	1922	-0.002436919789397507
CNST	0.37272727272727274	0.2117789431222267	0.09407529908474342	1821	-0.0010671781106793786
ATP6V0A1	0.38333333333333336	0.23060373806642465	0.09376636043423628	1968	-0.001961169616333791
C9orf152	0.38636363636363635	0.23719241629689392	0.0930166171553732	2019	0.0020231641610735096
ZNF263	0.36666666666666664	0.20357671103939762	0.09300096716682603	1756	-0.001205235329689458
SPIN3	0.35454545454545455	0.1808524942853301	0.09299485464961763	1579	-0.0016715009936888237
DUSP6	0.3560606060606061	0.1843485276321097	0.0927947755481194	1606	0.0012524206918897106
ASF1A	0.3484848484848485	0.16969208013984133	0.09264628756132148	1492	0.001132998038798405
CEP68	0.3560606060606061	0.18475191609519967	0.09264588468739841	1609	-0.0011696974597725784
FOXRED2	0.40454545454545454	0.2665053112814307	0.09263194385217616	2249	0.002096422881731996
NRIP1	0.3878787878787879	0.24055398682264353	0.09258373351004917	2045	-0.002887610273910468
SEC14L2	0.3621212121212121	0.1965846443458384	0.09248624987555613	1701	-0.001702867909625638
GMPS	0.353030303030303	0.17937340325400028	0.09245557706274539	1567	0.002663406592728279
CARD10	0.3878787878787879	0.24122630092779346	0.09225982582701135	2050	-0.0038801588986643763
DPY19L2P4	0.3484848484848485	0.17103670835014118	0.09218813402025657	1502	-0.0011754018274132251
AREG	0.44696969696969696	0.3283582089552239	0.09196279662090026	2737	-0.004557647625915706
PIP5K1B	0.3515151515151515	0.1780287750437004	0.09186865700115944	1556	0.0011497715328914638
RPL13P5	0.3606060606060606	0.1953744789565685	0.09186554391827123	1691	-0.0009465045426622965
KDM4B	0.3333333333333333	0.1399757966922146	0.0915178874514909	1261	-0.0016789517079814687
ZP1	0.3333333333333333	0.14118596208148446	0.09117763522223672	1270	0.0017747016394423555
LRRC29	0.38636363636363635	0.2410918381067635	0.09115158510243437	2048	-0.0023647305846679952
TCHHL1	0.3106060606060606	0.07395455156649186	0.09100684918781489	755	0.0017921916587511078
GALNT4	0.34393939393939393	0.1653892698668818	0.09094069611629735	1457	-0.001156980058294721
IDUA	0.3787878787878788	0.22979696114024473	0.0906736137673296	1959	-0.003192305342963664
C16orf46	0.35	0.17870108914885036	0.09056592073701464	1560	-0.001010146751650609
EIF4E2	0.3393939393939394	0.15745596342611268	0.09039586567889168	1395	0.001241229100560304
G6PC3	0.3409090909090909	0.1609519967728923	0.09031346299928165	1422	-0.0014711123400047653
FOXO3	0.3712121212121212	0.21850208417372596	0.09005527814654055	1870	0.002215053976942727
HMGCS1	0.3484848484848485	0.17735646093855048	0.08998637538686025	1549	0.0012194515176815913
PPAP2A	0.38181818181818183	0.236251176549684	0.08997050554583219	2009	-0.001712850445710501
ME3	0.3424242424242424	0.1653892698668818	0.0899007512127161	1456	-0.0009631456283386797
IDI1	0.32727272727272727	0.13137017614629554	0.0898493148358202	1193	0.0015803318669213695
KLHDC1	0.3484848484848485	0.17789431222267044	0.08979530330233088	1553	-0.001048591503240459
MFSD2A	0.3151515151515151	0.0982923221729192	0.08965909690415073	939	0.0005478516833591129
PLEKHH3	0.3606060606060606	0.2011563802608579	0.08957284162617099	1734	-0.0020368616460473277
RIC8B	0.3696969696969697	0.2172919187844561	0.08946007143409146	1860	-0.0008070733871136327
CYP4Z2P	0.3893939393939394	0.24956299583165253	0.08934595114826153	2113	0.001863142050387978
PSMD1	0.34545454545454546	0.1737259647707409	0.0891581321396819	1520	0.0014764784620638237
LDLRAD1	0.36818181818181817	0.21581282775312627	0.08898267461686886	1848	0.0021178581714593747
TCP10L	0.44242424242424244	0.32674465510286405	0.08897714064637527	2722	0.002834071435790975
GPC2	0.3606060606060606	0.2029043969342477	0.08886653665057109	1747	0.0017241704057596508
RLN1	0.3575757575757576	0.19752588409304828	0.08884394751913664	1705	-0.001344777969097777
SHISA4	0.3515151515151515	0.18649993276858948	0.08878067682203153	1619	-0.001489102873892989
RAG1	0.42424242424242425	0.30200349603334675	0.0887755229107254	2526	-0.002164792191251763
AMFR	0.4121212121212121	0.28479225494150867	0.08873726500558785	2390	-0.003785248670480712
SP6	0.3287878787878788	0.14051364797633453	0.08835738397021561	1262	0.0009110517692533903
E2F2	0.34545454545454546	0.1772219981175205	0.08793120635844016	1546	0.0014285909586760682
DCAF10	0.3424242424242424	0.17157455963426113	0.08781653228612571	1502	-0.0016690257161826594
GPR110	0.33484848484848484	0.15732150060508268	0.08737345325269094	1391	0.0008229511187892058
EGFL6	0.353030303030303	0.19322307382008874	0.08729523860118411	1670	0.0011507246411838422
DTNB	0.3803030303030303	0.23961274707543365	0.08721612629663185	2033	0.0020512096327138353
MEIS1	0.37575757575757573	0.23235175473981445	0.08720641780853937	1976	0.001821914393804036
ENO1	0.32272727272727275	0.13137017614629554	0.08689476938127477	1190	0.0015190852447631185
TIAF1	0.36818181818181817	0.22172919187844561	0.08639401670860086	1892	0.00256808718031607
PSKH2	0.5666666666666667	0.4847384698130967	0.08613972699436863	3979	-0.002970899482897948
TRH	0.33181818181818185	0.1554390211106629	0.08594201650128289	1375	-0.0011100944428335422
DCDC2	0.34393939393939393	0.1799112545381202	0.08592624719391734	1565	-0.0006944775785086676
OBSCN	0.3893939393939394	0.2564205997041818	0.0858761160840787	2164	-0.0016868161008460447
ADM	0.35454545454545455	0.20048406615570794	0.0855086185565167	1725	0.0012783085403498262
SYTL4	0.32575757575757575	0.14400968132311415	0.08537920984866781	1286	-0.0010190952869379545
ZNF655	0.3090909090909091	0.10125050423557887	0.08528552547468565	957	-0.0016380988039600198
SLC35B1	0.35909090909090907	0.208955223880597	0.0852839954047451	1791	0.0020652914259699172
PACRGL	0.346969696969697	0.18757563533682936	0.08520335164322816	1624	-0.0019031362123314464
LRRC24	0.39090909090909093	0.2600510958719914	0.08518334489114827	2192	-0.002374698992935009
OR56A3	0.3090909090909091	0.10178835551969881	0.08517632076324001	961	0.0024389068551954555
QPRT	0.3181818181818182	0.12679844023127604	0.08516182497640311	1153	0.0007634243956999853
XPA	0.3560606060606061	0.20478687642866747	0.08484149043083579	1758	-0.001784010061965091
KCTD3	0.35909090909090907	0.2101653892698669	0.08477679014478084	1800	-0.001938593664090149
URB1	0.3787878787878788	0.24230200349603334	0.084769996218429	2052	0.0016320542809808102
TDO2	0.33181818181818185	0.15947290574156245	0.08467169811946672	1405	0.001148928931540638
KRT3	0.32575757575757575	0.14656447492268387	0.08463685285409067	1305	0.001683110037993174
FAM5B	0.4636363636363636	0.36116713728654026	0.08451697663019578	2992	-0.0023388634097500473
CCDC66	0.33181818181818185	0.16081753395186232	0.0842410265587656	1415	-0.0010759997756395025
ATG7	0.36666666666666664	0.2253596880462552	0.08365745544813898	1918	0.0015759119218273555
ATF4	0.3393939393939394	0.17789431222267044	0.08354185977616006	1547	0.001953401129867416
CDK18	0.3393939393939394	0.1780287750437004	0.08349400135377653	1548	-0.0015257940547598991
STX19	0.31212121212121213	0.11859620814844696	0.08335459046882494	1088	0.001116446371810298
CCL18	0.36515151515151517	0.22428398547801534	0.08303232287554461	1909	0.0020105097799387297
FGD1	0.3424242424242424	0.18502084173725966	0.08302164992265225	1602	-0.0017256506056128273
GALNT14	0.36363636363636365	0.22199811752050558	0.08294824077602948	1891	0.0014029080393811455
C9orf142	0.37272727272727274	0.23665456501277396	0.0829202366933255	2006	0.0017953742935787886
MYOF	0.3196969696969697	0.13890009412397472	0.08291291628577613	1244	-0.0016418448638432894
LMX1B	0.36363636363636365	0.22213258034153557	0.08288852170948895	1892	-0.0035280381940538063
LRP2	0.32575757575757575	0.15315315315315314	0.08266210984269952	1354	-0.0014212996386049781
ATP6V1B1	0.34545454545454546	0.1917439827887589	0.08257308803951074	1654	-0.0018497197453598347
INSR	0.3484848484848485	0.1972569584509883	0.08253138196617289	1697	-0.0015781256309310265
MYPN	0.3090909090909091	0.1145623235175474	0.08241266411290543	1056	0.0016203392582610832
COMMD8	0.4287878787878788	0.31934919994621486	0.08187513348912111	2658	-0.0036912796713295393
FAM175A	0.3181818181818182	0.13957240822912464	0.08175921228261018	1248	-0.0011120678724182652
CNTD1	0.3333333333333333	0.1719779480973511	0.08153469647933591	1499	-0.0009318109940068097
PGAM4	0.3924242424242424	0.2693290305230604	0.08145865935974897	2262	0.0012862083825893934
CBY1	0.37727272727272726	0.24673927659002287	0.08145444013163383	2084	0.0013634965114761143
TMEM115	0.32727272727272727	0.16068307113083233	0.0812883886684928	1411	-0.0011209334323211805
CHN1	0.31363636363636366	0.1306978620411456	0.081285837452915	1179	0.0010401595500297844
TEAD3	0.3984848484848485	0.2784725023530994	0.0812432399051957	2334	0.002326868435193319
TOMM40L	0.39090909090909093	0.2678499394917305	0.08106632726964821	2250	0.002384786003585759
ARFGAP2	0.35454545454545455	0.21151001748016673	0.08096599184438254	1807	-0.001465712001618158
DGKD	0.4090909090909091	0.29407018959257764	0.0808780954938119	2457	0.0025206735750543884
SEZ6L	0.35454545454545455	0.2117789431222267	0.08085215858887565	1809	-0.0010135427903151138
GATAD1	0.34393939393939393	0.1936264622831787	0.08080309980709839	1667	-0.0012023895546008135
SEL1L3	0.32272727272727275	0.15395993007933306	0.08044923249195036	1358	0.001946576781335807
C1QTNF2	0.33636363636363636	0.1808524942853301	0.08043287117854324	1567	0.0016281844977129368
PRKAB1	0.3181818181818182	0.14427860696517414	0.08042335299367641	1283	-0.0012176786600321065
TAS2R20	0.3393939393939394	0.18649993276858948	0.08040602117464862	1611	-0.0011602511754063016
CST9	0.33636363636363636	0.18125588274842006	0.08028680083685959	1570	-0.001420853413583245
ST6GAL1	0.30606060606060603	0.11617587736990723	0.08017626009951774	1066	0.0006391508601154783
ABAT	0.3181818181818182	0.145623235175474	0.0800335427985162	1293	-0.0017844417268861436
MARCO	0.3575757575757576	0.21957778674196585	0.07964601797537674	1869	0.0017788074375403085
PIGT	0.3712121212121212	0.24149522656985342	0.07947849447877774	2041	-0.002638917713375122
CATSPERB	0.3303030303030303	0.17251579938147102	0.07933839079113661	1501	0.0009269568596209864
SPATS2	0.3424242424242424	0.19483662767244858	0.07929305031704398	1675	0.0019632100433227607
DMRTC1B	0.3606060606060606	0.2253596880462552	0.07924974194951638	1914	-0.0014264771525631659
PTGES	0.37575757575757573	0.2488906817265026	0.07924718428892705	2099	-0.0016539771997486242
KIAA1919	0.36818181818181817	0.23732687911792388	0.07923380368781577	2008	0.002327527792476758
CCNJL	0.3939393939393939	0.2756487831114697	0.07920599446650295	2310	0.003610721733639366
BNIPL	0.3106060606060606	0.13150463896732553	0.07918265481528916	1183	-0.001621331216301769
PROKR1	0.3151515151515151	0.1427995159338443	0.07892877575135542	1270	0.002539629074453842
WDR33	0.38484848484848483	0.263681592039801	0.0785803743095304	2215	0.002160894024291338
RAB28	0.35	0.2100309264488369	0.07838700993504326	1793	-0.001249141001744647
GNA14	0.3424242424242424	0.19739142127201828	0.07829098860802894	1694	0.0016453575945888587
CCNB1	0.36666666666666664	0.23786473040204384	0.07786481447520743	2011	0.0016498402241268196
FDPS	0.3333333333333333	0.18246604813768993	0.07781725238812531	1577	0.0012028768605887308
IL13RA1	0.3893939393939394	0.27228721258572003	0.07748731389902987	2282	0.0018590818071970716
TRIM62	0.3409090909090909	0.19698803280892832	0.07741472319453138	1690	0.0012533069886558224
MIPEP	0.38636363636363635	0.26838779077585045	0.07724485326659054	2251	0.001979103209077948
NCS1	0.31666666666666665	0.1519429877638833	0.07719110624716218	1339	0.0011496152888867072
ACBD7	0.41363636363636364	0.3065752319483663	0.07710666847811946	2553	-0.003763379279553192
MDGA2	0.31212121212121213	0.14253059029178433	0.07710468188709022	1266	0.002101090457290411
DOK7	0.30606060606060603	0.12881538254672584	0.07707969180152616	1160	-0.000806110909798008
C12orf74	0.3181818181818182	0.1554390211106629	0.0770783801376465	1366	0.0009888602307910332
ANXA2	0.353030303030303	0.218098695710636	0.07706335378698699	1855	0.001482759806822287
TTLL9	0.33636363636363636	0.19026489175742908	0.07693976683230239	1637	-0.0015785657611559144
SPAG16	0.3287878787878788	0.1765496840123706	0.07693167831296499	1530	-0.0019277053372206865
CGN	0.3015151515151515	0.11859620814844696	0.07684632600601501	1081	-0.0008328063840281174
GCAT	0.36515151515151517	0.2379991932230738	0.0766920130426132	2011	0.0016698326762707438
AGFG1	0.31363636363636366	0.1473712518488638	0.0766494827235401	1303	0.0013562873078399207
ARSH	0.33636363636363636	0.19147505714669893	0.07647779835843697	1646	0.0010361580076278186
PLP1	0.3575757575757576	0.22683877907758504	0.07640459071246754	1923	-0.0014573390388250118
EFNB3	0.36818181818181817	0.24324324324324326	0.0763905758561778	2052	-0.0020710281110950745
CHSY1	0.3924242424242424	0.27860696517412936	0.07637494499870204	2331	-0.002318557552644052
MRPS5	0.3303030303030303	0.1809869571063601	0.07634381318474513	1564	0.0021246686155791394
GATM	0.3575757575757576	0.22710770471964503	0.0762825128628515	1925	-0.002263228645301751
ZNF763	0.3181818181818182	0.1581282775312626	0.07623511726648359	1386	-0.0012720865664960002
TAC1	0.36363636363636365	0.23665456501277396	0.07622602181729243	2000	-0.002046425679145614
SMCR7L	0.3196969696969697	0.16135538523598225	0.07617059208877293	1411	0.0013516722807651149
CENPN	0.31363636363636366	0.14925373134328357	0.07609109227514826	1317	0.001335779436703888
NCAPH	0.3287878787878788	0.17897001479091032	0.07607120304357422	1548	0.0016767063621955457
VEZF1	0.31212121212121213	0.14616108645959391	0.07605658786096581	1293	-0.0010487173174851703
CKMT1A	0.403030303030303	0.29393572677154767	0.07603521368797996	2452	0.002051797339663608
NTN5	0.36818181818181817	0.2444534086325131	0.07580038224761497	2061	-0.00149974381120046
MOCOS	0.35	0.21675406750033616	0.07551767422205971	1843	-0.0025301955451141112
CD22	0.3606060606060606	0.2336963829501143	0.07542273154185537	1976	-0.001924585265078349
LRRC59	0.3	0.12168885303213661	0.07519182304772305	1103	0.001334052655420237
MED13L	0.3	0.12249562995831653	0.07499482064111518	1109	-0.0012991232841159217
TXN2	0.38484848484848483	0.27040473309130025	0.07498963661199713	2265	0.0025086192099479376
STEAP2	0.3378787878787879	0.19792927255613824	0.07498607836383689	1695	-0.0018596129168145126
WDFY2	0.3696969696969697	0.24848729326341268	0.07492991448974487	2092	0.0022933916974579916
FCER1A	0.3409090909090909	0.20330778539733763	0.07488495266129291	1737	-0.002047966708050808
MUC6	0.3242424242424242	0.17412935323383086	0.07481211802097197	1509	0.0014722628955496477
GPR180	0.3939393939393939	0.28479225494150867	0.07408161762266771	2378	0.003213027609206165
WSB2	0.3106060606060606	0.14992604544843352	0.07399830578141005	1320	0.001720013980272128
SYT16	0.31666666666666665	0.16229662498319214	0.07393758329684286	1416	0.002342151861103048
PLCB4	0.3333333333333333	0.19281968535699878	0.07393168004993908	1654	0.001548801929311594
MANBAL	0.31363636363636366	0.1563802608578728	0.073912982609065	1370	-0.0008350780564796878
CRYZ	0.3151515151515151	0.15947290574156245	0.07388886983663841	1394	-0.001580210898828227
CCDC28B	0.32727272727272727	0.1828694366007799	0.07366620717384227	1576	-0.001394253469788964
GINS1	0.3515151515151515	0.2236116713728654	0.07356072217055357	1895	0.0018591565368666352
PSMB2	0.30757575757575756	0.14508538389135403	0.0735530780293996	1282	0.0017085100999793212
TDRD7	0.3106060606060606	0.15140513647976334	0.07355260953276004	1331	-0.0008529296712367796
ZNF484	0.3424242424242424	0.209089686701627	0.0735358647148318	1781	-0.0024434034385194536
SOX10	0.36666666666666664	0.24687373941105284	0.07349780123364799	2078	-0.0020335513036116026
MFI2	0.3303030303030303	0.18878580072609924	0.0734600132715701	1622	-0.001983792272312712
EFNA3	0.3196969696969697	0.16969208013984133	0.07341075037123883	1473	0.0009881701720587444
EMX1	0.3303030303030303	0.18972704047330913	0.07310374194060389	1629	-0.0011531395612109918
XIRP1	0.30454545454545456	0.14024472233427457	0.07307935174167976	1244	0.0007427463900967268
GPER	0.3151515151515151	0.16216216216216217	0.07302391066518829	1414	-0.0012745653504680377
NDRG1	0.3378787878787879	0.2029043969342477	0.0729918810031882	1732	0.0024047348177646203
RAB11FIP3	0.3409090909090909	0.20801398413338712	0.07294919066941777	1772	-0.002979979850078962
SLC25A33	0.3	0.13137017614629554	0.07274187681929127	1175	0.0011399611341403216
SLC1A2	0.32727272727272727	0.1854242302003496	0.07272529287113669	1595	-0.0019265522270870861
SLAMF7	0.35909090909090907	0.23732687911792388	0.07262223343988186	2002	0.001816630767280003
SRI	0.3606060606060606	0.2398816727174936	0.07249351404007913	2022	-0.0016300926152325703
F13B	0.2924242424242424	0.11415893505445744	0.07247967510462426	1042	0.0021948582447294026
MOSPD1	0.31666666666666665	0.16807852628748152	0.07202738677880616	1459	0.0012298197187192272
PCYOX1L	0.3303030303030303	0.19255075971493882	0.07202429676056446	1650	-0.0015504380334277813
MID1	0.3303030303030303	0.19322307382008874	0.07176493557088111	1655	0.0014806299013798707
LILRB5	0.35	0.22589753933037515	0.0714703017244816	1911	0.00159280822990695
IL20	0.3303030303030303	0.19483662767244858	0.07113878034459221	1667	-0.001933198045071549
PSMD5	0.2803030303030303	0.08713190802743041	0.07097781940056092	833	0.0007397324166959151
MKNK1	0.3712121212121212	0.25857200484066156	0.07093895724748346	2168	0.0016612667732260888
HIP1	0.3333333333333333	0.20048406615570794	0.07091725032878482	1711	-0.0016432291921773868
EXO1	0.34545454545454546	0.22025010084711577	0.07082873605204196	1866	0.0017701208866128582
FOLH1	0.3151515151515151	0.16888530321366144	0.0707982318607253	1464	0.0013782020203507274
CCAR1	0.3803030303030303	0.27215274976469006	0.07056327565318558	2275	0.003300809511853231
MAG	0.3424242424242424	0.21608175339518623	0.07056303764947826	1833	-0.0022725115479261147
ATP1A1	0.3181818181818182	0.1754739814441307	0.07044855125763247	1515	0.0015723892451205757
RPH3A	0.3015151515151515	0.14306844157590426	0.07044280761824684	1263	0.001911650541387644
SYT9	0.28939393939393937	0.11550356326475729	0.07040777903108726	1050	-0.0009745100533564254
CASP8	0.33636363636363636	0.20693828156514724	0.07031704349063243	1761	0.0013764435473603953
C1orf27	0.3484848484848485	0.22616646497243512	0.0702904197453801	1912	-0.0020160386462521277
ADAM32	0.3212121212121212	0.18139034556945005	0.07027476934778595	1561	-0.0013012983800990696
FTSJ3	0.35454545454545455	0.23557886244453408	0.07020507890818227	1986	0.0016890272723685484
BBS9	0.3	0.14078257361839452	0.07018026696538132	1245	-0.000991503170826036
GSDMD	0.3196969696969697	0.1791044776119403	0.07012773853277914	1543	-0.0014603797791551188
LDHD	0.3393939393939394	0.21258572004840662	0.06999555772883752	1805	-0.002539558318699164
CRISP3	0.31363636363636366	0.16861637757160144	0.06993628580967248	1461	0.0010328769824809571
CCDC78	0.34545454545454546	0.22320828290977546	0.06951690541567626	1888	-0.0024445177899906413
CTSF	0.31212121212121213	0.16754067500336156	0.06934977327543268	1452	-0.0011511756434174458
ELP2	0.3090909090909091	0.16189323652010218	0.06932777005169087	1408	-0.00137613765837159
CDR2L	0.2863636363636364	0.11321769530724754	0.06918588570072023	1031	0.0008184835383872268
ULBP3	0.2863636363636364	0.1136210837703375	0.06909438155425891	1034	0.0006566258074599319
NDUFA4L2	0.31666666666666665	0.17708753529649052	0.068917782620392	1526	0.0016863278266100678
TMEM63C	0.4	0.30200349603334675	0.06879388838363633	2510	0.002739276650027023
MUSTN1	0.36666666666666664	0.2566895253462418	0.06855493202196553	2151	-0.002629328332238856
RASAL1	0.3393939393939394	0.21621621621621623	0.06843879394247945	1832	0.0017535667291667778
VSX2	0.30757575757575756	0.1617587736990722	0.06843694577967353	1406	0.001799539696003194
DYRK3	0.3242424242424242	0.19255075971493882	0.06805735461180411	1646	-0.0012769731860316825
CYP27C1	0.32575757575757575	0.1953744789565685	0.06794681113590206	1668	0.0021100952890265035
FAHD2A	0.346969696969697	0.22925910985612477	0.06782823116322068	1934	0.0021371827891925933
ERBB4	0.29848484848484846	0.14602662363856395	0.06776942996374415	1283	-0.001803979441683623
COL4A3	0.30454545454545456	0.1581282775312626	0.06774338172929352	1377	0.0011546170819201507
GLYR1	0.3560606060606061	0.24297431760118327	0.06774263617448543	2042	-0.001944243268462742
C15orf52	0.3484848484848485	0.2319483662767245	0.06764164500506627	1955	0.0014516392790937971
OTUD1	0.3181818181818182	0.1846174532741697	0.06715606536804737	1583	-0.0013759018993368954
SLC35C2	0.33181818181818185	0.20747613284926716	0.06705696008303723	1762	0.0014305325621535303
ADAM11	0.3212121212121212	0.1901304289363991	0.06702764680605135	1626	-0.0011906351200877906
DAGLA	0.29545454545454547	0.14293397875487426	0.06686326614705324	1258	-0.0009562144277197148
YIPF1	0.353030303030303	0.24041952400161357	0.06682884733650514	2021	0.001653315418479906
KPNA4	0.3106060606060606	0.17238133656044105	0.06676079969085175	1487	0.0009805602214328247
TMEM55A	0.33181818181818185	0.208955223880597	0.06644102019813357	1773	-0.0015377142823126632
RFNG	0.32575757575757575	0.19940836358746805	0.06635430269482086	1698	-0.001118251360094291
DNAJC6	0.34545454545454546	0.2302003496033347	0.0663466420177091	1940	-0.0017627143521167453
PPP1R1A	0.3378787878787879	0.21877100981578593	0.06630132056262024	1850	0.0017595253637409769
CA12	0.28484848484848485	0.12249562995831653	0.06613347996159269	1099	-0.0038742164068480633
AGAP7	0.3303030303030303	0.20747613284926716	0.06605374612527781	1761	-0.0019458856833807657
GNPDA2	0.296969696969697	0.1489848057012236	0.06599452858844232	1304	-0.0015335481686634012
GSTA4	0.37575757575757573	0.2743041549011698	0.06595098634316529	2288	0.002996886350592831
SLC4A7	0.3212121212121212	0.19322307382008874	0.06584207055710699	1649	-0.001371693104465521
CPLX1	0.28484848484848485	0.12384025816861638	0.06580224977720794	1109	-0.001478028893939154
NEK3	0.3212121212121212	0.19335753664111874	0.06579008983766887	1650	-0.0018236743760098762
RND1	0.3606060606060606	0.2537313432835821	0.06565713638133087	2125	0.003225113631924614
ACER3	0.3212121212121212	0.19429877638832863	0.06542521230758873	1657	0.0013970889340271242
USP9X	0.3151515151515151	0.18421406481107974	0.06538565582807498	1578	0.0011637293454668908
HOTAIR	0.3712121212121212	0.2691945677020304	0.06533272365451956	2247	0.0013785993967758258
TNRC6B	0.3378787878787879	0.2210568777732957	0.06529593208756115	1867	0.001617466458628769
ASS1	0.2833333333333333	0.12316794406346646	0.06510743533295657	1103	0.0009316551608208101
CDKL3	0.3015151515151515	0.16068307113083233	0.06509233724516866	1394	-0.0013605151485535315
NUDT15	0.2924242424242424	0.14320290439693426	0.06500486572967461	1258	0.0013951499433460413
SAT1	0.2909090909090909	0.1401102595132446	0.06499721435268496	1234	0.0011762927253585076
SNF8	0.30303030303030304	0.16431356729864194	0.06482841615623196	1422	0.0018486000772099942
PEX10	0.3424242424242424	0.2289901842140648	0.064817857333425	1929	-0.002045956342772115
N4BP2L1	0.2696969696969697	0.08968670162700014	0.06469275101499765	845	-0.0009249195715710812
CHAC1	0.3015151515151515	0.16256555062525213	0.06448382834311336	1408	0.0011774260015954495
TEX14	0.35909090909090907	0.25413473174667206	0.06436181911178256	2127	-0.0016823041843963436
PGM2	0.34545454545454546	0.2345031598762942	0.06434711098323982	1972	-0.002079797738497291
LBP	0.30303030303030304	0.16606158397203175	0.06425091488333713	1435	0.0006943368080555956
JOSD1	0.3196969696969697	0.19497109049347855	0.06419242630520897	1661	0.0010577590357570444
SLC27A1	0.29848484848484846	0.15785935188920264	0.06417362979614384	1371	-0.001617084962072113
ZNF280D	0.3242424242424242	0.20250100847115773	0.06412649124676831	1720	-0.0019745289828279056
NAB2	0.30454545454545456	0.16969208013984133	0.0639525318221112	1463	-0.0017130729049085857
INCENP	0.3787878787878788	0.282102998520909	0.06389815534213278	2348	0.002023334883779171
BBS12	0.2818181818181818	0.12464703509479629	0.06388460424538239	1113	-0.0011656314600415386
TBX3	0.3393939393939394	0.22656985343552508	0.06385434761154171	1909	-0.001861840978381224
MICB	0.3893939393939394	0.29662498319214736	0.06364125938298924	2463	-0.003047337019233964
LRP3	0.3560606060606061	0.25131101250504234	0.06362193018193656	2104	0.0017934434308699565
PAPSS2	0.2909090909090909	0.14508538389135403	0.06357833055465215	1271	0.001230766576009046
ZC3H6	0.2696969696969697	0.09587199139437945	0.06354501672980423	891	-0.0006989550451294235
ABHD2	0.30303030303030304	0.16834745192954148	0.063486499983468	1452	-0.003008225552912336
MST1	0.2924242424242424	0.14871588005916364	0.06339552457562056	1299	-0.0007033727159978298
FAM46D	0.33484848484848484	0.2209224149522657	0.06331679437698491	1864	0.0015447678561031353
CCND1	0.30606060606060603	0.17426381605486083	0.0633052169961831	1498	-0.0013264357006846695
DMRT2	0.346969696969697	0.2390748957913137	0.06323116481761586	2007	-0.0022132590854198496
SPATA5	0.29393939393939394	0.15234637622697325	0.06319094895996774	1327	-0.0010549241744229221
S100A1	0.3333333333333333	0.21903993545784592	0.06313261778573379	1849	-0.0016912378656343207
ZNF442	0.2924242424242424	0.14965711980637353	0.06311468404865286	1306	-0.0014771847858355614
FAM63A	0.2803030303030303	0.12464703509479629	0.06303290543913813	1112	-0.001131640758649155
PPIL2	0.30454545454545456	0.17265026220250101	0.06293982084570518	1485	0.0016130484119003085
SLC26A5	0.346969696969697	0.23974720989646361	0.06290924596210437	2012	-0.001679275205265185
DNAJB3	0.25606060606060604	0.05230603738066425	0.06283111242965743	558	0.0016546784681850113
RLN2	0.2590909090909091	0.06682802205190265	0.06266211464218413	668	-0.000558589511365426
CKMT1B	0.3181818181818182	0.1964501815248084	0.06264699560035743	1671	0.0011657299251965013
ABHD8	0.3242424242424242	0.20613150463896732	0.0626429524738796	1747	-0.0015621478496541386
TXNDC9	0.30606060606060603	0.1764152211913406	0.06255076431419584	1514	0.0013810461315188149
CDH10	0.2803030303030303	0.127201828694366	0.06238948357387068	1131	0.0021595126585452814
SLC25A35	0.31212121212121213	0.1873067096947694	0.06233584755933408	1599	-0.0009304138651714311
TUBD1	0.30454545454545456	0.17439827887589082	0.062333174209424545	1498	0.002295532177959103
TRNP1	0.32272727272727275	0.2045179507866075	0.06232530036803028	1734	-0.0025606784132833128
P4HA1	0.27424242424242423	0.11402447223342746	0.06220732698625012	1029	0.0007477816085156519
GALNT7	0.29545454545454547	0.15853166599435256	0.06216109930680712	1374	0.0012877746117737842
SLC6A17	0.28484848484848485	0.13782439155573484	0.062143096412768994	1213	0.0014473196812105015
RAD51	0.33181818181818185	0.21903993545784592	0.06212481245974667	1848	0.0016524091095561743
FMO1	0.3787878787878788	0.2854645690466586	0.06199023693562622	2373	0.0019757498030230636
SDCBP2	0.2924242424242424	0.15342207879521313	0.06197360329554751	1334	0.0006602573698273773
PTH2R	0.3151515151515151	0.19335753664111874	0.06193334052637409	1646	0.0025135652998869774
SPATA12	0.3151515151515151	0.1936264622831787	0.06182927060599645	1648	0.00120440709124523
ESYT3	0.3212121212121212	0.20344224821836762	0.06178847845344655	1725	0.0016815197053801968
RERGL	0.4121212121212121	0.32876159741831384	0.06175970554321564	2717	-0.0025659704704594334
MAP1LC3B2	0.3090909090909091	0.18407960199004975	0.0616518902138295	1573	0.0011624062325267914
PDE4B	0.3212121212121212	0.20398009950248755	0.06156934582054574	1729	0.001162255453527905
HDAC2	0.2696969696969697	0.10582224015059837	0.06153810895323728	965	0.000829032941874175
NEB	0.296969696969697	0.163641253193492	0.06141254117153711	1413	0.0013257628185556316
C2orf40	0.34393939393939393	0.23853704450719376	0.06139438510117067	2001	-0.0017536742318043253
EPHB6	0.2924242424242424	0.1553045582896329	0.061392431731854116	1348	0.0016091808776764083
STK39	0.30757575757575756	0.18233158531665994	0.06135803964421474	1559	-0.0020842837604050143
SIX2	0.3212121212121212	0.2045179507866075	0.06134963461963726	1733	0.0010969179083531345
THAP5	0.3287878787878788	0.2163506790372462	0.06129385291795536	1826	-0.002072548006992747
BCAM	0.32575757575757575	0.21218233158531666	0.06109665632647144	1793	-0.0018699564549024216
CDHR3	0.30303030303030304	0.1753395186231007	0.061083417763656604	1504	-0.0012774466562063937
ZNF239	0.2803030303030303	0.13311819281968534	0.060849335537482584	1175	-0.0013074582461058528
TRIB3	0.28484848484848485	0.14387521850208418	0.060438580821455035	1258	0.0010973563186780666
GPR37L1	0.3484848484848485	0.24700820223208284	0.06042863765358229	2067	-0.00168007922511606
OR52I1	0.2590909090909091	0.08242570929138093	0.06033410162136648	784	0.0036589607334462926
PLAT	0.3303030303030303	0.2209224149522657	0.0602933783990235	1861	-0.0030527687868016073
BRI3BP	0.34393939393939393	0.2409573752857335	0.0602338499988078	2019	0.002067930999328382
C19orf18	0.3696969696969697	0.27659002285867956	0.06017380865815724	2301	-0.0021627916037687102
CD47	0.3333333333333333	0.22576307650934516	0.060142144396146666	1899	-0.0015215806918604357
SPRED2	0.32727272727272727	0.21675406750033616	0.06012511223858865	1828	0.0018990038748597725
HKR1	0.30606060606060603	0.18327282506386983	0.06008416617529364	1565	-0.0006953663041713298
EIF4EBP3	0.27424242424242423	0.12330240688449644	0.06000542371085188	1098	-0.001233630253204865
CD207	0.3409090909090909	0.23719241629689392	0.05995876591570376	1989	-0.002386115943772893
RASGRF1	0.2727272727272727	0.12034422482183676	0.059897432841287394	1075	0.0011023659800230234
RAPGEFL1	0.3393939393939394	0.2354443996235041	0.05975418078326472	1975	-0.0019782039424171673
A1CF	0.2727272727272727	0.12101653892698669	0.05973516259538931	1080	0.0026426987335071315
ODF4	0.2696969696969697	0.11496571198063735	0.05951934053251334	1033	0.000983953315881081
DNMT3A	0.30606060606060603	0.18488637891622967	0.05949012147342982	1577	0.000903403470874764
OAT	0.3090909090909091	0.19039935457845905	0.05928527585875085	1620	0.0018831774235877675
ANAPC4	0.26515151515151514	0.10514992604544843	0.05924881903978089	957	-0.0005445565523928053
C2orf54	0.2590909090909091	0.08887992470082022	0.05922845815873025	832	0.0008224485491155065
OR2W3	0.32272727272727275	0.21204786876428666	0.05918859391450734	1790	-0.0017009939136187313
H1FX	0.3484848484848485	0.24969745865268253	0.059092868765899725	2087	-0.0018947963369100762
PATL2	0.29848484848484846	0.1734570391286809	0.05900586035173421	1487	0.0013378129069678835
BHLHE40	0.296969696969697	0.17130563399220117	0.05884538068080367	1470	-0.0011829262348328484
USP39	0.296969696969697	0.17144009681323114	0.058799294122943595	1471	0.0016106458155263682
KRT86	0.30757575757575756	0.18959257765227913	0.05865750114746569	1613	0.0017281870932492893
PHLDB3	0.2878787878787879	0.15570794675272287	0.05862923182861138	1348	-0.0016717461087864649
DUSP13	0.3803030303030303	0.2932634126663977	0.05862696564892571	2432	-0.0018889217455580365
CBLC	0.2590909090909091	0.09251042086862983	0.0585699212042627	859	-0.0027518203026943413
HIVEP3	0.2863636363636364	0.15395993007933306	0.05830047216137184	1334	-0.0013747110713666188
SEMA3G	0.30757575757575756	0.19053381739948905	0.05829971107547935	1620	-0.0012680281161010498
PDCL	0.3151515151515151	0.2027699341132177	0.05820483132201702	1716	0.0014276703398536483
PRRT1	0.29393939393939394	0.16794406346645152	0.058195158855834726	1443	-0.001020938089277479
SPRYD4	0.3303030303030303	0.2256286136883152	0.0581918205124536	1896	0.0016525617079423682
AFAP1L2	0.30757575757575756	0.19107166868360898	0.05809446407476235	1624	-0.001527295469350065
PTTG1	0.3378787878787879	0.23678902783380396	0.05809303159596096	1984	0.0020045274683980095
NMU	0.346969696969697	0.24969745865268253	0.058039149757635244	2086	0.003359431210765251
SEPHS1	0.28939393939393937	0.16054860830980233	0.05797299652772872	1385	0.0016160214137926233
UGT2B28	0.2515151515151515	0.072744386177222	0.05796812572138882	707	0.001492286210122984
ATP5G1	0.3181818181818182	0.20828290977544708	0.057857898916960575	1759	0.0026736803498351946
B3GNT2	0.3	0.17937340325400028	0.05782518220507779	1532	0.001414928384929226
TMEM229B	0.2787878787878788	0.14118596208148446	0.05778920547017064	1234	-0.0016880502334970515
ACTR1A	0.2727272727272727	0.1289498453677558	0.05775210266888805	1139	0.0009421185073733795
C20orf112	0.25303030303030305	0.07987091569181122	0.05764497107815857	761	-0.0007665047636141509
NEUROD2	0.24848484848484848	0.06467661691542288	0.05756165515091374	645	0.001613703990551585
C22orf31	0.35454545454545455	0.2611267984402313	0.0575152744751978	2176	0.0025432855036342517
ARSF	0.2863636363636364	0.15664918649993276	0.05746516460031425	1354	0.002603590527724009
REEP3	0.32575757575757575	0.22119134059432566	0.05719238900953773	1860	0.0018048378675302955
EDN3	0.37575757575757573	0.2899018421406481	0.057150677662669	2404	-0.0013416120862530078
CLSTN2	0.27121212121212124	0.12827753126260588	0.05710088966554951	1133	-0.0021920276291666598
COMT	0.2818181818181818	0.14952265698534356	0.05706446265134907	1298	0.0018513277094825754
LEPREL1	0.32727272727272727	0.22414952265698534	0.05686442950917453	1883	-0.0017748668640706457
PTK6	0.36363636363636365	0.2745730805432298	0.05684102839967872	2282	0.001745171933612255
CYP2A6	0.3015151515151515	0.18515530455828963	0.05662889978713179	1576	-0.0018760720366117313
KCNN3	0.29848484848484846	0.18018018018018017	0.056628307445260755	1537	0.001139954740392568
APIP	0.33484848484848484	0.23571332526556407	0.05656273609757638	1974	-0.0015308429601645912
NRAS	0.31666666666666665	0.209224149522657	0.056503033034298634	1765	-0.002070381652447395
FBXW10	0.3212121212121212	0.2163506790372462	0.05636961049371294	1821	0.0017535844461235683
TMEM214	0.31666666666666665	0.2100309264488369	0.05616478771282104	1771	0.0015517907035246027
SLC4A11	0.27121212121212124	0.1320424902514455	0.056120795460575267	1161	0.0013517905991193404
GNG3	0.3242424242424242	0.22146026623638565	0.05608850015711339	1861	-0.0019080604546616088
LRRC61	0.31666666666666665	0.21029985209089685	0.05605174998832468	1773	-0.0014685918680697797
NAGS	0.24696969696969698	0.07032405539868226	0.05604855845358702	686	-0.000990084558907256
KRT37	0.30454545454545456	0.19160951996772893	0.05603372574203402	1626	-0.0013977601423562193
SLC22A14	0.3151515151515151	0.20828290977544708	0.05593870699776864	1757	0.001628002654251759
PPP1CB	0.29545454545454547	0.1772219981175205	0.055885751812985635	1513	0.0017430662624974501
SYT1	0.27424242424242423	0.13903455694500472	0.055878299229468034	1215	-0.001530458952220215
NCEH1	0.29848484848484846	0.18233158531665994	0.0558483977709365	1553	0.0011525363860073411
ATP5O	0.2909090909090909	0.16969208013984133	0.05583269711136738	1454	0.0016891687931092747
RNF13	0.32727272727272727	0.22656985343552508	0.05577353953073361	1901	-0.0021424672356374686
C9orf64	0.2787878787878788	0.14831249159607368	0.05572608619560958	1287	-0.0020209063650327153
KRTCAP3	0.25606060606060604	0.09963695038321904	0.05563951209445682	910	-0.0007314533890166786
C16orf74	0.2833333333333333	0.1571870377840527	0.055570012930452564	1356	-0.0022973819799517515
EPN3	0.2803030303030303	0.15167406212182333	0.05556476767652679	1313	0.0011159371175608612
TRIM7	0.32575757575757575	0.22495629958316526	0.0555126614413019	1888	-0.001422234453434612
COX11	0.31212121212121213	0.20478687642866747	0.055481986298604374	1729	-0.0010510737985896413
WWP1	0.27121212121212124	0.13486620949307515	0.05536712022934831	1182	-0.0023164639145761613
PSD2	0.2863636363636364	0.16323786473040205	0.05535753174966392	1403	-0.0011782977191614919
IMMT	0.28939393939393937	0.16861637757160144	0.0553173693725742	1445	0.0016783087601652368
CD320	0.2681818181818182	0.1290843081887858	0.05525872898272836	1137	-0.0009088205372734138
TERC	0.4090909090909091	0.3348124243646632	0.05525601239188316	2760	-0.001849474620712499
KRT81	0.29545454545454547	0.1791044776119403	0.05521497452910606	1527	0.0015382168686301156
SPIN2B	0.35454545454545455	0.2655640715342208	0.055178203249010245	2209	-0.0022212097283045296
EPHA1	0.29393939393939394	0.17695307247546055	0.055087977450952626	1510	0.0012111196625482989
CC2D2A	0.2727272727272727	0.13903455694500472	0.05504955726436243	1214	-0.0007843098559533246
SHPK	0.32272727272727275	0.22159472905741562	0.05504866861595405	1861	-0.0014938764656108106
PADI3	0.25	0.08672851956434045	0.05497816389417781	810	0.0006129535046056843
N6AMT1	0.3303030303030303	0.23288960602393438	0.05486252323338119	1950	-0.001675607977085747
AQP12B	0.25606060606060604	0.10353637219308862	0.0548472536092191	939	0.0023486090198275634
BCAS3	0.34545454545454546	0.25413473174667206	0.05475438109525364	2118	-0.0020284368176362476
C2orf27A	0.29393939393939394	0.1782977006857604	0.05461029723962922	1520	-0.0011617057865350943
CDK20	0.2863636363636364	0.16565819550894179	0.05456149449212618	1421	-0.0010472742658748757
AS3MT	0.25757575757575757	0.10864595939222806	0.05454132639846777	978	-0.0011374876286936342
SPR	0.3181818181818182	0.2163506790372462	0.05443205310161008	1819	-0.0021281986311805666
C5orf30	0.2696969696969697	0.1354040607771951	0.05440219578877385	1185	-0.0010824104675521084
ZNF862	0.28939393939393937	0.17144009681323114	0.05435714536261299	1466	-0.001025416477204999
MEAF6	0.27575757575757576	0.1473712518488638	0.05432395471619389	1278	-0.0010237582641224208
SLC6A16	0.28939393939393937	0.1719779480973511	0.05417243752616786	1470	0.0015291189425624906
PTPRK	0.33636363636363636	0.2428398547801533	0.054169300798122655	2028	0.0019865780501277185
B3GNT5	0.28939393939393937	0.17224687373941105	0.05407986664494244	1472	0.0020553584159642923
FBXL7	0.30303030303030304	0.19429877638832863	0.05407535004863556	1645	-0.0026711646360126906
SLC25A20	0.3	0.18959257765227913	0.0540546544991645	1608	-0.002084785588976956
EIF2A	0.3621212121212121	0.2776657254269195	0.05403351719127846	2304	-0.002077565538456838
NAGK	0.2606060606060606	0.11805835686432702	0.05397774319910495	1050	0.0009462081865876826
CLIC3	0.2787878787878788	0.15409439290036306	0.05397759943571355	1330	0.0007781208740198053
MYL5	0.26666666666666666	0.1317735646093855	0.05374683878124722	1156	-0.0007547599746430933
ATP11B	0.2909090909090909	0.17601183272825063	0.05364793391319603	1501	0.0014177637710417912
CEACAM7	0.26212121212121214	0.12303348124243646	0.05357029233726053	1088	0.0009754104776220629
ZNF345	0.2787878787878788	0.1554390211106629	0.05356139207520389	1340	-0.0009653115812398028
HIP1R	0.3378787878787879	0.2463358881269329	0.05348070551915413	2055	0.0021503419120563194
SGK2	0.2833333333333333	0.16377571601452198	0.05345529262170842	1405	-0.0010247135927784258
NFIB	0.346969696969697	0.25884093048272155	0.05338934332208226	2154	0.0023963905730852277
CACNA2D4	0.27575757575757576	0.1507328223746134	0.053321856846678374	1303	-0.0014594791042327414
SERPINA12	0.29848484848484846	0.18932365201021917	0.05324975956453638	1605	-0.001968703312741127
TAF5	0.3212121212121212	0.22347720855183542	0.05323516407146992	1874	0.0020326059624494516
CEPT1	0.296969696969697	0.18703778405270943	0.05320786825492569	1587	-0.0014248576495447195
GCNT2	0.3181818181818182	0.21930886109990588	0.05314329286454978	1841	0.0014527997518598568
ARHGEF38	0.36363636363636365	0.28129622159472906	0.053103840675206786	2332	0.0019941215007747816
PLEKHA8	0.24696969696969698	0.08887992470082022	0.053094390206480484	824	0.0006493102484000702
SAMM50	0.25303030303030305	0.1046120747613285	0.05308064806573721	945	0.0012009092065454752
HS6ST3	0.36818181818181817	0.2873470485410784	0.052989524934400546	2380	0.0014578956657715024
PGD	0.24696969696969698	0.08968670162700014	0.05295032677257341	830	0.0006875514641251357
PHF21A	0.29848484848484846	0.1901304289363991	0.05294362476748384	1611	-0.001445065844200144
HOXD12	0.23636363636363636	0.05418851687508404	0.052931373233920054	559	0.0008431550792010967
SF3B14	0.2787878787878788	0.15745596342611268	0.052930300940599674	1355	0.0014405140824237605
SPRYD3	0.3287878787878788	0.23490654833938415	0.05292038278510945	1964	-0.0018058964436932002
SEH1L	0.346969696969697	0.2601855586930214	0.05269144566284367	2164	-0.0017763426603778498
TTC28	0.28484848484848485	0.16888530321366144	0.05261641367890714	1444	-0.001367478337351713
SMC1B	0.30757575757575756	0.20492133924969747	0.05261009136841158	1727	0.001860298744213651
CETN3	0.3015151515151515	0.19604679306171843	0.052477041523420524	1657	-0.0014546062782756052
ENPP3	0.24393939393939393	0.08390480032271078	0.05246641239832485	785	0.000999228342971037
CRIPAK	0.2681818181818182	0.13957240822912464	0.05244103046442837	1215	-0.0009127988887485117
RETSAT	0.2863636363636364	0.1719779480973511	0.05242771759962978	1468	0.0009519530489342288
PPP3R1	0.25303030303030305	0.10770471964501815	0.05242402761779503	968	0.0007397136563668028
PRDM16	0.26515151515151514	0.13419389538792523	0.052297324427758744	1173	0.0009378877702090449
SDHA	0.3090909090909091	0.20801398413338712	0.05226737248759959	1751	0.0026180875018326335
RIBC2	0.3242424242424242	0.2299314239612747	0.05226468995374476	1924	0.0018744926611361733
ESR2	0.30303030303030304	0.1991394379454081	0.05217084880942425	1681	0.0015677070927267779
GPR115	0.27424242424242423	0.1519429877638833	0.05212223572374621	1311	0.0006562638019659063
TCF20	0.3424242424242424	0.2552104343149119	0.05212199601661036	2124	0.0018654038665772532
YPEL2	0.3515151515151515	0.2673120882076106	0.05210714924280653	2220	0.0029735172509390397
SALL2	0.24848484848484848	0.0982923221729192	0.052083339328393166	895	-0.0012813290309168224
SEMA3E	0.26212121212121214	0.1290843081887858	0.05204477122331606	1133	0.0007474317699234234
PRRT4	0.3212121212121212	0.2263009277934651	0.051965116893407354	1895	0.001920614089431183
FAM177B	0.2772727272727273	0.15785935188920264	0.0519605903103771	1357	0.0012174878853329573
ATP5B	0.29848484848484846	0.19295414817802878	0.05186190147591426	1632	0.0018560269847512246
MRPL19	0.31212121212121213	0.2135269597956165	0.05182588849645588	1794	0.002711241556744426
RCBTB1	0.28939393939393937	0.17870108914885036	0.05181477289495769	1520	-0.0010601324242088595
NAGLU	0.3378787878787879	0.24969745865268253	0.05181325444083084	2080	-0.0023501587660575748
CDR2	0.31666666666666665	0.22038456366814577	0.05170842187457877	1848	0.001876644500543989
DSPP	0.5106060606060606	0.4573080543229797	0.05158789257897068	3738	-0.002582001796270106
FRAT2	0.33636363636363636	0.2482183676213527	0.051528137843159606	2068	0.0016928310025832616
DOPEY2	0.26666666666666666	0.1401102595132446	0.051480226290242355	1218	0.0009279944737500045
LONRF3	0.26666666666666666	0.14024472233427457	0.05144252896849334	1219	0.0007786719072100823
SNX1	0.25757575757575757	0.12222670431625655	0.05140590364271183	1079	-0.0008683772306540049
CEL	0.2803030303030303	0.16498588140379186	0.05134944773447544	1412	0.002114350510873919
PGS1	0.2636363636363636	0.13500067231410515	0.05127895070614455	1178	-0.0016015791072277353
ABCC12	0.2590909090909091	0.12612612612612611	0.051220299481970245	1109	0.0008613445250375662
LRIG1	0.2909090909090909	0.18300389942180986	0.051137671969965805	1553	-0.0014932919203829442
LPIN3	0.2924242424242424	0.18569315584240959	0.051029989430678685	1574	-0.0014871895378746557
RFWD3	0.2924242424242424	0.18582761866343955	0.050980033699267395	1575	0.002088805125822546
LPIN1	0.2863636363636364	0.17614629554928063	0.05097661479567044	1499	0.0026828175672562794
ATP13A4	0.2787878787878788	0.163641253193492	0.05094422161230845	1401	0.000502045504435955
ZNF169	0.2818181818181818	0.16888530321366144	0.05089924196173541	1442	-0.0009445014789889683
VRK1	0.30757575757575756	0.209224149522657	0.05082810190482206	1759	0.0012500088165324995
TRPS1	0.25	0.1082425709291381	0.05078354583865051	970	-0.0013344537279181166
KCNQ1	0.30303030303030304	0.2027699341132177	0.050711718374358644	1708	0.0015393326668345253
PMEPA1	0.29393939393939394	0.1890547263681592	0.05065867774731867	1600	0.0009343271034595091
RANBP3	0.30454545454545456	0.20519026489175743	0.050644889077947945	1727	-0.0025092219535508774
ARL3	0.2787878787878788	0.16485141858276187	0.050546691150296044	1410	-0.0012032532114972128
RACGAP1	0.33484848484848484	0.2482183676213527	0.05051114978071699	2067	0.0019538199630915187
HES7	0.3893939393939394	0.318004571735915	0.05050073239178824	2622	-0.0021493005187949166
YWHAQ	0.24393939393939393	0.09519967728922953	0.050443449359545374	869	0.001020239101490006
HIST1H1B	0.30757575757575756	0.2101653892698669	0.0504333558013465	1766	0.002383197495873901
ZNF425	0.2863636363636364	0.17775984940164044	0.05040556817211108	1511	-0.0014422233478398993
POU6F1	0.2515151515151515	0.11348662094930752	0.050380658307197825	1010	-0.0008271183480758282
LRRC52	0.2833333333333333	0.17305365066559097	0.050330211769089375	1474	0.0027652754813971116
AMOTL2	0.2787878787878788	0.1655237326879118	0.050324575276105725	1415	-0.0010932171600870786
HAUS8	0.2878787878787879	0.18071803146430013	0.05021518961422839	1534	0.0015889841709395113
PCBD2	0.24393939393939393	0.09640984267849939	0.050211570150225815	878	-0.0009489761094073402
C17orf75	0.24242424242424243	0.09264488368965981	0.050186438841097275	849	-0.0005787465328467078
PHF2	0.2803030303030303	0.16848191475057148	0.050183633199042676	1438	-0.001201795021461294
GCHFR	0.27575757575757576	0.16162431087804222	0.0499198227208931	1384	0.0007375741770374589
MURC	0.2636363636363636	0.14024472233427457	0.04983555008878718	1217	0.001360974756789801
KAAG1	0.2833333333333333	0.1745327416969208	0.0498160998535337	1485	-0.000863744927710286
BMPER	0.3	0.20048406615570794	0.04980613921767372	1689	-0.0016591031970165206
LHX1	0.25757575757575757	0.12868091972569584	0.049786491789274454	1127	0.0012676948651460405
C1orf105	0.24696969696969698	0.1063600914347183	0.04968156217130232	954	0.0015781591683662554
ALDH3B2	0.2818181818181818	0.17265026220250101	0.049613374564713424	1470	0.0009155669362371554
CDK12	0.23787878787878788	0.08417372596477074	0.04950110157988904	783	0.0016783777487489715
CHDH	0.24848484848484848	0.11093182734973779	0.04943884960738607	989	-0.0010500045417586533
B3GNT4	0.2878787878787879	0.18300389942180986	0.04938376930697226	1551	0.0013922774509410375
MARCH3	0.2878787878787879	0.18300389942180986	0.04938376930697226	1551	-0.000995770315239497
MED27	0.25	0.11523463762269733	0.04922097829196563	1022	0.0008681982570124091
MYB	0.25606060606060604	0.12787414279951592	0.04921523757941389	1120	-0.0014720100909471512
RELL1	0.26515151515151514	0.14589216081753395	0.04902080339913498	1260	-0.0009551604395710456
MCCC1	0.29848484848484846	0.20021514051364797	0.049007102284123145	1686	0.001521852447422134
RGPD3	0.3606060606060606	0.2846577921204787	0.04900667233091618	2355	0.0024306159702973673
FRMPD4	0.25303030303030305	0.12263009277934651	0.04898619459653586	1079	0.0014902294293278827
ROBO2	0.3303030303030303	0.24526018555869303	0.04894753320708003	2042	-0.0014354541350485306
EFTUD2	0.29393939393939394	0.1937609251042087	0.04885707121221945	1635	-0.001139332841921714
ASRGL1	0.23939393939393938	0.09210703240553987	0.04882575279999395	843	0.0009065827574886498
KMO	0.24696969696969698	0.11066290170767783	0.04874775340694079	986	0.0006741562825737901
GRM3	0.29848484848484846	0.2008874546187979	0.04873743535180336	1691	-0.001090229917463148
C1orf21	0.2727272727272727	0.16027968266774237	0.048690588613184	1372	-0.0013952499059087132
ERCC6L	0.2545454545454545	0.12693290305230603	0.04868142655246593	1112	0.00121514515576564
RBM39	0.2863636363636364	0.1828694366007799	0.04856290138871831	1549	-0.0015018357014923822
GSDMA	0.30757575757575756	0.2146026623638564	0.04854854395464584	1799	0.0018654516570677515
BOLA3	0.2878787878787879	0.18528976737931963	0.04854189861507778	1568	0.0014774070921703244
MYBL1	0.3196969696969697	0.2316794406346645	0.048530789220634134	1934	-0.0022120528759842274
HDHD2	0.25303030303030305	0.12505042355788623	0.04838672581960024	1097	-0.0014693208010957194
FAR1	0.2818181818181818	0.1762807583703106	0.04834658183169394	1497	-0.0009813975038923672
ETV4	0.296969696969697	0.19967728922952804	0.048319981084221066	1681	0.0017165839217341272
CCDC73	0.2909090909090909	0.19066828022051902	0.048273706091303346	1610	-0.0013154315913197932
OSTM1	0.296969696969697	0.199811752050558	0.048266264660759985	1682	0.0015993032532605868
CHIC1	0.2318181818181818	0.07408901438752186	0.04825048736857318	704	-0.001106142596427162
MEPE	0.2696969696969697	0.1565147236789028	0.04823959673544491	1342	0.001588014149092487
CAMK1	0.25606060606060604	0.13163910178835553	0.04823818085647985	1148	-0.0009640568157010421
PGRMC1	0.27121212121212124	0.15920398009950248	0.04821010741285556	1363	0.0012049103113458415
NARF	0.26666666666666666	0.15140513647976334	0.04818759575865535	1302	0.0014619456610375893
UBE2H	0.3409090909090909	0.2608578727981713	0.04817217846367588	2165	-0.0020875040412647646
S100A7	0.26666666666666666	0.15153959930079333	0.04814686095486611	1303	0.0007528697909947368
C15orf62	0.32727272727272727	0.24297431760118327	0.04807091900276825	2023	0.002034519456447015
TMPRSS11F	0.24696969696969698	0.11389000941239748	0.04802309697734796	1010	0.0012435075925168349
GLRA3	0.36666666666666664	0.29407018959257764	0.04796716803742987	2429	-0.0019146565951359664
HEY2	0.4212121212121212	0.3598225090762404	0.04794741301809357	2954	-0.003916478549217573
SAMD11	0.2636363636363636	0.14777464031195375	0.04766678791207764	1273	0.0010409091046312824
KIAA0232	0.2787878787878788	0.1735915019497109	0.04758867180988852	1475	-0.001250840323700686
CPSF2	0.3015151515151515	0.20814844695441712	0.04758561062366898	1747	0.0014523105625812605
DUSP15	0.296969696969697	0.20155976872394782	0.04756466055022233	1695	-0.001835701060554129
SGCB	0.2803030303030303	0.17614629554928063	0.047542271361326986	1495	-0.0015461747689187177
RABIF	0.27121212121212124	0.16189323652010218	0.047346594661424594	1383	0.0018050664992188103
MLXIP	0.3	0.20653489310205728	0.04734333793132176	1734	0.002562018008029554
NASP	0.2515151515151515	0.1262605889471561	0.04731813512040691	1105	0.0013957793555164244
KLF8	0.30454545454545456	0.21325803415355654	0.04726894475325804	1787	0.001120713241289195
FECH	0.3287878787878788	0.24673927659002287	0.04722119862566507	2052	-0.002242433277933742
GHDC	0.2515151515151515	0.12666397741024607	0.04721610826830631	1108	-0.001050407772527251
CUL1	0.30757575757575756	0.21796423288960604	0.04709443982914677	1824	0.0019520092333550564
PARP8	0.2924242424242424	0.19618125588274843	0.04702485239765968	1652	0.0011234277739276878
QRFP	0.24696969696969698	0.118192819685357	0.047024488596128636	1042	0.0010854177837245516
FBXL20	0.24242424242424243	0.10851149657119806	0.04699476842684673	967	0.0009170015129711829
NFE2L1	0.28939393939393937	0.1917439827887589	0.04698309722224718	1617	-0.0011342175406753086
TNNT2	0.2787878787878788	0.1753395186231007	0.046978734568064326	1488	0.0018720617849794507
GATA3	0.2287878787878788	0.07328223746134194	0.04697360715291662	696	-0.0012038999200285616
MLLT10	0.2924242424242424	0.1963157187037784	0.04697207614721105	1653	-0.0013633905107781174
IVL	0.23636363636363636	0.09466182600510958	0.04690690729241968	860	0.0009664551445894177
CDRT1	0.27575757575757576	0.1707677827080812	0.046880604976660696	1452	0.001361198129293939
HINT1	0.2590909090909091	0.14239612747075434	0.0468514420548864	1230	0.0007304908128674015
CA10	0.23787878787878788	0.09936802474115906	0.046712313381721764	896	0.0028945145419129407
ZNF775	0.2606060606060606	0.14575769799650395	0.046670212299369684	1256	-0.0013913508622863447
PPAP2C	0.30303030303030304	0.21258572004840662	0.04663467618613778	1781	0.0028093171502405314
CCDC103	0.23030303030303031	0.08013984133387118	0.046617091597740454	748	-0.000704779125044297
TM6SF1	0.3212121212121212	0.23786473040204384	0.04659759684435346	1981	-0.002343965892214328
RNASE3	0.38333333333333336	0.31679440634664513	0.04658574855192116	2609	-0.0019907631918613332
TSPYL2	0.32575757575757575	0.24405002016942315	0.04655758581875686	2030	-0.0019090724177658557
RFX5	0.2803030303030303	0.1791044776119403	0.046491374896415485	1517	-0.0010257442147121765
CD38	0.27424242424242423	0.16955761731881136	0.046459121663529314	1442	0.00120150373661545
ZNF564	0.25	0.12679844023127604	0.04642215555491552	1108	-0.0008855260464770253
ISX	0.2196969696969697	0.043297028371655236	0.0463921258282153	467	0.0009390964884914866
PDE4D	0.2833333333333333	0.1843485276321097	0.04629339813765106	1558	0.0018553588935901644
SRD5A3	0.23636363636363636	0.09923356192012908	0.04602046878368523	894	0.0008058472711127251
GGTLC2	0.25	0.12841199408363588	0.04601035977546427	1120	0.0005765450863691513
SMAD3	0.2772727272727273	0.17574290708619067	0.045994595898150754	1490	-0.0012740160409521195
SPAG5	0.2863636363636364	0.1899959661153691	0.045905665091292486	1602	0.0013936609814663825
UBE2D1	0.24848484848484848	0.1262605889471561	0.045802983605255386	1103	0.0013556177597820352
GLS2	0.22121212121212122	0.056070996369503835	0.0457908459372973	563	-0.0007047050247365404
RPS27L	0.30303030303030304	0.21473712518488638	0.04571533162196772	1797	-0.0013722366447836976
SMNDC1	0.30454545454545456	0.21688853032136615	0.04570729929933536	1814	0.0018338881756790213
NR2E3	0.2590909090909091	0.1464300121016539	0.04568635072946321	1260	-0.0012420383107382804
C8A	0.22121212121212122	0.05741562457980368	0.04563824862527725	573	0.004236271939589642
CASP14	0.23333333333333334	0.09506521446819954	0.04540704944255967	861	0.00045083673730914595
USP24	0.2924242424242424	0.20034960333467797	0.04537197400102929	1683	-0.0015015580671388306
SELT	0.28939393939393937	0.19591233024068844	0.04536721101760649	1648	-0.0016643360566376943
ECH1	0.2727272727272727	0.17036439424499125	0.045356138462793384	1447	0.0017013258006045363
B3GNT1	0.27121212121212124	0.16794406346645152	0.04535080623875484	1428	-0.001052931627929965
NT5M	0.29393939393939394	0.2026354712921877	0.0453392330836512	1701	-0.0008144643139530672
ZBTB41	0.3393939393939394	0.2643539061449509	0.0453052584032435	2190	-0.002796776383911492
PLEKHG7	0.23484848484848486	0.09950248756218906	0.04525306580456544	895	0.0009261958027764194
SERHL2	0.24545454545454545	0.12263009277934651	0.045209794229226385	1074	0.0013287316589412513
ACSL1	0.25	0.13150463896732553	0.04520652993007337	1143	0.0009973267769964878
RNF207	0.23787878787878788	0.10743579400295818	0.0450438678896353	956	-0.0006816768134854101
LNP1	0.2696969696969697	0.16646497243512168	0.04502586841590238	1416	0.0008952150128607173
CPSF3	0.25757575757575757	0.14602662363856395	0.04502149607944663	1256	0.001475638538761359
DLEU2L	0.27575757575757576	0.17614629554928063	0.04501472315196061	1492	-0.001548542304590228
SCNN1D	0.2681818181818182	0.16404464165658195	0.04501084314706941	1397	-0.0011891620756045995
LACE1	0.3242424242424242	0.245394648379723	0.044914616225196324	2039	0.0017397627138052486
UBTF	0.25606060606060604	0.14374075568105418	0.04490562913236437	1238	-0.0009864215426205192
C5orf15	0.29393939393939394	0.20371117386042759	0.044902124953864864	1709	-0.0015525889195487253
DGKQ	0.26515151515151514	0.15947290574156245	0.044873718321486906	1361	-0.001647126104489871
PAK7	0.30606060606060603	0.2209224149522657	0.044866381153844406	1845	-0.002064907396106719
IFT122	0.32575757575757575	0.24754605351620276	0.04483894955200598	2056	-0.002752262056674226
HSPD1	0.2409090909090909	0.11510017480166734	0.04478913984327025	1015	0.0008645333413369371
HECTD2	0.26666666666666666	0.16229662498319214	0.044770916630176204	1383	-0.0014914494319782535
RBL2	0.28939393939393937	0.19752588409304828	0.04473237727120271	1660	-0.002293511634707102
TMEM144	0.2909090909090909	0.199811752050558	0.04470336291604004	1678	-0.0013551240833322709
RGAG1	0.33484848484848484	0.25978217022993144	0.0446367318359529	2153	-0.0019000774671440012
CNGB1	0.24242424242424243	0.1189995966115369	0.04460860932125936	1045	0.00170273467874722
STXBP6	0.2772727272727273	0.1800457173591502	0.044463704949885205	1522	0.0013543217706683207
GPRASP2	0.2681818181818182	0.16579265832997175	0.04443428204718704	1410	-0.0015109003521502017
MFAP3L	0.30757575757575756	0.22428398547801534	0.04429954050639859	1871	0.002406136303216044
GRAMD4	0.2772727272727273	0.18058356864327013	0.04426974002531755	1526	0.0019818564455817977
MYT1	0.2803030303030303	0.18528976737931963	0.04423749090157913	1563	-0.0008015558421902824
MRPL27	0.24545454545454545	0.12679844023127604	0.04417008943921304	1105	0.0012223109477417895
KDM5B	0.38181818181818183	0.31881134866209493	0.0441444479311983	2623	0.0030222576812775513
AP1AR	0.2409090909090909	0.11792389404329703	0.044131145296309876	1036	-0.0003338924303534441
GUCY1A3	0.2772727272727273	0.1809869571063601	0.04412388664663677	1529	0.0007825804686945048
NEDD4L	0.26666666666666666	0.16431356729864194	0.04411216271270577	1398	-0.0019513292936608195
A4GALT	0.25	0.13580744924028507	0.0440563367308474	1175	-0.0010214503505267202
FKTN	0.2727272727272727	0.17439827887589082	0.0439654056143832	1477	-0.0016779415644123219
TRIM41	0.2606060606060606	0.15476670700551298	0.04396278522727944	1323	-0.0009224770486923716
STK36	0.26515151515151514	0.16243108780422214	0.04392146770188124	1383	-0.0011477751253551106
CDK17	0.2681818181818182	0.16754067500336156	0.043851609822723764	1423	-0.0015315947745364155
FMN1	0.2636363636363636	0.16027968266774237	0.04381455555533275	1366	-0.0018847289062250638
PLCH1	0.27121212121212124	0.17251579938147102	0.043794313656150385	1462	0.001177086167319885
MRPS9	0.26212121212121214	0.15785935188920264	0.04378795486501439	1347	0.002000628503446933
HIST1H4H	0.24393939393939393	0.1255882748420062	0.04373401313772753	1095	0.0009027485986734974
ABCC4	0.22727272727272727	0.08928331316391018	0.04368138255245861	814	0.0009586017069523223
HPN	0.23030303030303031	0.09762000806776926	0.04350981979160717	878	-0.0011276755314611365
CAP2	0.2590909090909091	0.15409439290036306	0.043383017250222256	1317	-0.0016462063518702052
SEC61B	0.25757575757575757	0.15153959930079333	0.04338102073448043	1297	0.001011461437883554
TGFBR3	0.2636363636363636	0.16189323652010218	0.0432947122004512	1378	-0.0013731225742958486
DDIT4	0.2636363636363636	0.16189323652010218	0.0432947122004512	1378	0.0009258554957341403
CYB5R4	0.26666666666666666	0.16686836089821164	0.0432660612422553	1417	0.001780771156359151
CMTM4	0.23636363636363636	0.11241091838106763	0.04323155402376627	992	0.0008432275912127807
FAM184B	0.27575757575757576	0.18152480839048002	0.043090984526494645	1532	-0.0029247407970615313
BMP3	0.2696969696969697	0.17224687373941105	0.043067469950727584	1459	0.0017523311361401285
EDNRB	0.33181818181818185	0.2589753933037515	0.043035051448291194	2145	-0.0017432211485356674
HERC4	0.2833333333333333	0.19308861099905877	0.04299456608023193	1623	0.0016821828976389952
TNNT1	0.25757575757575757	0.15342207879521313	0.04280693662888085	1311	-0.001518937960935318
MAGED1	0.25606060606060604	0.15100174801667338	0.04276550607203396	1292	0.0007907902776423726
LRRC31	0.28484848484848485	0.19604679306171843	0.04270431425069325	1646	0.0013075924040094832
NIPSNAP1	0.25757575757575757	0.15382546725830307	0.04268299651349016	1314	0.0011420717445616902
HS6ST2	0.2909090909090909	0.20505580207072743	0.04258021721068436	1717	0.0011624806800682565
SLC34A1	0.23636363636363636	0.11536910044372731	0.04255773925784648	1014	0.0014801002966123634
PTAR1	0.26212121212121214	0.1617587736990722	0.04254162897526584	1376	-0.0009918565837324423
ARRDC1	0.23333333333333334	0.10918381067634798	0.042523339930635846	966	0.0009653216873630299
VAMP5	0.24848484848484848	0.13876563130294473	0.04248881949563331	1196	0.0009983038210066297
L1CAM	0.26666666666666666	0.16928869167675137	0.042452449981484924	1435	0.001575911326926871
FCN2	0.27424242424242423	0.18125588274842006	0.042355212223452794	1529	0.0008729448737085476
AKR1E2	0.26212121212121214	0.16256555062525213	0.042279971593802076	1382	0.000984164092847095
KRT75	0.2681818181818182	0.17224687373941105	0.04225250209030518	1458	0.0009680913042984685
CMPK1	0.24545454545454545	0.13419389538792523	0.0422399323249121	1160	0.0011020456073310924
TMEM86A	0.21363636363636362	0.05902917843216351	0.04215605196139239	580	0.0005517307766240264
HNRNPH3	0.3333333333333333	0.26314374075568103	0.04186648281221803	2177	0.002560721439886038
LENG9	0.28939393939393937	0.2046524136076375	0.04186624176251152	1713	0.0011243339838983958
KCNG2	0.35	0.2841199408363587	0.04177585921914401	2344	0.00262497192597948
PHB	0.2515151515151515	0.14669893774371387	0.04173929310655559	1257	0.0012688481243458226
CYP2C18	0.25303030303030305	0.14938819416431356	0.04170750169593234	1278	0.002543486981647902
UPK2	0.24696969696969698	0.13903455694500472	0.0416634231964102	1197	0.0010600033776427154
DUS4L	0.30454545454545456	0.22643539061449508	0.04147494776155856	1885	-0.0019358872905286262
DLEU2	0.3560606060606061	0.29232217291918783	0.04132690240805056	2409	-0.0020503530562564266
RTL1	0.22424242424242424	0.09466182600510958	0.04132380352749773	852	0.0023535472886578646
TTC9B	0.24848484848484848	0.14306844157590426	0.04127614095158017	1228	-0.0009949186267476761
SERPIND1	0.2545454545454545	0.15342207879521313	0.041255054167907465	1309	0.0016843719259213687
EDA2R	0.2590909090909091	0.1609519967728923	0.04122255390837259	1368	-0.0015844854416172892
MORN4	0.2515151515151515	0.14858141723813365	0.041183433893197265	1271	-0.0011034701862740804
LIAS	0.23939393939393938	0.127336291515396	0.041094927081655214	1105	-0.0008876598411006853
GPI	0.21818181818181817	0.08081215543902111	0.04107270131842345	745	0.0007021190598607064
E2F5	0.3712121212121212	0.3110125050423558	0.041069660642081195	2558	-0.003471398352121469
CACHD1	0.2803030303030303	0.1937609251042087	0.04102649269982274	1626	-0.002180610941877603
OR52E6	0.21666666666666667	0.07704719645018153	0.04100817396361158	716	0.001822291458302061
NUP210L	0.27575757575757576	0.1873067096947694	0.04095843709101451	1575	0.002473870134417666
FLNB	0.22575757575757577	0.10057819013042894	0.040850510682024846	897	-0.0007932397465992835
HPCAL1	0.23939393939393938	0.12841199408363588	0.04081981799401339	1113	0.0010618273001455237
ZNF519	0.29848484848484846	0.2198467123840258	0.04076062782895838	1832	-0.0008107722242129967
IMMP2L	0.24696969696969698	0.14226166464972434	0.040755649992393325	1221	-0.0008380039023904828
MAP1B	0.3151515151515151	0.24216754067500337	0.04067535974571626	2009	0.002054492314346135
POF1B	0.25757575757575757	0.16027968266774237	0.04065569421465324	1362	0.0010193941338002333
CDC6	0.21666666666666667	0.07946752722872126	0.040629356560596894	734	0.0009755185922244892
SLC3A1	0.2318181818181818	0.1145623235175474	0.04061514345174841	1005	0.0015007099274953362
SPEM1	0.2863636363636364	0.20357671103939762	0.04056065495378657	1703	0.002264158898469759
SNRPG	0.2196969696969697	0.08780422213258034	0.040557177069723706	798	0.0009682400091151067
F8A1	0.33636363636363636	0.26959795616512033	0.04045743789935845	2227	0.0022692869576303567
IFT20	0.23787878787878788	0.12706736587333603	0.04044020225269312	1102	0.0009531285741104512
DEFB1	0.27121212121212124	0.18206265967459997	0.04040920264458913	1533	0.0020641655783038004
SLC25A26	0.2590909090909091	0.16350679037246202	0.04039362867564948	1387	-0.0010143773048184811
RRM2	0.23484848484848486	0.12155439021110663	0.04037834105603505	1059	0.001787828324449947
PVRL2	0.2772727272727273	0.19107166868360898	0.04037178271571736	1604	-0.0011624353006482123
SUMF1	0.2833333333333333	0.199811752050558	0.0403530415202641	1673	-0.001574277554936998
NF2	0.28484848484848485	0.20209762000806777	0.04029521130755215	1691	0.0015545701226869824
GKAP1	0.2590909090909091	0.16391017883555198	0.04026155244765109	1390	-0.0007464831897777912
CREB3L4	0.2803030303030303	0.19577786741965847	0.04024081542567214	1641	0.0017467220164689933
MMP3	0.296969696969697	0.21903993545784592	0.04021250759289636	1825	0.0015709370518379728
STAC2	0.37272727272727274	0.31423961274707546	0.04017908561527881	2583	0.002001427402137779
ARMCX2	0.25606060606060604	0.15933844292053248	0.04017829458378509	1354	-0.0010176210135796281
DRG2	0.2590909090909091	0.16417910447761194	0.0401733208264831	1392	-0.0011140023215830297
TTC39A	0.2636363636363636	0.17130563399220117	0.040158511993934956	1448	-0.0025146320105704943
KIAA1324L	0.23333333333333334	0.11953744789565685	0.040155242995037574	1043	-0.0014430495750275439
ZNF792	0.2196969696969697	0.09009009009009009	0.04015053416159067	815	-0.0011096374582848512
ATAD2B	0.2803030303030303	0.19604679306171843	0.04013544372727726	1643	0.0013882516674584623
TNFRSF13B	0.296969696969697	0.21944332392093585	0.04003562850480488	1828	0.0015358811888290802
RPL23	0.2787878787878788	0.19416431356729863	0.04002290069598474	1628	0.0016736213928879805
AKT1	0.23939393939393938	0.13163910178835553	0.039980605098904096	1137	0.0004245928512318642
PPP2R2D	0.2833333333333333	0.20075299179776793	0.0399760140620231	1680	0.00048130909417523073
PAQR7	0.2681818181818182	0.17897001479091032	0.039891221409047134	1508	-0.001127944434483652
ASB14	0.25	0.15046389673255345	0.039860615780055494	1284	-0.001034741238981951
CDKL4	0.31363636363636366	0.24189861503294338	0.03985282864018519	2006	0.002765189728233963
UGT3A2	0.2287878787878788	0.11200752991797767	0.039798206721930456	984	0.0008399218615977588
CYP3A7	0.3575757575757576	0.29675944601317733	0.03979425360782906	2443	-0.0014085366448853163
OLIG1	0.24393939393939393	0.14051364797633453	0.03976234264790156	1206	0.0010715451033320277
CACNA1S	0.21666666666666667	0.08498050289095065	0.03972275857284557	775	0.0013171349675758393
CCL25	0.2818181818181818	0.19927390076643808	0.03971140007663356	1668	0.002158083915855968
MAP3K13	0.2818181818181818	0.19927390076643808	0.03971140007663356	1668	0.001340741134572454
SULT1E1	0.2106060606060606	0.0691138900094124	0.039578182971770515	653	0.0013849552647513975
ITSN1	0.296969696969697	0.22051902648917573	0.039562359874539876	1836	0.0017355316122120712
STARD13	0.22575757575757577	0.10703240553986823	0.03951054717628674	945	-0.0011173160605153498
MIPOL1	0.2515151515151515	0.15449778136345302	0.0393903069954603	1315	-0.0012442365230526777
STRA8	0.21515151515151515	0.08309802339653086	0.03938489297958227	760	0.0024349044912014505
PTPRA	0.24696969696969698	0.1472367890278338	0.03931535917807712	1258	-0.0013733664163737558
PIGG	0.2787878787878788	0.19604679306171843	0.039288336289260754	1642	-0.001508970769646112
LIN9	0.3515151515151515	0.2903052306037381	0.03928577482883037	2391	0.003177616050879806
KHDC1	0.23636363636363636	0.12881538254672584	0.039274365814382	1114	-0.0008614645697889501
CSNK1E	0.27575757575757576	0.1918784456097889	0.039224902698066416	1609	0.0016559193027205765
PNMA1	0.23636363636363636	0.1290843081887858	0.039205009974463884	1116	-0.0008090842056844849
SLC5A11	0.22727272727272727	0.11160414145488773	0.03919740817210088	980	0.0012937429265150514
AIMP1	0.2909090909090909	0.21339249697458654	0.039091741408504785	1779	-0.0014578019099189985
ANKRD17	0.2409090909090909	0.13768992873470484	0.03907867360767653	1183	0.0007322818961256416
AXIN2	0.22272727272727272	0.10313298372999866	0.038971025683476754	914	-0.0016921454393013847
ZNF266	0.26515151515151514	0.17708753529649052	0.03894533082975839	1492	-0.0019486799063088256
GRIK3	0.23333333333333334	0.1245125722737663	0.038941063790214565	1080	-0.0009053279880390618
SLC44A5	0.33181818181818185	0.26677423692349067	0.03893481229901325	2203	0.0020462902891836164
NUDT1	0.31212121212121213	0.24189861503294338	0.03890471110115856	2005	0.0025419616653380214
GLB1L	0.2696969696969697	0.18394513916901978	0.038900641239818144	1546	-0.0014585574775679787
TXNDC17	0.2318181818181818	0.1218233158531666	0.03889874913602721	1059	0.0009398693318530604
JAKMIP1	0.22575757575757577	0.10985612478149792	0.03889811485992952	966	0.0005683557684506013
RIMKLA	0.30757575757575756	0.236385639370714	0.03872467614759994	1961	0.0016354429864350096
ADSSL1	0.2590909090909091	0.16861637757160144	0.03869661638818486	1425	0.0009378164361379504
SETMAR	0.28939393939393937	0.21231679440634665	0.038670430970956175	1770	0.002219209750182927
C6orf141	0.25	0.15449778136345302	0.03863043555377067	1314	-0.0019217027297713683
UBE2J1	0.24393939393939393	0.1445475326072341	0.038612438732679416	1236	0.0009031356552441139
HN1	0.23030303030303031	0.12047868764286675	0.03852437159061105	1048	0.0009510348998446716
SHMT2	0.21666666666666667	0.0918381067634799	0.03851020659054412	826	0.0011453858466666132
SLC35D2	0.2696969696969697	0.18502084173725966	0.03850374358656412	1554	-0.0010812863911269233
AMD1	0.23484848484848486	0.1290843081887858	0.03849105221505159	1115	0.0013234267576990532
FAM188A	0.34393939393939393	0.28250638698399894	0.03848444801664465	2328	0.002356913773382985
PHLDA2	0.26212121212121214	0.17386042759177087	0.03848008156150009	1466	0.0011329158398439175
ACSL5	0.24848484848484848	0.15261530186903322	0.03845328956196197	1299	0.0005244001336905058
HSF2	0.2772727272727273	0.19604679306171843	0.03844582021947195	1641	0.001733739567862358
NR1I3	0.27424242424242423	0.1917439827887589	0.03844315231866592	1607	0.0016250929103989618
SKA2	0.32727272727272727	0.2620680381874412	0.0384277813771148	2165	0.0035370647441595794
PHOSPHO1	0.2772727272727273	0.19618125588274843	0.03839308012952379	1642	0.0015351944646681658
PNLIPRP2	0.36818181818181817	0.3118192819685357	0.03832658663229624	2562	-0.0024915358413636567
GLRX3	0.2196969696969697	0.09977141320424902	0.03831242360125822	887	0.0015118450080080948
SURF6	0.25606060606060604	0.16512034422482183	0.03830230589920123	1397	0.0008931339858918363
ZNF599	0.21666666666666667	0.09304827215274976	0.03828646349383226	835	-0.0006160890016872145
TARS	0.21363636363636362	0.08578727981713057	0.03828103848934593	779	0.0006123126708189375
SLC13A3	0.24393939393939393	0.14575769799650395	0.03826112139027876	1245	0.0007380622591881547
PLXNB2	0.23484848484848486	0.13016001075702568	0.03821218243535998	1123	0.0008185556784113146
GFOD2	0.24393939393939393	0.14602662363856395	0.038182653104240016	1247	0.0010529426032007904
UBIAD1	0.2833333333333333	0.20519026489175743	0.03817473297142819	1713	-0.0019225859161451809
RHBDD1	0.25303030303030305	0.16081753395186232	0.038162055025248595	1363	-0.001246438557154761
SV2A	0.29848484848484846	0.22576307650934516	0.038124238060058505	1876	-0.0018773416579165314
HRASLS5	0.23484848484848486	0.13056339922011564	0.038107009619717726	1126	-0.0009811416510785876
TMEM117	0.2787878787878788	0.19940836358746805	0.037958985890413154	1667	-0.0013217941123912168
C8B	0.21666666666666667	0.09493075164716956	0.037932596836147865	849	0.0013178059447454872
SH3BP5	0.3090909090909091	0.24015059835955357	0.037864880190193004	1990	-0.0028861971978813017
ASCC3	0.22727272727272727	0.11752050558020707	0.03784182333015598	1024	0.0010677753215531994
ARIH1	0.30303030303030304	0.23235175473981445	0.0378400266239664	1928	0.001793660086877935
CYP2C19	0.22424242424242424	0.11173860427591771	0.03779914914458924	979	0.0031993854827305768
DLK1	0.24848484848484848	0.15476670700551298	0.0377919863292078	1315	0.0012791517307050525
OSGIN2	0.27575757575757576	0.19564340459862847	0.037765898824752495	1637	-0.0009875852927507367
IRX5	0.2545454545454545	0.1644480301196719	0.037750233819511536	1391	-0.0013970593182420997
UBE2Z	0.24545454545454545	0.15019497109049348	0.037689404543423344	1279	0.002301294244534802
NPTXR	0.31363636363636366	0.2463358881269329	0.03768639881575653	2039	0.0021729069745560995
SH3GL3	0.2409090909090909	0.1426650531128143	0.0376838727029625	1220	0.0023979210473044077
HMX1	0.2409090909090909	0.1427995159338443	0.03764548833170437	1221	0.0018670270062784767
CHORDC1	0.27575757575757576	0.19604679306171843	0.03760789551791088	1640	0.0023216339082864582
HIST1H4B	0.23484848484848486	0.13258034153556542	0.037576263873941855	1141	0.0012017980410746532
CHAD	0.22575757575757577	0.11577248890681727	0.03756321382425844	1010	-0.0023912091739475725
SLC35F5	0.23333333333333334	0.1300255479359957	0.037537801328388534	1121	0.0004334501518314937
NLGN2	0.2545454545454545	0.16512034422482183	0.0375286603528284	1396	-0.0010097915567130354
TTC14	0.26515151515151514	0.18125588274842006	0.03745163095623517	1523	-0.0011617219161053072
ANKS4B	0.20454545454545456	0.06642463358881269	0.037426611027798595	629	0.0006668072754109744
RBM43	0.26666666666666666	0.1836762135269598	0.037374159695509786	1542	-0.001619609499721264
MMAB	0.24696969696969698	0.1536910044372731	0.03737310637636605	1306	0.0009329937611710192
FIGN	0.31666666666666665	0.2509076240419524	0.03732314197540004	2075	-0.0022170862466737162
GNS	0.2924242424242424	0.21957778674196585	0.03729753312689187	1826	-0.002038328998241923
FTL	0.25303030303030305	0.163641253193492	0.037245874504870435	1384	0.0010309336263162549
NDUFAF4	0.2681818181818182	0.1862310071265295	0.0372394995879443	1562	0.0019181459741503203
FAR2	0.2287878787878788	0.12303348124243646	0.03720665597362416	1066	0.0006293356547757867
PPFIA4	0.29848484848484846	0.22804894446685492	0.03708688370257626	1893	-0.001332900314446306
ENGASE	0.23787878787878788	0.13970687105015464	0.037068307904056824	1196	-0.0008314350961882155
ELAC1	0.24242424242424243	0.1473712518488638	0.037051227443466624	1256	-0.0012904541207717558
TP53INP2	0.2106060606060606	0.08592174263816055	0.03697236690602537	778	0.0006461022522216808
ZNF517	0.25606060606060604	0.1691542288557214	0.03695388083635111	1427	-0.0012593458264291257
RRP7B	0.21363636363636362	0.0935861234368697	0.03688213336782757	837	0.0009919849489051558
IGSF3	0.32727272727272727	0.26502622025010086	0.03686854059647395	2187	0.0017573000965057871
TGFBR1	0.22272727272727272	0.11308323248621756	0.03681962054699699	988	0.0008408122042510513
DGKE	0.2196969696969697	0.1073013311819282	0.03675318282061739	943	-0.0008578443027829508
GABRR2	0.27121212121212124	0.1920129084308189	0.0366870576883163	1607	0.0009887447409710147
C12orf54	0.4666666666666667	0.4255748285599032	0.036663843073986783	3473	-0.002540938410675153
CCNB3	0.23939393939393938	0.14374075568105418	0.03664805337478861	1227	-0.001113160380282352
GSG2	0.30606060606060603	0.23894043297028372	0.03658056407415882	1979	0.0021698245735024104
RTN4RL1	0.2515151515151515	0.16337232755143202	0.03656935403211723	1381	-0.0025326814365485006
ALDH4A1	0.20606060606060606	0.07677827080812155	0.03656607050177903	707	0.0006706964381010039
NKD1	0.21212121212121213	0.0918381067634799	0.03656117077787194	823	0.00037793477022205477
B3GNT7	0.22272727272727272	0.11429339787548742	0.03654445721860445	997	0.0014875622451654635
DOC2B	0.3409090909090909	0.2823719241629689	0.03648510470896533	2325	-0.002569541967750411
KRT78	0.20909090909090908	0.08524942853301062	0.03645154319925792	772	0.0015029811649583278
SLC25A24	0.3181818181818182	0.254538120209762	0.03645001478156834	2103	-0.0009482993293204345
MFSD11	0.29393939393939394	0.2236116713728654	0.036398187735291875	1857	-0.0016299844151944852
SAE1	0.2696969696969697	0.19066828022051902	0.036382062381477835	1596	0.0013866122986655681
LMF2	0.296969696969697	0.22764555600376496	0.03636850175001038	1889	0.002070934663242952
LYSMD1	0.21212121212121213	0.09304827215274976	0.036337427681160085	832	-0.000698064233893092
CARS	0.2545454545454545	0.16888530321366144	0.03627114278818169	1424	0.00099434286748874
ANKRD34B	0.20909090909090908	0.0872663708484604	0.03610358878340178	787	0.0005689075681402755
PCGF5	0.2515151515151515	0.16485141858276187	0.036083881232940665	1392	-0.000867039589502383
ITFG2	0.2196969696969697	0.11039397606561786	0.036079928542455016	966	-0.0010404478037344235
SCUBE1	0.2409090909090909	0.14858141723813365	0.03596075253415227	1264	-0.0008444670620519901
SPAG6	0.36666666666666664	0.3138362242839855	0.035951268771616376	2576	-0.0016188764297112358
TMEM167B	0.28939393939393937	0.21863654699475596	0.03594691247615292	1817	-0.0016994005505694076
FAM13A	0.2636363636363636	0.18327282506386983	0.03591520382451312	1537	0.0011714230012216831
LONP2	0.26666666666666666	0.18771009815785936	0.03587603016067792	1572	0.0017692526669875973
INTS12	0.2590909090909091	0.17708753529649052	0.035768104016167944	1488	-0.0015932537034132111
MYCN	0.21666666666666667	0.1063600914347183	0.03563197539444281	934	0.0007269993217050796
MRPL2	0.2545454545454545	0.17117117117117117	0.03549381858964167	1441	0.0022375510401616335
BDKRB1	0.2636363636363636	0.1844829904531397	0.03547015846487171	1546	0.0003877686536725378
DNMT3B	0.20606060606060606	0.0836358746806508	0.035466013836466755	758	0.0009169947006739676
ZFP2	0.21666666666666667	0.1073013311819282	0.03543086877103061	941	-0.0010016676933446433
C7orf63	0.24393939393939393	0.15517009546860294	0.03542866938778347	1315	-0.0015301739722417551
TUG1	0.2727272727272727	0.19739142127201828	0.03541679209746879	1648	0.0012950438886036864
CDC42EP1	0.22272727272727272	0.11940298507462686	0.035350365171797356	1035	0.0013622024044707358
MDM2	0.21818181818181817	0.11079736452870781	0.0353272497986166	968	-0.0007891355635365471
SRRM3	0.2696969696969697	0.1934919994621487	0.035297301607868044	1617	-0.000999947749369312
RTN4IP1	0.21212121212121213	0.09883017345703912	0.03522800544622383	875	0.000823972898797365
SLC7A14	0.29848484848484846	0.23221729191878446	0.035168334108928986	1924	-0.0007052417082832108
NYNRIN	0.22727272727272727	0.12868091972569584	0.03509411346053249	1107	-0.0007910337888461072
STX1A	0.22272727272727272	0.12047868764286675	0.03509232384038147	1043	0.0008574650041282439
RALB	0.23636363636363636	0.14414414414414414	0.035090234303993516	1228	0.0011660347729048226
ANKRD35	0.3090909090909091	0.24593249966384295	0.035054395691738516	2033	-0.0021975283454594317
B3GAT1	0.20757575757575758	0.0899556272690601	0.03499568025577961	806	0.0007888073167123366
BBS5	0.2287878787878788	0.1317735646093855	0.03497962115039322	1131	-0.001131283463200816
BST2	0.2863636363636364	0.21688853032136615	0.0349634976464428	1802	-0.0018725533242104574
GRIP1	0.27575757575757576	0.2029043969342477	0.034872046292444385	1691	0.0011037855871109058
C10orf82	0.24696969696969698	0.16162431087804222	0.03487161335450192	1365	-0.0013137598027242348
FAM43B	0.25606060606060604	0.1752050558020707	0.034870222397518164	1472	-0.0013035547235205058
CRYBB2	0.2803030303030303	0.209224149522657	0.03479504405358238	1741	0.0019840621136609114
KIAA1671	0.20606060606060606	0.0882076105956703	0.03468039080306687	792	0.00043916527720284644
PUS10	0.34545454545454546	0.290977544708888	0.034670911450393714	2392	0.003097317978426872
ABTB2	0.31363636363636366	0.25238671507328225	0.034668714649559174	2084	0.00167323740415668
OIT3	0.22272727272727272	0.12222670431625655	0.03466807076851531	1056	0.0008242046547820791
MAGEA4	0.2106060606060606	0.09856124781497916	0.03464059319315794	872	0.0016974374135315883
PGK1	0.20606060606060606	0.08847653623773027	0.03463287590543788	794	0.0007583237762446515
ADCY1	0.2409090909090909	0.15301869033212318	0.03462247049168642	1297	-0.0006849454752227758
SORCS3	0.29545454545454547	0.22952803549818476	0.03461026935009611	1902	-0.0015032384217192885
CNP	0.26666666666666666	0.19107166868360898	0.03460272853757227	1597	0.0010104813813086367
ASTL	0.2318181818181818	0.13890009412397472	0.03444643327383857	1186	-0.0006257817075606909
NONO	0.24848484848484848	0.1653892698668818	0.03439110933943785	1394	0.0007549775789811974
IDH1	0.20303030303030303	0.0826946349334409	0.03438290130180161	749	0.0003475918172625825
CHD3	0.22575757575757577	0.1289498453677558	0.03433842039156943	1108	-0.0008747201732148824
FAM134C	0.2015151515151515	0.07919860158666128	0.034335937796891765	722	-0.0007368823215074371
MAGEA6	0.2287878787878788	0.13432835820895522	0.03429978566114373	1150	0.001589968479129311
BTBD11	0.2318181818181818	0.13957240822912464	0.03425921228261018	1191	0.0007823933681720518
CXADR	0.2545454545454545	0.17480166733898078	0.03423776552526435	1468	0.0010105966797709699
ECHS1	0.22575757575757577	0.12935323383084577	0.0342342239094401	1111	0.0010103032285769587
EXOSC3	0.3196969696969697	0.26072340997714133	0.034229455923316644	2150	-0.0032804334284264767
TMEM132B	0.23030303030303031	0.1371520774505849	0.034228793417747254	1172	0.0005914823238768463
CPOX	0.26212121212121214	0.18569315584240959	0.03422558171718008	1554	0.0012101829561288469
GPR179	0.2318181818181818	0.13970687105015464	0.034221659602863067	1192	0.0015276092447493285
TMEM150A	0.24848484848484848	0.16592712115100175	0.034212910393078895	1398	0.0006661084211373237
NUPR1	0.27575757575757576	0.2046524136076375	0.034159630192263604	1704	0.0019673616185173163
ANO1	0.26212121212121214	0.18596208148446955	0.034125634093857	1556	-0.0014959527086830348
SLC25A25	0.396969696969697	0.35148581417238134	0.034042662747791254	2876	-0.00331163037699298
RAB22A	0.24848484848484848	0.16646497243512168	0.03403413287871228	1402	0.0014958917396143078
LASP1	0.27121212121212124	0.19887051230334812	0.034006534028582204	1658	0.001862444560538279
COL13A1	0.20606060606060606	0.09197256958450989	0.034002019814086765	820	0.0005102159529315031
GYPE	0.30454545454545456	0.24243646631706334	0.03397249368399295	2004	-0.0023312977988553026
PHF6	0.2878787878787879	0.22119134059432566	0.03394858735664519	1835	0.0017209956125952886
SNCB	0.22424242424242424	0.12787414279951592	0.033932868433408384	1099	0.0012285347526358238
ABCC10	0.2696969696969697	0.19698803280892832	0.033932170393796784	1643	0.0018087751348502934
CDAN1	0.2409090909090909	0.1553045582896329	0.03391768425710664	1314	-0.0009507385304459604
ZNF341	0.24393939393939393	0.1600107570256824	0.03390298555158685	1351	0.0011087331712133163
AKR7A2	0.2590909090909091	0.18246604813768993	0.03383424045056794	1528	-0.0016665257581507831
TAS1R3	0.2606060606060606	0.1846174532741697	0.03383191477116951	1545	0.0010346483882130997
MGST1	0.26212121212121214	0.18690332123167944	0.03377467835646114	1563	0.0018330711354451524
VANGL2	0.26515151515151514	0.19120613150463897	0.03374554126217487	1597	-0.001474510179104982
TROAP	0.2772727272727273	0.20774505849132716	0.03372215596169126	1728	0.001224673013894062
MED24	0.19242424242424241	0.057953475863923624	0.03366848370783323	558	0.0006282248225033982
YBX1	0.19545454545454546	0.06736587333602259	0.03366431844851794	630	0.0007684573474762146
KCNJ13	0.2590909090909091	0.18300389942180986	0.033637671969965824	1532	0.0021720187874961993
TAPBPL	0.2818181818181818	0.21406481107973646	0.033597744260702514	1778	-0.001620312088789433
SPSB4	0.31212121212121213	0.2526556407153422	0.033584778270734625	2085	0.0028156161335573414
EML5	0.31212121212121213	0.2527901035363722	0.03351681461008492	2086	0.003622538796344088
FUT1	0.20606060606060606	0.09466182600510958	0.03350011206744263	840	-0.0006873772447079317
PSMD6	0.2515151515151515	0.17265026220250101	0.033451758403097276	1450	0.0007818169629899784
LRRN2	0.22121212121212122	0.1245125722737663	0.033431421916936335	1072	-0.0007873771739468794
ZNF385B	0.3181818181818182	0.26045448433508134	0.03340313101123447	2147	-0.0021895897923968734
CCNK	0.24393939393939393	0.16162431087804222	0.033384010048716786	1363	0.001309025182854384
ITM2C	0.2515151515151515	0.17291918784456098	0.03335882591686706	1452	0.0022625191938392686
MDM1	0.20909090909090908	0.10178835551969881	0.03335813894505821	895	-0.0009315468926217817
OSBPL7	0.26666666666666666	0.1945677020303886	0.03325452043772503	1623	-0.002014224842787371
TCL6	0.2409090909090909	0.15772488906817264	0.03316004945107726	1332	0.0010823009850781772
SCUBE2	0.20454545454545456	0.0937205862578997	0.0330552946866822	832	-0.00050385074573569
RRAGB	0.20454545454545456	0.0937205862578997	0.0330552946866822	832	-0.001037687168195589
C4orf32	0.22121212121212122	0.12612612612612611	0.03302700287958274	1084	-0.0013626744257635437
KRR1	0.25303030303030305	0.17614629554928063	0.032996816815872465	1477	-0.0010956195270864556
KIAA1107	0.2515151515151515	0.17412935323383086	0.032938839784057386	1461	-0.0009471484845562372
ZDHHC3	0.24545454545454545	0.16525480704585183	0.0329387826325358	1391	0.0006806480495470168
ALKBH8	0.20454545454545456	0.09439290036304962	0.032928823336258004	837	-0.0009595761317541474
OTOP3	0.19393939393939394	0.06844157590426247	0.03292823920932051	637	0.001082371587472153
TTLL6	0.2803030303030303	0.2136614226166465	0.03291858528249229	1774	0.0022042680240701882
ARG2	0.24393939393939393	0.16310340190937206	0.03290370820110867	1374	0.0013489261673385045
DNPEP	0.2878787878787879	0.2236116713728654	0.032872016936393814	1853	-0.0030005675409938704
TMBIM4	0.25606060606060604	0.1808524942853301	0.03285940928689952	1514	-0.0013073664624698722
ANKRD30A	0.28939393939393937	0.2256286136883152	0.03284058084303208	1869	-0.002821247762767598
FAM53A	0.2	0.08484604006992066	0.03280114948445342	763	-0.0007078509869415939
ST14	0.23484848484848486	0.14965711980637353	0.032756557326889785	1268	0.001121131791296648
CYP2A7	0.2909090909090909	0.22778001882479496	0.03274436219772976	1886	-0.001570657890260918
LRP1B	0.2590909090909091	0.1855586930213796	0.032696070617751136	1551	-0.0012781400904259498
ANKRD54	0.24393939393939393	0.16377571601452198	0.03268394275944947	1379	0.0014199359698977786
ADC	0.21212121212121213	0.11106629017076779	0.03265968781947508	966	-0.0010350754659157247
AMIGO2	0.24393939393939393	0.16391017883555198	0.032639881189616186	1380	-0.0015900668086032965
REM2	0.31363636363636366	0.2564205997041818	0.032616244642389096	2114	-0.002327354487715638
ZNF705A	0.24242424242424243	0.1617587736990722	0.032603612446340205	1363	0.0013074458664050327
NOP14	0.2772727272727273	0.21043431491192685	0.0325975643968042	1748	-0.0013379062951116793
C2orf48	0.3	0.23974720989646361	0.032521275346861014	1981	0.002288575271813897
KCNJ3	0.25606060606060604	0.18179373403254	0.03251807224263098	1521	-0.0013214208142017015
ZFP41	0.2545454545454545	0.1797767917170902	0.03247369358966202	1505	-0.0010191362798650516
MED28	0.26666666666666666	0.1965846443458384	0.03246558871853134	1638	-0.0007194457331252124
KIAA1199	0.2818181818181818	0.21675406750033616	0.03243916182536549	1798	0.0012094809502741556
C2orf81	0.20303030303030303	0.0937205862578997	0.032437755660052255	831	-0.0008282474725092471
RRAS2	0.3484848484848485	0.29837299986553717	0.03241524257474798	2449	0.0020926955054164863
THPO	0.22727272727272727	0.13890009412397472	0.03235965641433443	1183	-0.0006485384719780996
EIF4G1	0.22272727272727272	0.13137017614629554	0.0323493148358202	1124	0.001028254024288344
IWS1	0.21363636363636362	0.11536910044372731	0.03233046653057375	999	0.0007897823770690593
ASXL1	0.22121212121212122	0.1289498453677558	0.03230673995079808	1105	-0.0006883185047627193
CENPW	0.21212121212121213	0.1126798440231276	0.03229866138269591	978	0.0015220162392324708
MKI67	0.23787878787878788	0.15611133521581283	0.03221556873981748	1318	0.001025483408011496
PTGER3	0.2015151515151515	0.09170364394244991	0.03219879797785084	815	-0.0008611268549429951
ALDH7A1	0.26212121212121214	0.19120613150463897	0.0321477451189242	1595	0.0020507839615788725
GALK2	0.23333333333333334	0.14952265698534356	0.03208741949248774	1266	0.0008474234527966473
CITED4	0.23636363636363636	0.15422885572139303	0.032081228657911055	1303	-0.0012589926779810411
WBP2NL	0.20606060606060606	0.10192281834072879	0.032072712471547075	894	-0.0008484656710152194
STS	0.21363636363636362	0.11657926583299717	0.03204977064560797	1008	0.00108391633402789
NAPG	0.32272727272727275	0.2685222535968805	0.0320486918852361	2210	-0.0020564405152981636
SPRY4	0.20606060606060606	0.10219174398278875	0.032017820831820434	896	0.0007474504909623647
SBNO1	0.23939393939393938	0.1590695172784725	0.032006346891342866	1341	0.0011224695022974628
RBBP8	0.2	0.08968670162700014	0.031956295551269456	799	-0.0005508842803465086
FH	0.24696969696969698	0.17049885706602125	0.03192417096048441	1431	0.0012853037353579566
APOL6	0.23636363636363636	0.15490116982654295	0.03187339618140982	1308	0.0008693475384461635
OR52B6	0.25757575757575757	0.18569315584240959	0.03186332276401202	1551	0.0026913531430182045
DLGAP5	0.2681818181818182	0.20021514051364797	0.03183538511240599	1666	0.0007124729265342467
EWSR1	0.23484848484848486	0.15288422751109318	0.03178022381396533	1292	0.0012022873131741108
ABCB11	0.2606060606060606	0.1901304289363991	0.031765938817070634	1586	0.001437340234997464
C11orf49	0.19393939393939394	0.07704719645018153	0.031676218040746565	701	-0.0007003240800031562
RNF113A	0.2318181818181818	0.14858141723813365	0.031663231872995246	1258	0.0013663010104210116
MAST2	0.2590909090909091	0.18838241226300928	0.03164016592352333	1572	0.0012372311684885062
SLC36A4	0.2409090909090909	0.16256555062525213	0.03160963183255321	1368	0.001189069675092469
RBM25	0.2772727272727273	0.21285464569046658	0.03157306509724214	1766	0.0013789070326311048
MBTD1	0.22575757575757577	0.1401102595132446	0.03133559819106881	1191	-4.330134124757024e-05
KRT12	0.2606060606060606	0.19134059432566894	0.03130429578770953	1595	0.0022926039237518127
DONSON	0.1984848484848485	0.0899556272690601	0.031304220200683186	800	0.0007652909045191336
ST3GAL5	0.20303030303030303	0.10017480166733898	0.031186313059485975	879	0.0010679120317035997
DNM2	0.2287878787878788	0.145488772354444	0.031176910599053892	1233	0.0014516928618832025
GPR18	0.2545454545454545	0.18340728788489982	0.03115515518045753	1532	0.0009579906272847438
CSF3R	0.3106060606060606	0.2556138227780019	0.031137698490032045	2106	-0.0016881053867109585
FZD2	0.2833333333333333	0.22172919187844561	0.031113943246709224	1836	-0.002041375734577855
ERMP1	0.25757575757575757	0.18771009815785936	0.031110189940292236	1566	0.002664308246676228
IFITM2	0.22424242424242424	0.13863116848191476	0.03106606395545834	1179	-0.0015429486747564171
APOA1	0.2727272727272727	0.20814844695441712	0.031054389319720394	1728	-0.001188713272131281
PAK4	0.24545454545454545	0.1709022455291112	0.031040356357404906	1433	0.0013625653203928946
PDXP	0.23787878787878788	0.1598762942046524	0.03102588827406879	1346	0.0018957334570586682
MCF2L2	0.20303030303030303	0.10098157859351889	0.031024024733337645	885	0.0006785531513571641
C17orf74	0.24242424242424243	0.16659943525615167	0.03101414148729919	1399	0.0016087042095023207
MS4A10	0.19242424242424241	0.07758504773430147	0.03100764944060978	704	0.0009384762604895513
PDP1	0.2590909090909091	0.1901304289363991	0.030978519166014618	1585	0.0012539987555101107
PIK3C2B	0.23030303030303031	0.14858141723813365	0.03096304821826614	1257	0.0012204770791413464
USP4	0.24545454545454545	0.17117117117117117	0.03094836404418714	1435	-0.0005049885933658515
CNNM1	0.23939393939393938	0.16243108780422214	0.0309255999332862	1366	0.0008017488718905952
GIT1	0.26515151515151514	0.19846712384025816	0.030916126741719792	1651	0.0020447087168577126
EPHA10	0.20606060606060606	0.10783918246604814	0.03083168409511865	938	-0.0015206966461846607
RCC2	0.23333333333333334	0.1536910044372731	0.030823519599506546	1297	0.0010259071196742297
HTATSF1	0.2409090909090909	0.16498588140379186	0.030816849020058552	1386	0.0022778083262210203
CCNG1	0.26666666666666666	0.20075299179776793	0.030809347395356432	1669	-0.0010322719693249382
KCNMA1	0.2878787878787879	0.2281834072878849	0.030806529149051406	1887	0.001730491073885787
RIMS4	0.21515151515151515	0.1245125722737663	0.030786793817762774	1068	-0.001275644814268162
UGT1A3	0.17727272727272728	0.026489175742907087	0.030723943403172128	314	0.0031322081718826666
TMEM26	0.21363636363636362	0.12236116713728654	0.030668240644569616	1051	-0.00089077879447359
NACAD	0.26666666666666666	0.20129084308188785	0.03059310760249391	1673	-0.0014440578071742039
C1orf64	0.25303030303030305	0.1828694366007799	0.030583103408920332	1527	-0.0012672190419834805
HMGXB4	0.3151515151515151	0.26220250100847114	0.03057032596719836	2158	0.0016484486928675323
ARCN1	0.2863636363636364	0.22683877907758504	0.03054830053799553	1876	0.0014495901566988322
CBX4	0.24545454545454545	0.17265026220250101	0.030439820845705172	1446	-0.0016400412464463443
ARRDC5	0.23636363636363636	0.15947290574156245	0.03043616092938406	1342	0.0010087950789056776
SPINT2	0.3196969696969697	0.2679844023127605	0.030390512550497694	2204	0.0013254270823381375
TRAF5	0.21515151515151515	0.12612612612612611	0.030382374780409182	1080	-0.0020234968356817266
ATP6V1E2	0.2681818181818182	0.20384563668145758	0.030368444009236984	1693	0.0019554636490283885
CPNE5	0.22575757575757577	0.14360629286002422	0.030343715662938517	1217	0.0016058375127613544
MPDZ	0.20454545454545456	0.1073013311819282	0.030325267301792785	933	-0.0007356292411714094
SNAPC3	0.25757575757575757	0.18986150329433912	0.03029788045753909	1582	-0.0012866307879448868
AMT	0.25606060606060604	0.18784456097888932	0.030281454886773206	1566	-0.0012432166468148154
RTN4RL2	0.26515151515151514	0.200080677692618	0.030273048401206874	1663	-0.0016095815862627203
HTR3A	0.20303030303030303	0.10474653758235848	0.03024946681308424	913	0.001199825626099482
CPEB2	0.19696969696969696	0.0927793465106898	0.030189054385383603	820	-0.0015139889653482896
NOX5	0.3515151515151515	0.3056339922011564	0.030150764555903396	2505	-0.0018599648527015235
WDTC1	0.21515151515151515	0.127201828694366	0.030109869248801817	1088	-0.0009571802249411121
EGLN3	0.22272727272727272	0.13970687105015464	0.030089428197904382	1186	0.0007774589059408755
ZNF311	0.25606060606060604	0.18838241226300928	0.030079100726094488	1570	-0.001852583492473059
GPRC5C	0.24545454545454545	0.1737259647707409	0.030067223048772813	1454	0.0005833197852552985
PRIMA1	0.3015151515151515	0.24673927659002287	0.030031115981036968	2034	0.0020237652252944826
DHX58	0.1984848484848485	0.09681323114158935	0.030023433353978453	851	-0.00039506742996309185
ZNF493	0.24545454545454545	0.17386042759177087	0.03002048560190412	1455	-0.0014108612318523227
PNPO	0.20606060606060606	0.11160414145488773	0.030005488980181686	966	-0.0007276230386196403
RANGAP1	0.2196969696969697	0.13513513513513514	0.030005253746039982	1150	0.0013769307941402078
PIK3R2	0.20303030303030303	0.10595670297162835	0.029994481043958805	922	0.0012426494805652054
ARHGAP19	0.2196969696969697	0.1352695979561651	0.029968894362808675	1151	-0.00045275446827872654
ANXA3	0.2545454545454545	0.18663439558961947	0.02996099081264948	1556	0.0014936131621652749
RCC1	0.27424242424242423	0.2127201828694366	0.02995903105435524	1763	0.0013697815682462533
PDE6B	0.21666666666666667	0.13056339922011564	0.029897643228533152	1114	-0.0006821328026489937
ZNF575	0.24242424242424243	0.1699610057819013	0.02988276982857238	1424	-0.0012597502470384826
LETM2	0.19393939393939394	0.08793868495361033	0.029879276210209096	782	-0.0005461238302814308
MED15	0.23787878787878788	0.16391017883555198	0.02971977099677873	1376	0.0014327084749311326
CHAF1B	0.2818181818181818	0.22293935726771547	0.029719530584363697	1844	0.0015270773925294633
RAB38	0.24242424242424243	0.17049885706602125	0.02969965305414832	1428	-0.0007959916144727685
PFKFB3	0.28484848484848485	0.22683877907758504	0.02968282762706807	1875	-0.001406407815466082
CASP5	0.22121212121212122	0.13876563130294473	0.029678902140261417	1178	0.0011557507104953402
TRPM1	0.26666666666666666	0.20371117386042759	0.029612868755517753	1691	0.002592055928926129
RPGR	0.19393939393939394	0.08968670162700014	0.02956878407284888	795	-0.0008326432919830041
POTED	0.24393939393939393	0.17318811348662094	0.029512305262464126	1449	-0.0006188175707848131
ANKAR	0.20303030303030303	0.1082425709291381	0.029504849787227186	939	-0.000707578247966012
CHRM5	0.29545454545454547	0.24041952400161357	0.029491840908589632	1983	0.002392353020832161
TMEM19	0.23636363636363636	0.1627000134462821	0.029396474219620945	1366	-0.0018015168625424849
KIAA1109	0.2106060606060606	0.12249562995831653	0.029349733405118855	1050	-0.0008624174071201196
ADAM15	0.20757575757575758	0.1172515799381471	0.029339762135157984	1009	0.0005627219041343778
MS4A1	0.2818181818181818	0.22401505983595535	0.02923874056999912	1852	0.0017345372707495699
FETUB	0.1893939393939394	0.08161893236520103	0.029208414158719928	732	0.001069029538484756
RAD52	0.2015151515151515	0.10689794271883823	0.02918118613265445	928	-0.0007619092976483444
CPA4	0.21515151515151515	0.1308323248621756	0.0291730772431508	1115	0.0013835358598953463
MIA3	0.20757575757575758	0.11805835686432702	0.02914991950764489	1015	0.000626606721925782
MRPL51	0.23333333333333334	0.1590695172784725	0.029141333117238186	1337	0.0013625847874813245
CDYL	0.2772727272727273	0.21850208417372596	0.029137004500994178	1808	0.0018423299079586286
PHF12	0.23787878787878788	0.16606158397203175	0.029009868051381213	1392	0.0010836193596333032
KRT14	0.28484848484848485	0.22845233292994488	0.028948190899343126	1887	-0.0017122649187513161
MUC13	0.4393939393939394	0.40513647976334544	0.02893146674108928	3303	-0.0027141564052726606
ZNF652	0.21363636363636362	0.12935323383084577	0.028908236765271125	1103	0.0017028038182616
ZNF93	0.21212121212121213	0.127201828694366	0.028815103408581438	1086	0.0007572679656732361
SCRIB	0.2590909090909091	0.19577786741965847	0.02879912580216435	1627	-0.0013216338412348704
ZNF439	0.18484848484848485	0.07355116310340191	0.028759188756917298	669	-0.0007375206155302294
TXN	0.2015151515151515	0.10891488503428802	0.028745904108142293	943	0.0007940294976833684
EPHB4	0.2	0.10609116579265833	0.028744664540754687	921	0.000959620025332697
PERP	0.20757575757575758	0.11980637353771682	0.028734127992890747	1028	0.0010030469650700981
TMEFF1	0.26515151515151514	0.20398009950248755	0.028697444994099437	1692	0.002384564998760652
DDN	0.21818181818181817	0.13755546591367487	0.028681799582395792	1167	0.0011197187912330264
CSTF1	0.2287878787878788	0.15382546725830307	0.02868161910302185	1295	0.0019302047813425816
TRAF3IP2	0.21212121212121213	0.12773967997848595	0.028677982790766263	1090	0.0008304325659992173
SCARB2	0.24696969696969698	0.1797767917170902	0.02867433638121392	1500	0.0010500568554903111
ZNF700	0.30303030303030304	0.25131101250504234	0.028670139548327738	2069	-0.002031993109631003
SFMBT2	0.3378787878787879	0.29245663574021785	0.028631191509952473	2398	0.002162865981881623
CSRP2	0.2196969696969697	0.14024472233427457	0.02859817635141345	1188	0.0016411433018220121
NFIX	0.24848484848484848	0.18206265967459997	0.02859790787874889	1518	-0.0010167575829655106
ETFB	0.2545454545454545	0.19026489175742908	0.02859265939428585	1583	0.0013321352011189448
MPP6	0.2727272727272727	0.21406481107973646	0.028556421946652925	1772	0.002062351841141208
SPTBN4	0.2106060606060606	0.12572273766303618	0.028548705998515056	1074	-0.0007227675941066991
ZFP82	0.1984848484848485	0.10420868629823854	0.028536784778048573	906	-0.0005383600895584095
UGT1A9	0.1787878787878788	0.05876025279010354	0.02851233829351237	555	0.0011968254286330194
ZCCHC3	0.21666666666666667	0.13580744924028507	0.028500781175291846	1153	-0.0009347696122858906
GUCY2D	0.2318181818181818	0.1590695172784725	0.028436558094281344	1336	0.001174621287646005
CDK5RAP2	0.2833333333333333	0.22778001882479496	0.02839404080195383	1881	0.0024500986070506766
KIAA1244	0.1984848484848485	0.10528438886647842	0.02831143253906541	914	0.0008345554572542824
AVEN	0.22575757575757577	0.15059835955358344	0.02828661711170716	1269	0.0007100564354914241
SLC4A2	0.3212121212121212	0.2737663036170499	0.028229237817447714	2248	-0.002287411865108879
SSBP4	0.2696969696969697	0.2109721661960468	0.028227200554275803	1747	-0.001924729160964489
ACPP	0.19545454545454546	0.100040338846309	0.028194409942358657	873	0.00038097901560831817
STEAP3	0.25303030303030305	0.18932365201021917	0.028180889041120424	1575	0.0008825088556477567
CSRNP1	0.2924242424242424	0.23947828425440365	0.02816208892795915	1974	-0.0015085841670952505
SET	0.20454545454545456	0.11698265429608713	0.028153901569048786	1005	0.0011269345152868481
GPR156	0.20454545454545456	0.11711711711711711	0.02812242385338209	1006	0.0012372934251885682
SLC8A2	0.24545454545454545	0.17923894043297028	0.02812133611676365	1495	0.0012440558768503252
SRPK2	0.2287878787878788	0.15570794675272287	0.02809892879830834	1309	-0.0013769254299404565
HMGA2	0.2924242424242424	0.23961274707543365	0.028097668996356365	1975	-0.002595434012982878
ZFAND1	0.21515151515151515	0.13500067231410515	0.028064992946732256	1146	-0.0010411424578705918
NEK7	0.22121212121212122	0.1445475326072341	0.028040813388326806	1221	-0.001295682413092436
GLB1	0.23636363636363636	0.16700282371924163	0.027977825464841226	1398	0.0005960814123682212
UBXN4	0.21818181818181817	0.1401102595132446	0.02797242096425521	1186	0.0010770008674626298
ANP32E	0.25606060606060604	0.19389538792523867	0.02797161251744609	1611	-0.001429670268771588
STXBP3	0.2106060606060606	0.12800860562054592	0.027968709651087213	1091	-0.0007588536587718408
SDR42E1	0.2878787878787879	0.23436869705526422	0.027945510351177944	1933	0.0012785805549356153
HIST1H4C	0.2606060606060606	0.199946214871588	0.0279370299831345	1659	0.0020032975603498926
S100P	0.2727272727272727	0.21554390211106628	0.027920991551991264	1783	0.0011319064149574844
RGPD1	0.21212121212121213	0.1306978620411456	0.02791347748964594	1112	0.0012001642245195398
SYNGR4	0.2	0.11012505042355789	0.027872473269208834	951	0.0007218922652100446
CCDC114	0.22727272727272727	0.15422885572139303	0.0278663526248532	1297	-0.001057956274416938
TBCB	0.24696969696969698	0.18206265967459997	0.02784721917351474	1517	-0.0009693450841950835
NUDT16	0.21515151515151515	0.13580744924028507	0.027846511202840044	1152	-0.0011907805500413816
TSG101	0.22424242424242424	0.14992604544843352	0.027806845726313624	1263	-0.001323878259245248
ADAMTS18	0.22575757575757577	0.15234637622697325	0.027757064662447085	1282	-0.0012939412876221469
NT5C	0.2106060606060606	0.1290843081887858	0.027692154143426236	1099	-0.0004652948391594691
CECR5	0.24545454545454545	0.18044910582224016	0.027686054092251493	1504	0.000883325306676852
SLC5A5	0.2696969696969697	0.21231679440634665	0.027658034276741326	1757	0.0023189104205812326
MYO18A	0.21363636363636362	0.13432835820895522	0.0275963880486552	1140	0.001215930833859602
ATP2B3	0.19242424242424241	0.09721661960467931	0.027576017945182694	850	0.0009380634382978315
TADA2B	0.18484848484848485	0.08135000672314105	0.02755113875692544	727	-0.000576012757665012
FANCD2	0.20303030303030303	0.11698265429608713	0.027536362542418844	1004	0.0008638968400191515
YPEL3	0.25757575757575757	0.19712249562995832	0.0274879926073425	1636	-0.0006998809144931784
EFCAB7	0.19545454545454546	0.1036708350141186	0.02745483730631838	900	-0.0006668784764769953
MMP1	0.18484848484848485	0.08215678364932097	0.027419225251179197	733	0.0006829656533682282
ANKRD37	0.19696969696969696	0.10689794271883823	0.02736989136681423	925	0.0008595086977948086
BTG3	0.2287878787878788	0.1581282775312626	0.02733934132525311	1327	0.001149538980826037
MPPE1	0.20606060606060606	0.12303348124243646	0.027323735863431314	1051	-0.0003571402385659894
SLURP1	0.18333333333333332	0.07946752722872126	0.027296023227263554	712	0.0007936444059055247
ZPBP2	0.19090909090909092	0.09573752857334947	0.02728060661440264	838	0.0015145127690630034
RASL10A	0.26666666666666666	0.20935861234368697	0.02728008254863691	1733	0.0015895590897343935
MUC4	0.2515151515151515	0.18972704047330913	0.02726352155492895	1577	0.0015097015093488153
SMC1A	0.23787878787878788	0.17130563399220117	0.027240697485211372	1431	0.0007975560210979893
RPL37	0.28939393939393937	0.23773026758101384	0.027233172033802613	1959	0.0015460896567674352
ZNF750	0.31666666666666665	0.2702702702702703	0.027231758785812823	2219	0.002319126110887737
KLC3	0.24242424242424243	0.17762538658061047	0.02721873535705655	1481	-0.0011171737660333747
EGOT	0.1893939393939394	0.09304827215274976	0.027212083328543	817	-0.0007387320798869723
MAOB	0.22272727272727272	0.14965711980637353	0.02721018450778968	1260	-0.000986193932135393
FAM181A	0.24696969696969698	0.18381067634798978	0.027207666481798502	1530	0.002370625684852712
EMG1	0.22575757575757577	0.15422885572139303	0.027179943074807297	1296	-0.0009237187943654135
RPL19	0.17272727272727273	0.05176818609654431	0.02715476565207521	499	0.0006108710441367292
SPTBN2	0.22727272727272727	0.15664918649993276	0.027113924930892753	1315	0.0011783912771534232
BUB1	0.2318181818181818	0.16323786473040205	0.02709306893974656	1367	0.0006761868997728016
OPN5	0.2318181818181818	0.16323786473040205	0.02709306893974656	1367	0.0015776100482980835
HOXA11	0.27424242424242423	0.21944332392093585	0.02705353484089302	1813	0.0019027914499019972
DHX57	0.24545454545454545	0.18219712249562997	0.027052142438609924	1517	0.0017175273420434677
ZNF280C	0.2606060606060606	0.20223208282909774	0.02701770349921469	1676	0.0015647333224478644
CYP26C1	0.3560606060606061	0.31585316659943524	0.02701593233735551	2584	-0.0031040518535519366
DNAH8	0.22424242424242424	0.15261530186903322	0.026993234465543244	1283	0.0014749239624507028
MEI1	0.23787878787878788	0.17211241091838106	0.026963635730543705	1437	0.0008739155080547789
KCNF1	0.21818181818181817	0.14374075568105418	0.02694190094136345	1213	-0.000847059643274406
CD164	0.19545454545454546	0.10622562861368831	0.026918595164469743	919	0.001095691818773048
SUN1	0.2409090909090909	0.1764152211913406	0.026914859814655002	1471	-0.0015439130453160032
CCNJ	0.21363636363636362	0.13688315180852495	0.026903498618732903	1159	0.0013991877304761146
FBXO2	0.21666666666666667	0.14158935054457442	0.026896900256810075	1196	-0.0008451587594208831
FOXP4	0.19545454545454546	0.10662901707677827	0.02683273205608311	922	0.0010626366085489279
NRBP2	0.27424242424242423	0.2199811752050558	0.026817189809764337	1817	-0.002439495338330744
HTR1B	0.30303030303030304	0.25507597149388195	0.02676361332108961	2097	0.0018769848449665006
STAT3	0.20606060606060606	0.12531934919994622	0.026756034086166218	1068	-0.0009435636216949206
ZNF839	0.18787878787878787	0.09264488368965981	0.026715364460931975	813	-0.000885084170738537
MOBP	0.20303030303030303	0.12047868764286675	0.026706189772429226	1030	0.0009338132042103098
CNTD2	0.2015151515151515	0.11792389404329703	0.026702311503839723	1010	-0.0013614561419672102
SGPP2	0.2681818181818182	0.2127201828694366	0.026671611403299236	1759	0.0011358063300576761
PRSS41	0.18333333333333332	0.08336694903859083	0.026661062919108105	741	0.0015522388940553355
LY6G6C	0.2287878787878788	0.16027968266774237	0.026654316804184924	1343	-0.0007436859350605119
PRH1	0.23787878787878788	0.17305365066559097	0.026638751713992968	1444	-0.001551136024772859
CHMP4A	0.19696969696969696	0.11093182734973779	0.026491191205182212	955	-0.0013849558803485707
DAP	0.1803030303030303	0.07771951055533145	0.026468860415495184	697	0.0006402192027962883
CRADD	0.27424242424242423	0.22078795213123573	0.026461587448056958	1823	-0.002082091742704506
ZNF213	0.2803030303030303	0.22845233292994488	0.026379320375927127	1884	-0.001268373893981334
HSPB1	0.3196969696969697	0.2753798574694097	0.026372086533552767	2259	-0.0028696949884761125
IFI35	0.21666666666666667	0.14360629286002422	0.026321677095445407	1211	-0.0013743698511007097
PPP2R4	0.24848484848484848	0.18824794944197928	0.026307429457428113	1564	0.001374303030934243
ZNF25	0.19242424242424241	0.10353637219308862	0.02630730870563784	897	-0.0012863911784734227
ASB6	0.23484848484848486	0.1699610057819013	0.02626706734923354	1419	0.0010658095619874076
GJA1	0.21212121212121213	0.13688315180852495	0.026258411382736584	1158	-0.00095128937972504
AADAT	0.22272727272727272	0.15301869033212318	0.026192718425570714	1285	0.001905792260367889
IGDCC4	0.27575757575757576	0.22334274573080543	0.02616025851711993	1843	-0.0019875321380823153
TMC1	0.18484848484848485	0.08955223880597014	0.026149358875619026	788	0.0006222747618267021
ADRBK2	0.2787878787878788	0.22710770471964503	0.026144771816019527	1873	-0.0017198379304318224
CASD1	0.24696969696969698	0.18690332123167944	0.0260611797338716	1553	-0.00121310500180698
EME2	0.23333333333333334	0.16848191475057148	0.02605828884642561	1407	-0.001176442899486574
LGALS7B	0.29393939393939394	0.245663574021783	0.02604977570830217	2021	0.0044299349767243255
RABGGTB	0.2696969696969697	0.21608175339518623	0.026045131313390125	1785	-0.0013851277020876297
SLC35E3	0.20454545454545456	0.12585720048406615	0.025998808061520197	1071	-0.000675656700343552
RSBN1L	0.2015151515151515	0.1208820761059567	0.02599587996648816	1032	-0.0006317956047496409
OPRL1	0.1712121212121212	0.057684550221863654	0.02598608311565537	542	-0.000629985371415387
RAB30	0.22121212121212122	0.15153959930079333	0.02597055241492121	1273	-0.0009249866652680794
SLC7A4	0.2409090909090909	0.1791044776119403	0.02595877618199861	1491	-0.001062222623318121
TUBAL3	0.23484848484848486	0.1709022455291112	0.02594623330873641	1426	-0.0014269472967498587
MFSD4	0.17424242424242425	0.06655909640984267	0.025930309090982224	610	-0.000638232442440767
FKBP4	0.2696969696969697	0.2163506790372462	0.02592883914385068	1787	-0.0011364744567345041
HIST1H3G	0.19545454545454546	0.11079736452870781	0.025926423352335616	953	0.0008116552089632023
PRPF18	0.24696969696969698	0.1873067096947694	0.025910227724623335	1556	0.0017655861899584125
TNRC6C	0.19242424242424241	0.10555331450853839	0.025885586868805197	912	-0.0010227305917396732
POLL	0.17727272727272728	0.0744924028506118	0.025876501752252905	671	-0.0004763352669215237
OTUD7B	0.17424242424242425	0.06696248487293263	0.025876448025519225	613	-0.0003533529072228703
LMO4	0.2727272727272727	0.22025010084711577	0.02587005836609152	1818	0.0014607995304686482
TMC5	0.23787878787878788	0.1753395186231007	0.025842370931700682	1461	0.0009740341876749881
SLC25A5	0.17727272727272728	0.07476132849267178	0.02583636359672157	673	0.0003362963713243516
NBN	0.23333333333333334	0.1691542288557214	0.025831291304670677	1412	-0.0011228659968764987
CRIP1	0.2409090909090909	0.17950786607503025	0.025814116099833632	1494	-0.0016372271773434476
GPR160	0.23939393939393938	0.17749092375958048	0.025806430201519914	1478	0.0007046862941933796
GIGYF1	0.19696969696969696	0.11402447223342746	0.025795481256222576	978	-0.0005558116757129028
ISYNA1	0.21212121212121213	0.13876563130294473	0.02573950820086748	1172	-0.0011533652223079116
NCOA1	0.3212121212121212	0.27833803953206937	0.02570516256303465	2282	0.001984711059571964
SLC45A2	0.22424242424242424	0.15678364932096275	0.02570355213572075	1314	0.0014611334134315257
UBE2A	0.1803030303030303	0.08309802339653086	0.02560390124404507	737	0.0007593818405439379
ZNF841	0.23333333333333334	0.16982654296087132	0.025603389750403775	1417	0.0011929531218356714
ITGB6	0.1787878787878788	0.07987091569181122	0.02558574242802083	712	0.0007253620675328421
SMPD2	0.23939393939393938	0.1781632378647304	0.025567318892104618	1483	0.0018224666435344263
HIST1H2BG	0.22121212121212122	0.15288422751109318	0.02556121554950251	1283	0.0015383736458716157
XRN2	0.2606060606060606	0.20586257899690735	0.02553611739335182	1703	0.0022404491937777493
ENO2	0.2606060606060606	0.20586257899690735	0.02553611739335182	1703	-0.001055487739176897
CELSR1	0.19090909090909092	0.1044776119402985	0.025530709594987933	903	-0.0010724529868639365
XDH	0.20303030303030303	0.12531934919994622	0.025516364664678614	1066	0.0008409542013396276
GRHL1	0.19393939393939394	0.11012505042355789	0.025484961790788265	947	0.0009453857627704565
RAB34	0.18333333333333332	0.09049347855318005	0.025422041450456248	794	-0.00066030935922754
WHSC1	0.24545454545454545	0.18663439558961947	0.02541553626719495	1550	-0.0010413683401566231
AQP5	0.20757575757575758	0.13298372999865538	0.025403022688794408	1126	0.0015081643638723107
GRIA4	0.2803030303030303	0.23060373806642465	0.025391704786853323	1900	0.002334450855232717
CDS2	0.24242424242424243	0.1828694366007799	0.025328282472281208	1520	-0.0011392947999411263
RNF151	0.30303030303030304	0.2578996907355116	0.025315114073164755	2118	-0.0009139281730682569
DNAJC15	0.19242424242424241	0.1082425709291381	0.025310634911194122	932	0.0007404826948459231
FDX1	0.21212121212121213	0.14037918515530456	0.025289093006904993	1184	0.0009146623160631862
DNA2	0.20454545454545456	0.12868091972569584	0.025280063873755643	1092	0.0016552812067857302
SPPL2A	0.22121212121212122	0.15395993007933306	0.025231142501133084	1291	0.0009120176750911924
CTCFL	0.2636363636363636	0.21056877773295685	0.025164922075453563	1740	0.0016685750021224522
OTP	0.19393939393939394	0.11173860427591771	0.025126972836049297	959	0.0004800724047527183
ASCL4	0.3712121212121212	0.3357536641118731	0.025067915970254092	2742	-0.002258813869229925
TMEM189	0.20454545454545456	0.12962215947290573	0.02503693874878721	1099	0.0003975625018938445
CPNE9	0.2606060606060606	0.20707274438617723	0.025036397356986647	1712	-0.0014585243179453754
APPL1	0.18787878787878787	0.10138496705660885	0.025019527389732902	878	-0.0005830577563756378
ZNF740	0.17424242424242425	0.07314777464031195	0.025009825471047093	659	-0.000449866099825158
PXN	0.22121212121212122	0.15476670700551298	0.024982068973835907	1297	0.00106724153461073
SLC30A9	0.23030303030303031	0.16754067500336156	0.02496960798617648	1398	-0.001156371089109598
GOLGA2	0.19696969696969696	0.11778943122226704	0.02492271141666907	1006	0.00098474842889118
SH2B2	0.22424242424242424	0.15933844292053248	0.024895925437779586	1333	0.0010370263482400333
TMPRSS2	0.19696969696969696	0.11792389404329703	0.0248910167379995	1007	0.0003578831914637703
FAM189A2	0.22575757575757577	0.16148984805701225	0.024887511986460657	1350	-0.0005501078978340957
UQCRB	0.23484848484848486	0.17399489041280086	0.024879588945866442	1449	0.0014910008912011109
TARBP2	0.2590909090909091	0.2055936533548474	0.02485934887376057	1700	0.0020231532654634067
TDH	0.19696969696969696	0.11805835686432702	0.02485928589882946	1008	0.0013980759821151877
GATA1	0.2772727272727273	0.2281834072878849	0.024812497927747444	1880	-0.0013835313038725872
MAMDC4	0.2909090909090909	0.2445878714535431	0.024804872311378786	2011	-0.001518699740699958
UNC93A	0.20303030303030303	0.1281430684415759	0.02480065795895427	1087	0.0024252429386251604
ASB16	0.21212121212121213	0.14212720182869437	0.024795267132117844	1197	-0.000477750842946989
ZNF30	0.18333333333333332	0.09398951189995966	0.024777082763918448	820	-0.0005927880836679833
KIAA1257	0.24848484848484848	0.19228183407287885	0.02477241621210799	1594	-0.001319042669274495
DIP2B	0.22121212121212122	0.15557348393169287	0.02473169366852151	1303	0.0015426264344569063
LRP8	0.19242424242424241	0.11093182734973779	0.02472121875339158	952	0.00036222989820089424
DNAJC19	0.20303030303030303	0.12854645690466587	0.024697112365833558	1090	-0.000794522776635631
TMED4	0.25757575757575757	0.20411456232351755	0.024682516338204303	1688	-0.0014621248410549015
C20orf194	0.24393939393939393	0.18676885841064947	0.02462382144350159	1550	-0.0015181846122686695
LLGL2	0.2015151515151515	0.12652951458921607	0.024598638227991822	1074	0.0009638965075282613
IFT80	0.24393939393939393	0.18690332123167944	0.024573576428086465	1551	-0.000875977546456852
TNFAIP1	0.1787878787878788	0.08605620545919053	0.02455943510343483	758	0.0007527023547027056
FBXO5	0.21363636363636362	0.14521984671238403	0.024551691988600275	1221	0.0011004637999576516
FBXO3	0.1712121212121212	0.0691138900094124	0.02453686065772093	627	-0.0006113159242886468
CLTC	0.2106060606060606	0.1410514992604545	0.02445938732038168	1188	0.001326352119576768
C7	0.2772727272727273	0.2289901842140648	0.024443660822864866	1886	-0.0015705009673183667
DCC	0.2681818181818182	0.21796423288960604	0.024413080784151373	1798	0.002243515271493379
MGP	0.23636363636363636	0.17735646093855048	0.02441245435839374	1475	-0.0015235005477734376
MMADHC	0.2545454545454545	0.2011563802608579	0.024329499110101196	1664	0.001268507281838538
UGT2B10	0.17575757575757575	0.08108108108108109	0.02431658372690313	719	0.00035021683070226575
C3orf14	0.20303030303030303	0.13042893639908565	0.02420959649837995	1104	0.001205078310886165
FBLN7	0.18333333333333332	0.09708215678364931	0.02418616594534604	843	-0.0008224181408877484
CCT4	0.1787878787878788	0.0882076105956703	0.024184523034471838	774	0.00091371314265416
POLI	0.18787878787878787	0.10555331450853839	0.024156936731064147	909	-0.0005498109282598307
PPM1M	0.2106060606060606	0.14212720182869437	0.02415477126434925	1196	-0.0009892038335237883
TRIM17	0.18636363636363637	0.10286405808793868	0.024150390512358864	888	-0.0012941776206389477
KIR2DL3	0.21818181818181817	0.15315315315315314	0.02414741746437078	1283	0.001583130761537177
C12orf45	0.22272727272727272	0.15974183138362244	0.02408998532273526	1335	0.0013906838988987148
FCN3	0.19696969696969696	0.12155439021110663	0.024021591744740275	1034	0.0008308080605274881
DRD1	0.2833333333333333	0.23719241629689392	0.024017535429018747	1951	0.0022924893345020792
OCIAD1	0.18636363636363637	0.1036708350141186	0.023983762926153087	894	-0.0007137614170403595
TMPRSS6	0.2196969696969697	0.15584240957375287	0.023979901872277883	1304	-0.0008862894726917147
PSMD13	0.2863636363636364	0.2409573752857335	0.023943675526815155	1981	0.0015152876387020341
NDP	0.21515151515151515	0.14952265698534356	0.023933149520035942	1254	-0.0009393291100423084
MYO18B	0.2	0.12693290305230603	0.02388803812271388	1076	-0.0007832037728803698
ALAD	0.20757575757575758	0.13863116848191476	0.023869094258488644	1168	-0.0005971265720290831
PLIN5	0.18181818181818182	0.09587199139437945	0.023866412505745456	833	-0.0008429083829355477
AGBL4	0.25	0.1965846443458384	0.02385447760742023	1627	-0.0008628759082057513
DBP	0.19242424242424241	0.11483124915960737	0.023840873288987787	981	-0.0007290223398740635
POLG2	0.1803030303030303	0.09318273497377975	0.02382616063926179	812	-0.0005491299485584023
NOLC1	0.2287878787878788	0.16888530321366144	0.023821647838686757	1407	0.0013220632955324163
PGBD2	0.2727272727272727	0.22495629958316526	0.02377482856710539	1853	0.0015085363775142469
ZSWIM5	0.19393939393939394	0.11765496840123706	0.02376979693208334	1003	-0.0011286332224699435
ABCD1	0.16515151515151516	0.05956702971628345	0.023726791927620547	552	0.00034294729816792825
TTLL4	0.19242424242424241	0.11536910044372731	0.023717059735348774	985	0.0016371541346416052
EGFR	0.18333333333333332	0.09963695038321904	0.023683589229443053	862	0.0006208150312886573
FAM102B	0.17575757575757575	0.08511496571198064	0.02364616804802834	749	-0.0006996433487643117
FAM198B	0.20757575757575758	0.13943794540809465	0.023644754513518898	1174	-0.0019134650650812547
SLC2A7	0.20303030303030303	0.1327148043565954	0.023608084653167282	1121	0.0038420529497670943
ANO10	0.19393939393939394	0.11859620814844696	0.023547427934389676	1010	0.0005550596684770426
SCARNA2	0.35454545454545455	0.31961812558827485	0.023546733134280746	2611	-0.0028891421236039603
EI24	0.24242424242424243	0.18771009815785936	0.023534432364534667	1556	0.001170356016518781
CCT5	0.19393939393939394	0.11873067096947694	0.023515516292717236	1011	0.0007267967427651457
SKAP1	0.18484848484848485	0.10340190937205862	0.023477007488993104	891	-0.0005255537424091016
ZNF846	0.19393939393939394	0.1189995966115369	0.023451584527870925	1013	-0.0009152613487458438
BNIP3	0.19090909090909092	0.11402447223342746	0.02344470072362387	974	0.001151302100333851
SPATA5L1	0.23787878787878788	0.18219712249562997	0.023390526276993766	1512	-0.0013891156746467458
IVD	0.17727272727272728	0.08968670162700014	0.023381915385980195	784	-0.001226093429431785
DHRS9	0.20909090909090908	0.1427995159338443	0.023327306513522553	1200	0.0008877684755134395
ARHGAP33	0.2287878787878788	0.17036439424499125	0.02331986665379431	1418	-0.0009430185018572956
ZNF528	0.22424242424242424	0.16431356729864194	0.02328571643171404	1370	-0.0010697701429307927
RNF11	0.2015151515151515	0.13163910178835553	0.02327950317052944	1112	0.0006987716954199641
FCHSD1	0.2318181818181818	0.1745327416969208	0.02327799149724353	1451	-0.001186410660011461
C1orf204	0.22727272727272727	0.16861637757160144	0.023221409776614608	1404	-0.0008595291117671877
CA9	0.20454545454545456	0.136479763345435	0.02321211717238068	1150	0.0006394793666913756
BTNL9	0.24848484848484848	0.1963157187037784	0.023204858516357056	1624	-0.0011982264390098863
EML4	0.19545454545454546	0.12263009277934651	0.023164339683771847	1041	0.0007309029821044532
BTC	0.23636363636363636	0.1808524942853301	0.023160143905815965	1501	-0.0010324417292963519
INSIG2	0.22424242424242424	0.16471695576173187	0.02315298931470704	1373	0.0010649530988303014
PTMA	0.20454545454545456	0.13674868898749495	0.02313863903540799	1152	0.0007155459017667454
CIB4	0.18484848484848485	0.10514992604544843	0.02311245540341726	904	0.0019888591677954537
TMEM209	0.23636363636363636	0.1809869571063601	0.023111489952421894	1502	-0.0008800114199402742
TMEM222	0.20303030303030303	0.13473174667204518	0.02306866038727652	1136	-0.0007799385891530619
CNKSR1	0.2015151515151515	0.13244587871453542	0.023066445501709044	1118	-0.0010296740437780727
COX5B	0.22121212121212122	0.1609519967728923	0.02302925730598508	1343	0.0010389351654794155
SRMS	0.2681818181818182	0.22119134059432566	0.02299587844939081	1822	0.002133453287751763
NDUFA1	0.1984848484848485	0.1281430684415759	0.02297558908843085	1084	0.0011242914539252523
SLC16A6	0.2	0.13056339922011564	0.02295319878408871	1103	-0.00102306639400922
MED8	0.23484848484848486	0.17950786607503025	0.022930736852818028	1490	0.0015543344312391127
CCDC61	0.16666666666666666	0.06978620411456232	0.02290766349305842	629	-0.0005054791061411378
GAB2	0.1893939393939394	0.11389000941239748	0.0228991300351992	972	-0.0008232521870922937
HOXC4	0.23787878787878788	0.18354175070592982	0.022898743470483676	1522	-0.0033161909634145557
KRT83	0.1984848484848485	0.12854645690466587	0.02287204349531014	1087	0.0017043375075445509
TMCO6	0.17727272727272728	0.09264488368965981	0.02284254536084015	806	-0.0004370105321868323
SLC2A12	0.25	0.19927390076643808	0.02278991247332779	1647	0.0011931888926483224
ZIC5	0.18484848484848485	0.10689794271883823	0.02274179219326051	917	0.0007601635261380579
GPR107	0.19393939393939394	0.12195777867419659	0.02273878874243511	1035	0.00042923695957597374
ZNF525	0.2196969696969697	0.1600107570256824	0.02266331613009925	1335	-0.0012768796028467476
JSRP1	0.18333333333333332	0.10488100040338846	0.022611086865495535	901	0.000971199868581607
CSTA	0.1712121212121212	0.08202232082829097	0.02258592933589499	723	0.0006001585577905643
SLC6A10P	0.20303030303030303	0.13674868898749495	0.022521100008778053	1151	0.0011000889862771146
LRRC34	0.19090909090909092	0.11805835686432702	0.022508505366230752	1004	-0.0006503123228185359
ATP11A	0.25303030303030305	0.20384563668145758	0.022471290657538185	1683	0.0018996975197069334
PRKAG2	0.23787878787878788	0.18475191609519967	0.022453047221833663	1531	-0.001431248655717354
SOX12	0.23484848484848486	0.1808524942853301	0.02244618614640367	1500	-0.001784541203400636
ZMYM6	0.23030303030303031	0.17493613016001075	0.02243683613139828	1453	-0.0011433035176651174
SSH2	0.20757575757575758	0.14387521850208418	0.022387616634127215	1207	0.001403187891264679
TLK2	0.22121212121212122	0.16296893908834206	0.022375927463586465	1358	-0.001223602087816289
DLEU1	0.3015151515151515	0.2617991125453812	0.02237261126365561	2146	-0.002121724823155091
FRMPD2	0.1893939393939394	0.11631034019093721	0.022341969043823646	990	-0.0007204012005558979
FCRL4	0.18636363636363637	0.11133521581282775	0.02233587467858876	951	0.0006956308922610789
BAI2	0.1712121212121212	0.0836358746806508	0.02231863091635656	735	-0.0008201841691743538
GPC1	0.2696969696969697	0.2245529111200753	0.02231244557122776	1848	-0.002420277123565029
AIFM1	0.16515151515151516	0.07059298104074223	0.02229165398462255	634	0.0005382990319048985
RASA1	0.2636363636363636	0.2172919187844561	0.02228835426237428	1790	-0.0023837201772039405
U2AF1	0.17424242424242425	0.0899556272690601	0.022268407528506885	784	0.0006385756758390925
ZSWIM1	0.23787878787878788	0.18528976737931963	0.02225401982719898	1535	0.0017205037958774483
RAP1GAP	0.19090909090909092	0.1191340594325669	0.022253356874853157	1012	0.001010554044890455
PIM2	0.1984848484848485	0.1309667876832056	0.022243935601995404	1105	0.000890263124165358
SGOL1	0.20454545454545456	0.1401102595132446	0.02220795815433787	1177	0.002084477931020956
CLLU1	0.20303030303030303	0.13795885437676483	0.022188658447627272	1160	0.0009849739313722238
ZNF440	0.22575757575757577	0.16969208013984133	0.022171080949751232	1411	-0.0016106754825841562
KCNK1	0.2196969696969697	0.16162431087804222	0.022144340627229187	1347	0.0012157401171862146
MBD1	0.19242424242424241	0.12222670431625655	0.022087721824530008	1036	-0.0005759774232501514
IPMK	0.21212121212121213	0.15140513647976334	0.022071893279316506	1266	0.0011453273575170897
GRIN2B	0.19696969696969696	0.12975662229393572	0.02196028049520315	1095	0.0015483868364754017
SELV	0.21666666666666667	0.1581282775312626	0.021939892289440436	1319	0.003088657213083934
RIPK4	0.18484848484848485	0.11066290170767783	0.021922684536417367	945	0.0009542528111524007
TMEM219	0.18181818181818182	0.10555331450853839	0.021916349035931003	905	-0.0009308763388617081
TMSB15A	0.16818181818181818	0.07987091569181122	0.021905760793493736	705	0.0008735786916076905
PDE4C	0.2727272727272727	0.2291246470350948	0.02188206141029941	1884	-0.0020997688051465953
AP1S3	0.20757575757575758	0.145623235175474	0.021881568510178275	1220	0.0010376466252978388
TFIP11	0.23787878787878788	0.18649993276858948	0.021804092799992965	1544	0.0013540948268200737
NTSR2	0.3242424242424242	0.28869167675137825	0.021790265453081947	2361	-0.002159800912886567
CCT7	0.1787878787878788	0.10098157859351889	0.02176782638623021	869	0.0012011244612949667
ELOVL6	0.29545454545454547	0.25601721124109184	0.021748575978086236	2099	-0.0015873235126491636
SMOC1	0.23030303030303031	0.17695307247546055	0.02172709590825291	1468	0.0011445185962656978
UCHL3	0.18181818181818182	0.10649455425574829	0.021716761153538905	912	0.0005099753794638673
SYT2	0.22727272727272727	0.17305365066559097	0.021705326553295073	1437	0.0017469048237899187
ACOT13	0.17727272727272728	0.09869571063600914	0.0216847765367639	851	0.0005183641951134633
MTMR14	0.2196969696969697	0.16310340190937206	0.021664038779621066	1358	0.002698402786700171
EIF4G2	0.24393939393939393	0.1945677020303886	0.02164983724213274	1608	0.001085306408276665
TMEM53	0.18787878787878787	0.11684819147505715	0.02164493908381095	993	0.0004229277330523473
PAGE5	0.1606060606060606	0.06467661691542288	0.02161124192777325	587	0.0016788894458102275
CHST5	0.21363636363636362	0.15503563264757295	0.021604448477335402	1294	-0.0005294881328154588
ADCY5	0.22272727272727272	0.16767513782439156	0.021492486172100214	1394	-0.0012963410977135936
MAPKAP1	0.16363636363636364	0.07301331181928197	0.02144591580131253	651	0.0005930952664130018
PLEK2	0.20909090909090908	0.14925373134328357	0.021442331944569737	1248	0.0008069957320230969
ZFPM1	0.22575757575757577	0.1718434852763211	0.021436299580024378	1427	-0.0013125670982844896
TLE2	0.23030303030303031	0.17789431222267044	0.021393099445581546	1475	-0.0016073291415523272
C9orf116	0.20606060606060606	0.14521984671238403	0.021372169490895963	1216	-0.0011360039124156175
RD3	0.20303030303030303	0.1409170364394245	0.02136369278970659	1182	-0.0008719912028027465
APOO	0.22424242424242424	0.1700954686029313	0.02135219639086859	1413	0.0016619405412285461
HSD3B2	0.18484848484848485	0.11335215812827754	0.0213202505984425	965	0.00019644445856101811
SLC15A1	0.16818181818181818	0.08350141185962082	0.021312638184392125	732	0.0009641542934332392
GOSR1	0.17424242424242425	0.09519967728922953	0.02129744384990351	823	-0.0006033118937921244
PLAC8L1	0.25606060606060604	0.21043431491192685	0.021284433083672876	1734	0.002027440646998002
MOV10	0.28939393939393937	0.2499663842947425	0.02126565888055617	2050	0.0015799430388142356
CC2D1B	0.21818181818181817	0.16229662498319214	0.021263111304189057	1351	0.0012030622621750809
PHKA1	0.25303030303030305	0.20680381874411724	0.021256514804457293	1705	0.0014626103755745134
TRMT5	0.1984848484848485	0.13473174667204518	0.0212435915167531	1133	-0.0009049016887729521
RUFY1	0.18636363636363637	0.11617587736990723	0.021234570476009965	987	-0.0009943321606442623
REPS2	0.17424242424242425	0.09573752857334947	0.02119474802854405	827	-0.0008602096475101462
ZNF511	0.17272727272727273	0.09318273497377975	0.021151688646607977	807	0.0006360146835504565
PHGDH	0.22575757575757577	0.17278472502353098	0.02111192181048035	1434	0.0016298163115379793
KLHL26	0.2196969696969697	0.16485141858276187	0.02109076828528226	1371	-0.001236364922078792
RAD21L1	0.15757575757575756	0.06118058356864327	0.021087055569774176	559	0.0005176532547920942
RASGRP1	0.21212121212121213	0.154632244184483	0.0210842776902427	1290	-0.0009119587477471214
TEX10	0.19696969696969696	0.13311819281968534	0.021076608264755322	1120	0.001257679087393626
RAB15	0.1984848484848485	0.1354040607771951	0.021061975403098915	1138	0.0009054328508000253
GUCA1B	0.19545454545454546	0.1309667876832056	0.021050179862785123	1103	0.0012254618251972716
CHRD	0.19696969696969696	0.13325265564071534	0.021040791289031184	1121	-0.0013827638858856517
PKIG	0.16363636363636364	0.07583703106091166	0.021025604223998552	672	-0.0005238815029770194
GSK3B	0.18787878787878787	0.11953744789565685	0.021009237485395692	1013	0.000619182800960516
CYP26A1	0.23636363636363636	0.18676885841064947	0.020985162123024093	1545	-0.0020063715050127936
KIAA0125	0.18484848484848485	0.11483124915960737	0.020982746567224705	976	0.0009091456635360373
DHPS	0.2106060606060606	0.15288422751109318	0.02098132574233997	1276	-0.0010385518300154218
SNX3	0.17272727272727273	0.09412397472098964	0.020975388126524157	814	0.0004991984578737174
C18orf25	0.18787878787878787	0.11980637353771682	0.020944871794543633	1015	-0.0011841880477732047
SPATA24	0.2	0.1380933171977948	0.020930235745309233	1159	-0.0007918106192846608
WWC2	0.1803030303030303	0.10770471964501815	0.0209088761026435	920	0.0010800067213494913
FAM127A	0.24696969696969698	0.20021514051364797	0.02090792873040415	1652	0.0016546735131669267
LYG1	0.28939393939393937	0.2507731612209224	0.02086167376920831	2056	0.0021450865853694266
KIAA1841	0.18636363636363637	0.11778943122226704	0.020857054851012514	999	0.000739824898482766
FAM86B1	0.18333333333333332	0.11294876966518758	0.020853686542231506	961	-0.0007512217591283843
ATP2A3	0.23787878787878788	0.1890547263681592	0.02084462816054181	1563	0.0014538541989622899
UCP2	0.18181818181818182	0.11052843888664785	0.020841315436949975	942	0.0008018893640837632
ZNF552	0.20454545454545456	0.14495092107032406	0.0208280734560713	1213	-0.0013588133806479163
LPO	0.22727272727272727	0.17560844426516067	0.020814566864753425	1456	0.000873511331883492
ADRA2A	0.19090909090909092	0.12505042355788623	0.02080867255972879	1056	-0.0010766028068246668
MAT1A	0.2590909090909091	0.2152749764690063	0.0207847836798225	1772	-0.0011168545202963286
AKR7A3	0.23030303030303031	0.17964232889606024	0.02076811943555822	1488	-0.001539344643970253
NQO2	0.21212121212121213	0.15570794675272287	0.020750443949823488	1298	0.0017182031700031077
POLR2D	0.15606060606060607	0.060373806642463355	0.020709916235502123	552	0.0005444073010821171
CACNA1B	0.19090909090909092	0.1254538120209762	0.02070762204114111	1059	0.001134061535321962
ZCWPW2	0.15606060606060607	0.060508269463493344	0.020693662090536954	553	-0.00045076510872377185
GGT1	0.17424242424242425	0.09856124781497916	0.02064610283503122	848	0.0004592594174027909
MDK	0.19242424242424241	0.1281430684415759	0.020606443082921207	1080	0.0006359771368352086
LYSMD3	0.25757575757575757	0.21393034825870647	0.020579076984634	1761	-0.0018264691778313137
ENTPD7	0.18333333333333332	0.11429339787548742	0.020548130313186634	971	0.0005035393878642935
WDR92	0.2515151515151515	0.20666935592308727	0.0205476487640259	1703	0.0019048004306569054
C7orf34	0.21212121212121213	0.1563802608578728	0.02054062264579593	1303	0.0010202976525761187
PDK4	0.2015151515151515	0.1417238133656044	0.020522717015285796	1187	-0.0013113136858009967
CRNKL1	0.20303030303030303	0.14387521850208418	0.02052122544955421	1204	-0.0007722922346147243
DDOST	0.1696969696969697	0.09103132983729999	0.02051035851238695	789	0.00044162040940136653
DPM1	0.17575757575757575	0.10192281834072879	0.020502464537662777	874	0.0006988285222178092
UCK1	0.19393939393939394	0.1309667876832056	0.020460189045521576	1102	0.0006218859343789518
TXNRD1	0.18333333333333332	0.11483124915960737	0.02042489532755528	975	0.0010868555219531117
LSM2	0.23484848484848486	0.1863654699475595	0.020421722446854317	1541	0.001741620378015796
MFSD1	0.31212121212121213	0.27753126260588945	0.020396049332395527	2270	-0.0022772094034735346
MKL2	0.15757575757575756	0.06669355923087267	0.020382088532691998	600	-0.000694096836468816
DPAGT1	0.21818181818181817	0.16512034422482183	0.02033857770820031	1372	0.0007530387469159905
HCFC1R1	0.18787878787878787	0.12236116713728654	0.020326183711603593	1034	-0.0009423797473573359
SPATA9	0.19696969696969696	0.13594191206131503	0.02031685806944794	1141	-0.0017176618010580568
AWAT2	0.14545454545454545	0.02917843216350679	0.02030564388986806	313	0.0005308764677465661
ANKRD46	0.1893939393939394	0.12478149791582627	0.020299642057037832	1053	-0.0007151959871407598
SMYD3	0.20454545454545456	0.14683340056474384	0.0202787954538001	1227	0.0008762080848100594
GUK1	0.15757575757575756	0.06750033615705257	0.020273823994258817	606	0.0004081488057636306
COL27A1	0.18333333333333332	0.11550356326475729	0.020270037984255317	980	-0.0011521951728354907
SLC9A2	0.2287878787878788	0.1791044776119403	0.020265479579611098	1483	0.000507924634439405
ADRA2B	0.21363636363636362	0.15933844292053248	0.0202517564754288	1326	-0.00102915249731268
YARS	0.19696969696969696	0.13621083770337503	0.020243669216479077	1143	0.0006774810419301503
RASD2	0.20909090909090908	0.15328761597418314	0.02022191505341416	1278	0.0007406035683743539
SLC12A3	0.19696969696969696	0.136345300524405	0.020207020549243938	1144	0.0004856760314396524
MAP1LC3B	0.2196969696969697	0.16754067500336156	0.0201968807134492	1391	0.0008910602242394815
EYA1	0.18484848484848485	0.11846174532741698	0.02013577724476273	1003	-0.0007807227546436479
PHLDB2	0.28484848484848485	0.24700820223208284	0.02012560735055197	2025	0.0025012971127239326
DDT	0.19090909090909092	0.12787414279951592	0.02009448459502455	1077	0.0007941962630866328
LRRC70	0.23484848484848486	0.1873067096947694	0.0200700073389484	1548	-0.0018289489067683461
DPF3	0.18333333333333332	0.11657926583299717	0.020020385888950484	988	0.0008920211575969006
C15orf60	0.20303030303030303	0.14575769799650395	0.01997599742333662	1218	0.002464802988106385
WDHD1	0.24848484848484848	0.2043834879655775	0.019972109773562736	1684	0.0015845059710045462
ERGIC1	0.2409090909090909	0.19510555331450855	0.019971013148484092	1610	0.001324751875290531
TRAF4	0.1712121212121212	0.09681323114158935	0.019940788725879278	833	0.0006738544632753473
ECE2	0.16666666666666666	0.08861099905876026	0.019925868623586165	769	0.0013070994235022226
WFDC12	0.16363636363636364	0.08282909775447089	0.019916200069312537	724	0.0010010401965701021
TTF1	0.1984848484848485	0.13957240822912464	0.01991577793917584	1169	0.0007811768007741193
IFT88	0.17575757575757575	0.10501546322441845	0.019862477919940797	897	-0.0011507572810501186
POLM	0.21666666666666667	0.16471695576173187	0.019812768929032113	1368	-0.0011140174379761446
C19orf73	0.21818181818181817	0.16673389807718167	0.01980311301711196	1384	0.0014286052784882486
ANKMY2	0.25	0.20666935592308727	0.01978777732233627	1702	-0.0012476183213038893
SEPT5	0.18636363636363637	0.12236116713728654	0.019759149735478716	1033	-0.0007901180105363893
SUCLG1	0.17727272727272728	0.10810810810810811	0.01973825679599635	921	0.0007773611125230673
NUP155	0.19545454545454546	0.13594191206131503	0.01972227588395667	1140	0.0015882191364653409
VSTM2A	0.27575757575757576	0.23732687911792388	0.019718193035841474	1947	-0.0020760915846040006
CYP21A2	0.2727272727272727	0.23383084577114427	0.019703300855207526	1919	-0.0019503668646962068
CFTR	0.19393939393939394	0.13392496974586526	0.019676591000148503	1124	0.000918621173059364
TRIM26	0.18484848484848485	0.12047868764286675	0.01965384817463308	1018	0.0006048124859262317
LDB3	0.2106060606060606	0.1571870377840527	0.019647147916678456	1308	-0.0011960551667016261
TRIML1	0.17575757575757575	0.10609116579265833	0.019635389976934665	905	0.003060677168832626
SLCO5A1	0.17575757575757575	0.10622562861368831	0.019606841261806743	906	0.0009968629336071899
ASCC2	0.1787878787878788	0.11120075299179777	0.019599498135526423	945	0.00026806926343851955
SIN3A	0.1803030303030303	0.1136210837703375	0.01959943205930941	964	-0.0005053606739238603
ULK2	0.1803030303030303	0.11375554659136748	0.019568858356154684	965	-0.0005917446716921404
LYPD4	0.15606060606060607	0.06938281565147236	0.019540937656277478	619	0.0005564278621022823
CCNG2	0.22121212121212122	0.17157455963426113	0.01949697305747558	1422	0.00012930759294249583
SKP2	0.17727272727272728	0.10931827349737798	0.019475134914263212	930	0.0008680827511199142
SHROOM2	0.2590909090909091	0.21836762135269597	0.01944368111831932	1795	-0.0028664749174822646
NRK	0.20303030303030303	0.14764017749092376	0.019423681939025206	1232	0.0009580375185123558
RIPPLY1	0.23636363636363636	0.19107166868360898	0.019359386021502483	1577	0.0008744348036998417
VAT1	0.21212121212121213	0.16014521984671237	0.019348917192020434	1331	-0.001320001193562348
KIAA1715	0.18636363636363637	0.12410918381067634	0.019328315452525443	1046	0.0008438789956926485
CDC25B	0.20454545454545456	0.15019497109049348	0.019280313634332445	1252	0.0009833674721448915
DPH3	0.17424242424242425	0.10528438886647842	0.01927561986688911	898	0.00056895265993262
CCDC60	0.18787878787878787	0.12666397741024607	0.01925467576141924	1066	0.0011603230879700277
TSHR	0.18484848484848485	0.12222670431625655	0.019229595102766922	1031	0.0010610224481297338
MEMO1	0.18333333333333332	0.1199408363587468	0.019225306884675424	1013	0.0007891843786637764
MSL3	0.1606060606060606	0.08121554390211107	0.019198342132081887	710	0.000474940167623572
FBXW5	0.18181818181818182	0.11792389404329703	0.019151806453334676	997	0.0006612007998228365
DLST	0.1803030303030303	0.11563802608578728	0.01913702965943824	979	0.0009569366721734696
GGCX	0.15151515151515152	0.06198736049482318	0.019114408277544157	561	0.0003362212154115696
STK32B	0.1893939393939394	0.12962215947290573	0.01906816005273578	1089	-0.0013000275181184406
TMEM134	0.1893939393939394	0.12962215947290573	0.01906816005273578	1089	0.0008824687651213025
ECSIT	0.22424242424242424	0.17668414683340056	0.019067377087872726	1462	-0.0010229927400587258
ARHGEF10L	0.23030303030303031	0.1843485276321097	0.019055106126631784	1523	-0.0010080642112370699
ABL1	0.19090909090909092	0.1319080274304155	0.019046553291152298	1107	0.0009249085343071784
RAB27B	0.1984848484848485	0.1426650531128143	0.019042917698371135	1192	0.0006746732778083242
SEPSECS	0.15303030303030302	0.06615570794675273	0.01904169595161033	593	-0.0007124653252958523
LRG1	0.19545454545454546	0.13849670566088476	0.01902114185992523	1159	-0.001694121713808272
ANG	0.18333333333333332	0.1208820761059567	0.0189986347874248	1020	-0.0011439980129125614
S100A16	0.16818181818181818	0.09681323114158935	0.018912322242867347	831	0.0008759571886912454
ACOXL	0.23636363636363636	0.19228183407287885	0.018895464880611206	1586	0.002788442828023108
TRAM2	0.21212121212121213	0.1617587736990722	0.018829507763144616	1343	0.001392493396087957
TSPAN8	0.15	0.060642732284523326	0.01882245902106763	550	0.000621529924137576
EYS	0.22424242424242424	0.17749092375958048	0.018781636813090165	1468	0.0012278973041247808
BIN2	0.1893939393939394	0.1308323248621756	0.018752967050313332	1098	0.0007099185369952466
KTI12	0.20454545454545456	0.15207745058491326	0.01871129199879988	1266	0.0014979343838066761
HPGD	0.23030303030303031	0.18528976737931963	0.01870718787127612	1530	0.0005595728274784051
RP1	0.23030303030303031	0.18528976737931963	0.01870718787127612	1530	-0.0010393914177257101
ISCU	0.2318181818181818	0.1871722468737394	0.01870621942172355	1545	-0.001117244713304899
ZW10	0.1984848484848485	0.14387521850208418	0.018696156579030794	1201	0.001532036824937677
LRRC17	0.1984848484848485	0.14387521850208418	0.018696156579030794	1201	-0.0013994143650052139
ZFP57	0.2606060606060606	0.22186365469947558	0.018692037548001604	1822	0.0021707149331632535
OR2L13	0.37424242424242427	0.3483931692886917	0.018679591695827683	2838	-0.0020837418558585343
CASP3	0.17575757575757575	0.11052843888664785	0.01867418963346053	938	0.0007890336390602215
C21orf59	0.18333333333333332	0.12222670431625655	0.018671743863097497	1030	0.00041647487960290165
HIVEP2	0.15151515151515152	0.0654833938416028	0.01866876626964486	587	0.0007757763723930111
PGBD1	0.1621212121212121	0.0872663708484604	0.018667867938590033	756	-0.0006970555386942578
WDR78	0.16666666666666666	0.0954686029312895	0.018663523632125558	820	-0.00036724173842230814
GP1BA	0.2015151515151515	0.1481780287750437	0.018651628078516787	1235	0.0011871580303704833
RASD1	0.21818181818181817	0.17022993142396128	0.018625076232517402	1410	0.0008753203830565326
SLC9A8	0.18636363636363637	0.12706736587333603	0.018585289488689448	1068	-0.0009734347389894538
TTC36	0.17272727272727273	0.10609116579265833	0.018579375284556335	903	-0.0008951106761742266
FOXD3	0.29848484848484846	0.2655640715342208	0.018568928685190205	2172	-0.0016477923204945455
FGF2	0.22727272727272727	0.18192819685356998	0.01855502375159216	1503	-0.001200267669628374
ZNF287	0.1893939393939394	0.13163910178835553	0.01854121115951016	1104	-0.0007353166885877727
PKHD1L1	0.17424242424242425	0.10891488503428802	0.01849797022384478	925	0.0008590374525738298
CDKN2B	0.25606060606060604	0.21702299314239612	0.018468054423640363	1783	0.0013764174975221977
KIAA0087	0.2196969696969697	0.17265026220250101	0.018458645455438873	1429	-0.001053149870381276
TTC30B	0.19696969696969696	0.1426650531128143	0.01844374414465212	1191	-0.00027811610489152376
TECR	0.1621212121212121	0.08874546187979024	0.018407530415393752	767	-0.00046103754793307415
ATP6V0A4	0.17575757575757575	0.11173860427591771	0.018405209750649843	947	0.00014687937837152274
KRT39	0.22575757575757577	0.18044910582224016	0.018404603219891534	1491	0.00212987053746474
CDCP1	0.19090909090909092	0.1345972838510152	0.018329852171664787	1127	0.0008778537026955746
CCR2	0.18636363636363637	0.1281430684415759	0.018310758969055277	1076	0.0009332881947784699
CDK2	0.22575757575757577	0.18071803146430013	0.018307476115605792	1493	0.001352494970524276
TFAM	0.19090909090909092	0.13473174667204518	0.018293637430435383	1128	0.001004745040859234
TNIP2	0.18636363636363637	0.12827753126260588	0.01827627993184886	1077	-0.0010647246468579396
ACTR1B	0.2545454545454545	0.21567836493209627	0.018276231329969556	1772	0.001700348552003561
BAALC	0.2409090909090909	0.19940836358746805	0.018273494614012772	1642	0.0015476579021196813
SEMA3C	0.28939393939393937	0.25588274842006187	0.018272871218938377	2094	-0.0026209068218122408
PGK2	0.1696969696969697	0.10259513244587871	0.01827130032274686	875	0.0009230598145222757
FAM89B	0.19090909090909092	0.13500067231410515	0.018221099466475144	1130	0.0008757320372751564
PPP4R4	0.21515151515151515	0.16754067500336156	0.01822029669141063	1388	-0.0005627358390484005
NINJ1	0.1803030303030303	0.11953744789565685	0.018219981287048586	1008	-0.0009104949478114578
ABCE1	0.2409090909090909	0.19954282640849805	0.01821985051155264	1643	0.0016634406955290614
INADL	0.1787878787878788	0.1172515799381471	0.018217172603477542	990	-0.0005602694451226853
KIF21B	0.21212121212121213	0.163641253193492	0.018216948885035722	1357	0.0007549023057435988
MCM6	0.19393939393939394	0.13930348258706468	0.0182070282606948	1164	0.0005367050876657232
WTIP	0.2318181818181818	0.18851687508403928	0.01820105723003633	1555	-0.001107512808334832
MKRN3	0.30303030303030304	0.27134597283851014	0.0181987275789598	2218	0.0015022571684312424
SLC25A13	0.1787878787878788	0.11738604275917709	0.01818562256680989	991	0.00047170089674182237
LRRIQ4	0.21212121212121213	0.16377571601452198	0.01817292347570292	1358	0.0011686921393447847
GAS6	0.19393939393939394	0.13943794540809465	0.018169547901948645	1165	-0.0011204174051272276
LRP2BP	0.20909090909090908	0.1598762942046524	0.018158578815850233	1327	-0.001501907436431793
HSDL2	0.18484848484848485	0.12666397741024607	0.018125199177397206	1064	-0.0014312133789644577
ZNF630	0.18181818181818182	0.12236116713728654	0.018085596016470456	1030	-0.0010481247799361882
MARCH11	0.18181818181818182	0.12236116713728654	0.018085596016470456	1030	0.002054568065796047
OR52N5	0.15454545454545454	0.07624041952400161	0.01807169595146539	669	0.0008698477267671479
SLC16A11	0.19090909090909092	0.13567298641925507	0.01803912174781617	1135	-0.000762683213542914
HIST1H4L	0.1606060606060606	0.0882076105956703	0.01801372413640021	762	0.0018237630381918281
ZSCAN20	0.20303030303030303	0.15234637622697325	0.018011885599086196	1267	-0.0010697761665596772
HS3ST5	0.22121212121212122	0.17587736990722067	0.018001953325684883	1454	-0.0013357006853084385
GNG10	0.17424242424242425	0.11133521581282775	0.017964892125788025	943	-0.0006979307891015196
TMEM136	0.1621212121212121	0.09143471830038995	0.017922979708979388	787	-0.0006506394753159839
FXN	0.28484848484848485	0.25144547532607237	0.017913832258523037	2058	-0.0028819243379984982
RANBP9	0.1787878787878788	0.11859620814844696	0.017900045014279487	1000	0.0008762428809859558
KIAA1143	0.18636363636363637	0.12975662229393572	0.01789462392954659	1088	-0.0008059268482611514
PTPN18	0.20606060606060606	0.15678364932096275	0.017879860675665653	1302	-0.0005636644593323581
UGT2B11	0.17424242424242425	0.11173860427591771	0.01787490672034682	946	0.0006115442687587347
C1QL1	0.1712121212121212	0.10703240553986823	0.017857654614303265	909	-0.0010245917498423295
KCNJ12	0.15454545454545454	0.07771951055533145	0.01784397519970088	680	0.0006419951596399187
TNNI3K	0.1803030303030303	0.12115100174801667	0.017831617511907524	1020	-0.0001767845043104899
HPRT1	0.18636363636363637	0.1300255479359957	0.017824761842621772	1090	-0.000955568440258503
PTCHD1	0.1803030303030303	0.12128546456904665	0.01779901882072599	1021	0.0017857036717032315
ZNF746	0.22727272727272727	0.18407960199004975	0.01776759269316834	1519	-0.0014364863701302965
CPT1C	0.2681818181818182	0.23275514320290439	0.01774653091590126	1908	-0.002243988040390832
HEATR5A	0.16515151515151516	0.09762000806776926	0.017745356981689806	835	0.0002589555806480348
ART1	0.14242424242424243	0.05136479763345435	0.017646322394193656	476	0.000569998884384404
AKT2	0.17727272727272728	0.11738604275917709	0.017646136800051393	990	-0.0008410883057422325
MAP7	0.21212121212121213	0.1653892698668818	0.017641798044672016	1370	0.0010841558316315057
FAM131B	0.15303030303030302	0.07624041952400161	0.017605672076350602	668	0.0006497718999071366
ZCCHC16	0.13787878787878788	0.03751512706736587	0.017603175388043176	370	0.001368226006252371
HESX1	0.22272727272727272	0.17897001479091032	0.01757717182227026	1478	-0.0014562465553353832
KRT9	0.1893939393939394	0.1352695979561651	0.017572200147932638	1131	0.0024572137750510595
TESK2	0.21363636363636362	0.16754067500336156	0.01757061808718657	1387	-0.001621571678424516
HDX	0.27575757575757576	0.24189861503294338	0.017527300632838992	1981	0.0015233386117870396
RFPL3S	0.22121212121212122	0.1772219981175205	0.01752716595439977	1464	0.0011195606510113975
SNX15	0.19393939393939394	0.1417238133656044	0.01752684924669076	1182	-0.0013861256913514808
MAPK11	0.21212121212121213	0.16579265832997175	0.017508203075653518	1373	0.0013505528782843611
ZNF384	0.25303030303030305	0.21567836493209627	0.017507177151824493	1771	-0.0015337575816374736
HRH3	0.15606060606060607	0.08282909775447089	0.01749425332918398	719	0.0016418589628301563
SKP1	0.18484848484848485	0.1292187710098158	0.01747147156949332	1083	-0.001264041339891264
TGM5	0.21818181818181817	0.1735915019497109	0.01746929623596748	1435	0.0013710509534575976
GATA6	0.20909090909090908	0.16202769934113218	0.01746603291068248	1343	0.0010917097417859623
GAPDH	0.16363636363636364	0.09654430549952939	0.01745605657974577	826	0.0008699232522303645
FRK	0.23030303030303031	0.18865133790506924	0.017450158473385883	1555	0.0009277969463255431
SFXN5	0.19545454545454546	0.14414414414414414	0.017424945047795175	1201	-0.0002393301994743524
LCORL	0.21818181818181817	0.1737259647707409	0.017422594949599253	1436	-0.0011946524097780297
MALAT1	0.20909090909090908	0.16216216216216217	0.017422441427355426	1344	-0.0008438252579029637
TPPP3	0.2727272727272727	0.23867150732822376	0.01741607687892982	1955	-0.0016661875521322145
STMN1	0.2409090909090909	0.20155976872394782	0.017410849714593293	1658	0.0011332819312883657
EML3	0.1606060606060606	0.09156918112141993	0.017409391772150205	787	-0.0006015354092937742
TPSG1	0.21515151515151515	0.1699610057819013	0.017403430985597167	1406	-0.0005914678404224105
C1orf109	0.17575757575757575	0.11617587736990723	0.017393890953512257	980	-0.0006619398076509242
AMACR	0.1712121212121212	0.10918381067634798	0.017392485936145483	925	0.0012326171810855156
UGT1A1	0.13636363636363635	0.03469140782573618	0.017391547545382496	348	0.00133565139840357
STK10	0.22121212121212122	0.17762538658061047	0.017384024613254896	1467	0.0013198401559293416
PIGV	0.19696969696969696	0.14669893774371387	0.01727648318920021	1221	-0.0008970500750365318
PYY	0.20909090909090908	0.1627000134462821	0.017247713889042428	1348	-0.0009641217116950429
MAN2C1	0.19242424242424241	0.14064811079736453	0.017245198001675885	1173	-0.0008508935821737395
PLCL1	0.25757575757575757	0.22159472905741562	0.017241046944695994	1818	-0.0019688303265809285
FKBP1B	0.17272727272727273	0.11227645556003765	0.017228708270676543	949	-0.0008541150111341267
SLC7A13	0.23636363636363636	0.1965846443458384	0.01722224620246155	1618	-0.0022337838941894005
DERL3	0.21515151515151515	0.17049885706602125	0.01722031421117311	1410	0.0008259672170197518
CRYBB3	0.21818181818181817	0.17439827887589082	0.017188546110250977	1441	0.0017697001534543234
[truncated: 15,732 more rows]
