# Supplementary material for: Deep learning generates custom-made logistic regression models for explaining how breast cancer subtypes are classified
Source: PLoS One. 2023 May 22;18(5):e0286072. doi: 10.1371/journal.pone.0286072 (PMC10202302; doi:10.1371/journal.pone.0286072)
Supplement: S3 File — This compressed file stores the relative scores of the PWL and logistic regression models. (ZIP) [file pone.0286072.s012.zip › Importance analysis/RNA-seq/PWL/scores_single_pos_B3_tpm_True_target_1_1.csv]

	score_major	score_minor	score_relative	score_total	weight
NDC80	0.4912540034491254	0.10846953937592868	0.22956485493236714	2432	-0.0052098733081948016
SMC1B	0.5809312638580931	0.3318474492322932	0.227358403765782	3698	-0.005256489006569609
SHCBP1	0.48558758314855877	0.11119366022783556	0.22343127083319517	2420	-0.004083242857086588
AGR3	0.5476718403547672	0.287518573551263	0.21727751458062464	3384	0.006254200506737107
BCL2	0.519339738851934	0.24120851906884597	0.21153221467940914	3082	0.005121702891119639
MAPT	0.5060359694506036	0.22634967805844478	0.20483822562065063	2968	0.00459153016199707
TCF19	0.48435575264843556	0.1807825656265478	0.20191815908911542	2696	-0.0035117324587190524
RPP25	0.5082532643508253	0.25606736007924713	0.1927508878253151	3097	-0.0054100596869830035
SLC44A4	0.538309928553831	0.32540861812778604	0.18388681042779534	3499	0.005551269653369673
GREB1	0.5346144370534615	0.320455671124319	0.1831207591502518	3464	0.005398087320281774
SLC40A1	0.5013550135501355	0.2612679544328876	0.18309590559831107	3090	0.005521872150711715
LIN9	0.5035723084503573	0.26622090143635463	0.18271150147643653	3119	-0.005562415299573331
CCDC150	0.45725548164572555	0.16518078256562654	0.18179788456607165	2523	-0.003630843306928
PGR	0.47129834934712983	0.2008420009905894	0.1817846247354253	2724	0.003522809833521023
C5orf34	0.4796747967479675	0.2236255572065379	0.18007952079926934	2850	-0.004898618029983481
GPSM2	0.44986449864498645	0.15577018325903913	0.1781137171485504	2455	-0.004034137942653615
CDCA8	0.4299088445429909	0.08940069341258049	0.17682913063363928	2106	-0.003347896861669142
C1orf173	0.4488790342448879	0.16740960871718671	0.17346641029378168	2498	0.00336410928866826
GSG2	0.42941611234294164	0.12184249628528974	0.169552603638695	2235	-0.0034729754879663233
NUF2	0.4274451835427445	0.11565131253095592	0.16933415884375771	2202	-0.003640115485177375
SPC25	0.4212860310421286	0.0941059930658742	0.16862598202031498	2090	-0.003685286277686828
RUNX1	0.46809559004680956	0.2325408618127786	0.165038229008641	2839	0.0038194691398530265
PTTG1	0.41832963784183297	0.10004952947003468	0.1649897775497038	2102	-0.003510527781327255
KIF18B	0.421039664942104	0.11490837048043585	0.1640704658480901	2173	-0.004685344226891175
GTSE1	0.42227149544222714	0.13843486874690442	0.15914900297804221	2273	-0.0038149609972606413
CKAP2L	0.41192411924119243	0.10599306587419514	0.15844694999922063	2100	-0.0034231072713737376
NCAPH	0.4087213599408721	0.09286775631500743	0.15842872990893234	2034	-0.00344735735852737
RACGAP1	0.4099531904409953	0.10054482417038138	0.15795235668529808	2070	-0.003002588773961179
CHRD	0.45873367824587336	0.23179791976225855	0.156706311950878	2798	0.0038028147799195723
CENPL	0.43163340724316335	0.17558197127290737	0.15547836961226244	2461	-0.004577661448274739
CALML3	0.47844296624784427	0.274888558692422	0.15334395225203873	3052	0.0058247448061592875
TUBA1B	0.43040157674304014	0.17904903417533433	0.15318696062377501	2470	-0.0036708356703456955
BIRC5	0.4072431633407243	0.12753838533927686	0.14958095435281	2168	-0.004740895446957438
SLC6A11	0.5043114067504312	0.3236750866765726	0.1495644332435121	3354	-0.00529758740303805
GAS2L3	0.445429908844543	0.2246161466072313	0.14795539037657665	2715	-0.004192585784039693
AURKB	0.39320029563932	0.08345715700842	0.1476413754349206	1933	-0.003145014554320369
ATAD2	0.4124168514412417	0.1537890044576523	0.14643660146063142	2295	-0.002625324409837049
HIGD1B	0.43458980044345896	0.2060425953442298	0.14641474355329945	2596	0.0030334694522025528
POLE2	0.43680709534368073	0.21074789499752353	0.14638576329669617	2624	-0.0030905048459146656
NEIL3	0.39591032273959104	0.1030212976721149	0.14613159587772062	2023	-0.003725471249254042
PGLYRP2	0.44247351564424736	0.22535908865775137	0.14499609320592777	2706	0.004534799353496054
INCENP	0.4281842818428184	0.1986131748390292	0.14389458599761137	2540	-0.003942702332278713
CEP55	0.38457748213845777	0.06909361069836553	0.14312591272861852	1840	-0.0033570694926311263
FGD3	0.3983739837398374	0.12605250123823675	0.14281259785233258	2126	0.002975255132696475
KPNA2	0.38778024143877804	0.08766716196136701	0.14268798436395644	1928	-0.0024316242132044865
CDC20	0.3867947770386795	0.08519068845963348	0.14235274614417545	1914	-0.003613692116414313
CHAC2	0.43508253264350827	0.216691431401684	0.14234163376857872	2641	-0.003680942449136637
C2orf40	0.43311160384331115	0.2129767211490837	0.14222657763231075	2618	0.003432902555709916
ANLN	0.3897511702389751	0.09856364536899455	0.14219118251422563	1980	-0.0033517702388053293
MCM5	0.4402562207440256	0.22734026745913818	0.14214194269541972	2705	-0.003858873753051739
CRY2	0.4003449125400345	0.1347201584943041	0.14212652789195745	2169	0.002851643005851656
DARC	0.46612466124661245	0.27464091134224866	0.1418445696393683	3001	0.004204962277435697
PRC1	0.3890120719389012	0.10104011887072809	0.141121286492786	1987	-0.0025932421212928602
TYMS	0.4005912786400591	0.15428429915799902	0.13666972755580253	2249	-0.004202097752204282
ERBB4	0.42695245134269527	0.2144626052501238	0.13629418665686613	2599	0.0034091385871306557
TMEM59L	0.4461690071446169	0.25185735512630014	0.13563465560519794	2828	0.004266512277536094
TPSD1	0.4567627494456763	0.27018325903912827	0.13563321581616897	2945	0.003212432291024925
STK32B	0.40404040404040403	0.1696384348687469	0.13447144951241485	2325	0.0029308292650966905
MYH11	0.41488051244148805	0.19886082218920256	0.13258021300194608	2487	0.002900670137751149
REEP6	0.45873367824587336	0.28033680039623576	0.13184786590058953	2994	0.004563150627654977
CEP152	0.40477950234047794	0.17929668152550768	0.13169914550894565	2367	-0.0034947882708365793
PLXNB1	0.445429908844543	0.26250619118375434	0.12949830328345607	2868	0.0038264891889411958
ABCA8	0.40675043114067505	0.1896978702327885	0.12946063126226917	2417	0.0025101028841163497
PREX1	0.4281842818428184	0.2325408618127786	0.12926652680462036	2677	0.006230164866428823
MND1	0.376940133037694	0.11639425458147598	0.12853624139489703	2000	-0.003048455093812663
DSN1	0.3860556787386056	0.14388311045071817	0.12833663761335187	2148	-0.0023029757499898555
WNT4	0.45602365114560234	0.2872709262010896	0.12543298536373412	3011	0.0033292931053438223
TBC1D9	0.40601133284060115	0.1993561168895493	0.12510234105372176	2453	0.0024065919424174353
SMC6	0.40453313624045334	0.19638434868746904	0.12508024590713576	2435	-0.003295933647859783
WNK4	0.40896772604089676	0.2055473006438831	0.12500490814107512	2490	0.0028527998496429064
FANCE	0.4106922887410692	0.21322436849925705	0.12320352470947081	2528	-0.003875627473462373
TAC1	0.3727519093372752	0.129024269440317	0.1222967238099767	2034	0.0029444181302096693
LRRC17	0.4077358955407736	0.21050024764735017	0.1219382062528409	2505	0.003328388574664132
PGPEP1	0.39960581423996056	0.1966319960376424	0.12102066490863445	2416	0.0046885659755844245
ESPL1	0.36659275683665926	0.11565131253095592	0.12101502327496913	1955	-0.0025708763845614154
PDSS1	0.3734910076373491	0.1379395740465577	0.1204682066978166	2073	-0.0027439816583409993
NCAPG2	0.3801428923380143	0.15527488855869243	0.12039832757819677	2170	-0.0026786196540342644
ARHGAP11B	0.37767923133776793	0.1505695889053987	0.11997040068074646	2141	-0.0031702920750831254
C4A	0.39270756343927077	0.18598315998018822	0.11962949458619258	2345	0.0028558876845636407
E2F2	0.3574772111357477	0.09286775631500743	0.11916553631840834	1826	-0.002741771083310596
STMN1	0.3722591771372259	0.14140663694898464	0.11858105798966256	2082	-0.0021316545447916725
CISH	0.40896772604089676	0.22114908370480435	0.11834768371958741	2553	0.0029572445862868337
DNMT3B	0.357969943335797	0.1067360079247152	0.11674990494412886	1884	-0.0020735020745632935
CDH22	0.38112835673811285	0.16988608221892026	0.11639754337820046	2233	0.0030743637864361515
PSRC1	0.3838383838383838	0.1760772659732541	0.1163287013150464	2269	-0.0036695726075095083
GRP	0.4166050751416605	0.2394749876176325	0.11621151893932335	2658	0.0031469166337046773
MAMDC2	0.4136486819413649	0.23452204061416543	0.1161046445379962	2626	0.004019012083062989
CDKN2C	0.4488790342448879	0.29222387320455673	0.11609759531395039	3002	-0.005526070459745824
TFF1	0.4037940379403794	0.21792966815255077	0.11555628481511564	2519	0.002821379489614628
EXO1	0.347129834934713	0.07107478949975235	0.11544749659936698	1696	-0.002619940091972239
MUSTN1	0.38482384823848237	0.18202080237741455	0.11495782167495672	2297	0.003511517753202043
ATAD3C	0.4180832717418083	0.24492322932144625	0.11480623384908899	2686	0.0024681597977178173
ABCA9	0.41290958364129093	0.2367508667657256	0.11444335134850186	2632	0.0035083810238575094
CDCA3	0.3478689332347869	0.08642892521050025	0.11354283559686638	1761	-0.003673451974964337
FADS1	0.41709780734170976	0.24591381872213966	0.11349697465075667	2686	-0.00351253257249482
CLCN5	0.40601133284060115	0.22758791480931154	0.11304894342775097	2567	-0.005182587340095779
GPRASP1	0.3949248583394925	0.2077761267954433	0.11279472486835207	2442	0.003211064395873109
FOXRED2	0.4333579699433358	0.2743932639920753	0.1125074667891844	2867	-0.003552155078978103
C11orf82	0.36979551613697953	0.15601783060921248	0.11240716028701019	2131	-0.003971325281418104
TMPO	0.36979551613697953	0.15626547795938583	0.1123298241531398	2132	-0.0023760975338063873
MCM2	0.3727519093372752	0.16344725111441308	0.11222898201772621	2173	-0.003169322065838287
TUBA3D	0.3774328652377433	0.1743437345220406	0.1120598299944807	2236	0.002648415418661898
E2F8	0.34466617393446664	0.08370480435859336	0.11178827718191361	1737	-0.002622809069544019
WDR65	0.3619118009361912	0.14016840019811788	0.11133297124277754	2035	0.0021304931773556746
FANCI	0.3589554077358955	0.1342248637939574	0.11083267068233657	1999	-0.0023394028811708264
SCAMP4	0.4109386548410939	0.24145616641901932	0.11056949774083853	2643	0.003365830608527176
KIF4A	0.33530426213353043	0.04655770183259039	0.11026132860497889	1549	-0.0022162949325775115
LZTFL1	0.390490268539049	0.20678553739474986	0.1097223913480631	2420	0.0031581082948832773
MAG	0.38925843803892585	0.2060425953442298	0.10906858048831825	2412	0.004851782228342927
RFC2	0.3853165804385317	0.19910846953937592	0.10882468451853086	2368	-0.0029362692504946606
SPOCK3	0.3722591771372259	0.1738484398216939	0.10835361493444741	2213	0.005001364019699394
CHAF1B	0.3693027839369303	0.16765725606736007	0.10827559071153066	2176	-0.0030058072494284715
RBM14	0.41685144124168516	0.2585438335809807	0.10692021018252025	2736	-0.004042403475614265
SCN2B	0.347129834934713	0.11713719663199604	0.10677799946699819	1882	0.002176188863813877
POLQ	0.33210150283321016	0.06315007429420505	0.10630347630071307	1603	-0.001970230686129071
BAIAP3	0.3838383838383838	0.20257553244180287	0.10629505856358254	2376	0.004006796201792895
C9orf40	0.4092140921409214	0.2478949975235265	0.10600424340952931	2662	-0.004378680529771373
FBXO5	0.35033259423503327	0.13150074294205052	0.10544048118913721	1953	-0.0024431194930002675
NGFR	0.374230105937423	0.18796433878157504	0.10471757953634013	2278	0.0032214472641499013
DEPDC1	0.3296378418329638	0.06785537394749876	0.10405675499473917	1612	-0.002671425457810983
MRPS30	0.34220251293422027	0.11490837048043585	0.10389862625202609	1853	0.0026473352030734532
TPSG1	0.35550628233555065	0.15081723625557206	0.1036388780282752	2052	0.0021982883918099105
PCSK4	0.3604336043360434	0.16319960376423973	0.10327827246586663	2122	0.002717533366740099
GEM	0.35846267553584626	0.15998018821198612	0.1029018291319749	2101	0.002311665060915402
KRT14	0.42572062084257206	0.2800891530460624	0.10278811335652442	2859	0.004209398570674238
METTL4	0.46957378664695737	0.3439821693907875	0.1021758082471698	3295	-0.005773449377011275
THSD7B	0.3587090416358709	0.16295195641406637	0.10211883645215318	2114	0.002124576457465821
CCNB1	0.33086967233308695	0.09187716691431402	0.10103332626960361	1714	-0.0020909671948174946
ECT2	0.3574772111357477	0.16369489846458643	0.10099393669806069	2112	-0.0025861378635454457
SUSD3	0.3505789603350579	0.1485884101040119	0.1008270918123721	2023	0.0020706145144686163
ZBTB16	0.36610002463661	0.1827637444279346	0.10062664176160706	2224	0.003180194904234668
BTF3	0.37102734663710274	0.19489846458642893	0.09967588045442131	2293	0.0032721179191867126
ANKMY1	0.39196846513919686	0.23328380386329867	0.09921794451864778	2533	0.003361325562946149
KIFC1	0.32347868933234786	0.07677067855373948	0.09874472536657203	1623	-0.00312132782273693
FAM72B	0.3407243163340724	0.13224368499257058	0.0986046675209068	1917	-0.0022613921844822473
TADA2B	0.3596945060359695	0.17632491332342745	0.09828966261394587	2172	0.002449725969017891
CENPN	0.3237250554323725	0.08073303615651313	0.0982800883876438	1640	-0.002456907691885135
SORCS2	0.35107169253510717	0.158494304110946	0.0981308888638518	2065	0.0026447959557117425
TTK	0.32052229613205224	0.06785537394749876	0.0981301905442081	1575	-0.002816009772504913
GLUL	0.3434343434343434	0.141654284299158	0.09788121198987186	1966	0.002600683709169971
SLC7A2	0.37521557033752156	0.20752847944526995	0.09771865444284576	2361	0.0028840971612225986
NXNL2	0.3355506282335551	0.1220901436354631	0.09768822093500548	1855	0.0018146065507153252
SFT2D2	0.3961566888396157	0.24393263992075284	0.09743698929366042	2593	-0.00456103115066071
KIF4B	0.33801428923380145	0.13100544824170382	0.09709123225722224	1901	-0.0018334583687646955
CENPF	0.3266814486326681	0.10079247152055473	0.09656164656551675	1733	-0.0022877408111526163
CNIH2	0.39320029563932	0.24120851906884597	0.09642492281946284	2570	-0.0034671081810301986
SYTL5	0.3964030549396403	0.24764735017335315	0.09580617191759606	2609	0.0036125103372341982
KIF15	0.31929046563192903	0.08048538880633978	0.09546850363214637	1621	-0.002254234510473907
POP1	0.34885439763488546	0.16220901436354632	0.0953876264084056	2071	-0.0023526932401637165
SLITRK6	0.4190687361419069	0.28355621594848934	0.09521447800854885	2846	0.003908700931424392
CRB2	0.44838630204483865	0.32540861812778604	0.09515950710960998	3134	0.005305301872431301
RERGL	0.36215816703621584	0.18994551758296185	0.09507923830117235	2237	0.0030538391176378353
ZNF703	0.37965016013796504	0.22213967310549776	0.0947882097253651	2438	0.004041001513724041
SNRPG	0.355259916235526	0.1775631500742942	0.09468093581936662	2159	-0.0023319704796449514
RAD54B	0.3222468588322247	0.09683011391778108	0.0944669670659053	1699	-0.001443044339248445
GSTA4	0.44912540034491255	0.3276374442793462	0.09436733034107628	3146	-0.007080110584502109
CGNL1	0.3786646957378665	0.22164437840515105	0.0942607213196452	2432	0.0020420106477104126
GEN1	0.3318551367331855	0.1267954432887568	0.09405074733740891	1859	-0.0024549280744395217
FAM189A2	0.3875338753387534	0.23699851411589895	0.0940142088419285	2530	0.0031837337574870616
MKI67	0.3217541266321754	0.09856364536899455	0.09381092581640904	1704	-0.0019881731744135324
TBX3	0.39960581423996056	0.2568103021297672	0.09373327549439955	2659	0.0031659561100241262
CYP21A2	0.3771864991377186	0.2204061416542843	0.09369078785283978	2421	0.003548777928517666
SKA1	0.31042128603104213	0.05175829618623081	0.09368245359706448	1469	-0.002301050201049293
DBX2	0.35107169253510717	0.1723625557206538	0.09354248268490935	2121	0.002659338200464845
RNASE7	0.38654841093865483	0.2372461614660723	0.09313393286881351	2527	0.005668672663887264
CFB	0.39344666173934467	0.2483902922238732	0.09310253836277317	2600	0.0035035823617363348
C18orf54	0.3486080315348608	0.17013372956909362	0.09258207371352102	2102	-0.0022378806716005784
C1orf64	0.3545208179354521	0.1844972758791481	0.09164576554279548	2184	0.002916359153095982
LNX2	0.3949248583394925	0.25383853392768696	0.09153164242791072	2628	0.004495418500846426
ZWINT	0.32273959103227395	0.11292719167904904	0.09140829299916277	1766	-0.0027372456454031633
AFF3	0.36363636363636365	0.20331847449232293	0.09089300288879233	2297	0.0026216697457130066
COL14A1	0.3389997536339	0.15552253590886578	0.09073357378832045	2004	0.002112966001004679
NASP	0.37915742793791574	0.23130262506191185	0.0902594507999644	2473	-0.002813020061057614
PODN	0.3357969943335797	0.1505695889053987	0.09008842030032538	1971	0.0020996697479858995
ANP32B	0.3614190687361419	0.20307082714214958	0.08938598240990325	2287	-0.0030439872323768215
ARHGEF38	0.376940133037694	0.23006438831104506	0.08915424112553914	2459	0.003137328740922385
SPRYD3	0.4025622074402562	0.27018325903912827	0.0890573373941672	2725	0.0045289342422620395
NEDD9	0.36634639073663466	0.21272907379891035	0.08895601916641677	2346	0.0029785740007355344
PSME4	0.35205715693520573	0.18722139673105498	0.088892390355373	2185	-0.0033864185657876077
FOXA1	0.4281842818428184	0.30733036156513127	0.08888982807749585	2979	0.005170623800950125
TCN1	0.35624538063562455	0.19514611193660228	0.08882876622024811	2234	0.002375469670369057
SOCS2	0.38704114313870414	0.24764735017335315	0.08847163643423148	2571	0.00300870288472197
MREG	0.4010840108401084	0.2694403169886082	0.08827029933266653	2716	0.004957084911552556
TMEM215	0.31978319783197834	0.1183754333828628	0.0882485503870656	1776	0.0023456961309420874
RNF2	0.360679970436068	0.2055473006438831	0.087840348271776	2294	0.0037804737069564
HLF	0.41759053954175906	0.29470034670629025	0.08753356436596975	2885	0.0035130240344642518
BTG2	0.3259423503325942	0.1369489846458643	0.0874833913448024	1876	0.002741856372017537
UCK2	0.33136240453313626	0.1505695889053987	0.08712984203484107	1953	-0.0018546993145719171
SLC24A2	0.3431879773343188	0.17508667657256066	0.08712264347359644	2100	0.0021440140932099893
NUSAP1	0.30968218773096823	0.0950965824665676	0.08685969740101795	1641	-0.0032353337737276886
CDC45	0.2988420793298842	0.05151064883605745	0.08665324143469719	1421	-0.0015593659947626293
TRIM8	0.33678245873367824	0.16419019316493313	0.08646400497916364	2030	0.002280570030416129
FAM198B	0.3370288248337029	0.16617137196631995	0.08597550390761771	2039	0.0025570411897206215
UFD1L	0.3505789603350579	0.19217434373452205	0.08597462903981588	2199	-0.002222705044187023
ZSWIM6	0.382360187238236	0.2464091134224864	0.08548186160720314	2547	0.004374467972957064
YARS	0.36954915003695493	0.22634967805844478	0.08533239753587424	2414	-0.003081811200536322
OGN	0.3350578960335058	0.1644378405151065	0.08522399030112797	2024	0.0037879523035371674
TTC39A	0.3794037940379404	0.24244675581971273	0.08516680952288049	2519	0.004995305136117167
UBXN2A	0.363389997536339	0.216691431401684	0.08509711386654972	2350	-0.005143889822829806
ZNF695	0.32126139443212615	0.1347201584943041	0.08505936244774372	1848	-0.002296881135043805
ACTR8	0.3614190687361419	0.2139673105497771	0.08484173326219528	2331	0.0027537279574517013
CENPJ	0.35501355013550134	0.20331847449232293	0.08469621870992676	2262	-0.0032133725143467014
SPAG5	0.31239221483123925	0.11391778107974244	0.08461163504103501	1728	-0.002741513476939872
TEKT3	0.32865237743286524	0.1532937097573056	0.08451342374111746	1953	0.001965634411317296
AK5	0.33752155703375214	0.17211490837048044	0.08429725977910953	2065	0.002852286261622794
EFCAB6	0.3762010347376201	0.2394749876176325	0.08417894884319083	2494	0.0031103804300073533
SLC2A7	0.688839615668884	0.62481426448737	0.08410715100796265	5319	-0.008452016927185467
RAB6C	0.3478689332347869	0.19217434373452205	0.0840818163201144	2188	0.0026656250216547054
RERG	0.3902439024390244	0.26151560178306094	0.0838998934148823	2640	0.0033327834564261137
CPEB3	0.3860556787386056	0.2553244180287271	0.08384842864461726	2598	0.003963429812574759
EML4	0.32002956393200294	0.13645368994551757	0.08379931229076051	1850	-0.0029278786088980267
C17orf59	0.3668391229366839	0.22560673600792472	0.08367254278480606	2400	0.0026609708904288707
ZEB1	0.3486080315348608	0.19489846458642893	0.08354214815246302	2202	0.0018046013427920117
FADS2	0.3518107908351811	0.2008420009905894	0.08343332318617161	2239	-0.00222873433449422
IDUA	0.3473762010347376	0.19366022783556217	0.08316594120000459	2192	0.0035195117015973665
PDLIM4	0.4198078344419808	0.3051015354135711	0.08315167094714696	2936	0.003398324508452788
FANCA	0.30253757083025373	0.09286775631500743	0.08290456160088719	1603	-0.002253274949907791
MPHOSPH6	0.3434343434343434	0.18722139673105498	0.08289529685625147	2150	-0.0025720317990817424
NEFM	0.3276669130327667	0.15676077265973254	0.08279166605154634	1963	0.0025183450063195776
IGFL1	0.3749692042374969	0.2404655770183259	0.08277821039574525	2493	0.003206833396689035
RAD51AP1	0.3069721606306972	0.10772659732540862	0.08262688763096783	1681	-0.0025074345823668407
ANXA9	0.3473762010347376	0.19514611193660228	0.08258822004135352	2198	0.0036598939002942645
MYL7	0.3431879773343188	0.18771669143140168	0.08254043154486881	2151	0.004056354123167693
TCAM1P	0.4567627494456763	0.3551263001485884	0.08251752022394836	3288	-0.005909879738464951
CIT	0.30869672333086967	0.11441307578008915	0.08220331508575508	1715	-0.002263997535715134
SERPINE1	0.4092140921409214	0.29222387320455673	0.08206138113604566	2841	0.004879140607954469
RALGPS2	0.344419807834442	0.1919266963843487	0.08178914724370398	2173	0.003212864748661559
GINS1	0.297610248829761	0.08395245170876671	0.08152384606059945	1547	-0.0016453751777589787
ZNF586	0.36215816703621584	0.2231302625061912	0.08137142390494982	2371	0.0026330252643674613
DOK7	0.3653609263365361	0.2283308568598316	0.08135362629914686	2405	0.0028016888521960937
CNIH3	0.3604336043360434	0.22065378900445765	0.08122428853264775	2354	0.002810437227890361
DOC2B	0.39221483123922146	0.26968796433878156	0.08110087573481506	2681	0.004024668916827068
SEPT3	0.3170731707317073	0.13967310549777118	0.08102681919846691	1851	-0.0028568718138558325
LMX1B	0.38802660753880264	0.2637444279346211	0.08100352489151143	2640	0.004046636907150969
NEFL	0.30007390983000737	0.09633481921743438	0.08076395396701164	1607	0.002530765174378757
ABCG2	0.3148558758314856	0.1357107478949975	0.08071681545139232	1826	0.00262852481871505
ZNF280D	0.32052229613205224	0.14883605745418524	0.08058237031925745	1902	0.0019158885177603224
PRKAB1	0.3545208179354521	0.2134720158494304	0.0801147087988025	2301	0.0027301995937705215
NRM	0.3601872382360187	0.22288261515601784	0.08005818644930494	2362	-0.0025588265947590113
RPS4X	0.3523035230352303	0.21000495294700347	0.08001569208076192	2278	0.002481614681892097
KCNK6	0.39295392953929537	0.2731550272412085	0.07979912183322815	2698	0.004969278129283339
GATA3	0.37028824833702884	0.24021792966815256	0.07940873312245164	2473	0.005181013443507254
COL17A1	0.3540280857354028	0.2144626052501238	0.07934167643880327	2303	0.002564420445446558
PCGF6	0.3949248583394925	0.27686973749380883	0.0793087921945776	2721	-0.0036223156560481586
UMOD	0.3187977334318798	0.14982664685487865	0.07918397073352737	1899	0.0021450270280183757
WLS	0.37324464153732445	0.24541852402179296	0.07908131050329045	2506	0.0038991347755654715
HMGB2	0.3340724316334072	0.1807825656265478	0.07892205354294048	2086	-0.002786407522216905
TSPAN7	0.31239221483123925	0.1379395740465577	0.07856156979902136	1825	0.0019078866414929507
TRPM4	0.3749692042374969	0.24938088162456662	0.07841108000665556	2529	0.00353474251460284
IL20	0.3954175905395418	0.2795938583457157	0.07818234528345258	2734	0.0038740927309845576
MAB21L1	0.32717418083271743	0.17038137691926697	0.07801313100265436	2016	0.0019780642724072095
BRIP1	0.336289726533629	0.18746904408122833	0.07794613768333343	2122	-0.002984315431240248
AQP12B	0.5299334811529933	0.4504705299653294	0.07790579607968522	3970	-0.004792015447856101
SGOL1	0.2838137472283814	0.05200594353640416	0.07784562495270389	1362	-0.0029321901700313903
ST8SIA6	0.34491254003449123	0.20282317979197623	0.07782741801211619	2219	0.002803712660806923
LTBP3	0.3333333333333333	0.18251609707776126	0.07779898541861233	2090	0.002199651450064266
DCAF16	0.40330130574033013	0.29148093115403667	0.07769080998543097	2814	0.003769043437205255
HEXIM1	0.3296378418329638	0.1760772659732541	0.07765790317567799	2049	0.002150178731608321
C1QL4	0.42941611234294164	0.32788509162951956	0.07688956422682743	3067	-0.00356533902559022
NBPF4	0.3505789603350579	0.21471025260029716	0.0768051148579267	2290	0.0014519300442771056
MIDN	0.3638827297363883	0.23600792471520554	0.07671090047202728	2430	0.0027022304686397545
CCDC18	0.30303030303030304	0.12481426448736999	0.07624876393511414	1734	-0.002775263893272495
LCN6	0.292190194629219	0.09559187716691431	0.07623730285716646	1572	0.0024429785757092756
CASC1	0.2983493471298349	0.11342248637939574	0.07614767251631452	1669	0.001799013413165085
NCAPD3	0.336289726533629	0.1929172857850421	0.07587370101739535	2144	-0.002738559349745628
KRT17	0.4414880512441488	0.34546805349182763	0.07556352340792388	3187	0.003829148039221764
CMA1	0.3121458487312146	0.14809311540366518	0.075503460050167	1865	0.002430139476524573
PLCH2	0.38654841093865483	0.27191679049034173	0.07548093304863077	2667	0.0029910071818449067
ZNF552	0.31313131313131315	0.15081723625557206	0.07530538051157146	1880	0.002622897236688004
ZG16	0.46883468834688347	0.38013868251609706	0.07530054705224531	3438	-0.0028194367845571834
NT5DC2	0.3486080315348608	0.2152055473006439	0.07521413206164083	2284	-0.0030930880282539876
BHLHE40	0.3183050012318305	0.16196136701337296	0.0750865894043551	1946	0.002592224724503467
GPC1	0.32421778763242176	0.1733531451213472	0.07506586089379928	2016	0.0022025362809472426
DNALI1	0.328159645232816	0.1807825656265478	0.07500641672481059	2062	0.0027172093905392103
DNMBP	0.32126139443212615	0.1681525507677068	0.07493360322278791	1983	0.0021934027958195657
CELSR2	0.3311160384331116	0.18647845468053492	0.07486361684759751	2097	0.0030464806797681375
MAS1L	0.32076866223207684	0.1681525507677068	0.07461725434047	1981	0.003831331786750525
FAT2	0.3976348854397635	0.2890044576523031	0.07458992557579198	2781	0.005633912935809348
CDK2AP1	0.38063562453806354	0.2652303120356612	0.07453636024494746	2616	-0.0036403903392056235
MRAP	0.3158413402315841	0.1589895988112927	0.07447805966910746	1924	0.0026268208670444434
COX7A1	0.3069721606306972	0.1406636948984646	0.07444563233979024	1814	0.00324139405565802
GPR180	0.3458980044345898	0.21272907379891035	0.07439177063248925	2263	-0.003706317667092662
CMYA5	0.3407243163340724	0.20430906389301634	0.07435086615248042	2208	0.003068561866029995
AREG	0.36092633653609263	0.23650321941555225	0.07433404761144395	2420	0.0037451566196068597
DNAH7	0.3148558758314856	0.1575037147102526	0.07432680239808324	1914	0.0024398788417329346
HELLS	0.2995811776299581	0.12456661713719663	0.0742320398851476	1719	-0.001981246459763497
PBK	0.2968711505296871	0.11862308073303615	0.07406104473422372	1684	-0.002377912246629421
SH3D19	0.35649174673564915	0.2303120356612184	0.07404273172021988	2377	0.002829422189097386
AKR7L	0.3515644247351564	0.22288261515601784	0.07392088460057591	2327	0.0029317857136220483
FAM64A	0.29120473022912047	0.10500247647350174	0.07377467484224653	1606	-0.0025705975902383217
EIF4B	0.35698447893569846	0.23179791976225855	0.07370764259488168	2385	0.0039015479140743995
MCM10	0.27371273712737126	0.036404160475482915	0.07359339956583272	1258	-0.0018036892855889165
ZNF174	0.3217541266321754	0.17310549777117384	0.07356020464622809	2005	0.0029669781850316214
FANCB	0.29046563192904656	0.10450718177315503	0.07344853228977309	1601	-0.00256857041404146
ASAP1	0.363389997536339	0.24219910846953938	0.07339188216602076	2453	-0.003073722945555346
SCN4B	0.3010593742301059	0.13199603764239723	0.07321379285852983	1755	0.002082032479665941
FBXW4	0.31239221483123925	0.15626547795938583	0.07316999628529183	1899	0.0021086902987008218
CCDC160	0.3619118009361912	0.24071322436849926	0.07303729527099781	2441	0.002583287290281078
HIST1H2AH	0.35501355013550134	0.2305596830113918	0.07287685334949866	2372	-0.0028454853607399857
SERPINA6	0.3116531165311653	0.15577018325903913	0.07286331505103345	1894	0.003424111169988464
FAM111B	0.28898743532889876	0.10376423972263497	0.07274672033275797	1592	-0.0019503130995872197
HSD17B8	0.3567381128356738	0.23402674591381872	0.07249356334654686	2393	0.002932750158743147
CDKN1B	0.3779255974377926	0.2652303120356612	0.07248063877617823	2605	0.0031740687874844296
NAT1	0.2961320522296132	0.12506191183754334	0.0720537105652609	1707	0.002777769418889875
CKS2	0.2865237743286524	0.10079247152055473	0.07193675094031468	1570	-0.0019907290481228305
DIAPH3	0.2857846760285785	0.0993065874195146	0.07181108274784986	1561	-0.002195310595743649
TCEAL3	0.3345651638334565	0.20059435364041606	0.0716957541384913	2168	0.0030527043520123696
ARHGAP20	0.29859571322985956	0.13249133234274393	0.0716054468132931	1747	0.0016116474958835169
GEMIN8	0.36363636363636365	0.2464091134224864	0.07151395378102193	2471	0.003261708922127582
IFT46	0.31116038433111604	0.1602278355621595	0.07114782548815342	1910	0.002057281208544737
ZNF835	0.4087213599408721	0.3098068350668648	0.07107287501776836	2910	0.004141704729045159
MICALCL	0.31337767923133775	0.1649331352154532	0.07100263074842024	1938	0.0037082107944115704
TPX2	0.27519093372751907	0.06934125804853888	0.07092183993806975	1397	-0.0031463784605875846
LRRC31	0.3399852180339985	0.21223377909856364	0.0705467714911676	2237	0.0029398384893738693
SNAP23	0.3604336043360434	0.2436849925705795	0.07053000753054808	2447	0.002773172949673608
ZNF629	0.3296378418329638	0.19539375928677563	0.07048238560007564	2127	0.002748060439898836
RELT	0.31855136733185513	0.1760772659732541	0.07047177003637843	2004	-0.0026515492250382524
UGCG	0.30229120473022913	0.14512134720158495	0.07031976704365032	1813	0.0016410221422574977
RUNDC1	0.2995811776299581	0.13942545814759782	0.07030942361048496	1779	0.0021654212850080513
CLIC6	0.2946538556294654	0.12877662209014362	0.07023747624036217	1716	0.0019767529159253174
SPC24	0.28849470312884945	0.11589895988112928	0.06979662483187536	1639	-0.00265522499976214
CDH23	0.3648681941364868	0.2521050024764735	0.06957186681875832	2499	0.003553038149038912
CENPA	0.27001724562700175	0.05794947994056464	0.06955117071061069	1330	-0.0026215300469630163
DLGAP5	0.27617639812761763	0.0824665676077266	0.06947266810974462	1454	-0.003620902647708135
SGOL2	0.27765459472776544	0.08741951461119365	0.06944990243858297	1480	-0.0021332845993583763
ACOX3	0.39196846513919686	0.29049034175334326	0.06925463901160363	2764	0.0038148743853525955
SCML2	0.3478689332347869	0.22758791480931154	0.06921653574265818	2331	-0.0031722378233098427
TP63	0.3431879773343188	0.2204061416542843	0.06919912050789247	2283	0.004467735534854
RPN1	0.33875338753387535	0.2139673105497771	0.06897184758177118	2239	-0.002567074514354317
FDPS	0.34170978073417096	0.21892025755324418	0.06883949508221644	2271	-0.00306112916496204
KIF2C	0.27026361172702634	0.06686478454680535	0.06857152041124616	1367	-0.00296718134341063
WDHD1	0.29366839122936683	0.133234274393264	0.06848975213414489	1730	-0.0023138061740610285
FEN1	0.2843064794284306	0.11119366022783556	0.06846614417012531	1603	-0.002018084012888721
RFWD3	0.3008130081300813	0.1485884101040119	0.06840995024303034	1821	-0.002140389240048535
E2F1	0.26804631682680463	0.058692421991084695	0.06840402756523617	1325	-0.001247233504545875
MXD3	0.3377679231337768	0.21495789995047054	0.06788027114698844	2239	-0.0026204162859357893
SCLT1	0.32397142153239716	0.19266963843486876	0.06783589239509911	2093	-0.004149312691106388
COL4A6	0.31929046563192903	0.18474492322932146	0.06781571478444619	2042	0.0023005067196208984
CENPW	0.273220004927322	0.08271421495789995	0.06780752973638418	1443	-0.001699464766716119
CAMK2B	0.39147573293914756	0.2924715205547301	0.06771365914464689	2770	0.004191829121555202
ZNF304	0.36314363143631434	0.25334323922734026	0.06769050019055235	2497	0.0035924754656207368
RAB31	0.3195368317319537	0.18623080733036157	0.06742187323437664	2049	0.0020876001575061308
F3	0.3508253264350825	0.23600792471520554	0.06737866913990408	2377	0.0033585947352548825
MYOZ3	0.3155949741315595	0.18003962357602774	0.06718592163970195	2008	0.002749620647227857
MASTL	0.28898743532889876	0.12828132738979692	0.06705763882108617	1691	-0.00223599270266277
CPA3	0.31313131313131315	0.1760772659732541	0.06704801567072442	1982	0.0020418461499502882
SUMF1	0.33136240453313626	0.20678553739474986	0.06704078466234634	2180	0.0027057495310145894
CASZ1	0.3523035230352303	0.2394749876176325	0.06676950264856982	2397	0.0027858872093929677
SIDT1	0.3734910076373491	0.26968796433878156	0.06676393467676646	2605	0.006397007640043739
SPACA5	0.3128849470312885	0.1765725606736008	0.06671912089593977	1983	0.002865238220078936
ABCC8	0.31682680463168267	0.18350668647845467	0.06670452015082057	2027	0.0024093096088108725
ZMYND10	0.3040157674304016	0.16047548291233285	0.0666732062303496	1882	0.0018200618309492712
PROC	0.3466371027346637	0.23130262506191185	0.06665637663175042	2341	0.003070070552348625
C11orf35	0.30450849963045085	0.16146607231302626	0.06665413383899287	1888	0.0017008066759444773
CBX2	0.2739591032273959	0.09286775631500743	0.06642917007817536	1487	-0.0010889758796110982
KIAA1737	0.30179847253017983	0.15725606736007924	0.06635284729999193	1860	0.002550516083920229
KIAA1524	0.26361172702636115	0.05646359583952452	0.06630300497069158	1298	-0.0014646649557107593
C4orf36	0.300320275930032	0.15502724120851907	0.06615882261796621	1845	0.0017572461540112272
RIBC2	0.33160877063316085	0.20950965824665677	0.06607007986220538	2192	-0.0024497074257624264
ZNF763	0.29588568612958854	0.14710252600297177	0.0659091860999224	1795	0.0019171925145201386
SHROOM4	0.3020448386302045	0.15948489351163941	0.0657956532847273	1870	0.0018682716421608348
C3orf52	0.3348115299334812	0.2152055473006439	0.06578533298742868	2228	0.0029759149038000032
CCNI	0.3656072924365607	0.2607726597325409	0.06566631221880927	2537	0.0027449757995782424
MORC4	0.33949248583394925	0.22288261515601784	0.06557848779892868	2278	-0.0030480858782539143
DTYMK	0.35772357723577236	0.24987617632491332	0.06552805421559842	2461	-0.0027896298684936486
MKRN3	0.36289726533628974	0.25755324418028724	0.06536075160076682	2513	-0.0018731651830876217
FATE1	0.3572308450357231	0.24962852897473997	0.06529947416684423	2458	-0.0027061027140007354
CLDN19	0.2872628726287263	0.13125309559187717	0.06529258288845738	1696	0.0026030383770148545
GPR158	0.38112835673811285	0.28306092124814264	0.065135339172047	2690	-0.0029592599981697275
DNAJB11	0.29046563192904656	0.13942545814759782	0.0649308249522728	1742	-0.001982647759723477
PIP	0.33801428923380145	0.22263496780584446	0.06468733083632258	2271	0.0022649286955129357
GINS3	0.27420546932742057	0.1025260029717682	0.06467705812370397	1527	-0.002148742016288452
PLCD3	0.30155210643015523	0.16220901436354632	0.06462190855167049	1879	0.0022275322560744827
GREM2	0.35205715693520573	0.2436849925705795	0.06456186614517669	2413	0.0031524156700470487
ARMC5	0.3486080315348608	0.23873204556711244	0.06453457006995265	2379	0.002958399980707327
CA12	0.2995811776299581	0.15948489351163941	0.06431345073173356	1860	0.004929317321602867
RANBP1	0.28750923872875095	0.13546310054482416	0.06431131074516877	1714	-0.0019497886933095288
UBE2T	0.27100271002710025	0.09683011391778108	0.06406639788070212	1491	-0.0024876511641195977
HTR1F	0.32791327913279134	0.20851906884596336	0.06404691655923232	2173	0.0030603100181906488
ATP1A4	0.28258191672825816	0.12704309063893016	0.06371259278272481	1660	0.0015699323776644293
PCDHB7	0.35846267553584626	0.254581475978207	0.06368376184107499	2483	0.0028329133609076964
FAM155A	0.3298842079329884	0.212481426448737	0.0636752340578851	2197	0.0024126379241351968
CHAD	0.28849470312884945	0.14041604754829123	0.06351252732431899	1738	0.0023965892824890033
LRRC4C	0.2953929539295393	0.15428429915799902	0.06345335226454399	1822	0.0019786407045899066
GTF3C2	0.3530426213353043	0.2473997028231798	0.06343247952230537	2432	-0.0034672195855819155
GMNN	0.2820891845282089	0.1272907379891035	0.0633713760499793	1659	-0.0017052877956302837
LSM2	0.3399852180339985	0.22857850421000495	0.06334181589474225	2303	-0.0025847472890745847
SLC5A11	0.4195614683419561	0.33580980683506684	0.06326359935065334	3059	-0.003947711750515737
CYP4B1	0.3325942350332594	0.21768202080237742	0.06323346299675234	2229	0.0031876444510999134
CBS	0.3151022419315102	0.18994551758296185	0.06321012322040472	2046	-0.003487706910527777
MVP	0.33727519093372754	0.22486379395740466	0.06319082858646423	2277	0.0026709726920671525
ESCO2	0.286770140428677	0.13942545814759782	0.06279765506181557	1727	-0.0018713197438046335
SKP2	0.2835673811283567	0.13273897969291729	0.06279082291007802	1687	-0.003415828093420714
BRMS1L	0.3757083025375708	0.2800891530460624	0.06270679494160226	2656	-0.0042186533993231025
MEMO1	0.30869672333086967	0.18053491827637444	0.0627008102781583	1982	-0.002179517909360129
TTF2	0.2924365607292437	0.1510648836057454	0.06269854299233121	1797	-0.0027196187048957655
FARP2	0.32421778763242176	0.2060425953442298	0.0626636227210761	2148	0.002260225482496025
GTF2F1	0.3291451096329145	0.21371966319960375	0.06266040875711124	2199	0.0021966232161503285
TPT1	0.3261887164326189	0.20975730559683012	0.06240095147671747	2171	0.00269241329660872
PEX7	0.34983986203498396	0.2451708766716196	0.062279170300726105	2410	0.003418819925718708
IGBP1	0.28849470312884945	0.1448736998514116	0.06224080482476607	1756	0.002426931018999312
ARSD	0.3325942350332594	0.22015849430411094	0.06214916256310576	2239	0.0022384488598618194
DNAH5	0.3155949741315595	0.19390787518573552	0.061999923638052935	2064	0.0022045277612050993
PSMB4	0.336289726533629	0.22634967805844478	0.061856603414901366	2279	-0.003123604810389225
CSRNP1	0.28307464892830747	0.13595839524517087	0.06164657162824242	1698	0.002252379642231972
GLI3	0.29416112342941614	0.15775136206042595	0.0616452743053366	1831	0.002025616591481594
CHFR	0.30155210643015523	0.17137196631996038	0.061565322052094036	1916	-0.002131609023490455
ADAMTS6	0.300320275930032	0.1696384348687469	0.06141506954997248	1904	0.0018093746388331057
LRIG1	0.286770140428677	0.14437840515106487	0.06139198956751809	1747	0.0019705849612364546
ZNF671	0.28750923872875095	0.14611193660227836	0.06131286433671769	1757	0.0019853648667776725
CSRNP2	0.31855136733185513	0.20059435364041606	0.061236878916578204	2103	0.0024880817712983113
INPP4B	0.2865237743286524	0.14462605250123825	0.06117917819344561	1747	0.0021437975461140015
C7orf63	0.26336536092633656	0.0913818722139673	0.06101066676652967	1438	0.001768244778213557
TMEM91	0.28553830992855384	0.14413075780089152	0.06075845109259562	1741	0.0016263512989098672
NPNT	0.33826065533382604	0.23179791976225855	0.060689995340759	2309	0.0022904434146767015
EGR3	0.2924365607292437	0.15775136206042595	0.06063364981922903	1824	0.001967586250975728
GFRA1	0.3493471298349347	0.2478949975235265	0.060591487326717514	2419	0.00308638894057367
VRK1	0.2771618625277162	0.12753838533927686	0.060552658304882774	1640	-0.0019592086602642665
PHLDB3	0.30007390983000737	0.17186726102030708	0.06050599595004503	1912	0.0014879627242180503
NRIP1	0.2926829268292683	0.15874195146111936	0.060464288503662436	1829	0.002609640972059424
CENPE	0.2530179847253018	0.06067360079247152	0.06033681476132885	1272	-0.0022075145883718506
CST3	0.2865237743286524	0.14784546805349183	0.06023759083158045	1760	0.0017790552499263868
SULF2	0.2988420793298842	0.17062902426944032	0.06019232445506756	1902	0.0019198547379346564
SERGEF	0.33357969943335797	0.22634967805844478	0.06004123911688784	2268	0.001967258734657662
STH	0.2631189948263119	0.09608717186726103	0.05999886084096019	1456	0.002604509582306491
NUMA1	0.28824833702882485	0.15205547300643882	0.05996623692867115	1784	0.002002228006949736
EMCN	0.2791327913279133	0.1347201584943041	0.05976559408978198	1677	0.0018857144464163866
RGS22	0.2697708795269771	0.1146607231302625	0.059629246012004075	1558	0.0018234064345961087
NCAPD2	0.27223454052722346	0.12035661218424963	0.0596259309595986	1591	-0.002624264693895384
MTBP	0.2665681202266568	0.10772659732540862	0.05945354294986263	1517	-0.0015621434027707436
DCAF10	0.35353535353535354	0.25606736007924713	0.05941675330141261	2469	0.0033699763967888433
NR2E1	0.4077358955407736	0.32689450222882616	0.05938854492500462	2975	-0.00312048674786638
KIF23	0.25548164572554816	0.07677067855373948	0.059377134217032904	1347	-0.002321765954267541
BAG1	0.28824833702882485	0.15403665180782566	0.05935981369971768	1792	0.0024408865749137474
IKZF5	0.3047548657304755	0.18325903912828131	0.05929165276417921	1977	0.003039035808251356
HNRNPH3	0.31239221483123925	0.19638434868746904	0.059022083477765705	2061	-0.0024847316550221875
PROL1	0.28701650652870164	0.1532937097573056	0.05887951356878318	1784	0.0017620897859160324
FAM136A	0.2734663710273466	0.1263001485884101	0.05883212854941193	1620	-0.0018626863195095212
ELOVL2	0.29440748952944074	0.16716196136701336	0.058732648562960885	1870	0.002112771813767722
EZH2	0.26435082532643506	0.1072313026250619	0.058382806588099766	1506	-0.002228475399169838
COL7A1	0.37250554323725055	0.2838038632986627	0.05821574691923311	2658	0.0028961159706341276
KIF12	0.2764227642276423	0.13546310054482416	0.058059292974033574	1669	0.001845280159614049
PLEKHH3	0.3082039911308204	0.19217434373452205	0.058058721759172593	2027	0.0024128627785444225
CSMD1	0.2995811776299581	0.17830609212481427	0.05795581950132976	1936	0.0021084352995330846
ITGB5	0.3148558758314856	0.20307082714214958	0.05789646170941509	2098	0.0030505099900437925
GLYR1	0.3062330623306233	0.18945022288261515	0.05788730151411886	2008	0.003181859091455408
KCNJ11	0.2909583641290958	0.16369489846458643	0.057860749873348244	1842	0.00378864574158797
CASC5	0.26632175412663217	0.1146607231302625	0.05778019529233161	1544	-0.002670126165321562
C6orf211	0.33801428923380145	0.23798910351659236	0.057614846333600665	2333	0.00334620418434497
PHF19	0.32939147573293914	0.22560673600792472	0.057600344953373996	2248	-0.003314338391646743
TMEM26	0.25178615422517864	0.07652303120356613	0.05754049315492349	1331	0.0014572354546544377
RABEP1	0.26262626262626265	0.1072313026250619	0.05747400155837107	1499	0.0021787505334486925
AARS	0.26065533382606554	0.10326894502228826	0.05727672804596127	1475	-0.0015497831194807078
MXRA5	0.3638827297363883	0.27414561664190196	0.05725482187643674	2584	0.0030386625134269708
CDCA2	0.25917713722591773	0.09980188211986132	0.05721237278595549	1455	-0.0029696406825678425
CRIM1	0.284060113328406	0.15354135710747896	0.0571151996417405	1773	0.0014777682445128448
EPHA8	0.29785661492978566	0.17781079742446756	0.057101883376705576	1927	0.002067887925659306
TMEM171	0.30524759793052475	0.1901931649331352	0.05700265605507253	2007	-0.002339165130206311
CRIP1	0.3493471298349347	0.2553244180287271	0.056852858682198554	2449	0.003462224929387503
SKA3	0.24340970682434096	0.04952947003467063	0.056795116974396286	1188	-0.0016799716298919521
PHYHD1	0.27617639812761763	0.13967310549777118	0.05676482648335284	1685	0.002085838527273154
CXorf40A	0.3333333333333333	0.23328380386329867	0.0566897779661811	2295	0.0030640548589872195
GTPBP2	0.35427445183542744	0.26250619118375434	0.05660088681349081	2498	-0.002929738873217502
COQ2	0.28159645232815966	0.15081723625557206	0.05655072321203646	1752	-0.0018227422471682074
CX3CR1	0.262379896526238	0.1109460128776622	0.05653419232766897	1513	0.0013564281301114533
GPR162	0.26361172702636115	0.11441307578008915	0.05640079071636033	1532	0.0019803795922314293
C19orf33	0.3261887164326189	0.2236255572065379	0.05639068889202489	2227	0.00473376480447314
KERA	0.2584380389258438	0.1020307082714215	0.056379954533468044	1461	0.001513963792967843
RNASE4	0.28923380142892335	0.16518078256562654	0.05637150096003307	1841	0.002148352036056167
TAF5	0.29366839122936683	0.1733531451213472	0.0561898110837816	1892	-0.0032422869029687714
R3HDM1	0.2865237743286524	0.16097077761267956	0.05618428201030578	1813	-0.0024457740626530724
CTSK	0.33949248583394925	0.24318969787023278	0.05611391878749913	2360	0.003190974736935459
C8orf4	0.29440748952944074	0.1748390292223873	0.05610708375160095	1901	0.002326813554827822
INSM2	0.34688346883468835	0.2535908865775136	0.05601980319561683	2432	-0.0028491719727753665
AQP10	0.2660753880266075	0.12159484893511639	0.056010804825955975	1571	0.003573337187117431
PDZK1	0.3020448386302045	0.18771669143140168	0.05599352830119419	1984	0.0016851892385602695
FANCL	0.3648681941364868	0.27786032689450224	0.05592243783050137	2603	-0.0035593296284787356
SCGB1D2	0.31337767923133775	0.2060425953442298	0.05575201874423319	2104	0.002974785467347374
MS4A7	0.2746982015274698	0.14041604754829123	0.05574243551334244	1682	0.0019205293334380257
POLA2	0.28307464892830747	0.15626547795938583	0.05571235726400923	1780	-0.0018532077578129248
FMOD	0.2909583641290958	0.17013372956909362	0.055711283719590034	1868	0.0030660541753604774
UGP2	0.3436807095343681	0.24987617632491332	0.055678326611287514	2404	-0.0047311630700278325
MMP10	0.3298842079329884	0.2305596830113918	0.055665823213261655	2270	0.004355649431818164
WDR62	0.2522788864252279	0.09014363546310054	0.05551876152144867	1388	-0.0021766253528767267
BMX	0.278640059127864	0.14883605745418524	0.05548811055227401	1732	0.0011347677500452846
WSB2	0.3008130081300813	0.18722139673105498	0.055436614466341294	1977	-0.002312783464026325
PIGQ	0.29120473022912047	0.17137196631996038	0.055431844067445196	1874	0.002798243947836454
F2RL2	0.273220004927322	0.13868251609707777	0.05541633082146963	1669	0.0020085431216671167
CHORDC1	0.28898743532889876	0.16765725606736007	0.0554047822659381	1850	-0.0022369445568983792
INTS12	0.3136240453313624	0.2072808320950966	0.05539469845597283	2110	0.002733126049679413
RPP21	0.31682680463168267	0.21223377909856364	0.05533604714266451	2143	-0.0020609175064237205
PTPRB	0.2673072185267307	0.1272907379891035	0.05525021709868678	1599	0.002270442489134439
CHST15	0.31239221483123925	0.20579494799405645	0.05523733526729073	2099	0.0020705798073322513
SEPHS1	0.2968711505296871	0.18152550767706785	0.05518097007940292	1938	-0.002253280853619799
TIPIN	0.3106676521310668	0.20331847449232293	0.05517598801074415	2082	-0.002932793328363914
FAM83A	0.34910076373491006	0.2585438335809807	0.05502642935754765	2461	-0.0031842780492297605
CTSG	0.25597437792559746	0.1025260029717682	0.055011300869029583	1453	0.001309790516643261
CXorf49B	0.39073663463907365	0.312778603268945	0.054844662986196835	2849	-0.004858365062682423
CLSPN	0.2471051983247105	0.079247152055473	0.054780867930191254	1323	-0.0016453634672075168
ARMC9	0.30524759793052475	0.1961367013372957	0.05470649043087977	2031	0.002293658296457579
BAI1	0.3288987435328899	0.23130262506191185	0.05467347913698231	2269	0.003761748131364584
FAM49B	0.2670608524267061	0.1295195641406637	0.05454618140369138	1607	-0.0015458314766874535
SYBU	0.31534860803153486	0.2119861317483903	0.05450662453378073	2136	0.002622291544412292
DEPDC1B	0.2397142153239714	0.05448241703813769	0.05449457126206978	1193	-0.0026259248959831895
DSG3	0.36166543483616653	0.2763744427934621	0.05441905412583675	2584	0.004435569138149731
MMP28	0.25991623552599163	0.1146607231302625	0.05440936806124805	1518	0.00191877756442409
C12orf54	0.29982754372998277	0.18845963348192174	0.05437952252701445	1978	0.0031532872177194803
ADAMTS15	0.3143631436314363	0.21099554234769688	0.0543050671832403	2128	0.0026536588171438783
GRPR	0.29120473022912047	0.17533432392273401	0.05405806976237261	1890	0.0033407758266548624
CRBN	0.32791327913279134	0.23130262506191185	0.05402621427108855	2265	0.002527743721157094
FAIM	0.3094358216309436	0.20430906389301634	0.05400833411957649	2081	-0.0020580299489665775
ITGA3	0.3054939640305494	0.19836552748885586	0.05397767956316658	2041	0.0024878091456457694
ZNF92	0.2746982015274698	0.14809311540366518	0.05352753109246313	1713	0.0020741948388604214
TRIM59	0.28085735402808576	0.15923724616146606	0.053524352746570164	1783	-0.0025226309634774676
ZSCAN12P1	0.31460950973146096	0.21322436849925705	0.05351451229156327	2138	-0.0019607131986049352
PLEKHA4	0.30155210643015523	0.19415552253590887	0.05323730596127185	2008	0.001923119400998985
ERBB2IP	0.33752155703375214	0.2464091134224864	0.05320335028483264	2365	0.004051686897946638
IL17D	0.28159645232815966	0.1617137196631996	0.05314523483649758	1796	0.0019693705184181455
PTPRE	0.2798718896279872	0.15874195146111936	0.053129267450255875	1777	0.001337308294750983
SLC7A4	0.26435082532643506	0.1295195641406637	0.05310604135557988	1596	0.002051467811452312
PTPRG	0.29292929292929293	0.18103021297672114	0.05303563264565849	1920	0.0016886870114831256
TCEAL5	0.2685390490268539	0.13818722139673106	0.053017512694897864	1648	0.0017532738951558714
ABCA3	0.3109140182310914	0.20901436354631006	0.05298052256393435	2106	0.003017670425469987
NSA2	0.2880019709288002	0.17310549777117384	0.0529796219002676	1868	0.001829190675925929
ZNF365	0.3296378418329638	0.2362555720653789	0.05284441143635462	2292	0.00275358744784171
CD1C	0.3222468588322247	0.22585438335809807	0.05283283554516903	2220	0.001976897672284395
SLC25A24	0.3545208179354521	0.2699356116889549	0.05281977589173172	2529	0.0026159649700275623
RNASEH2A	0.2899728997289973	0.17682020802377416	0.05281889661167237	1891	-0.0028274384821997955
ALKBH7	0.2907119980290712	0.17805844477464092	0.05280865604249086	1899	0.002581230798386969
TOP2A	0.2579453067257945	0.11738484398216939	0.05275657966514597	1521	-0.0016991967762805872
REEP4	0.3431879773343188	0.2550767706785537	0.05271382884702141	2423	-0.0027786949154688045
KIAA0101	0.2441488051244149	0.08320950965824665	0.05268481654611368	1327	-0.0013359801667320425
LMF1	0.3008130081300813	0.19465081723625557	0.05259952520952621	2007	0.0020743452390888702
NBL1	0.273220004927322	0.14883605745418524	0.05249699909398034	1710	0.0018362843082286417
ADAM33	0.24784429662478444	0.0946012877662209	0.052477391722406806	1388	0.0014422267156078304
FAM200A	0.32544961813254497	0.23130262506191185	0.052416549582087975	2255	0.0028799812927900346
DDN	0.28972653362897266	0.1775631500742942	0.052412792024353894	1893	-0.0021393570492364232
PRR15	0.3350578960335058	0.2446755819712729	0.05239765328141848	2348	0.004374573787208647
KLF4	0.27100271002710025	0.1453689945517583	0.052310324265043444	1687	0.0016421731539594474
CXXC5	0.31313131313131315	0.2139673105497771	0.05226920927943573	2135	0.003488693340749194
ZNF516	0.29514658782951464	0.18672610203070827	0.052244871127822924	1952	0.002299744365154765
SASS6	0.2850455777285046	0.17038137691926697	0.05222116778167163	1845	-0.0023278250826024305
NME5	0.25917713722591773	0.1225854383358098	0.05214559876863956	1547	0.0015765146948979237
DYNLT3	0.3180586351318059	0.2213967310549777	0.052144782860077094	2185	0.003226878261193633
BLM	0.24168514412416853	0.079247152055473	0.05213159778141686	1301	-0.0014920534580596724
WDR76	0.25695984232569596	0.1183754333828628	0.05201561733946594	1521	-0.002991498107985535
HBP1	0.2682926829268293	0.14140663694898464	0.05198512673885421	1660	0.001545931239161291
FAM83E	0.2665681202266568	0.13818722139673106	0.0519628545638242	1640	0.0016915313026402146
ANP32E	0.3013057403301306	0.1971272907379891	0.05192598040218839	2019	-0.0035865723350070764
MAP3K1	0.25745257452574527	0.11986131748390293	0.05191509270095745	1529	0.0017221763201860085
HSD3B7	0.289480167528948	0.17880138682516097	0.05182883146198696	1897	0.0018055424271778975
KIF18A	0.23256959842325697	0.04804358593363051	0.05178043196139288	1138	-0.0016740207884140546
SUV39H2	0.24390243902439024	0.08791480931154037	0.051759386065761886	1345	-0.0019195686524426494
GALNT14	0.3101749199310175	0.21099554234769688	0.05168936206361435	2111	-0.0021354566799345774
ARHGAP6	0.2653362897265336	0.1369489846458643	0.05164832225030981	1630	0.0020728607198179814
SLC7A3	0.27026361172702634	0.14635958395245172	0.05162129200900208	1688	0.002148274962382857
MCCD1	0.24833702882483372	0.10079247152055473	0.05151215757032446	1415	0.001777568606485147
RCOR2	0.2939147573293915	0.18697374938088163	0.05142670161845035	1948	-0.0020846952022111507
ABHD2	0.29120473022912047	0.1827637444279346	0.051397608630495424	1920	0.0038150979671627283
RCCD1	0.2801182557280118	0.16468548786527984	0.051344927278678586	1802	-0.003532698334311135
PDHA1	0.273220004927322	0.1527984150569589	0.05130181544856718	1726	-0.0030051673294110514
SPSB3	0.289480167528948	0.1802872709262011	0.05129526733457038	1903	0.002345606730614236
PSPH	0.30155210643015523	0.19910846953937592	0.05128949025015109	2028	-0.0027437264275249618
EGR1	0.2522788864252279	0.11119366022783556	0.051280606461089694	1473	0.0010962607877445408
NAV3	0.25695984232569596	0.12233779098563645	0.05106182546480126	1537	0.0019729827254195698
ZWILCH	0.27001724562700175	0.14784546805349183	0.051051030512036515	1693	-0.001568900523307093
USP4	0.3473762010347376	0.26399207528479446	0.05097840923215385	2476	0.0030944856815040113
GOT1	0.29194382852919437	0.18524021792966816	0.05091726067765269	1933	-0.002172443430208659
MED30	0.25745257452574527	0.12407132243684993	0.05088813507870564	1546	-0.0015765564552566503
SLC6A16	0.3333333333333333	0.2456661713719663	0.05075924335455078	2345	-0.002701492050255183
SMC4	0.2495688593249569	0.10797424467558198	0.05062617803149769	1449	-0.0018956843035994098
RNF186	0.27593003202759303	0.15973254086181277	0.05062289796457783	1765	0.0026962366614952772
MRPS5	0.2850455777285046	0.17508667657256066	0.05059563706935249	1864	-0.0024746975031121107
LMNB2	0.27593003202759303	0.15998018821198612	0.05054372195440601	1766	-0.002101306798431324
CDCA4	0.27519093372751907	0.15874195146111936	0.05053104285213942	1758	-0.001993448377470486
ZNF536	0.25597437792559746	0.1225854383358098	0.05049569246241397	1534	0.002326204115524888
WHSC1	0.317319536831732	0.2241208519068846	0.050461532195637204	2193	-0.003274987437964683
PIF1	0.23651145602365115	0.07404655770183259	0.05045477612293665	1259	-0.0023851713507610835
YPEL4	0.29563932002956395	0.1924219910846954	0.05037638489454433	1977	0.002473971512517892
HHAT	0.25597437792559746	0.12308073303615652	0.050374015309678964	1536	0.0019263198123610436
CDC25A	0.2328159645232816	0.06191183754333829	0.0503701977089132	1195	-0.0016954181708570104
PSKH2	0.25129342202512933	0.11317483902922239	0.05033983976380936	1477	0.0027874998399056495
CDC42SE1	0.31189948263118994	0.216691431401684	0.050326110822693226	2141	-0.002533169344860653
MCCC1	0.27001724562700175	0.15032194155522535	0.05031262682306	1703	-0.001815911133599002
ADH1C	0.32495688593249566	0.23551263001485884	0.050130778818429214	2270	0.003328498425253201
CDK15	0.27445183542744517	0.15874195146111936	0.05012480281580907	1755	0.0017825683476985431
SPATA18	0.28775560482877555	0.1807825656265478	0.05012095207585737	1898	0.0021139906941471053
ATL2	0.3345651638334565	0.24863793957404656	0.05011302385528038	2362	-0.0032942506644758397
FZD9	0.33357969943335797	0.24764735017335315	0.049946205826166046	2354	-0.004121935177681734
TK1	0.23675782212367577	0.0787518573551263	0.04985241129986393	1279	-0.0014215812312613706
GSC	0.2820891845282089	0.17261020307082714	0.04978002582363772	1842	0.001713324775118963
SPIN4	0.31658043853165807	0.2246161466072313	0.0497707607442157	2192	-0.0028390382918132675
CCDC134	0.3195368317319537	0.2288261515601783	0.04974237919545319	2221	-0.002884557600282278
YBX1	0.284060113328406	0.1760772659732541	0.049686944391530805	1864	-0.0020834899645706174
HRASLS5	0.3340724316334072	0.24888558692421991	0.04966035419884411	2361	0.002207551465835422
CPSF4L	0.39738851933973884	0.3293709757305597	0.04943239564932906	2943	-0.00427939395294743
DALRD3	0.3099285538309929	0.21594848935116395	0.04942195842672089	2130	0.002841857084968069
NUDT6	0.3047548657304755	0.20851906884596336	0.049395326114012546	2079	0.002122057840551861
NTF4	0.32200049273220005	0.23303615651312531	0.04937846707736978	2248	0.0024747735988057684
FOLH1	0.3050012318305001	0.20901436354631006	0.0493387472494534	2082	-0.002922557006240822
ANKRD30A	0.259669869425967	0.1347201584943041	0.04927891998296833	1598	0.0016554874522626052
TMEM194B	0.3323478689332348	0.2473997028231798	0.04924849302746495	2348	-0.004437564391992055
EPS8L1	0.37028824833702884	0.29668152550767707	0.0490934592789427	2701	0.004265876217505138
CDC25B	0.23183050012318304	0.06835066864784546	0.04907356688275761	1217	-0.0020796310779587655
SCGB2A2	0.3136240453313624	0.22213967310549776	0.04901400744259106	2170	0.002418783573375549
FAM81B	0.25548164572554816	0.12753838533927686	0.04900483156768463	1552	0.0014815039066888858
PCDHB18	0.28036462182803645	0.1723625557206538	0.048895470558222416	1834	0.00230442476376993
KRT37	0.2552352796255235	0.1277860326894502	0.04881577781500993	1552	0.0019725907613292295
CLDN10	0.2934220251293422	0.19316493313521546	0.04878379343787206	1971	0.0036553340367390776
TCAP	0.38408474993840847	0.31426448736998513	0.048758927113330214	2828	-0.002943750208032725
SLC4A1AP	0.2835673811283567	0.17805844477464092	0.048705649884430866	1870	-0.003164681572070549
NEK10	0.24217787632421778	0.09980188211986132	0.04868970810624143	1386	0.0019999453935270143
RAD21	0.25474254742547425	0.12753838533927686	0.04862772573387013	1549	-0.0011431902107688074
NKAIN1	0.3466371027346637	0.2674591381872214	0.048622890392430604	2487	0.0026708833054271963
FBXL15	0.34910076373491006	0.27067855373947497	0.04860446378580366	2510	0.0030472440676021506
MSH2	0.2749445676274945	0.1644378405151065	0.04855471187459829	1780	-0.0018907640827819706
NUDT16L1	0.2712490761271249	0.15824665676077265	0.048534056923857004	1740	0.0027215652105041952
ZFP92	0.3215077605321508	0.23427439326399208	0.04848274874318721	2251	0.002709142076309945
RGS5	0.2471051983247105	0.11243189697870233	0.04842004758086498	1457	0.0010586833901470526
GCOM1	0.33160877063316085	0.24814264487369986	0.04838960455592116	2348	0.002772290311168035
HIRA	0.2645971914264597	0.14759782070331848	0.04822655703440161	1670	-0.0014650150817033135
FLNC	0.2771618625277162	0.16939078751857356	0.048125459143670106	1809	0.0016973292862530799
ARSG	0.26213353042621335	0.1436354631005448	0.04808284151360255	1644	0.0024945907669462032
ICA1	0.2791327913279133	0.1728578504210005	0.04803527874234341	1831	0.0018350667300936151
TBC1D17	0.2584380389258438	0.1369489846458643	0.04803519556830279	1602	0.0017543026325370192
CELSR1	0.2653362897265336	0.1495789995047053	0.048029469553014355	1681	0.0019199984023543948
TIPARP	0.3020448386302045	0.20802377414561665	0.04795719393335974	2066	0.0025028843141626568
TMEM180	0.2739591032273959	0.16468548786527984	0.04793228032773374	1777	-0.001949636779318098
EEF2	0.2953929539295393	0.1986131748390292	0.04780980401158014	2001	0.002851447845387156
SCN7A	0.23675782212367577	0.09187716691431402	0.04761285253654538	1332	0.0011253135989136354
SEMA3B	0.251539788125154	0.12555720653789004	0.04750765289644898	1528	0.002237023034831509
KRT3	0.38999753633899975	0.3234274393263992	0.04749276984125778	2889	-0.002924619914847426
C10orf82	0.2902192658290219	0.19167904903417535	0.04748636441969069	1952	0.002743190956789476
TOPBP1	0.2801182557280118	0.1760772659732541	0.047463033599487746	1848	-0.0025624834446716705
VPS11	0.28307464892830747	0.18103021297672114	0.04735931885548751	1880	0.0020338734344477415
CPSF3	0.2931756590293176	0.19687964338781574	0.04719037306676119	1985	-0.0036090707044422743
TMEM189	0.23306233062330622	0.08444774640911343	0.04718662808198937	1287	-0.0015421849248696163
TPSAB1	0.25745257452574527	0.13818722139673106	0.047186119972585254	1603	0.00253272408160683
SLC38A11	0.2394678492239468	0.10079247152055473	0.04718572849672108	1379	0.001908607689256314
DLL3	0.3493471298349347	0.27365032194155525	0.0471589184251899	2523	-0.002219592183246277
NKD2	0.34910076373491006	0.27365032194155525	0.046986844541580655	2522	0.0025241436028863974
ZDHHC13	0.2973638827297364	0.20356612184249628	0.04698611279011038	2029	-0.0021017066581407564
POC1A	0.24439517122443952	0.11292719167904904	0.04697644909730642	1448	-0.0017684155965980606
TPPP3	0.2968711505296871	0.20307082714214958	0.046894719180623344	2025	0.0026589343748128157
XRCC2	0.24193151022419315	0.10797424467558198	0.04687241812609644	1418	-0.0027357293078239305
TPPP	0.3429416112342942	0.2659732540861813	0.04686717682678142	2466	0.0029818251518008766
CKAP5	0.2724809066272481	0.16567607726597325	0.046797281898166364	1775	-0.0022863550184410997
TTC36	0.25277161862527714	0.13075780089153047	0.04679588868845343	1554	0.0021235940043879964
SGCD	0.2727272727272727	0.16617137196631995	0.04676724042808712	1778	0.0018643507804085857
SNHG8	0.32865237743286524	0.24764735017335315	0.04668317514439111	2334	0.0027388614660594614
GATA1	0.2510470559251047	0.12803368003962357	0.046632001064173936	1536	0.0014695906840643145
SRRM3	0.292190194629219	0.1971272907379891	0.04651594108376121	1982	0.0026577336560876575
DHRS12	0.25055432372505543	0.12753838533927686	0.046511429402370005	1532	0.0014602382623706944
URB2	0.2754372998275437	0.17137196631996038	0.046497355295918585	1810	-0.001855193977644376
KIAA1467	0.2899728997289973	0.19390787518573552	0.04648401851819634	1960	0.0020384435628699295
NT5C2	0.29440748952944074	0.20059435364041606	0.04643767517861146	2005	-0.0019247859163442627
GSDMB	0.28233555062823357	0.18251609707776126	0.04640123745604907	1883	-0.001664353083469905
NPR2	0.30795762503079577	0.22015849430411094	0.04636813620035495	2139	0.0018320565388421526
DNAJC16	0.2791327913279133	0.17781079742446756	0.046298435513787345	1851	0.0015029262853204274
STK11	0.2754372998275437	0.17211490837048044	0.046242164452909344	1813	0.0019094546010819612
GPT2	0.2463661000246366	0.12035661218424963	0.04621054114487938	1486	-0.0010255815461277962
SPACA4	0.3008130081300813	0.21050024764735017	0.04617811160067262	2071	0.002406087146664504
NR2E3	0.273220004927322	0.16889549281822686	0.04612348359817415	1791	0.0018353597816712862
HMMR	0.22862774082286277	0.0787518573551263	0.04606878883688396	1246	-0.0016928884792150713
IGSF10	0.2631189948263119	0.15230312035661217	0.046035364968048054	1683	0.0014660793964139883
ISLR2	0.2618871643261887	0.15032194155522535	0.04598820072587957	1670	0.0014991430495854274
MYBL1	0.28184281842818426	0.18375433382862805	0.04566971909873956	1886	-0.0020000345721200574
ABCC2	0.4414880512441488	0.3863298662704309	0.04566093381882712	3352	-0.004744837315593031
ZBTB7A	0.273220004927322	0.17038137691926697	0.045619357491580546	1797	0.002282989095033372
MAPKAPK2	0.347129834934713	0.27365032194155525	0.04561462360308426	2514	0.0030017311682968284
LAMA2	0.24045331362404535	0.11069836552748885	0.04556366790232598	1423	0.0015199370889604324
PHF16	0.33160877063316085	0.25383853392768696	0.0455303754542788	2371	0.002718916524645465
C16orf89	0.2734663710273466	0.17112431896978703	0.04550032353999298	1801	0.002394006956455996
UPK2	0.347129834934713	0.2738979692917286	0.045479024719668394	2515	-0.0026006507003330627
CDK1	0.22370041882237005	0.06785537394749876	0.04543752560774888	1182	-0.0017367799683142948
HSPB6	0.2500615915250062	0.13075780089153047	0.04543319706202991	1543	0.0015118017478016554
TXNIP	0.2552352796255235	0.1406636948984646	0.04535877290303084	1604	0.0019241027504904196
ALMS1P	0.2880019709288002	0.19390787518573552	0.04534487119982669	1952	0.00241654821584234
LCT	0.33136240453313626	0.2540861812778603	0.04524125562161615	2371	-0.004788257216659986
CENPQ	0.26213353042621335	0.1532937097573056	0.04521502632255347	1683	-0.0017860931046925544
SPRY1	0.2754372998275437	0.17533432392273401	0.045123580990846	1826	0.0013726845085329843
DERL1	0.24611973392461198	0.12431896978702328	0.04511971717821499	1501	-0.0009705971824587323
SCNM1	0.2968711505296871	0.20752847944526995	0.045064410235954304	2043	-0.0023854016782934194
RPL13AP3	0.2909583641290958	0.19910846953937592	0.045012587014366924	1985	0.002792824829521123
MED8	0.3178122690317812	0.2367508667657256	0.04495366543280693	2246	-0.0031364476406452015
GLRA3	0.24611973392461198	0.12506191183754334	0.04493444163466033	1504	0.0024263952021328803
ADAMTS8	0.26213353042621335	0.15453194650817237	0.044833865282105874	1688	0.0018970183282362996
FAM47E	0.26435082532643506	0.158494304110946	0.04476091441515434	1713	0.002259892502661387
MYL5	0.24882976102488297	0.13100544824170382	0.044753822502690624	1539	0.0015791731799254193
TUBA3C	0.254249815225425	0.1411589895988113	0.044717108197605444	1602	0.0018649480465683156
AGBL4	0.33678245873367824	0.262258543833581	0.04464288069699136	2426	0.0024413399340119215
PXT1	0.3333333333333333	0.258048538880634	0.04452206269268102	2395	-0.0029177465970860795
LYG1	0.27026361172702634	0.16889549281822686	0.04451673232942513	1779	-0.0013826480337229441
EGOT	0.25917713722591773	0.1505695889053987	0.04450158735748143	1660	0.001377988215512005
ARHGAP1	0.3013057403301306	0.2152055473006439	0.0444717215669184	2092	0.001956747163421824
SERPINA5	0.3370288248337029	0.26300148588410105	0.04441864719154179	2430	0.0027844327956700003
KL	0.25178615422517864	0.1379395740465577	0.04436894137135967	1579	0.0012800129204151745
TNFAIP8L3	0.3074648928307465	0.2241208519068846	0.04430450406395474	2153	0.002425452956958907
FOXF2	0.317319536831732	0.23749380881624566	0.044288379229057456	2247	0.0026382456642750187
PPARGC1B	0.2682926829268293	0.1664190193164933	0.04428567372181278	1761	-0.00207996715612353
SFXN2	0.2631189948263119	0.1579990094105993	0.044267918463678106	1706	0.0018702159993111422
FRAT1	0.2665681202266568	0.16369489846458643	0.04426254293784211	1743	0.002088726376678096
C1orf168	0.22172949002217296	0.0718177315502724	0.04400618018046591	1190	0.0013107411839882845
INPP1	0.29490022172949004	0.2072808320950966	0.044000797422066765	2034	0.0020866097285761496
GNPTG	0.2746982015274698	0.1775631500742942	0.0439304296581201	1832	0.0027419346784881785
LPPR3	0.3116531165311653	0.23080733036156514	0.043855641294955415	2197	0.0019210042298254848
NUDT2	0.3020448386302045	0.21768202080237742	0.04384562236253959	2105	0.0025164894945191914
PLK1	0.21557033752155702	0.05200594353640416	0.043765952256046355	1085	-0.0025492189713986592
EPB41L5	0.3106676521310668	0.2298167409608717	0.04369865565475312	2189	0.002706251289055217
KCTD3	0.3040157674304016	0.220901436354631	0.04362814226275694	2126	0.002467315350077115
MAN2B2	0.2749445676274945	0.17880138682516097	0.04362457933726903	1838	0.0021447083287057466
GMPS	0.22567134762256713	0.0861812778603269	0.04350034448414667	1264	-0.0019603683345849276
LIMS2	0.2727272727272727	0.17582961862308075	0.043464110504118164	1817	0.0018911627086708905
NFIC	0.2717418083271742	0.1743437345220406	0.04344787262583091	1807	0.0014566257614205824
RAB17	0.2675535846267554	0.16790490341753342	0.043392864054975125	1764	0.0028530692874483067
MAD2L1	0.21310667652131066	0.04507181773155027	0.04338298682433245	1047	-0.001057765950099565
IL20RA	0.2973638827297364	0.21223377909856364	0.043382101761646516	2064	0.0018281073949765413
RASAL1	0.2973638827297364	0.21223377909856364	0.043382101761646516	2064	-0.0027778618823504075
NOG	0.27765459472776544	0.18375433382862805	0.04332641877263679	1869	0.0025843281415291134
MCC	0.2939147573293915	0.20752847944526995	0.04331781479512925	2031	0.0019405633200221927
EEPD1	0.29292929292929293	0.20629024269440316	0.04325190642513975	2022	0.0019024026831175435
HMGCS2	0.32052229613205224	0.2441802872709262	0.04311052962605095	2287	0.0025785232561247543
ARHGAP11A	0.22099039172209903	0.07578008915304606	0.043094131321443165	1203	-0.001729360492026899
HTRA1	0.2581916728258192	0.1537890044576523	0.04301188202451905	1669	0.0021658760953869203
PLAT	0.23527962552352796	0.11119366022783556	0.04299247211162821	1404	0.0036646059008489827
SRCRB4D	0.33431879773343187	0.262258543833581	0.042989514704217004	2416	-0.0024725731971557254
DVL3	0.3155949741315595	0.23798910351659236	0.042961374304468405	2242	-0.002893115438928362
IFT140	0.24513426952451342	0.13100544824170382	0.04292838262630705	1524	0.0018173615215346217
CLSTN2	0.25252525252525254	0.14437840515106487	0.04292387928897753	1608	0.0032606551328171916
RAB30	0.2510470559251047	0.14190193164933135	0.04288846608285113	1592	0.0014872215959712775
NUDT1	0.27519093372751907	0.1812778603268945	0.04286838736112672	1849	-0.0024222764797741545
C9orf117	0.24882976102488297	0.13818722139673106	0.0428205418143512	1568	0.0011708124113283703
URGCP	0.30155210643015523	0.21941555225359088	0.0427904883217154	2110	0.0023606916089192963
DNA2	0.22641044592264103	0.09212481426448738	0.04277470861962286	1291	-0.0016821140143292723
DEGS1	0.31263858093126384	0.23452204061416543	0.042742294752882146	2216	-0.0023392181745293785
INADL	0.2586844050258684	0.15552253590886578	0.0427303622280631	1678	0.00121633046946954
MYOM3	0.23922148312392214	0.12085190688459634	0.04262173459036582	1459	0.002847662181102351
UBIAD1	0.2835673811283567	0.19440316988608222	0.042617867178237775	1936	0.002431863359106501
CDKN3	0.21310667652131066	0.05299653293709757	0.04260582307460566	1079	-0.0016907275949051837
RIPK3	0.25203252032520324	0.14462605250123825	0.04260369623938306	1607	0.0014958796794417141
TRIM13	0.2552352796255235	0.15032194155522535	0.04254836185258659	1643	0.0021014677218772703
AIG1	0.27765459472776544	0.18598315998018822	0.04250233817722338	1878	0.0022519811771417155
STEAP4	0.29490022172949004	0.21099554234769688	0.042447021885503644	2049	0.0026615269285684916
ST6GALNAC6	0.254249815225425	0.14933135215453194	0.042343115805861926	1635	0.001471629189586565
THPO	0.2544961813254496	0.150074294205052	0.04224601252809162	1639	0.0015556555219518485
FAM120AOS	0.26287262872628725	0.16394254581475978	0.042224860605243844	1729	0.002169131435948657
PGM5	0.23035230352303523	0.10425953442298168	0.042192133220271655	1356	0.0013118297975324821
DCDC1	0.22714954422271497	0.09732540861812779	0.042124680277901595	1315	0.0013911436094986129
MLPH	0.2682926829268293	0.17310549777117384	0.042015450353470284	1788	0.0031165761132797344
CCNB2	0.20891845282089186	0.04110946012877662	0.04195693221699574	1014	-0.0019807681711426998
MICAL3	0.26262626262626265	0.1644378405151065	0.04193275042776708	1730	-0.0018082659460560537
FAM160A2	0.2724809066272481	0.17979197622585438	0.04192068976120892	1832	0.0016452557838874781
GPR156	0.28898743532889876	0.204061416542843	0.041872676056502765	1997	-0.002943420380415773
SCAMP1	0.3121458487312146	0.2357602773650322	0.04185212249689339	2219	0.002170560819649836
RAB11FIP3	0.2924365607292437	0.20901436354631006	0.04183213788247955	2031	0.0032003687566884765
OIP5	0.21557033752155702	0.06835066864784546	0.04179875651455045	1151	-0.0015967382214057578
C2orf27A	0.24538063562453807	0.1357107478949975	0.04179424924528275	1544	0.0017810658370308375
TMCO3	0.3170731707317073	0.24244675581971273	0.04175496619035501	2266	0.002478574763517827
RGS14	0.27297363882729736	0.1812778603268945	0.041652944849918716	1840	0.002130588846421233
C19orf57	0.30179847253017983	0.2223873204556711	0.04162619772209635	2123	-0.0034745954086986327
BTNL9	0.2618871643261887	0.1644378405151065	0.041545083445540566	1727	0.0016799197444925084
FPR2	0.2953929539295393	0.2139673105497771	0.04147498724731416	2063	-0.0017087253898353083
ADCY1	0.23872875092387288	0.12456661713719663	0.04147457441266761	1472	0.0019194497799617238
SLC2A5	0.2865237743286524	0.20158494304110947	0.04145938399464918	1977	-0.001917391040478833
ATG9B	0.2806109879280611	0.19316493313521546	0.0414298351528302	1919	-0.0019026964052500262
SLC25A13	0.24045331362404535	0.12803368003962357	0.04142517280829481	1493	-0.0021023713663453234
DNAJC2	0.2828282828282828	0.19638434868746904	0.04142502515819372	1941	-0.002703681851562578
CCDC61	0.300320275930032	0.220901436354631	0.041394823551151476	2111	0.002002706980238145
POLL	0.262379896526238	0.1659237246161466	0.041312527710624505	1735	0.0012391543608828216
MTMR10	0.300320275930032	0.22114908370480435	0.041285350911216004	2112	0.0021137357463885563
CYR61	0.24267060852426706	0.13298662704309064	0.04120358126923999	1522	0.0013900716161515448
KLK4	0.25991623552599163	0.16245666171371967	0.041164282554836805	1711	0.0016777179735072423
HSFX2	0.2611480660261148	0.1644378405151065	0.041158508995908415	1724	0.0021808857556607107
LRP2	0.2535107169253511	0.15205547300643882	0.04114681672479365	1643	0.0012042951300372806
LCN10	0.2880019709288002	0.2045567112431897	0.04110168714424379	1995	0.0017885001718696003
VIP	0.3074648928307465	0.23130262506191185	0.041033755962891064	2182	0.001527263420575764
P2RY12	0.3013057403301306	0.2231302625061912	0.040998035109806284	2124	0.0019714390888111665
SEPT7P2	0.3008130081300813	0.22263496780584446	0.04092213697035898	2120	0.002566784507052944
FANCC	0.3035230352303523	0.22634967805844478	0.040892056158284076	2146	-0.0027662094153129146
THUMPD1	0.2909583641290958	0.2092620108964834	0.04086618045223957	2026	0.003372540506097721
TTC19	0.24464153732446414	0.1379395740465577	0.0408221556963314	1550	0.001807405390718486
USP19	0.2658290219265829	0.17310549777117384	0.04069955553983783	1778	0.0017130465622813063
PCP2	0.25277161862527714	0.15255076770678555	0.04062175445451291	1642	0.0019446391333985957
RHOH	0.30574033013057406	0.23006438831104506	0.04054752669941709	2170	0.0024069371676887384
PKD2L1	0.2535107169253511	0.15403665180782566	0.040540393495840175	1651	-0.0013193256774684415
ABCG1	0.374230105937423	0.3155027241208519	0.040506203262256464	2793	0.005992577485972105
ABCA6	0.2544961813254496	0.15577018325903913	0.04050395631668149	1662	0.0015323905950936022
COL4A5	0.26336536092633656	0.16988608221892026	0.04050003240416578	1755	0.0018990019018019666
CITED1	0.2308450357230845	0.11317483902922239	0.04048088632870176	1394	0.0019312721693495404
IRS1	0.26361172702636115	0.17038137691926697	0.04046132902491543	1758	0.0016914801934035497
PCDHB15	0.2907119980290712	0.21000495294700347	0.040411385535781566	2028	0.0019993093112134373
ALAD	0.2436560729243656	0.13769192669638436	0.04040921519556129	1545	0.0022982754599070176
FGF1	0.2712490761271249	0.1822684497275879	0.040354273533720564	1837	0.002433769981143996
AURKA	0.20571569352057156	0.04457652303120357	0.04033188015509831	1015	-0.0013626344662043266
TSPAN31	0.2665681202266568	0.17558197127290737	0.0402295340850933	1791	0.002350897402720875
ZMYM2	0.28307464892830747	0.199851411589896	0.04019067015141051	1956	0.002346527448253255
APBB2	0.2429169746242917	0.13719663199603765	0.040185740729562595	1540	0.0019128971383906902
C14orf182	0.3500862281350086	0.2870232788509163	0.04017800452746646	2580	-0.0034093290567398073
CENPI	0.20965755112096576	0.06191183754333829	0.04012321311404766	1101	-0.001404958167404402
RIMS4	0.3163340724316334	0.24492322932144625	0.04007985711993615	2273	0.0023211689243908037
IL27	0.2397142153239714	0.13199603764239723	0.040039951075094185	1506	-0.0014439132720326596
GPI	0.2616407982261641	0.1686478454680535	0.04001381151540786	1743	-0.0017270216936594806
KLF17	0.28898743532889876	0.20901436354631006	0.03982673360930537	2017	0.0028495934668171683
C6orf136	0.2665681202266568	0.17682020802377416	0.0397931767556026	1796	-0.0018105711417888415
SPAG17	0.3027839369302784	0.2278355621594849	0.0397690690784703	2149	0.0005750355845066224
HAUS8	0.22246858832224686	0.09905894006934125	0.03967959918243201	1303	-0.0018894369019108125
NARG2	0.22788864252278887	0.11069836552748885	0.039679105260421926	1372	0.0012414210636961798
F10	0.2261640798226164	0.1072313026250619	0.039651638739343194	1351	0.0012423647171090125
POLI	0.2572062084257206	0.16295195641406637	0.039601693553563445	1702	0.0017849852392828325
TFAP2B	0.3303769401330377	0.2637444279346211	0.03958779930510823	2406	0.002330642331571653
FOXN2	0.26065533382606554	0.16840019811788015	0.03958257632583638	1738	-0.002227662776408579
UBE3B	0.28233555062823357	0.2003467062902427	0.03957456042719906	1955	0.0021607783848594407
RCC1	0.2160630697216063	0.08444774640911343	0.039551828223945776	1218	-0.0013301236831466667
EXT1	0.2798718896279872	0.1971272907379891	0.03946910585024057	1932	-0.0025685800035716968
TUBB2B	0.3261887164326189	0.25879148093115406	0.03942604812541957	2369	0.004430844718126536
B3GNT4	0.23527962552352796	0.1263001485884101	0.039404774653037086	1465	-0.0014027906456249182
IL33	0.25252525252525254	0.15626547795938583	0.039350103561067266	1656	0.0013501470194569264
ACSM1	0.23922148312392214	0.1337295690936107	0.03934332033804617	1511	0.0013124637790497217
CDK2	0.2604089677260409	0.16889549281822686	0.03928714297783049	1739	-0.0021785454254313664
PTP4A2	0.24661246612466126	0.14685487865279842	0.03925135306395905	1594	0.0015071642681959928
C4orf46	0.24143877802414387	0.13818722139673106	0.03919697537644265	1538	-0.0018252475048939232
CCNK	0.30647942843064796	0.23402674591381872	0.0391611222481656	2189	-0.00213682577596046
UBXN6	0.24168514412416853	0.13893016344725112	0.0391101185748402	1542	0.0020949233352439475
CD22	0.3109140182310914	0.2399702823179792	0.03908179033683278	2231	0.0029296796361450105
MASP1	0.29514658782951464	0.21916790490341753	0.03907693776765193	2083	0.002114610434000497
SEMA3C	0.26779995072678	0.1807825656265478	0.039034477574748726	1817	0.002190008784964448
NLRP5	0.20571569352057156	0.05745418524021793	0.03901796315903246	1067	0.0015119995892746373
APOL5	0.2609016999260902	0.17062902426944032	0.03895543310118236	1748	0.0013927134066761939
CACNA2D4	0.27420546932742057	0.19044081228330856	0.038920936425944616	1882	0.00190548776953392
GFAP	0.2320768662232077	0.12233779098563645	0.03889313673273937	1436	0.001848571529808396
RHEB	0.23700418822370042	0.13150074294205052	0.038878539841263965	1493	-0.0019622176263510483
HCCS	0.24759793052475979	0.14982664685487865	0.038856711092367255	1610	-0.0016696682994734148
SPARCL1	0.2138457748213846	0.0829618623080733	0.03884734481133461	1203	0.0012557639704027677
MUC1	0.25400344912540035	0.1602278355621595	0.03884479287866542	1678	0.0016905190104012035
CARD10	0.25745257452574527	0.16567607726597325	0.03883326555169369	1714	0.0021001704406444334
ADCY9	0.29194382852919437	0.21545319465081725	0.038811119931040694	2055	0.0028425435775716323
MCM6	0.2160630697216063	0.08915304606240713	0.03873498447531802	1237	-0.00161702979094116
C1QTNF9	0.28307464892830747	0.20356612184249628	0.03869209090389048	1971	0.0016611812643532176
TUSC2	0.25671347622567137	0.16518078256562654	0.03861711794687555	1709	0.0019100016098491323
TUBA3E	0.21704853412170486	0.09237246161466073	0.03857739449962891	1254	0.001462139917202876
CLK1	0.23109140182310914	0.12233779098563645	0.03843670089332442	1432	0.0012451307888113662
C1orf27	0.25129342202512933	0.15725606736007924	0.03841891323154197	1655	0.0020152661723841447
SOS1	0.29711751662971175	0.22337790985636455	0.038381128076408914	2108	-0.0026614120200974868
PLK4	0.21310667652131066	0.08395245170876671	0.038366441430045736	1204	-0.002538857467516209
CD300LB	0.24735156442473516	0.1510648836057454	0.038362197364546505	1614	0.001651573132176054
LRRN1	0.2828282828282828	0.204061416542843	0.03835077584612347	1972	0.002199720368673752
KIAA1731	0.3298842079329884	0.26547795938583457	0.03834504372390829	2411	-0.003198588116265455
CENPO	0.21187484602118747	0.08098068350668648	0.038333079275291775	1187	-0.001895446050184546
TLX1	0.281350086228135	0.20208023774145617	0.03832144853493556	1958	-0.0022699626711983004
CCDC74B	0.23725055432372505	0.1342248637939574	0.0382715114664084	1505	0.0016455660530482418
PREB	0.25942350332594233	0.17038137691926697	0.03827074047699989	1741	-0.0018944635496609408
SEMA6B	0.31460950973146096	0.2464091134224864	0.03826169243581446	2272	0.0022195128388375453
CNN1	0.2436560729243656	0.1453689945517583	0.038236137295934634	1576	0.001938289208101196
SEMA3G	0.2145848731214585	0.08890539871223378	0.03814249785237118	1230	0.0010155784906601185
RTN4RL1	0.2673072185267307	0.18251609707776126	0.0381410233839986	1822	0.0032782990750092724
NACAD	0.2916974624291698	0.216691431401684	0.038132233144706186	2059	0.0026435261119331695
NEK2	0.20349839862034985	0.05794947994056464	0.0380534560156649	1060	-0.0016555499543756012
NKAPL	0.2557280118255728	0.16567607726597325	0.037948253454019566	1707	0.0018886982252297457
PGLYRP4	0.3722591771372259	0.31723625557206536	0.03793805311349976	2792	-0.002414203881926369
CD38	0.2355259916235526	0.13249133234274393	0.03791853958430234	1491	-0.001258795087733233
RHEBL1	0.23183050012318304	0.1258048538880634	0.0379185195255682	1449	-0.001688838039581242
FCRLB	0.2557280118255728	0.1659237246161466	0.03786613364176545	1708	0.002477201849978883
KPNA4	0.23478689332347868	0.13174839029222388	0.0377672469318984	1485	-0.0012486480678489897
DMRTC1B	0.24267060852426706	0.1453689945517583	0.03775687966454894	1572	0.0014352230999065795
N4BP3	0.30303030303030304	0.2325408618127786	0.037752112142007486	2169	0.0033246662680539883
MUC7	0.22788864252278887	0.11936602278355622	0.037684985995714994	1407	0.0029310658291251458
UBXN10	0.2214831239221483	0.1067360079247152	0.03766219879460884	1330	0.001128657087610918
ASB8	0.30795762503079577	0.23922734026745915	0.03760817848316553	2216	0.002573652363912515
TEX19	0.2860310421286031	0.21025260029717682	0.037607601129450316	2010	-0.0020732892207888654
ADAMTS16	0.2845528455284553	0.20827142149579	0.037593336886463914	1996	0.0016208924942475277
RIPK2	0.23232323232323232	0.12828132738979692	0.03751798532022632	1461	-0.001460747445889865
UQCRB	0.23700418822370042	0.1369489846458643	0.03741596084004205	1515	-0.001214282068031025
PRICKLE2	0.2308450357230845	0.12605250123823675	0.03740019744957649	1446	0.0018699479958740996
SLC1A7	0.2266568120226657	0.1183754333828628	0.03736056720769742	1398	0.002569868108184892
NF2	0.2899728997289973	0.2161961367013373	0.0373435130526598	2050	-0.002971942472140654
TSLP	0.24267060852426706	0.14685487865279842	0.037322668857409924	1578	0.0024206986997796776
KNDC1	0.31682680463168267	0.2511144130757801	0.03732077567872891	2300	0.0028876965759991437
SIX5	0.25178615422517864	0.1617137196631996	0.03724494033219753	1675	0.0016209231596576502
ZFYVE28	0.26558265582655827	0.18251609707776126	0.037222021383389335	1815	0.0021113891889399383
TGM7	0.4597191426459719	0.41728578504210007	0.03721426371694573	3551	-0.0032582661665401247
RCBTB1	0.28184281842818426	0.2055473006438831	0.03718568149755558	1974	0.0021106775442603976
TDG	0.23183050012318304	0.12877662209014362	0.03716196239041751	1461	-0.0013391255334681772
NR5A2	0.23774328652377433	0.13917781079742447	0.037151407268761774	1527	0.0017969420892768539
CPB1	0.22099039172209903	0.10822189202575533	0.03712477531985253	1334	0.0010869975925743348
RPUSD3	0.2779009608277901	0.2003467062902427	0.03709014130766015	1937	-0.0021273983191349545
MSH6	0.2382360187238236	0.14041604754829123	0.037039734208294046	1534	-0.0022961464826892096
C4orf21	0.2342941611234294	0.1337295690936107	0.0370101562865687	1491	-0.0013704939246963477
NUDT12	0.21359940872135993	0.09286775631500743	0.03700028724313097	1242	0.0017536014571305713
ADAM23	0.24907612712490762	0.158494304110946	0.03691847266793011	1651	0.0019528231016010976
SPTAN1	0.24685883222468588	0.15527488855869243	0.03682899203042126	1629	0.0012632839439902454
PLK3	0.35033259423503327	0.29321446260525014	0.036758205502562834	2606	0.004352137819478231
ANKRD42	0.20916481892091648	0.08370480435859336	0.036743427201509395	1187	0.001662490179296583
KLHDC7A	0.2604089677260409	0.17632491332342745	0.036722355413628	1769	0.002718218276277185
MYB	0.22493224932249323	0.1178801386825161	0.03669878968946703	1389	0.002386128190846648
SNAPC1	0.32076866223207684	0.2573055968301139	0.03668636451005509	2341	-0.002408219903054487
KIF20B	0.2227149544222715	0.11367013372956909	0.03668105162121635	1363	-0.0020407545162015595
CCDC65	0.20645479182064547	0.07726597325408618	0.0366535504428049	1150	0.0016281977527796698
IGFN1	0.2273959103227396	0.12283308568598315	0.03662093309236735	1419	0.0018720022915033495
ACTG2	0.2697708795269771	0.1901931649331352	0.036602887453476014	1863	0.0020497584409895353
HJURP	0.19660014781966	0.04606240713224369	0.036529872771895594	984	-0.0020092873548492205
LTBP4	0.22197585612219758	0.11292719167904904	0.036520730080665885	1357	0.001157861748652067
PYCARD	0.24143877802414387	0.14784546805349183	0.03643440110983574	1577	0.0018825678096618503
VPS37A	0.3042621335304262	0.23699851411589895	0.03640715020734294	2192	0.002469342625045101
FEZ1	0.22493224932249323	0.11936602278355622	0.03634626939011179	1395	0.001351784818689339
SEZ6L	0.22985957132298596	0.12852897473997027	0.03631572518107895	1452	0.001787363153653132
LMNB1	0.20152746982015274	0.06562654779593859	0.03630647731649996	1083	-0.001747328136480064
LGALS7	0.2981029810298103	0.229321446260525	0.03627706158384059	2136	0.003251538063341286
COMMD6	0.2845528455284553	0.21149083704804358	0.036241947743058806	2009	0.0017817928906879387
CEACAM19	0.27100271002710025	0.1929172857850421	0.036225389687364974	1879	-0.0028391600163558905
SF3B3	0.2140921409214092	0.09905894006934125	0.0360227711966512	1269	-0.001670019889172636
SLC1A5	0.2544961813254496	0.1696384348687469	0.03599110772451803	1718	-0.0017021587202179942
MMRN1	0.2281350086228135	0.1267954432887568	0.035968497720538846	1438	0.001835697146259463
KSR2	0.28479921162847993	0.212481426448737	0.035962234358513666	2014	0.0036016444337519716
HDGF	0.24661246612466126	0.1579990094105993	0.03585402147335655	1639	-0.0022780142884585076
SLC39A6	0.2214831239221483	0.11490837048043585	0.0358508405758446	1363	0.0023931330753839573
LUZP2	0.23996058142399607	0.14759782070331848	0.035795963960973294	1570	0.001621585866814712
KREMEN2	0.23798965262379895	0.14462605250123825	0.03572237969390557	1550	-0.001123281743093685
WDTC1	0.26558265582655827	0.18672610203070827	0.03566750989630563	1832	0.0016042388945344045
SNX1	0.21483123922148312	0.1025260029717682	0.03564088006007109	1286	0.001529568042249707
ACBD7	0.28898743532889876	0.21892025755324418	0.03558765861079567	2057	-0.003083190673351055
DCN	0.26484355752648436	0.18598315998018822	0.03555237416706795	1826	0.0020588450240211385
RLN1	0.22788864252278887	0.12803368003962357	0.03554061016639075	1442	0.0014450036946072943
TNFAIP6	0.24045331362404535	0.14933135215453194	0.03551794329648268	1579	0.0016370333254258184
DHCR7	0.21507760532150777	0.10401188707280833	0.03543990365838764	1293	-0.0014303610276328981
IER3	0.2549889135254989	0.17211490837048044	0.03539580433753548	1730	0.0027310109255267888
PSMB2	0.25326435082532645	0.1696384348687469	0.03536563281425594	1713	-0.0018725526128037019
CYC1	0.26779995072678	0.1906884596334819	0.03535472497187572	1857	-0.0023195263282104863
ABCA10	0.22493224932249323	0.12357602773650322	0.03532348215414324	1412	0.0014733802219552671
ERBB3	0.23109140182310914	0.13447251114413075	0.03532037974316132	1481	0.0021191320933212406
CAMK1G	0.22838137472283815	0.12976721149083706	0.03531852314218578	1451	-0.0011291175991573255
GABBR2	0.2931756590293176	0.22511144130757801	0.03527680603969954	2099	-0.0037535051606937485
RPL13A	0.2584380389258438	0.1775631500742942	0.03526154769952964	1766	0.0020935133172315544
CCDC68	0.30795762503079577	0.2441802872709262	0.035213886122896165	2236	0.0019071801551035605
SCGB2A1	0.26804631682680463	0.191431401684002	0.03520284641371401	1861	0.002381786694604671
UFSP2	0.273220004927322	0.1986131748390292	0.035201977872847075	1911	0.00191071814224415
ARMCX3	0.265089923626509	0.18746904408122833	0.035128025119578854	1833	0.0020291171891585694
C5orf30	0.2145848731214585	0.10450718177315503	0.03512491673038517	1293	0.0021327625621324845
CST9L	0.2079329884207933	0.09014363546310054	0.0351102526590974	1208	0.0011720343194610906
NHSL1	0.23848238482384823	0.14759782070331848	0.035088731194901086	1564	-0.0017338967336399946
EBP	0.21138211382113822	0.09806835066864784	0.035064996640623756	1254	-0.0013741642447712365
PMP22	0.23109140182310914	0.1357107478949975	0.034985828902350115	1486	0.0014766577065849162
TMPRSS6	0.20645479182064547	0.08741951461119365	0.034981409530849356	1191	0.001253357540554134
FAM5C	0.35501355013550134	0.30188211986131747	0.03490180648784928	2660	-0.0024877255440515
LILRA5	0.2601626016260163	0.1812778603268945	0.03482291664012018	1788	-0.0017985414793656672
HBB	0.2374969204237497	0.14735017335314513	0.03469271362356298	1559	0.002001027650931064
FAM57B	0.2645971914264597	0.18796433878157504	0.03468108105717585	1833	0.002668189838550461
C17orf66	0.3540280857354028	0.3011391778107974	0.03465108107691065	2653	-0.0020597263574018143
PDZK1P1	0.21704853412170486	0.11168895492818227	0.03463564351143135	1332	0.0023703930836290964
ZNF627	0.26065533382606554	0.18251609707776126	0.0346290773594789	1795	0.0016203818864596541
PPIL1	0.22025129342202512	0.1178801386825161	0.034614905158265784	1370	-0.0013923840609209037
EXOSC2	0.29490022172949004	0.2288261515601783	0.0346047331382607	2121	-0.0025994690498919223
BRCA2	0.2254249815225425	0.12753838533927686	0.034550382559488765	1430	-0.0014549284511303994
TBCE	0.31756590293175657	0.25755324418028724	0.03451442911707117	2329	-0.003098186736315256
LRRTM2	0.24069967972406997	0.15304606240713226	0.03451323860094204	1595	0.00152286113370792
OSBPL7	0.3020448386302045	0.2382367508667657	0.03447433507959287	2188	0.0028114891045333936
PKHD1	0.2645971914264597	0.1887072808320951	0.03440123587172736	1836	0.0029177995296777227
RPIA	0.25745257452574527	0.17855373947498762	0.034400390249432665	1766	-0.0018103489637724124
CSDC2	0.21877309682187732	0.11614660723130263	0.03437163352169203	1357	0.0018201541330199688
TMEM115	0.23626508992362652	0.14660723130262507	0.034327512446397916	1551	0.0017097621534958307
CENPT	0.2820891845282089	0.21272907379891035	0.034320649188447655	2004	-0.0023712172012892553
TCF20	0.2601626016260163	0.18301139177810796	0.03419140976425713	1795	-0.00191462803968534
USP17L2	0.2589307711258931	0.1812778603268945	0.03418348159115255	1783	0.0012495575472712516
HEPACAM	0.21359940872135993	0.10698365527488855	0.034179204910138386	1299	0.001006769937430363
TTC7A	0.2833210150283321	0.21471025260029716	0.03417030498500098	2017	-0.00308405398245668
UBE2C	0.18748460211874846	0.03268945022288262	0.0340818758757511	893	-0.0014511897626107383
RGS20	0.27420546932742057	0.20282317979197623	0.03405139714814267	1932	-0.0019276565704785752
YDJC	0.2653362897265336	0.1906884596334819	0.03404125800845293	1847	-0.001961563661461696
FAM184B	0.24242424242424243	0.1575037147102526	0.03396209316743922	1620	0.002517317159333743
ABO	0.24143877802414387	0.15601783060921248	0.0339511200657869	1610	0.0018059900612570345
N6AMT1	0.25400344912540035	0.1748390292223873	0.03394906602817304	1737	0.0017580048093805089
MMP23B	0.20768662232076865	0.09583952451708767	0.03394851863134815	1230	0.0010700244532927173
FANCM	0.28479921162847993	0.2171867261020307	0.033940516949285196	2033	-0.002267910787486471
KCNK1	0.21680216802168023	0.11441307578008915	0.033912828149440445	1342	-0.0006830417540186317
SYT9	0.21901946292190194	0.1188707280832095	0.03383927514356604	1369	0.0016871530675416579
MRGPRX2	0.19684651391968466	0.07008420009905894	0.033836754938807674	1082	0.0015834292731597087
DUSP1	0.2192658290219266	0.11936602278355622	0.033829256381508285	1372	0.0010645692604157376
E2F7	0.2086720867208672	0.0988112927191679	0.03378036820760804	1246	-0.0029177129339714725
SLC35A2	0.25597437792559746	0.17830609212481427	0.03372981966557384	1759	-0.0018237286485600634
PCDHGA9	0.23306233062330622	0.1436354631005448	0.03368690369545933	1526	0.0024429562613931923
MRGPRF	0.22123675782212368	0.12357602773650322	0.033674668380511995	1397	0.0018088416452116008
MAP1LC3C	0.21754126632175413	0.11688954928182269	0.033661035821564704	1355	0.001417964412667061
FGF18	0.22862774082286277	0.13645368994551757	0.033651034374018673	1479	0.0016550418297811122
CDK7	0.3027839369302784	0.24096087171867261	0.033615970763576204	2202	0.0026093289653545074
CASQ2	0.21162847992116285	0.10574541852402179	0.0336045199749215	1286	0.0010156579149224855
ZNF542	0.3217541266321754	0.26448736998514116	0.03357214912317701	2374	0.0016750804614275696
DTNB	0.3370288248337029	0.28306092124814264	0.033464943630939575	2511	-0.0034309551294427363
KIAA0040	0.22788864252278887	0.13645368994551757	0.033313623891132016	1476	0.001903855354510142
SLC22A18	0.2739591032273959	0.2045567112431897	0.033210142126529285	1938	0.002113792870659381
FBXO48	0.24661246612466126	0.16617137196631995	0.03320478358691813	1672	-0.0015237306753988378
KCNQ1DN	0.29711751662971175	0.23476968796433878	0.033162012301334046	2154	-0.0037680578341678485
AMFR	0.23454052722345406	0.14784546805349183	0.03315097648629972	1549	0.0025709666681379417
PCDHB12	0.22370041882237005	0.1300148588410104	0.03313801386185591	1433	0.0013814242654916597
DMRT2	0.2495688593249569	0.17087667161961367	0.03308577864096284	1703	0.0013927983445682912
RANGAP1	0.24735156442473516	0.16765725606736007	0.03307384091132756	1681	-0.0020687895455921536
SHANK1	0.21162847992116285	0.10896483407627539	0.0329132784484718	1299	0.0012622421125342953
GALNT5	0.20522296132052228	0.09608717186726103	0.03288371925571603	1221	0.0012287497308079765
RBKS	0.2618871643261887	0.18895492818226844	0.03288092195444593	1826	0.0017108664536465313
TBC1D22B	0.28159645232815966	0.21545319465081725	0.032876482878562555	2013	-0.003448516529238077
AIF1L	0.21088938162108894	0.10772659732540862	0.03286931150921455	1291	-0.00215723612450347
RP1	0.24340970682434096	0.16270430906389302	0.0327755931883528	1645	0.003060287661446637
SUCLG1	0.2939147573293915	0.2315502724120852	0.03277035592188422	2128	-0.002021563847665675
GUCA1A	0.2798718896279872	0.2134720158494304	0.03275797305312078	1998	-0.0018678880158404356
MYBL2	0.18674550381867455	0.04606240713224369	0.03275213784567402	944	-0.0011558244746993295
SMCR7	0.21828036462182804	0.12233779098563645	0.03267978247619293	1380	0.001399949563528935
CALCB	0.3515644247351564	0.3016344725111441	0.03261418973228531	2645	-0.0037779834514367395
SPEF1	0.2099039172209904	0.10698365527488855	0.0326141519687402	1284	0.0017019311235344503
RRM2	0.19290465631929046	0.06785537394749876	0.03260785465610867	1057	-0.0021718434655667806
NEDD4L	0.25745257452574527	0.18350668647845467	0.03260712414763256	1786	0.002422030751949933
TEF	0.2508006898250801	0.17409608717186725	0.03259153844818163	1721	0.0013196669816352368
DIO1	0.2717418083271742	0.20331847449232293	0.03250520832303731	1924	0.0021030335432442367
TMEM150C	0.23626508992362652	0.1527984150569589	0.032473837072700636	1576	0.0012895089232188184
RGS9BP	0.23059866962305986	0.14388311045071817	0.032473396958951545	1517	-0.001679332701860403
WFS1	0.2801182557280118	0.2144626052501238	0.03247202814143338	2003	0.00270926908851834
CD302	0.22912047302291205	0.141654284299158	0.03243025489793629	1502	0.0020365358715935143
TMEM132C	0.20004927322000493	0.0871718672610203	0.032420777274079236	1164	0.0010376001606346107
GAMT	0.2601626016260163	0.18796433878157504	0.03235398663122254	1815	0.0016967442210443552
AMZ1	0.2537570830253757	0.17904903417533433	0.03233410054642738	1753	0.0025359587329603526
CPLX3	0.23454052722345406	0.15081723625557206	0.03226342015848676	1561	-0.0019747474327232338
GJB2	0.27445183542744517	0.20752847944526995	0.03225574018862761	1952	0.0018859347877878464
KIF11	0.18994826311899482	0.06240713224368499	0.0321856925070421	1023	-0.0021271388130116977
ZNF484	0.2544961813254496	0.18053491827637444	0.032175449592178926	1762	0.0019308093702420591
FOSL2	0.2557280118255728	0.1822684497275879	0.032175028266162066	1774	0.0012625962030597291
FIGF	0.23527962552352796	0.15230312035661217	0.03216026171613086	1570	0.0010891545169215533
GPR62	0.286770140428677	0.22387320455671125	0.03211790172299204	2068	-0.0022971325152866488
LRP2BP	0.22493224932249323	0.13595839524517087	0.03210983154763415	1462	0.004990286654356168
TFR2	0.30179847253017983	0.24294205052005943	0.0320614781106586	2206	-0.00248122152115684
KRT5	0.26139443212613944	0.19044081228330856	0.03205934616342055	1830	0.0026916054403045564
DEGS2	0.20497659522049766	0.09980188211986132	0.03205498891352105	1235	0.0015919636125545367
PADI2	0.26336536092633656	0.19316493313521546	0.03204862194272726	1849	-0.002391093400729005
CRIP2	0.2604089677260409	0.1892025755324418	0.03201521588403286	1821	0.0019191963307093828
C12orf39	0.45947277654594726	0.4232293214462605	0.03199217385497986	3574	-0.0030228309507947413
FMN1	0.23256959842325697	0.14883605745418524	0.03193644611224949	1545	0.0015443718733877177
KCNS2	0.20965755112096576	0.10970777612679544	0.031920492599353305	1294	0.0009295921932789497
TSPYL1	0.2394678492239468	0.15948489351163941	0.03190941955352395	1616	0.002158178946501721
VAMP1	0.2429169746242917	0.16468548786527984	0.031887346647193546	1651	0.0018042347867549325
TRIM6	0.23404779502340478	0.15131253095591876	0.03188288833103183	1561	0.0012191584532047274
UCN2	0.3109140182310914	0.25482912332838037	0.031729644636292534	2291	0.0020460721454583107
C2orf48	0.21483123922148312	0.12010896483407628	0.03172629791192474	1357	-0.0013557291575125418
SHISA2	0.21901946292190194	0.12753838533927686	0.03170348540364851	1404	0.0019835644051568128
MYLK2	0.23330869672333088	0.15081723625557206	0.03168710921497015	1556	-0.0018021102085185705
FLVCR2	0.2471051983247105	0.17186726102030708	0.03152262362847215	1697	-0.0017806408183105304
STARD7	0.25548164572554816	0.18375433382862805	0.03150521610183162	1779	-0.002155239374587836
STARD10	0.24981522542498152	0.17582961862308075	0.03149159206899631	1724	0.0021979382621793776
GPR63	0.35698447893569846	0.3098068350668648	0.031457643146844565	2700	-0.0036086020874790846
ULK4	0.2234540527223454	0.13595839524517087	0.031447028440398615	1456	0.001310107920289738
TOMM40L	0.29514658782951464	0.23600792471520554	0.031411767779027266	2151	-0.0028868192704976535
KIAA0020	0.2845528455284553	0.22263496780584446	0.03140399300843153	2054	-0.0032487846579897454
ELN	0.2222222222222222	0.1342248637939574	0.031366401988876295	1444	0.0011970959370955826
LMOD1	0.24316334072431633	0.16666666666666666	0.03135063249443218	1660	0.0018387398828053846
AATK	0.25178615422517864	0.17904903417533433	0.0313377108203854	1745	0.002046536941907107
SAE1	0.23872875092387288	0.1602278355621595	0.03131845722873811	1616	-0.0023492886677558998
MRVI1	0.30376940133037694	0.2469044081228331	0.03131406243412908	2230	0.0018940638259664412
YPEL2	0.26287262872628725	0.19440316988608222	0.03130942647171151	1852	0.0020701025758171456
TMEM11	0.35033259423503327	0.30237741456166417	0.03130082574645195	2643	-0.003563154157018289
HCN1	0.20620842572062084	0.10599306587419514	0.031287384824765334	1265	0.0012804745816538342
DDC	0.32347868933234786	0.2709262010896483	0.03123745601530506	2407	-0.002098207502422156
XRRA1	0.3244641537324464	0.2721644378405151	0.03120350583226902	2416	0.0024737880456086716
ZBED4	0.2448879034244888	0.1696384348687469	0.03119288665892366	1679	-0.0025315126134046297
C1GALT1	0.29292929292929293	0.23377909856364537	0.031154903730824884	2133	-0.003781630853336537
OCEL1	0.2631189948263119	0.19514611193660228	0.031149600434435844	1856	0.002417629745832528
PCDHGA2	0.2389751170238975	0.1612184249628529	0.031117726009082473	1621	0.001712325452717778
GRASP	0.22936683912293668	0.14660723130262507	0.031115466619025707	1523	0.0017193646664964036
EDEM3	0.23996058142399607	0.16270430906389302	0.031108388449383427	1631	0.0019241413846430079
CHST8	0.2214831239221483	0.13397721644378405	0.031104879656289143	1440	0.001180439982272219
LYSMD3	0.2953929539295393	0.23699851411589895	0.03108870153807497	2156	0.0024733328908041587
CLPB	0.22912047302291205	0.14635958395245172	0.03107506334350821	1521	-0.002298584622622002
BCAT2	0.23798965262379895	0.15998018821198612	0.031045414135653995	1612	0.001959372729925235
SERPINA11	0.19068736141906872	0.07305596830113918	0.031024495300549487	1069	0.0008278530644020065
NCAPH2	0.273220004927322	0.20901436354631006	0.0309621669238168	1953	-0.0024288116276920844
PRSS23	0.20473022912047303	0.10475482912332838	0.030940892491063656	1254	0.0018720896070590243
SOCS3	0.2852919438285292	0.2246161466072313	0.03093907989677942	2065	0.0019878198807418814
SCARNA5	0.21507760532150777	0.12382367508667658	0.030926073798863418	1373	0.002616870483325329
TMED7	0.23010593742301058	0.1485884101040119	0.03087022682008444	1534	0.0017550145458699261
S100Z	0.2436560729243656	0.16889549281822686	0.030842594378612052	1671	0.0015208474791506888
BBS2	0.3050012318305001	0.24938088162456662	0.030834927298276357	2245	0.002708055310358759
ZNF442	0.2456270017245627	0.17186726102030708	0.03079426856557596	1691	0.0019228417022532085
SNRPA1	0.21778763242177876	0.129024269440317	0.0307841907312763	1405	-0.0013462747447192669
MFSD7	0.21039664942103967	0.11639425458147598	0.030719127588022428	1324	0.001150860238635687
PAX2	0.30376940133037694	0.24814264487369986	0.030701076979700488	2235	0.0019055994874406677
PDE5A	0.2308450357230845	0.15032194155522535	0.030692744405059577	1544	0.0016293796565150843
VWA3B	0.3365360926336536	0.287518573551263	0.030589611508174047	2527	-0.00200761298656289
TMEM57	0.29933481152993346	0.24294205052005943	0.03058048948276968	2196	0.0026109250336958214
LRRFIP1	0.27666913032766693	0.2144626052501238	0.03055159862559712	1989	0.002263854667762644
PRMT8	0.21187484602118747	0.12035661218424963	0.030405236280032034	1346	0.0025486040072792092
GRAMD1C	0.25129342202512933	0.18103021297672114	0.030376445942702737	1751	0.001737610266172851
OR6B3	0.20152746982015274	0.10128776622090144	0.030354109506092592	1227	0.001395698826672742
PRR5L	0.2682926829268293	0.204061416542843	0.03033990199060448	1913	0.0020063196137925844
CD46	0.22443951712244395	0.141654284299158	0.030307160585849133	1483	0.0016515744588105007
RBM5	0.18822370041882236	0.07157008420009905	0.030305884446945323	1053	0.0010992880484991473
XPO1	0.21162847992116285	0.12035661218424963	0.03030089941727216	1345	-0.0014936702660634182
MTCH2	0.21778763242177876	0.13125309559187717	0.030204077733433372	1414	-0.001517121963934187
NUDT15	0.25548164572554816	0.18746904408122833	0.03012622881390497	1794	-0.002544204409241502
MCCC2	0.22591771372259178	0.14462605250123825	0.03012211831155201	1501	0.0018840604225260904
BCDIN3D	0.23651145602365115	0.16097077761267956	0.030026077585196733	1610	0.0020676195366831963
EIF4EBP3	0.24316334072431633	0.17062902426944032	0.030014146349068703	1676	0.002396166140169953
CRTC3	0.22788864252278887	0.14809311540366518	0.030001662560916163	1523	0.0024467119469591125
NUDT8	0.29982754372998277	0.24492322932144625	0.029909167717908983	2206	-0.0023532894608251807
ARID5A	0.24981522542498152	0.1802872709262011	0.0299041467961169	1742	0.0022673242739983833
RAD1	0.28110372012811036	0.22164437840515105	0.029893070991257206	2036	-0.00256923523847945
CAV1	0.20891845282089186	0.11738484398216939	0.02986771833235697	1322	0.0011462703290817445
RIN2	0.27100271002710025	0.2087667161961367	0.02985892705071429	1943	0.0021313599216227887
CYP4F22	0.22493224932249323	0.14413075780089152	0.029820841441017005	1495	0.0019791260240708654
UTRN	0.22567134762256713	0.1453689945517583	0.029795412560796403	1503	0.0016929883429838812
DNMT1	0.2564671101256467	0.1896978702327885	0.029790096605344735	1807	-0.002316553097898577
FBXL8	0.26952451342695244	0.20703318474492324	0.029780723752409945	1930	0.0019593052368691135
USP18	0.20965755112096576	0.11911837543338286	0.029767101376152023	1332	-0.0010117081348653301
RPS6KA2	0.24858339492485834	0.17904903417533433	0.029735147593248048	1732	0.001723465427494375
CES1	0.2273959103227396	0.14834076275383853	0.029703918137116814	1522	0.001943462002418528
GPR124	0.21015028332101504	0.12035661218424963	0.029677427483433026	1339	0.001277739069701056
STX1B	0.1951219512195122	0.09162951956414066	0.029676606992154464	1162	0.0016464108810495758
ABCG8	0.3835920177383592	0.34274393263992076	0.029669432711107155	2941	-0.002124212589660601
ZBTB8OS	0.28898743532889876	0.2320455671124319	0.0296685925614443	2110	-0.001901318443742639
DMRTC2	0.3222468588322247	0.27241208519068844	0.02963469386929686	2408	-0.0020480636672800755
LMO1	0.3867947770386795	0.34645864289252104	0.029576608309474353	2969	-0.002988556810123555
ITGB3	0.22493224932249323	0.14512134720158495	0.029534311371673286	1499	0.0012559158745716558
RNF125	0.2557280118255728	0.18945022288261515	0.02950542908198775	1803	0.0021809495960042114
IRAK3	0.281350086228135	0.22288261515601784	0.02948121088179345	2042	0.0027726196110052113
GIPC2	0.19413648681941365	0.09063893016344725	0.029473559853410103	1154	0.0010299080178810982
SNRPC	0.19980290711998028	0.1025260029717682	0.02940962040822844	1225	-0.0010158546643651788
DBNDD2	0.24932249322493225	0.18103021297672114	0.02938976761749937	1743	0.001809234843676677
PPP5C	0.284060113328406	0.22659732540861813	0.029343800101807704	2068	-0.0022952975211410374
PPP1R12B	0.20817935452081793	0.1183754333828628	0.02932590042012381	1323	0.001404789789376082
SOX17	0.19610741561961073	0.09559187716691431	0.02932031148070831	1182	0.0018870486972446087
AQP1	0.20374476472037448	0.1104507181773155	0.02931256800507598	1273	0.0011519463878357783
ARG2	0.29982754372998277	0.24616146607231304	0.029301088600284207	2211	-0.0025530537182930856
VRK2	0.23109140182310914	0.15527488855869243	0.02929294497965534	1565	-0.0017136772396042943
DOK6	0.2374969204237497	0.16468548786527984	0.029283477297339662	1629	0.0019196092267520725
C15orf26	0.3722591771372259	0.33060921248142644	0.02927444358529555	2846	-0.003278506247443147
UBTF	0.30647942843064796	0.25433382862803366	0.029243943666582672	2271	0.0020833445742027834
FAM175A	0.23306233062330622	0.158494304110946	0.029197605519954265	1586	0.001328411630311166
GRIA4	0.25474254742547425	0.18895492818226844	0.029189800584453772	1797	0.0015707912687503269
C9orf89	0.25991623552599163	0.19588905398712234	0.029183928018033024	1846	0.002755150057782885
SORCS1	0.2094111850209411	0.12134720158494304	0.029127901079378026	1340	0.001492204839723854
MYO19	0.21630943582163095	0.13298662704309064	0.029104329053174192	1415	-0.001224044165246596
SLC16A12	0.191180093619118	0.08642892521050025	0.02907986908317248	1125	0.001640065055471496
RCBTB2	0.2503079576250308	0.18325903912828131	0.02907019822819326	1756	0.0015401559089923468
ELOVL5	0.18674550381867455	0.07627538385339278	0.02905594901450818	1066	0.0019084687693975866
HIST1H3F	0.35575264843557525	0.3122833085685983	0.02903908205837561	2705	-0.0021942958759609606
CKMT1B	0.2557280118255728	0.1906884596334819	0.029034727394870247	1808	-0.002455357001599623
LBR	0.2010347376201035	0.1067360079247152	0.02902239034227899	1247	-0.0027008148805180102
NOX4	0.2880019709288002	0.23229321446260526	0.02898499777350356	2107	0.003369531400676351
PSAT1	0.2374969204237497	0.16567607726597325	0.028956224632524157	1633	-0.0020006001810543243
BTD	0.18994826311899482	0.08444774640911343	0.028948920788344962	1112	0.000766584006305493
CARHSP1	0.2865237743286524	0.2305596830113918	0.028938105825223062	2094	-0.0019209432801289951
HKR1	0.22296132052229614	0.14413075780089152	0.028938075104786826	1487	0.001707925287917078
GABRA2	0.19881744271988175	0.1030212976721149	0.028914987755626953	1223	0.0014340234150949983
DCX	0.2995811776299581	0.24665676077265974	0.02890932435529142	2212	0.005485226609744131
TNXB	0.18551367331855137	0.07429420505200594	0.02889569408383269	1053	0.001085611783491913
MURC	0.22394678492239467	0.145864289252105	0.028875771598055537	1498	-0.001579307543579489
TOB2	0.3269278147326928	0.27934621099554235	0.028847490448327823	2455	0.0025733327493071556
SPAST	0.31682680463168267	0.2674591381872214	0.02884483353327123	2366	-0.0028095108282286674
GDF3	0.21015028332101504	0.12382367508667658	0.028830839067932042	1353	0.001498142747550446
SEC14L2	0.18600640551860065	0.07602773650321941	0.02881816617614715	1062	0.0009940550226019695
ZFP57	0.3567381128356738	0.31376919266963843	0.02881097488100125	2715	-0.002728969300778772
MAOA	0.2214831239221483	0.14239722634967805	0.028777804110232258	1474	0.0025752687941348997
NRIP2	0.2138457748213846	0.13026250619118376	0.028761694889750136	1394	0.0011414180737347123
OR2B11	0.19881744271988175	0.10376423972263497	0.028761358084457	1226	0.003995894109539222
NDUFA10	0.33210150283321016	0.28553739474987616	0.02875980438353009	2501	0.002505402169481386
PYDC1	0.22123675782212368	0.1421495789995047	0.028739200201908573	1472	0.0014122360440524061
SLC22A17	0.24685883222468588	0.17954432887568103	0.028703117015916903	1727	0.0017373356494317705
TPSB2	0.19241192411924118	0.0913818722139673	0.028671701973938778	1150	0.0012156655480794142
FOXM1	0.17787632421778762	0.05522535908865775	0.028590146430760306	945	-0.002094587870931264
PHGDH	0.20768662232076865	0.12060425953442298	0.02858834567316314	1330	-0.0026650847964447165
XYLB	0.24464153732446414	0.17682020802377416	0.02858409581890642	1707	-0.0019503197039739462
HIP1	0.2907119980290712	0.23650321941555225	0.028579693004133856	2135	0.0025925983403794818
MTSS1L	0.26287262872628725	0.2013372956909361	0.028565312297329018	1880	-0.0022155446313263383
ALG1	0.2609016999260902	0.19886082218920256	0.028524070422557973	1862	0.0017537297107992345
SLC35E2	0.21507760532150777	0.133234274393264	0.028507004437734705	1411	0.001657858534011325
SLC6A4	0.2436560729243656	0.17582961862308075	0.02845222708778575	1699	0.0006918286580003041
PTN	0.21236757822123675	0.12927191679049035	0.028388759808865648	1384	0.0025587928435015783
STK3	0.2581916728258192	0.19564140663694898	0.028387379925710828	1838	-0.0017856451753118564
CKMT1A	0.24784429662478444	0.1817731550272412	0.028385315480876673	1740	-0.002494589052957963
AMOTL2	0.2535107169253511	0.18945022288261515	0.028376296645732938	1794	0.0016802090261990089
THSD4	0.22641044592264103	0.15131253095591876	0.028366207998603288	1530	0.0019305189911392518
APOO	0.23848238482384823	0.16889549281822686	0.02834816037695832	1650	-0.002373808961419854
TMEM201	0.265089923626509	0.20480435859336305	0.028327842309469543	1903	-0.002852355374216131
RBM28	0.20744025622074402	0.12134720158494304	0.028306316568431127	1332	-0.0018458805800037224
DNAH14	0.2899728997289973	0.2362555720653789	0.028267587245303687	2131	-0.0029803185356286122
PLSCR4	0.1919191919191919	0.09262010896483408	0.02825449164225788	1153	0.0013301424231030978
PLA2G12A	0.24143877802414387	0.1733531451213472	0.02824137061032896	1680	0.002207792000262998
MUM1L1	0.22493224932249323	0.1495789995047053	0.02822063969244763	1517	0.0020079388197245863
GAS7	0.19660014781966	0.10227835562159485	0.028190756094054747	1211	0.0010626154427882282
STMN2	0.27962552352796255	0.2236255572065379	0.028182043572352582	2038	0.0025360790861668646
AXIN2	0.281350086228135	0.22585438335809807	0.02814766853851228	2054	0.0033356580170220695
DACH1	0.19635378171963538	0.1020307082714215	0.0281445421652343	1209	0.0011545703639058047
UBE2Q2	0.273220004927322	0.2157008420009906	0.028122317852549556	1980	0.002013704621276702
TNNI3	0.26558265582655827	0.2060425953442298	0.028080595979702073	1910	0.002152520602999175
IL17B	0.20078837152007883	0.11069836552748885	0.028061842007227673	1262	0.0020582533517881528
SF3B4	0.2429169746242917	0.1760772659732541	0.028005452968002716	1697	-0.0018810930271570213
SPOPL	0.26139443212613944	0.2008420009905894	0.027989539784643004	1872	0.002585265845846152
CYP3A5	0.29292929292929293	0.2404655770183259	0.027983876925299075	2160	0.004534583807071613
NXPH4	0.2638580931263858	0.204061416542843	0.02798003158682081	1895	-0.0020207687233778416
OVGP1	0.2638580931263858	0.204061416542843	0.02798003158682081	1895	0.0019068550413066988
NUDCD3	0.30376940133037694	0.2535908865775136	0.02796751142944624	2257	0.003056573106732685
TBKBP1	0.23626508992362652	0.16691431401684	0.02796080449290705	1633	0.0017574505376387606
CASQ1	0.19315102241931512	0.09707776126795443	0.027883225728828818	1176	0.001283229946920983
MGAM	0.2281350086228135	0.15552253590886578	0.027858322983806742	1554	0.0010407221361674601
USP40	0.3348115299334812	0.2902426944031699	0.027857938921986482	2531	0.0026317049239878544
SLC16A4	0.23404779502340478	0.16419019316493313	0.02781995082377964	1613	0.0012020797731565835
USP39	0.2234540527223454	0.14883605745418524	0.027779541679535186	1508	-0.0015110116342839318
VSIG10L	0.26336536092633656	0.204061416542843	0.027720251614387847	1893	-0.0018025453615337027
USH2A	0.21138211382113822	0.13026250619118376	0.027714077524284446	1384	0.0018672008847715916
ADM2	0.23872875092387288	0.17112431896978703	0.027707883974799126	1660	-0.0024542296881236323
LHCGR	0.19660014781966	0.10475482912332838	0.02767804389805444	1221	0.0017141562435426748
GHRH	0.17935452081793546	0.0671124318969787	0.02766396562270464	999	0.0011061722609156275
PCDHA6	0.24784429662478444	0.18375433382862805	0.02766114016863126	1748	0.002307262000249466
KIAA0087	0.21507760532150777	0.13645368994551757	0.02763876681108682	1424	0.00156757217341692
RGS12	0.20916481892091648	0.12704309063893016	0.02760997459512836	1362	0.0011981509566112436
PAMR1	0.19610741561961073	0.10425953442298168	0.02758806794290584	1217	0.002013355405324546
AKAP12	0.17984725301798474	0.06909361069836553	0.02757110737877773	1009	0.0012166803739091848
THBS4	0.19980290711998028	0.11119366022783556	0.027557171618732126	1260	0.001451768619381255
NMNAT3	0.2820891845282089	0.22808320950965824	0.027552357567563246	2066	0.001838987164956052
MMACHC	0.30179847253017983	0.2521050024764735	0.027525385747887005	2243	-0.004405494623642881
TPRN	0.19931017491993103	0.1104507181773155	0.02752518468072873	1255	0.0017656939940934534
HMGCS1	0.26952451342695244	0.212481426448737	0.027495106752345434	1952	-0.002131459080192144
ATP1B3	0.23503325942350334	0.16666666666666666	0.02746285525745805	1627	-0.0013545929244173748
CST9	0.18526730721852674	0.0829618623080733	0.02744130452638026	1087	0.0018263314818568687
BMPER	0.20694752402069475	0.12407132243684993	0.027433584647067244	1341	0.0014943816880759186
METRN	0.24119241192411925	0.17533432392273401	0.027431654424331806	1687	0.0019955911363467747
FBXO45	0.21310667652131066	0.1342248637939574	0.02739814151745212	1407	-0.0009538119986245875
COL1A1	0.2160630697216063	0.13893016344725112	0.027381659782043797	1438	0.0011053694499423726
RHOT2	0.2308450357230845	0.16097077761267956	0.02737783927276143	1587	0.001468673922772723
ARHGEF15	0.1943828529194383	0.1020307082714215	0.027374428078732065	1201	0.0010694815183398987
NAGS	0.2246858832224686	0.15205547300643882	0.027362879248248952	1526	0.0020271267949283356
TIGD6	0.19167282581916728	0.09683011391778108	0.027362401196174377	1169	0.001527672310839989
UBE2B	0.21877309682187732	0.14338781575037146	0.027301602187372036	1467	0.0021640520504661257
C8orf76	0.17812269031781228	0.066617137196632	0.027289849837780367	992	-0.0010685800734790973
ZNF154	0.19881744271988175	0.11069836552748885	0.027274247399215926	1254	0.0025198097559041344
CCDC24	0.20029563932002956	0.11342248637939574	0.02725368271413516	1271	0.0014204128878191114
LRCH1	0.21975856122197585	0.14512134720158495	0.027233619816749936	1478	0.0011772575147233509
HIST1H2AL	0.2557280118255728	0.19539375928677563	0.02721809486404189	1827	-0.0018841769415303133
HNF4A	0.25326435082532645	0.19217434373452205	0.0272118530091798	1804	0.0058630047382393965
GCH1	0.2471051983247105	0.1840019811788014	0.027204249961370528	1746	-0.0016468844080009147
DLC1	0.18748460211874846	0.08915304606240713	0.02720221040941973	1121	0.0009711007307998897
PALM	0.22049765952204978	0.14635958395245172	0.027198090039967027	1486	0.0012954374979017302
SEH1L	0.28972653362897266	0.2382367508667657	0.027184714825106832	2138	-0.002745236904593185
ZNRF2	0.27149544222714955	0.2157008420009906	0.02718292191017919	1973	0.0029720858383370796
C9orf171	0.18600640551860065	0.0861812778603269	0.027171170240311238	1103	0.0009479793172431528
C5orf49	0.2601626016260163	0.2013372956909361	0.027147872648677813	1869	0.0024744547175941985
ACADSB	0.19684651391968466	0.10772659732540862	0.02714353027102187	1234	0.0016882273155715668
DAZAP2	0.25671347622567137	0.19687964338781574	0.027140214895354838	1837	0.0024056901749645474
TIAF1	0.33826065533382604	0.2954432887568103	0.027133534075429462	2566	-0.003107540919154417
PDPN	0.32002956393200294	0.2743932639920753	0.027127258466283218	2407	0.0026934704015729952
CHEK1	0.17073170731707318	0.045319465081723624	0.027095461968109174	876	-0.0013183694367398858
MYLIP	0.34491254003449123	0.3031203566121842	0.027082709680346782	2624	0.003828291351965163
PRRT3	0.25622074402562206	0.19638434868746904	0.02708225725964192	1833	0.0029261264729939286
CCDC122	0.24538063562453807	0.18202080237741455	0.02708008384138452	1731	0.001441982847154577
MGEA5	0.2828282828282828	0.23006438831104506	0.027062214798659813	2077	0.0021377400160417894
EIF5A	0.22246858832224686	0.150074294205052	0.026969979008948847	1509	-0.001435130544450658
DYNLRB2	0.20448386302044838	0.12184249628528974	0.02696805633473465	1322	0.0011455915615215418
ZNF878	0.23380142892338016	0.1664190193164933	0.02696781817635101	1621	-0.0018399618536932393
ODF3L1	0.23010593742301058	0.1612184249628529	0.02695736188981943	1585	0.002059765603394226
XKR9	0.2981029810298103	0.24888558692421991	0.02692135192024602	2215	-0.0027854212297825144
GYPE	0.23922148312392214	0.17409608717186725	0.026917470419454564	1674	0.002192543630098953
WDR93	0.17541266321754126	0.06215948489351164	0.02690580085484385	963	0.0010505594826099695
CXorf40B	0.24390243902439024	0.18053491827637444	0.0268955430449892	1719	0.002245048129684335
FIBIN	0.23232323232323232	0.16468548786527984	0.02685277436368935	1608	0.0013726771845540497
OSCP1	0.1791081547179108	0.07231302625061913	0.026850557320932347	1019	0.0011390024026695755
TCEAL7	0.18699186991869918	0.09014363546310054	0.026840084401187354	1123	0.0016634108751077293
CLN5	0.2214831239221483	0.1490837048043586	0.02682882314412057	1501	0.0020179906765406485
POLR3GL	0.21286031042128603	0.13595839524517087	0.02682482651500415	1413	0.0014357561092765536
ANKRD30B	0.2106430155210643	0.13249133234274393	0.026816526841851908	1390	0.0014443835695601593
DDO	0.20300566642030057	0.12010896483407628	0.026785137165236977	1309	0.0011063751272558874
IDI1	0.21212121212121213	0.13496780584447746	0.026779100017299707	1406	-0.001466555161823635
ZNF732	0.3626508992362651	0.3236750866765726	0.026750112981784924	2779	-0.005350786728649836
NR1I3	0.22517861542251785	0.15477959385834572	0.026748686168647742	1539	-0.0018575927235133349
TIMM8B	0.20497659522049766	0.12357602773650322	0.02674436995705473	1331	-0.0010601124038657874
PGAM5	0.19364375461936437	0.10376423972263497	0.02673088625786814	1205	-0.0012533259621704928
SNX25	0.23503325942350334	0.16889549281822686	0.0267149455409241	1636	0.0016958602711383717
PCDHA10	0.20817935452081793	0.129024269440317	0.026691381544096875	1366	0.0013211179058089328
GLI1	0.19019462921901947	0.09757305596830114	0.02665349573276707	1166	0.0015303558940104266
C3orf67	0.23306233062330622	0.1664190193164933	0.026622759965303933	1618	-0.0018404812575681718
SNORD94	0.273220004927322	0.21916790490341753	0.026614600552732393	1994	0.0032231477081950287
GLUD1	0.23404779502340478	0.16790490341753342	0.026586313763666474	1628	0.002251763989261235
IQGAP3	0.16900714461690072	0.04457652303120357	0.02657634852600657	866	-0.001196652757607808
MATN3	0.2145848731214585	0.13967310549777118	0.026538091373160926	1435	0.0011599705258959147
CCDC74A	0.19487558511948755	0.10698365527488855	0.02653099117968645	1223	0.0017676203340670326
IGF1	0.20473022912047303	0.12407132243684993	0.0265207736644926	1332	0.0009662476097673789
CCL3	0.24439517122443952	0.1822684497275879	0.02650721195172487	1728	-0.0015436657191457924
CHIT1	0.3222468588322247	0.2781079742446756	0.02649899268875861	2431	0.0027542800140508915
VAV3	0.20522296132052228	0.12506191183754334	0.026475982060703125	1338	0.0020456686499528585
STK16	0.21901946292190194	0.14660723130262507	0.02647584486837697	1481	0.0022416406888623895
GLDN	0.22788864252278887	0.15973254086181277	0.026418748780708767	1570	0.001737797939858865
HNRNPH1	0.2140921409214092	0.13942545814759782	0.02639598642464499	1432	-0.001256222417578101
COMTD1	0.23380142892338016	0.1681525507677068	0.026387827836928168	1628	-0.0009863543243397999
BOLA3	0.20226656812022667	0.12060425953442298	0.026366377161287837	1308	-0.0013641871359141079
CEP120	0.21975856122197585	0.14809311540366518	0.02636225440038961	1490	0.0015276011090463726
GPRASP2	0.21113574772111357	0.13496780584447746	0.026361995351281153	1402	0.001477858770522289
PCDHGA5	0.2355259916235526	0.17062902426944032	0.02635822880711651	1645	0.002686721223597033
PCDHB5	0.21704853412170486	0.14413075780089152	0.026336390820121625	1463	0.0017005857574986295
FMNL2	0.21630943582163095	0.1431401684001981	0.026300664215835205	1456	-0.002402975178847555
CYP2A7	0.188470066518847	0.09608717186726103	0.026288221376170057	1153	0.0016334154846845196
PNOC	0.2914510963291451	0.24219910846953938	0.02628333340802093	2161	-0.0023876721683336656
PAH	0.22764227642276422	0.15998018821198612	0.026227345394595692	1570	0.001122410899370152
RNF113B	0.21236757822123675	0.137444279346211	0.026209058354553824	1417	0.0015237111944770732
SRL	0.19265829021926584	0.10450718177315503	0.026195465748043597	1204	0.0013586441136794747
CCDC158	0.21951219512195122	0.14834076275383853	0.026180621912866974	1490	0.000690577677175952
BBS4	0.1845282089184528	0.08890539871223378	0.026146489966470905	1108	0.0009975879735861781
ESPN	0.24538063562453807	0.18474492322932146	0.026080969680494445	1742	0.001921983712236397
TNK1	0.18945553091894554	0.09905894006934125	0.02608072458811819	1169	0.0017343615132631384
BUB1	0.19906380881990637	0.11639425458147598	0.026078777482310793	1278	-0.0013019920893157177
ZNF799	0.22197585612219758	0.15230312035661217	0.02607704023082187	1516	0.0018161685424274766
ATP6V0E1	0.3266814486326681	0.28405151064883605	0.026035508178852765	2473	0.003382015202078037
EDNRB	0.22320768662232077	0.15428429915799902	0.026018026400613216	1529	0.0013349986897083
ZFAT	0.32273959103227395	0.2795938583457157	0.02598811799503531	2439	-0.0036638062893644017
LILRA2	0.23133776792313376	0.1659237246161466	0.025986480477162843	1609	0.001998712558645366
LRRN4CL	0.1823109140182311	0.08519068845963348	0.025979815969936523	1084	0.0015152881359995264
LCA5	0.22936683912293668	0.16319960376423973	0.025975036220442265	1590	0.0017509328371488665
HMGCL	0.20670115792067012	0.1295195641406637	0.025950051190558307	1362	0.0013156417931895702
C21orf58	0.21286031042128603	0.13917781079742447	0.025939048734282565	1426	-0.0018332320414629066
TCTEX1D4	0.21828036462182804	0.14735017335314513	0.025934243992236275	1481	0.0019678652795846576
SLC7A13	0.23601872382360187	0.17261020307082714	0.02591055579116947	1655	0.0022876257567986617
CDCA5	0.16457255481645724	0.034918276374442794	0.025864839773853853	809	-0.001426276938218507
SOSTDC1	0.28110372012811036	0.2305596830113918	0.025861534039549532	2072	0.002150252943101805
MSH3	0.20152746982015274	0.12159484893511639	0.0258280138045588	1309	0.0011789960946771314
FAF1	0.2581916728258192	0.20208023774145617	0.025826517430951403	1864	-0.002441871702859544
NUDT3	0.2727272727272727	0.2204061416542843	0.025801298010327753	1997	-0.0028744838859665837
ZYG11A	0.21951219512195122	0.14982664685487865	0.025737579699481067	1496	-0.0015453742184035947
TYRO3	0.20522296132052228	0.12803368003962357	0.025723840628675887	1350	-0.0018066268675511312
SMNDC1	0.2261640798226164	0.15948489351163941	0.025714759743591845	1562	-0.0020065250053448837
C8orf48	0.23922148312392214	0.1775631500742942	0.025698245723702634	1688	0.0017141389559583331
MYO16	0.2508006898250801	0.1929172857850421	0.025683906862068416	1797	0.002528265560249565
NPY2R	0.1736881005173688	0.06736007924715205	0.025630175985149006	977	0.0012215993519930635
C4orf32	0.21162847992116285	0.13843486874690442	0.025622400628769373	1418	0.0013317102140717907
PRG4	0.22493224932249323	0.15824665676077265	0.02555251240931446	1552	0.0014449266178417019
ARMCX2	0.22788864252278887	0.16245666171371967	0.025541066455713506	1581	0.001642180248927616
VAMP2	0.1970928800197093	0.11540366518078257	0.025527597417305353	1266	0.0012669752427257209
SP5	0.20497659522049766	0.12852897473997027	0.02549570724047983	1351	0.0012966075112672117
CDK20	0.23256959842325697	0.1691431401684002	0.02547921624472793	1627	0.0017223591330548516
EFCAB4B	0.23380142892338016	0.17087667161961367	0.025464271262817095	1639	0.001393752249714453
CACNA2D2	0.19807834441980784	0.11738484398216939	0.025455828931373773	1278	0.002012414658611306
CIDEA	0.183050012318305	0.08989598811292719	0.025426018330932065	1106	0.0007694818641084567
SCN3B	0.18280364621828035	0.08940069341258049	0.025424689088047993	1103	0.0017588761988918122
SYT1	0.254249815225425	0.1981178801386825	0.025392274111517385	1832	0.002166587665305997
CDC25C	0.183050012318305	0.0903912828132739	0.02533672300110235	1108	-0.0017476485962788502
MTCP1	0.2719881744271988	0.22065378900445765	0.025289472426216607	1995	-0.002512310858583078
SARM1	0.31116038433111604	0.2674591381872214	0.025286394177236656	2343	0.0027908772647606385
C15orf60	0.20152746982015274	0.12382367508667658	0.02528101858014172	1318	0.0019591607171605572
PRRT1	0.2308450357230845	0.16740960871718671	0.025263453427150608	1613	0.0017710227622046658
UBE2S	0.1714708056171471	0.06438831104507181	0.025256382579756525	956	-0.0009483258502768876
FGF19	0.24587336782458732	0.18771669143140168	0.025216156763452742	1756	0.002713014915934764
NFATC4	0.21778763242177876	0.1490837048043586	0.025205501797690686	1486	0.0018982066731041414
ANK3	0.33210150283321016	0.29172857850421	0.02518584466798967	2526	0.002378769766073674
LRGUK	0.2138457748213846	0.14338781575037146	0.02516994970329585	1447	0.000960908684101014
TMEM97	0.19881744271988175	0.11986131748390293	0.025161640100696485	1291	-0.0014880658010497428
FAM131C	0.26336536092633656	0.21025260029717682	0.025155157404135126	1918	-0.0029962955828978007
COQ3	0.2207440256220744	0.15354135710747896	0.02515297650543266	1516	-0.0022793747410105427
PTGER3	0.18058635131805864	0.08642892521050025	0.025141471169327054	1082	0.0011999690603261117
SERPINA1	0.21088938162108894	0.13917781079742447	0.025103868262161603	1418	0.002333570786504424
CCNA2	0.16112342941611235	0.029717682020802376	0.02507761888211942	774	-0.0012940568189335976
ZNF706	0.20300566642030057	0.12704309063893016	0.02507135371965893	1337	-0.001087543602625374
F7	0.20965755112096576	0.137444279346211	0.025065358817041087	1406	0.0006878681364469231
MTERFD1	0.19389012071938902	0.11193660227835563	0.025063575982956478	1239	-0.0013256588299555006
TKT	0.18994826311899482	0.10500247647350174	0.025054822596354602	1195	-0.0014123610130241104
SLC4A8	0.24858339492485834	0.19167904903417535	0.02505284639372229	1783	0.0028336957038845867
STX8	0.2138457748213846	0.14388311045071817	0.025027665935984763	1449	0.0013677448951057158
HIST1H3G	0.33752155703375214	0.2981674096087172	0.025016997309715867	2574	-0.0016308607355313143
FUT3	0.2145848731214585	0.14512134720158495	0.02498646235894947	1457	-0.0009045806219319275
ANXA6	0.21778763242177876	0.14982664685487865	0.024983428728107302	1489	0.001576560716057429
FGF14	0.17122443951712243	0.06587419514611194	0.02497839910180468	961	0.0013859331258572636
SIM2	0.2214831239221483	0.15527488855869243	0.02494448316539935	1526	-0.0006732751497111166
MAP1LC3A	0.3069721606306972	0.2632491332342744	0.02493180125368181	2309	0.0031970685987971594
PCSK5	0.20300566642030057	0.1277860326894502	0.024882030448241114	1340	0.001291310630404041
NTS	0.21113574772111357	0.14041604754829123	0.02486163755666973	1424	0.002574335755343782
ARNT2	0.185760039418576	0.0983159980188212	0.024840756778354053	1151	0.001353411077070632
DNM1	0.278640059127864	0.2298167409608717	0.024824548124903135	2059	0.0021173660391923476
EDA2R	0.19931017491993103	0.1220901436354631	0.024818542653685494	1302	0.0015911668244370958
FCHO2	0.21310667652131066	0.1436354631005448	0.02478330931785057	1445	0.0016160930405021644
POLR3G	0.21729490022172948	0.14982664685487865	0.024769049554594854	1487	-0.002326247252676694
FAM102A	0.24858339492485834	0.1924219910846954	0.02476748157936949	1786	0.0019772227795328947
LY6G5B	0.20423749692042376	0.13026250619118376	0.024744634629111917	1355	-0.0018150806590711
CNTD1	0.2234540527223454	0.15874195146111936	0.024732706524356343	1548	0.001550954520917003
TNNT2	0.23774328652377433	0.17830609212481427	0.024728807798302704	1685	-0.0016265245881641023
IER2	0.20029563932002956	0.12407132243684993	0.024724650079390592	1314	0.0010195448179729284
IRX5	0.26632175412663217	0.21495789995047054	0.024720377969969815	1949	0.0024693362131984033
ZMAT4	0.2835673811283567	0.23600792471520554	0.024710719111616593	2104	0.002742956869587943
PRODH	0.3276669130327667	0.287518573551263	0.024698675759469664	2491	0.004313145604464807
FCER1A	0.18083271741808327	0.08964834076275384	0.024663646687293525	1096	0.0012684481938777027
CCDC85A	0.20275930032027592	0.12828132738979692	0.02465523490947958	1341	0.0019132882606299972
PAPPA2	0.1919191919191919	0.1104507181773155	0.024633615081030843	1225	0.0009942126335772627
MKLN1	0.2145848731214585	0.14635958395245172	0.024625539957817678	1462	0.0015473443597556979
LHX2	0.19684651391968466	0.1188707280832095	0.024618300047300277	1279	-0.0011713212663380544
BFAR	0.23577235772357724	0.1760772659732541	0.024585401073918406	1668	0.0015867092901771685
MIPOL1	0.21113574772111357	0.14140663694898464	0.024582466992531766	1428	0.0014527571844155317
DAZAP1	0.2039911308203991	0.13051015354135712	0.02457948127599657	1355	-0.0011625799830653704
JAKMIP3	0.24685883222468588	0.1906884596334819	0.02457719440994555	1772	0.0012943431429448538
GLTSCR2	0.19068736141906872	0.10871718672610203	0.024542243115328405	1213	0.0014059997803997247
FBXO38	0.21877309682187732	0.1527984150569589	0.024514312249115818	1505	0.0021243266435703846
ALDH6A1	0.22099039172209903	0.15601783060921248	0.024495189765481852	1527	0.001222483973378985
CCDC138	0.21187484602118747	0.14289252105002476	0.024472677804470135	1437	-0.001720367992811589
RUSC1	0.3355506282335551	0.2969291728578504	0.024427290413886277	2561	-0.003249327578669181
MATR3	0.2850455777285046	0.2384843982169391	0.02437617318968137	2120	0.002836034584106528
BEX1	0.19758561221975857	0.12109955423476969	0.02437497212039688	1291	0.0013649332149725524
DSG4	0.23035230352303523	0.16939078751857356	0.024368944842206013	1619	0.002888860303391994
SCIN	0.2535107169253511	0.199851411589896	0.02432709688153148	1836	0.0022322503846226027
RBL1	0.17122443951712243	0.070827142149579	0.02430132462287605	981	-0.0012167787783255335
POTEE	0.2261640798226164	0.16394254581475978	0.024273032673786197	1580	-0.001811650366289541
CSNK1G3	0.21557033752155702	0.1490837048043586	0.02424461938096488	1477	0.0020241961927695232
VPS45	0.3032766691303277	0.2602773650321942	0.0242324312906842	2282	-0.0025008368102135137
RGS4	0.2995811776299581	0.25606736007924713	0.024178389092197713	2250	0.0027285938193926996
TMEM164	0.19216555801921656	0.11292719167904904	0.024175051068320207	1236	0.0011802595443441532
CLDN11	0.18674550381867455	0.10351659237246162	0.024158198300084213	1176	0.0018160883206292055
RBM43	0.2389751170238975	0.18152550767706785	0.024157596619168293	1703	0.0017111021941673245
SUV39H1	0.19561468341956148	0.1188707280832095	0.02413485437430293	1274	-0.0016822456658701413
C6orf201	0.23256959842325697	0.17310549777117384	0.02412310475214914	1643	0.0017295952260610648
PSMC1	0.2746982015274698	0.22659732540861813	0.024112754040087246	2030	-0.0019102031052170786
SLC26A5	0.16851441241685144	0.06562654779593859	0.024090263416584084	949	0.0007676522402107367
C16orf93	0.2094111850209411	0.1406636948984646	0.024066769349386497	1418	0.001257858652752475
ACER2	0.21015028332101504	0.14190193164933135	0.024026983374091388	1426	0.0013039195840974572
TRAIP	0.17442719881744273	0.07999009410599306	0.02402643253221407	1031	-0.0011669630321193836
SYT17	0.21729490022172948	0.15230312035661217	0.02402083319201068	1497	0.0019842567085561315
NCAM2	0.21901946292190194	0.15477959385834572	0.02401280246364393	1514	0.0018214216170235886
ANXA8	0.23798965262379895	0.1807825656265478	0.023956738721479433	1696	0.0022685939586153834
C15orf57	0.19389012071938902	0.11688954928182269	0.023930212181271594	1259	0.002117291238391772
FOS	0.18822370041882236	0.1072313026250619	0.023929609136686982	1197	0.0012094100606191206
PROK1	0.1978319783197832	0.12332838038632987	0.02392760223720389	1301	0.001163365562160834
FAM134C	0.22394678492239467	0.16196136701337296	0.023920678072236804	1563	0.0018688790805754252
STIL	0.17935452081793546	0.0908865775136206	0.02390767416569188	1095	-0.0011876031254359986
TMEFF1	0.21877309682187732	0.15477959385834572	0.02390494521808005	1513	-0.002233494824031368
NCAPG	0.17196353781719637	0.07528479445269935	0.023903658062821135	1002	-0.00127868472445698
CHRAC1	0.2522788864252279	0.1993561168895493	0.023901775194673392	1829	-0.0023958407866302876
KIAA0556	0.19290465631929046	0.11540366518078257	0.023894200492505402	1249	0.0012135017892433097
ZNF367	0.1717171717171717	0.075037147102526	0.023856213617258513	1000	-0.000963034887536196
KARS	0.17639812761763982	0.08543833580980684	0.02381659020105982	1061	-0.0010998545527570514
ABTB2	0.17491993101749198	0.0824665676077266	0.02379624749416441	1043	-0.0013617916172734112
POSTN	0.20571569352057156	0.13620604259534422	0.023766860521165008	1385	0.001955077030288521
TTLL9	0.19093372751909338	0.11267954432887568	0.023759008594172334	1230	0.001385794294765219
NPFFR1	0.3116531165311653	0.2709262010896483	0.02372665860671953	2359	-0.0018188608573836973
RD3	0.20891845282089186	0.1411589895988113	0.023721059584517905	1418	0.0003787827123233001
SH2B1	0.22764227642276422	0.16765725606736007	0.02371205050290185	1601	0.001214490253914846
ARL3	0.20497659522049766	0.13546310054482416	0.023665152978970604	1379	0.0015627996624971276
RNF26	0.24242424242424243	0.18746904408122833	0.023624870826238334	1741	-0.0017760323610730212
NETO2	0.1783690564178369	0.09063893016344725	0.02360010462621522	1090	-0.0012537535639012276
FAM43B	0.18551367331855137	0.10401188707280833	0.023596850335695564	1173	0.00087492538909828
IFITM2	0.20152746982015274	0.13051015354135712	0.023580420914723964	1345	0.0018057083487292402
DACT3	0.191180093619118	0.11391778107974244	0.0235725673500826	1236	0.001046566051991249
POLE	0.2160630697216063	0.15205547300643882	0.02356238322631186	1491	-0.0017547383133205586
C9orf135	0.23158413402315842	0.17360079247152055	0.023493975984516254	1641	-0.0018139887400707266
TJP3	0.22370041882237005	0.16295195641406637	0.023488537282131985	1566	0.001999215077012195
AADAT	0.19832471051983247	0.12605250123823675	0.02344345773435967	1314	-0.0018283978908584684
SPRED3	0.25769894062576987	0.2072808320950966	0.023443400645608434	1883	0.0017878802442282903
JPH4	0.21507760532150777	0.1510648836057454	0.023437777252016862	1483	0.001745670722084469
TROAP	0.16136979551613698	0.05101535413571075	0.023437644547327885	861	-0.001041181471282471
IFT88	0.1714708056171471	0.07726597325408618	0.02343220655609228	1008	0.0016307512056755514
CRB3	0.25942350332594233	0.20950965824665677	0.0234062571792743	1899	0.002442838481192666
ITPR2	0.2589307711258931	0.20901436354631006	0.023358140067180556	1895	0.0021677566067410227
RNF183	0.28824833702882485	0.24442793462109955	0.023342088576746484	2157	0.0022168571038491793
GJA3	0.25769894062576987	0.20752847944526995	0.02334067421877823	1884	0.002270504512125626
BGLAP	0.23454052722345406	0.17805844477464092	0.023304449154691945	1671	0.0016289602037431905
NFATC1	0.270509977827051	0.22337790985636455	0.023277957492193493	2000	0.0017349808517792553
GOLPH3L	0.17886178861788618	0.09336305101535414	0.023274880132693777	1103	0.001219477764061594
COLEC12	0.22246858832224686	0.16196136701337296	0.02326078838525286	1557	0.001221759769396158
CNST	0.2441488051244149	0.1906884596334819	0.023246550406289458	1761	0.0019033284594115684
ACTR3C	0.2032520325203252	0.1347201584943041	0.023161867618912913	1369	-0.0011539205234839755
C1orf198	0.20423749692042376	0.13620604259534422	0.023160869108835382	1379	-0.0019661880211060633
DMC1	0.28750923872875095	0.24393263992075284	0.02315842953567824	2152	-0.0020892337284749373
PGAM4	0.2872628726287263	0.2436849925705795	0.02313758238678445	2150	-0.002593759165029042
AHNAK	0.17393446661739345	0.08444774640911343	0.02312177680389923	1047	0.0014306975026556756
MSH5	0.24193151022419315	0.1882119861317484	0.023107103915701428	1742	-0.00187419103931461
CHAC1	0.17442719881744273	0.08568598315998019	0.02308275997720729	1054	-0.0011988884172751569
MAP3K12	0.27691549642769153	0.2315502724120852	0.023066663507683976	2059	0.0019006260845344514
SNCA	0.18822370041882236	0.11119366022783556	0.02306413132449125	1213	0.001419616561906878
MAGEE1	0.24784429662478444	0.19588905398712234	0.023054273897464405	1797	0.002522819017758593
FAM83D	0.1581670362158167	0.044328875681030215	0.023051762126151242	821	-0.0013885031068639365
DACT2	0.2522788864252279	0.20158494304110947	0.023008147275065685	1838	0.0019592548949731283
VAC14	0.1655580192165558	0.06636948984645864	0.023004548544430285	940	-0.0009696472450741566
MAST1	0.28972653362897266	0.2469044081228331	0.022979677538173697	2173	-0.002739407446642872
PLCH1	0.19339738851933974	0.12010896483407628	0.022976386452587073	1270	-0.0011586500035900005
FAM169A	0.27445183542744517	0.2288261515601783	0.022962402331651758	2038	0.0018170138311688787
DSC3	0.24882976102488297	0.19737493808816245	0.022959383786394404	1807	0.0019261113775428385
DIXDC1	0.18132544961813254	0.09980188211986132	0.022918503004551227	1139	0.0012109906605928698
MXD4	0.17615176151761516	0.09014363546310054	0.022903568071254408	1079	0.0015377324092696655
PTGES	0.26410445922641046	0.21644378405151066	0.022903253728737725	1946	0.002026002681668615
KCNK15	0.21852673072185266	0.15775136206042595	0.02286843980806151	1524	0.0022410674711863974
GNAL	0.23010593742301058	0.17360079247152055	0.022811507290582518	1635	0.0016835456242915825
SCP2	0.24267060852426706	0.18994551758296185	0.022809724591678803	1752	0.002068779789988184
SNRPA	0.17738359201773837	0.09311540366518078	0.02279446031738589	1096	-0.0018506267933844356
SIGLEC15	0.19413648681941365	0.1220901436354631	0.022782972341656358	1281	0.0018744504279311514
FSIP1	0.21778763242177876	0.1570084200099059	0.022779808881876803	1518	0.0015695407877501567
IBSP	0.23774328652377433	0.18375433382862805	0.022756215086322577	1707	-0.0012452815104552427
AXL	0.23848238482384823	0.18474492322932146	0.022743161212262157	1714	0.0015399318326672073
SIN3A	0.19684651391968466	0.12654779593858345	0.02273420538541925	1310	0.0011601286400946265
AES	0.26435082532643506	0.2171867261020307	0.02271128485584887	1950	0.0025870504471640745
GNPNAT1	0.2717418083271742	0.22634967805844478	0.022609433635761088	2017	-0.0021676974587535366
LRP1B	0.2273959103227396	0.17062902426944032	0.02259463610836617	1612	0.0017150142042737571
HTR2B	0.20423749692042376	0.13843486874690442	0.02254874226334745	1388	0.0009002646640510648
AFG3L2	0.25991623552599163	0.21223377909856364	0.022513272499544847	1912	-0.0028337623234051534
PCDHGA7	0.1978319783197832	0.129024269440317	0.022490229541311645	1324	0.002539808999017623
ZFYVE16	0.1842818428184282	0.1072313026250619	0.022461245329888264	1181	0.00115025981067447
SCG5	0.251539788125154	0.20208023774145617	0.02243584252440391	1837	0.0020790230033526317
EBF4	0.2180339985218034	0.158494304110946	0.022418380075792735	1525	0.0021224858108325863
HIST1H2AC	0.1958610495195861	0.1263001485884101	0.022409823185459293	1305	0.0013786799221634284
MTMR9	0.22493224932249323	0.16790490341753342	0.022402460193625028	1591	0.0014187824719556375
VPS37C	0.24513426952451342	0.19415552253590887	0.02239444316412497	1779	0.002544769329324481
PTPRZ1	0.26779995072678	0.22213967310549776	0.02237077924184838	1984	0.0020256674290521914
CPLX1	0.18329637841832963	0.10599306587419514	0.022363032327864026	1172	0.001920923127545393
RSPH1	0.16974624291697463	0.08048538880633978	0.022335889173120876	1014	0.0017618196768125927
RCOR3	0.19339738851933974	0.12283308568598315	0.022314582946960364	1281	0.0012901397743007692
SLC27A1	0.17393446661739345	0.08915304606240713	0.022304933055271467	1066	0.0010520068608229848
CCNF	0.18945553091894554	0.11664190193164933	0.02228806490954703	1240	-0.0010439723941090052
RPS23	0.21680216802168023	0.15725606736007924	0.022273709337343087	1515	0.0016851590871738154
RABEP2	0.2192658290219266	0.1607231302625062	0.022245579175294208	1539	0.0016848214267611182
FAM71D	0.34983986203498396	0.3164933135215453	0.02221991156480944	2698	-0.003561080047802534
RPA4	0.34023158413402316	0.30584447746409116	0.022216686447063913	2616	-0.0042893534423001254
TNMD	0.191180093619118	0.11986131748390293	0.02218309276723775	1260	0.0010912277242141498
RBL2	0.29514658782951464	0.25482912332838037	0.02217362621109451	2227	0.0028032259549945595
ZFPM2	0.2039911308203991	0.13942545814759782	0.022172923073717626	1391	0.001338419997773599
RAMP3	0.18009361911800936	0.10153541357107479	0.022124271437973426	1141	0.001062497321254341
COL5A2	0.2579453067257945	0.21074789499752353	0.022121106015977016	1898	0.0015508259026319137
NOM1	0.2106430155210643	0.14933135215453194	0.0220706272515065	1458	-0.0017141152699878149
ZMYM6	0.24217787632421778	0.191431401684002	0.0220041422302064	1756	0.002283009334860253
HABP2	0.21187484602118747	0.15131253095591876	0.021995468352216028	1471	0.0017478872203810169
MUM1	0.18083271741808327	0.10351659237246162	0.021984786792401977	1152	0.0014918450776804093
PRR12	0.24193151022419315	0.19118375433382861	0.02197962771818114	1754	0.0014907749980920927
APEH	0.24882976102488297	0.199851411589896	0.02197566325722635	1817	0.002170217562888865
IL1RL1	0.19635378171963538	0.12877662209014362	0.021971389198654552	1317	0.0010055519825982629
NSUN5	0.22320768662232077	0.16691431401684	0.021961283143575882	1580	-0.0015326981835201536
SORCS3	0.20202020202020202	0.137444279346211	0.02192123209928395	1375	0.0015362194935732987
PPFIA4	0.22197585612219758	0.1654284299157999	0.021906715276775846	1569	-0.0018775542164803484
PNPLA1	0.23651145602365115	0.1844972758791481	0.021898424023600985	1705	-0.0015356251766206696
ADI1	0.2589307711258931	0.212481426448737	0.021896787650159594	1909	-0.002588114696709454
NLRP12	0.21015028332101504	0.14933135215453194	0.02186328884360206	1456	0.0022471440030130906
SPRYD4	0.2631189948263119	0.21768202080237742	0.021846143257802073	1947	-0.002484510734029754
TRA2B	0.18255728011825573	0.1072313026250619	0.02182860826150768	1174	-0.0011897081945789977
MAGEC1	0.30574033013057406	0.26770678553739474	0.021810226445587746	2322	-0.001930929653462954
LECT2	0.1593988667159399	0.060178306092124816	0.0217865701862085	890	0.005491813500921694
DPH2	0.23996058142399607	0.1892025755324418	0.021783466049232904	1738	-0.002220153957750881
E2F3	0.17442719881744273	0.09311540366518078	0.02175436928757013	1084	-0.0010993047038027725
FAM98A	0.20004927322000493	0.1352154531946508	0.02173649293321738	1358	-0.002426382871090027
LIPE	0.18477457501847747	0.11144130757800892	0.02172247853856257	1200	0.0011709547365171603
CLK4	0.16038433111603842	0.0633977216443784	0.021703862557840965	907	0.0009292635280871765
TACC3	0.15767430401576743	0.056215948489351165	0.02170095328229927	867	-0.0018410961340123322
IQCJ	0.1574279379157428	0.05572065378900446	0.021678764377728876	864	0.00156270540173864
PDE2A	0.17393446661739345	0.09262010896483408	0.021674714092819417	1080	0.0010354233729231055
MYCT1	0.17245627001724562	0.08989598811292719	0.021659876389461583	1063	0.0010605812687572325
SLC25A26	0.21286031042128603	0.1537890044576523	0.02165845386057045	1485	0.0016334435749740805
ARSK	0.20374476472037448	0.14091134224863794	0.021655922776647976	1396	0.0011752533922845033
EN1	0.28824833702882485	0.2478949975235265	0.02163517400269379	2171	-0.00342732787848945
ABCE1	0.23380142892338016	0.1817731550272412	0.021621628278056918	1683	-0.0014714207606857598
C16orf58	0.21655580192165558	0.1589895988112927	0.02161872281575552	1521	0.0015402030367113184
TDRD3	0.21433850702143384	0.15601783060921248	0.021599432124172323	1500	0.0018097484738973436
PTK2	0.23626508992362652	0.1849925705794948	0.021598941547009955	1706	-0.0014855004655146332
PRPH2	0.22443951712244395	0.1696384348687469	0.021595898261437724	1596	0.0025241771603759845
DSC1	0.23996058142399607	0.1896978702327885	0.02159579866648638	1740	0.0023840442263463046
RAI2	0.16383345651638334	0.07280832095096583	0.02154034987440682	959	0.0009303518496381003
CRELD1	0.19610741561961073	0.13026250619118376	0.021489797941794554	1322	0.001852581610728521
TCTN1	0.1904409953190441	0.12159484893511639	0.0214824654105544	1264	0.0014190934340149396
SH3BGRL	0.17590539541759054	0.09732540861812779	0.021470472974333337	1107	0.0011145918849933879
CDRT1	0.24143877802414387	0.1919266963843487	0.02145682674878185	1755	-0.002581656011989253
NME3	0.25178615422517864	0.20480435859336305	0.021451442160666603	1849	0.0022372399227606364
FGF10	0.16383345651638334	0.07355126300148589	0.021431613184991923	962	0.0011039277049349038
PAK7	0.17467356491746736	0.09534422981674096	0.021420332121629165	1094	0.0017012996755511266
BZRAP1	0.22838137472283815	0.17533432392273401	0.021415927174851197	1635	0.0015472950215553282
ABCD3	0.19635378171963538	0.13100544824170382	0.02139238012659248	1326	0.0013685485346172754
RUFY1	0.18674550381867455	0.11614660723130263	0.02138384882514811	1227	0.0014133826339275402
IPO9	0.21704853412170486	0.16047548291233285	0.021357685548434445	1529	-0.0013820371077599702
BUB1B	0.17196353781719637	0.09063893016344725	0.021356042677432057	1064	-0.001595744241240027
RASD2	0.32052229613205224	0.2852897473997028	0.02134430234637676	2453	-0.0031414751065312885
INVS	0.29563932002956395	0.25705794947994054	0.021323818156711267	2238	-0.003360901208361611
CIDEC	0.16851441241685144	0.08420009905894008	0.021307450510661373	1024	0.000652456266644208
SH2D6	0.2668144863266814	0.22337790985636455	0.021292279501972742	1985	-0.0016168647634913214
EAF2	0.19315102241931512	0.1267954432887568	0.02123023302283443	1296	-0.0010842130146556882
LCTL	0.27001724562700175	0.22734026745913818	0.02122571572760011	2014	-0.004686987273453269
COPS3	0.22985957132298596	0.17781079742446756	0.021218742848061828	1651	-0.002063017668115208
ABCB6	0.21359940872135993	0.15626547795938583	0.021205807804239276	1498	-0.0015927746534543986
RAD51	0.1473269278147327	0.022535908865775136	0.021197356470920935	689	-0.0012600356109032872
SEL1L2	0.16605075141660508	0.07999009410599306	0.021174436890933547	997	0.0015717795336968265
TIPRL	0.24340970682434096	0.19514611193660228	0.02116628037233871	1776	-0.0015115215803234603
YPEL3	0.19980290711998028	0.1369489846458643	0.021166177298062288	1364	0.0013365413938572603
DDX17	0.20202020202020202	0.14016840019811788	0.021164981610183504	1386	0.0012066176642292702
TRAF3IP1	0.2138457748213846	0.15676077265973254	0.021156075564081972	1501	0.001612482938799076
CCDC30	0.17122443951712243	0.0903912828132739	0.021147224679323454	1060	0.0012327843639468484
PCDHGB3	0.24735156442473516	0.20009905894006935	0.02114316303466256	1812	0.0018129254371160642
CCHCR1	0.28824833702882485	0.24888558692421991	0.021143068421269576	2175	-0.003056249073779327
NBEA	0.2192658290219266	0.16419019316493313	0.02111908424513469	1553	0.0017349268513498829
INTU	0.19832471051983247	0.13496780584447746	0.021116382188302783	1350	0.0013249936284410067
COL6A3	0.17319536831731955	0.09435364041604755	0.021094026146811173	1084	0.0009733676627547538
C19orf77	0.22172949002217296	0.16765725606736007	0.021055011233456555	1577	0.003827704770856144
CDKN2AIP	0.24119241192411925	0.19266963843486876	0.021052189995150964	1757	0.0020771625378984025
TCF4	0.17491993101749198	0.09782070331847449	0.021028092269443147	1105	0.0010461003497766797
EFCAB1	0.20497659522049766	0.1448736998514116	0.021027015679550846	1417	0.001501523052138509
SLC4A7	0.185760039418576	0.11614660723130263	0.02101675787344843	1223	0.0017103134588523972
MAPRE1	0.1702389751170239	0.08940069341258049	0.020988824666244472	1052	-0.000699228972371202
KIAA0247	0.17073170731707318	0.0903912828132739	0.020978731874773476	1058	0.0012049491972248917
EDN3	0.18674550381867455	0.1178801386825161	0.020978156100681364	1234	0.0013432570045551983
MAMSTR	0.32347868933234786	0.2892521050024765	0.02097168220380993	2481	-0.002921573308412917
PTHLH	0.2099039172209904	0.15205547300643882	0.02093878759350454	1466	0.0016702781304047676
ADORA2A	0.1958610495195861	0.13199603764239723	0.020938596765620616	1328	0.001880134626844665
ZNF646	0.18083271741808327	0.10871718672610203	0.02088104499917022	1173	0.001023049053401337
CCL14	0.1958610495195861	0.13224368499257058	0.020873158498499526	1329	0.0014379958138306392
DGAT2L6	0.1581670362158167	0.06463595839524518	0.02083900422762361	903	0.0015158412687014788
ZNF48	0.35033259423503327	0.3192174343734522	0.020833156175479216	2711	0.003087528538890183
ROR2	0.19290465631929046	0.12803368003962357	0.020819583205174866	1300	0.0017413919726152471
UGT2B7	0.33210150283321016	0.2991579990094106	0.02079589981276219	2556	-0.0025410449366972897
SIAH2	0.17245627001724562	0.0946012877662209	0.020791761421233793	1082	0.0012003997566353065
ECSCR	0.20768662232076865	0.1495789995047053	0.020759855998180973	1447	0.0008082062937319278
NAT8	0.1877309682187731	0.12035661218424963	0.020757202331888134	1248	0.0014668906067527132
WDR34	0.22961320522296133	0.17880138682516097	0.020752288082160907	1654	-0.0014773332773529546
PRIM1	0.19955654101995565	0.13818722139673106	0.020727104906500073	1368	-0.0010049205716313736
ZNF441	0.1783690564178369	0.10549777117384844	0.020685740564739798	1150	0.0008437875235358661
WDR25	0.1729490022172949	0.09608717186726103	0.020678612770509315	1090	0.001570718928542192
CTLA4	0.22123675782212368	0.1681525507677068	0.02067042268195879	1577	-0.0006179509842240804
POC5	0.19462921901946292	0.13125309559187717	0.02065315779367562	1320	0.0022022376541372068
TMUB2	0.23503325942350334	0.18598315998018822	0.020650897239019535	1705	0.0016801258541448761
SCARNA2	0.2039911308203991	0.1448736998514116	0.020623992544748285	1413	0.002473175550403539
MTHFSD	0.2374969204237497	0.1892025755324418	0.020607172622655556	1728	-0.0020837056110394768
ARHGAP24	0.27617639812761763	0.23600792471520554	0.02057366235436623	2074	0.0021250406905892307
AHCTF1	0.2397142153239714	0.19217434373452205	0.020531926638593094	1749	-0.0014247143088141456
SYDE1	0.21729490022172948	0.16344725111441308	0.020502069765513362	1542	0.0012733201115224801
TSHZ2	0.19881744271988175	0.1379395740465577	0.02050104944152768	1364	0.0012234179172082803
TM6SF2	0.27666913032766693	0.2367508667657256	0.0204948347619452	2079	0.002222227105630736
ESRRA	0.23922148312392214	0.19167904903417535	0.020486060149363165	1745	-0.0018410814740491333
LPPR5	0.18132544961813254	0.11144130757800892	0.020459753644521537	1186	0.0012039302269158726
IGSF1	0.1877309682187731	0.12159484893511639	0.020457609140804224	1253	0.0010415096854558214
KANK2	0.2138457748213846	0.1589895988112927	0.020452322878782514	1510	0.0009949519138899633
KLHDC2	0.18157181571815717	0.11193660227835563	0.020438521333565655	1189	0.0009354176484521303
FAM174A	0.16654348361665436	0.08543833580980684	0.020437022709221497	1021	0.0017103059401051724
CALN1	0.16605075141660508	0.08494304110946013	0.02035753181309574	1017	0.0006152246216515778
PER2	0.2086720867208672	0.15230312035661217	0.02034779930608043	1462	0.001187153236242011
LTC4S	0.16186252771618626	0.07652303120356613	0.02034370357409121	966	0.0012667978624449463
KIAA1324	0.23183050012318304	0.1827637444279346	0.020342794510045774	1679	0.002547753529802321
AP3B1	0.24069967972406997	0.19390787518573552	0.020336071760223076	1760	0.0018569081963505595
PAPD7	0.17713722591771372	0.10525012382367509	0.02030000824092421	1144	-0.00169289103241681
C19orf18	0.24907612712490762	0.20430906389301634	0.02029672351470251	1836	0.0016389960637752665
BCOR	0.23503325942350334	0.18697374938088163	0.02028145007769109	1709	0.002097560809852439
RFX6	0.19093372751909338	0.1272907379891035	0.020252756326524797	1289	0.0016390474135732803
COL12A1	0.20202020202020202	0.14338781575037146	0.020252096318620762	1399	0.0012170875266747315
RANBP3	0.32544961813254497	0.29271916790490343	0.020232942683680297	2503	0.0033370791893503338
GJA1	0.17516629711751663	0.10227835562159485	0.02022236961720469	1124	0.0011669908653630045
DEXI	0.2039911308203991	0.14635958395245172	0.02019125363865042	1419	0.0016743674079407354
RPS27L	0.21286031042128603	0.158494304110946	0.020189067317033217	1504	0.0018510091595089762
ZBTB48	0.1919191919191919	0.129024269440317	0.020185714122308095	1300	0.0014620564434153493
TAPT1	0.17960088691796008	0.1099554234769688	0.020166283429718348	1173	0.002009923403966241
DLL1	0.19536831731953683	0.1342248637939574	0.020152465351760816	1335	0.0011148300203785767
CDKN2A	0.3027839369302784	0.2674591381872214	0.020143721863147612	2309	-0.0038130613247631118
PHLDB2	0.23330869672333088	0.18524021792966816	0.020119009628108232	1695	0.0024652782412886154
RAB11FIP1	0.2079329884207933	0.15205547300643882	0.020115260802389918	1458	0.002626376003627229
DCPS	0.20202020202020202	0.14388311045071817	0.020109812551309673	1401	-0.0029377023909319174
CDK17	0.18551367331855137	0.11961367013372957	0.020107892905281526	1236	0.0020421742125108725
ARL5B	0.19832471051983247	0.13868251609707777	0.020099850531759115	1365	-0.001307184548841178
DMRTC1	0.14855875831485588	0.04457652303120357	0.02008263826650034	783	0.0016110353244584985
NPC1	0.20620842572062084	0.14982664685487865	0.020073890730400286	1442	-0.0020278096534866565
IL1RAPL1	0.1581670362158167	0.0703318474492323	0.02007024257967339	926	0.0010628347958117957
BNIPL	0.158659768415866	0.07157008420009905	0.020050645161366957	933	0.001125351176381173
PANX1	0.25203252032520324	0.20851906884596336	0.020040189229086375	1865	-0.001543174988182727
MAGI1	0.18723823601872383	0.1225854383358098	0.020030967335420702	1255	0.0016078280440524396
SLC27A2	0.1709780734170978	0.09608717186726103	0.020000756991973928	1082	0.0009449120498175034
STK38	0.1973392461197339	0.13769192669638436	0.019983711381742434	1357	-0.0014156172367506769
LETMD1	0.21015028332101504	0.15552253590886578	0.019975882404378448	1481	0.0012142978426709305
WDR63	0.18403547671840353	0.1178801386825161	0.01997332959516082	1223	0.000696833200254332
STAT3	0.20522296132052228	0.14883605745418524	0.019964291854659057	1434	0.0015341932652518154
YIPF4	0.17270263611727027	0.09955423476968796	0.019915154861276117	1103	-0.0016977715109874226
PCDHGA6	0.19339738851933974	0.13224368499257058	0.019914157665686202	1319	0.0013436296008876524
NBR2	0.21951219512195122	0.1681525507677068	0.019910323477571375	1570	0.0011888095090398566
TRIM72	0.1574279379157428	0.06983655274888559	0.01990641153655509	921	0.0011859244055813178
TNFRSF13C	0.1791081547179108	0.1104507181773155	0.019880369940570304	1173	-0.0008250171720646903
C8orf59	0.2266568120226657	0.1775631500742942	0.019844638171971678	1637	-0.0013493666048361775
ELF1	0.18625277161862527	0.1220901436354631	0.019784091762691774	1249	0.0013636465933814178
TBC1D10A	0.28110372012811036	0.24343734522040614	0.0197575604219038	2124	0.0025567954518919576
ADRB2	0.23330869672333088	0.18623080733036157	0.01975103436782093	1699	0.0017820278535509715
FUZ	0.23725055432372505	0.19118375433382861	0.01973659760573708	1735	0.0014085279075516156
RSRC1	0.2926829268292683	0.2568103021297672	0.019711764377364504	2225	-0.0036018371498357737
NUBPL	0.24809066272480906	0.2045567112431897	0.019705528816605276	1833	0.0021718250689445997
TAP2	0.18329637841832963	0.1178801386825161	0.019701835245466266	1220	-0.0013584575691311328
GALNT7	0.26065533382606554	0.21966319960376424	0.019689281791814495	1945	0.0021583594934782013
C6orf120	0.21704853412170486	0.16567607726597325	0.01966150358614014	1550	0.001627332630141609
JAG1	0.1973392461197339	0.13893016344725112	0.019641187743625006	1362	0.0013867958333321439
PNO1	0.17615176151761516	0.1067360079247152	0.019636867698053898	1146	-0.0009879355298835434
EHD4	0.31313131313131315	0.2800891530460624	0.019601285609279914	2402	0.002836454945463629
PNPLA4	0.18477457501847747	0.12060425953442298	0.019596256155412498	1237	0.0015064514051118748
PTPRA	0.2872628726287263	0.25086676572560673	0.019585823845281375	2179	0.002598291280446574
MCM7	0.15250061591525005	0.06067360079247152	0.019575152021406413	864	-0.0014798623753449647
PRR11	0.15028332101502834	0.0549777117384844	0.01956252778730617	832	-0.0015117301802092698
DUSP12	0.23158413402315842	0.18474492322932146	0.019500524472248322	1686	-0.0015447733934706776
KRT15	0.2335550628233555	0.18722139673105498	0.01949611597649445	1704	0.001496156375105784
FOXK2	0.19413648681941365	0.13496780584447746	0.019472666900111804	1333	-0.0023391403708956206
PIK3IP1	0.18920916481892092	0.1277860326894502	0.019470837900964343	1284	0.0014563743890903425
SLC35B1	0.19216555801921656	0.13224368499257058	0.019439209468422647	1314	-0.001122277796639537
KIAA1841	0.21015028332101504	0.15725606736007924	0.019433670858345114	1488	-0.0017048675366822864
PCDHGB6	0.18822370041882236	0.12654779593858345	0.01941381674244123	1275	0.0011163714307258488
HAS1	0.16728258191672826	0.09262010896483408	0.019404977628069166	1053	0.0012437825940651236
FAM182A	0.18748460211874846	0.12555720653789004	0.01938586391802704	1268	0.00128418551539653
HSP90B1	0.17541266321754126	0.10698365527488855	0.01932409992109436	1144	-0.0010941317756078205
CREBBP	0.191180093619118	0.13125309559187717	0.019322453093764277	1306	0.0012805101487629144
LAPTM4B	0.15915250061591524	0.07751362060425954	0.019321157073117812	959	-0.0014813783214776776
PSG5	0.20202020202020202	0.14660723130262507	0.01931848175406183	1412	0.002266562284421525
MUL1	0.20202020202020202	0.14685487865279842	0.019245806640155086	1413	0.001240708328987239
SAAL1	0.21359940872135993	0.16245666171371967	0.019232540470948623	1523	-0.0012423864951642827
IL20RB	0.18329637841832963	0.11986131748390293	0.019230826912298524	1228	-0.0011334731982060476
KAT5	0.2675535846267554	0.2288261515601783	0.01922351300878466	2010	0.0022980691011071034
TMEM101	0.1919191919191919	0.13273897969291729	0.019213339496998907	1315	0.0007903768652795407
AGRN	0.2133530426213353	0.16220901436354632	0.019207756454988147	1521	0.0017348647366816294
C9orf172	0.21015028332101504	0.1579990094105993	0.019199454605172247	1491	0.0014596074957808013
SLC8A3	0.2012811037201281	0.14611193660227836	0.019165384697124758	1407	0.001199330877079774
SAP30L	0.22788864252278887	0.18103021297672114	0.01916129538048244	1656	0.0017042925304849633
STON2	0.1985710766198571	0.14239722634967805	0.01915350239788771	1381	0.0017289088325924242
PKIB	0.2017738359201774	0.14685487865279842	0.01914632547781452	1412	0.0012644624173844931
RCAN2	0.20448386302044838	0.1505695889053987	0.019142449132624733	1438	0.0013133615051629023
PA2G4	0.26336536092633656	0.2241208519068846	0.01913115707639182	1974	-0.0020769468424077786
NEURL	0.3121458487312146	0.27984150569588906	0.019123762569987997	2397	0.0026547773104539374
FRMD6	0.18477457501847747	0.1225854383358098	0.01911445388127633	1245	0.0009587027561792638
ACACB	0.18994826311899482	0.13026250619118376	0.019112022142714697	1297	0.000822319908911595
PCDHA5	0.23183050012318304	0.18623080733036157	0.019063467188446922	1693	0.0015500879890169017
NMU	0.24143877802414387	0.1981178801386825	0.019041989103146452	1780	-0.0022006622166372836
IGFBP7	0.21088938162108894	0.15948489351163941	0.019038900022106325	1500	0.0015072796566528268
CDKN2D	0.20768662232076865	0.15527488855869243	0.019023442074095245	1470	-0.0018774605785438325
RBM24	0.2025129342202513	0.14834076275383853	0.019006506632105218	1421	0.0009859851488727145
USP10	0.18477457501847747	0.12308073303615652	0.018992776728541327	1247	-0.0009640473670130766
CASP2	0.23183050012318304	0.18647845468053492	0.018971166727324858	1694	-0.0019268153726443415
ANKRD24	0.18600640551860065	0.12506191183754334	0.018957901101488647	1260	0.000742640732187283
PHLDA2	0.21655580192165558	0.16716196136701336	0.018953294017864455	1554	-0.0013264087385323365
PLP1	0.18329637841832963	0.12109955423476969	0.018932460305415573	1233	0.001112294051927165
KLHL5	0.17861542251786156	0.11391778107974244	0.01892620831510208	1185	0.0008573582284952864
RUNDC3B	0.22517861542251785	0.17830609212481427	0.018912346354779442	1634	0.0017762968840543182
ATRNL1	0.1729490022172949	0.10500247647350174	0.018885837302389588	1126	0.0011443591136412578
TRAF5	0.19068736141906872	0.13224368499257058	0.0188732775845523	1308	0.0014598668740291032
COL8A1	0.2382360187238236	0.19465081723625557	0.01886745996663586	1753	0.0016375302846427077
CHRNA2	0.15250061591525005	0.06636948984645864	0.018851528672051438	887	0.0017023193457134768
LYZL2	0.18255728011825573	0.12035661218424963	0.01884144642770542	1227	-0.0010108051959832665
SLC39A4	0.21433850702143384	0.16468548786527984	0.01881968567875201	1535	-0.0020437869731495086
PPT1	0.25917713722591773	0.2199108469539376	0.01881200785262403	1940	0.002634212578414008
PAG1	0.22591771372259178	0.17954432887568103	0.018802647342224227	1642	-0.0015443665188286104
SLC22A10	0.1527469820152747	0.06736007924715205	0.01879426023859205	892	0.0009198025180012336
ASAP2	0.2032520325203252	0.150074294205052	0.018789094942498828	1431	-0.0018541137367719784
CNGA4	0.19389012071938902	0.13719663199603765	0.018770463081523064	1341	0.0013340598441573092
PHGR1	0.1458487312145849	0.05002476473501734	0.018769375310110394	794	0.0010965376617150468
EED	0.21286031042128603	0.16295195641406637	0.018756171653474464	1522	-0.0019464339018668397
ZNF341	0.24759793052475979	0.20629024269440316	0.01874907096922802	1838	-0.002334025896198
MED28	0.22591771372259178	0.17979197622585438	0.018713658658444748	1643	0.0020533311495455567
TMEM144	0.18600640551860065	0.12605250123823675	0.018709149825534434	1264	0.0015473566294531339
PSD4	0.1768908598176891	0.11218424962852898	0.018705070422325228	1171	0.0016117918989039027
ECEL1	0.19660014781966	0.14140663694898464	0.01865578114949022	1369	-0.0013017270272712266
FAM161B	0.14905149051490515	0.05968301139177811	0.018654284975923745	846	0.0011616371306445218
YIPF1	0.2126139443212614	0.16295195641406637	0.01865134922067266	1521	0.001922254050441552
MYO6	0.21507760532150777	0.16617137196631995	0.0186454514496652	1544	0.001410402638236974
MAOB	0.2222222222222222	0.17533432392273401	0.018640590903940494	1610	0.001548896002532274
KLF1	0.23774328652377433	0.19465081723625557	0.018632929636383286	1751	-0.0016108316805912182
CCDC11	0.16876077851687607	0.0993065874195146	0.018618402060712403	1086	0.001084494983138029
GPR19	0.164079822616408	0.09113422486379395	0.018616741248307353	1034	-0.00118826715747673
APOBEC3B	0.1736881005173688	0.10747894997523527	0.01861583157355248	1139	-0.0013450742890654512
FAIM3	0.2522788864252279	0.21223377909856364	0.018601459545495126	1881	0.002253062455929466
CYSLTR1	0.2382360187238236	0.19539375928677563	0.018577679449159612	1756	0.002290385392552707
C6orf223	0.2727272727272727	0.2362555720653789	0.01856346995731675	2061	-0.0021889194571258486
SLC25A29	0.21754126632175413	0.1696384348687469	0.01854700396815427	1568	0.001520658407753217
TLL1	0.19536831731953683	0.14016840019811788	0.0185215989981675	1359	0.0010855175423785113
KCND2	0.16949987681695	0.10104011887072809	0.01852110261955036	1096	0.0009350119957616699
PRLR	0.20349839862034985	0.15131253095591876	0.01851611621676093	1437	0.0015636023974366254
MACF1	0.21975856122197585	0.17261020307082714	0.018499543026200722	1589	0.0011833275943217813
DARS2	0.18058635131805864	0.1188707280832095	0.018481180287336967	1213	-0.0017231110775128402
CAB39L	0.2382360187238236	0.19564140663694898	0.018480840626494004	1757	0.0022323914818116464
DCAF8	0.1889627987188963	0.13125309559187717	0.01847956419722767	1297	0.0013637179908982944
SAP30	0.177629958117763	0.11441307578008915	0.018462050111457812	1183	-0.0023868822746408117
KCNF1	0.1768908598176891	0.11342248637939574	0.01842571587055712	1176	0.0010399485474408719
FAAH	0.18107908351810792	0.11986131748390293	0.01842289905878093	1219	0.0028418684654205606
PI4K2A	0.22172949002217296	0.17533432392273401	0.01842184160005068	1608	0.0016874726753485446
PMFBP1	0.259669869425967	0.2213967310549777	0.018411928565868613	1948	-0.001706488438139786
SMC2	0.20029563932002956	0.14735017335314513	0.01840626954341745	1408	-0.0023409011962939987
SKP1	0.26410445922641046	0.22659732540861813	0.01840481750093553	1987	0.002156098309933441
SCUBE1	0.1682680463168268	0.09955423476968796	0.01840308975070362	1085	0.001233949511697574
ASNS	0.17984725301798474	0.11812778603268945	0.01839086058513016	1207	-0.0014471686639808468
H2AFX	0.1709780734170978	0.10425953442298168	0.018363451071325587	1115	-0.002028695582885121
MGRN1	0.19265829021926584	0.1369489846458643	0.018362192394677686	1335	0.0015763244159700206
UBE2H	0.19068736141906872	0.1342248637939574	0.018345355744460123	1316	0.001401142461691052
PSMB6	0.2288741069228874	0.1844972758791481	0.018344112012922808	1674	-0.0014513067818370472
PDCL3	0.16851441241685144	0.10029717682020803	0.018337583514092624	1089	-0.0009328463436759193
PKD1L3	0.2631189948263119	0.22560673600792472	0.018333206106259315	1979	-0.0016582774042035453
COL5A3	0.17615176151761516	0.11267954432887568	0.018332763375595706	1170	0.001926392336099525
FOXD4L2	0.19487558511948755	0.14016840019811788	0.018329313261562903	1357	0.0012637704729030474
SLC22A12	0.1534860803153486	0.07231302625061913	0.01832880308504691	915	0.0024969605962496646
CDC7	0.1662971175166297	0.09683011391778108	0.01827866033300929	1066	-0.0011491438413941068
G6PC3	0.21729490022172948	0.17038137691926697	0.01818726006146605	1570	0.0018966178904520348
SCGB1C1	0.16925351071692535	0.10227835562159485	0.018185888861346942	1100	0.0019722732020454716
HSPD1	0.1465878295146588	0.057701832590391286	0.018158490277529128	828	-0.0008297389664221554
WNT5A	0.18280364621828035	0.12357602773650322	0.018146138439565192	1241	0.001932077668243437
RFX2	0.31658043853165807	0.28652798415056957	0.018124888359507887	2442	0.002676728821825236
LYAR	0.19019462921901947	0.13447251114413075	0.018091140730351927	1315	-0.0015172214141784934
SLC38A1	0.2495688593249569	0.21025260029717682	0.018078459613035728	1862	0.0023352535150479524
ACRV1	0.18699186991869918	0.1300148588410104	0.01806209589624385	1284	-0.0015988739095519123
ELF5	0.2214831239221483	0.1760772659732541	0.018051570589697637	1610	-0.0017088177068217193
HMGXB4	0.32544961813254497	0.2964338781575037	0.018044409823121586	2518	-0.0036161455056571866
B4GALNT1	0.32002956393200294	0.29049034175334326	0.01803428313853379	2472	-0.004173555299840359
SYF2	0.18354274451835428	0.1253095591877167	0.01798545344151	1251	0.001451513875872479
CELF4	0.31116038433111604	0.28083209509658247	0.017954119140751904	2397	-0.0031437360572454053
ANKFN1	0.15915250061591524	0.08593363051015354	0.01794492959964331	993	0.0012911929763504304
TGFB1	0.21507760532150777	0.16840019811788015	0.01789974958469298	1553	0.0017001025906154155
TAF2	0.1837891106183789	0.12605250123823675	0.01788920411347904	1255	-0.0013561587984440848
CLCN6	0.18157181571815717	0.12283308568598315	0.01788035732404835	1233	0.0010077294064103626
TUSC5	0.15841340231584133	0.08494304110946013	0.01787948580035717	986	0.0012885209624073468
ATAD3B	0.17516629711751663	0.11317483902922239	0.017874687456571715	1168	-0.0011759058343159268
CD1E	0.2552352796255235	0.21743437345220407	0.01786734120696663	1914	0.0016192900749956605
UTP18	0.2254249815225425	0.18152550767706785	0.017864912357021413	1648	-0.002082171154427215
VGF	0.164079822616408	0.09534422981674096	0.017831666030484396	1051	-0.001011936475697439
BARD1	0.2099039172209904	0.16196136701337296	0.01782817005987589	1506	-0.0019098511804941155
FAM105B	0.19339738851933974	0.13992075284794453	0.017824732808564867	1350	-0.0014858452156659041
HMGN3	0.2544961813254496	0.216691431401684	0.017813129866325394	1908	-0.0020702443327536455
TEK	0.1480660261148066	0.06438831104507181	0.017777693490193675	861	0.0009714965566672617
CD34	0.16334072431633406	0.09435364041604755	0.017777582760423846	1044	0.0011728682010470949
PFDN5	0.2192658290219266	0.17409608717186725	0.017768056208118346	1593	0.0015164369299782267
TMEM52	0.23035230352303523	0.18796433878157504	0.01773159108477384	1694	-0.002193756964697968
MMP17	0.20546932742054694	0.1565131253095592	0.017721286116486143	1466	0.0012480935264193248
TGFB3	0.17738359201773837	0.11738484398216939	0.017685737120397206	1194	0.0018036284303889261
GOLGB1	0.19142645971914266	0.13769192669638436	0.017685022803242065	1333	0.0017196585730580693
RNF222	0.25548164572554816	0.21817731550272412	0.017669530302659275	1918	-0.0020201095943775727
ZNF688	0.16949987681695	0.10549777117384844	0.017600428518311537	1114	0.001430933887968422
AKAP13	0.2133530426213353	0.16716196136701336	0.017576399467714453	1541	0.0017913188487000296
HPS6	0.21704853412170486	0.17186726102030708	0.017571710753758508	1575	0.0018114749449523516
RHBDL3	0.20152746982015274	0.15180782565626547	0.01756770516162948	1431	0.0015725264298453111
RPL34	0.23651145602365115	0.19588905398712234	0.017565147358457742	1751	0.0015448518774064724
RUVBL1	0.20300566642030057	0.1537890044576523	0.01756024270667455	1445	-0.0014689697523863287
VEGFA	0.16678984971667898	0.10128776622090144	0.017559642382492375	1086	-0.0010812593875016317
FOXP1	0.18748460211874846	0.13273897969291729	0.017530839301708713	1297	0.001536889039016387
DENND4C	0.21557033752155702	0.17013372956909362	0.017525084482068534	1562	0.0011411226341806469
PTTG2	0.2746982015274698	0.24071322436849926	0.017516245536546956	2087	-0.0015734957429231144
NDUFB9	0.15668883961566887	0.08395245170876671	0.017503378312191994	975	-0.000764743532090506
MZF1	0.1547179108154718	0.08023774145616643	0.017499536773117674	952	0.001080868436656601
ARPC5L	0.180339985218034	0.1225854383358098	0.017495320576458088	1227	-0.0009341817379208805
LAMB3	0.22517861542251785	0.1822684497275879	0.017483621077503956	1650	0.0020693385397407837
ZMAT2	0.22296132052229614	0.17954432887568103	0.017475584417627366	1630	0.0018768363675917498
CCNH	0.15964523281596452	0.08964834076275384	0.01744977535934868	1010	0.001412020766747446
SNTN	0.14166050751416606	0.0512630014858841	0.017439804067829346	782	0.0008081694490101654
C11orf86	0.22862774082286277	0.18672610203070827	0.017404006694183634	1682	-0.002799026824959583
VPS39	0.16876077851687607	0.10525012382367509	0.01740261180072316	1110	0.0013884906085877445
WISP2	0.17935452081793546	0.12159484893511639	0.01738273685027747	1219	0.001167039202118758
PATL2	0.20571569352057156	0.1579990094105993	0.017355259585919082	1473	-0.0013471516707795673
THBD	0.15594974131559497	0.08345715700842	0.01735522476047292	970	0.000947116219685995
LRRC15	0.1978319783197832	0.14759782070331848	0.017352374969550218	1399	0.0009235667285338422
DSCC1	0.1414141414141414	0.05151064883605745	0.01734461244838716	782	-0.0010591747408398079
CREB3L4	0.24119241192411925	0.20208023774145617	0.017337357084130575	1795	0.0030165854481310813
MYH4	0.15668883961566887	0.08494304110946013	0.01733607222718137	979	0.001347550732680247
PSMA4	0.16900714461690072	0.10599306587419514	0.017328884918146523	1114	-0.0007447126903571188
DPP6	0.21236757822123675	0.16666666666666666	0.017322210501775334	1535	0.002786677215590316
CTSF	0.2140921409214092	0.16889549281822686	0.017309757310000822	1551	0.0013653558326041093
CNOT6L	0.1951219512195122	0.14413075780089152	0.017298900503450447	1374	0.0019343663762811047
ATAD2B	0.20842572062084258	0.1617137196631996	0.017289953889009613	1499	-0.00159168491991295
PSMA2	0.15693520571569353	0.08568598315998019	0.01728657108293464	983	-0.0008793789488890979
PDE8B	0.18797733431879773	0.13447251114413075	0.017252621964192683	1306	0.0012996252080483828
LRRN3	0.15915250061591524	0.08989598811292719	0.017248229773499355	1009	0.0014037212808034384
C10orf111	0.18920916481892092	0.13620604259534422	0.017248022011988856	1318	-0.0012553443660181076
SLC6A9	0.16999260901699925	0.10797424467558198	0.01723904960714393	1126	-0.0009157290711300448
KIF21B	0.19881744271988175	0.14933135215453194	0.017228522793372628	1410	-0.0013164685889933024
AEBP1	0.2409460458240946	0.20208023774145617	0.017218574512623246	1794	0.00221403304794876
CTGF	0.20546932742054694	0.15824665676077265	0.017175640134690126	1473	0.001163332078795065
NAP1L3	0.1520078837152008	0.07701832590391283	0.017174574186532676	928	0.000800685520607658
WDR53	0.20965755112096576	0.16369489846458643	0.01716026895870911	1512	-0.0014295981203758857
CLEC9A	0.1662971175166297	0.1025260029717682	0.017143150008972728	1089	0.0011925925511604872
AGR2	0.20817935452081793	0.16196136701337296	0.017107159243863898	1499	0.0024601806255304835
BECN1	0.17639812761763982	0.1183754333828628	0.017103556198428554	1194	0.0017660951725702034
PCDHA12	0.1768908598176891	0.11911837543338286	0.017101188921152984	1199	0.0004750673713942888
VWF	0.15792067011579206	0.08865775136206043	0.01707874117324389	999	0.0014258869514151228
DPT	0.2180339985218034	0.17459138187221396	0.017056673887356533	1590	0.001582731407575011
GPC2	0.183050012318305	0.12828132738979692	0.017051208052843353	1261	-0.0013579654054183266
ATP13A2	0.2012811037201281	0.1532937097573056	0.017015121263635916	1436	0.0013337985896214378
LTBP2	0.14116777531411678	0.05398712233779099	0.01701373140882135	791	0.001128770303876081
C2CD4C	0.23158413402315842	0.191431401684002	0.01698522958055448	1713	0.0022859998250964967
HPSE2	0.1714708056171471	0.11144130757800892	0.016983072144297052	1146	0.0010950685430543674
CHL1	0.18058635131805864	0.12506191183754334	0.01697094848990784	1238	0.0012419380105711752
MPP7	0.17812269031781228	0.12159484893511639	0.01694238551850148	1214	0.0014323063631309196
CYP2A6	0.15323971421532398	0.08098068350668648	0.016924538911584044	949	0.0014422179876419248
ATP7B	0.16432618871643262	0.10054482417038138	0.016893834630615723	1073	0.0014015433996291903
FAM179B	0.15718157181571815	0.08841010401188708	0.01688970002706707	995	0.0006540432585438793
MSRB3	0.17812269031781228	0.12184249628528974	0.016882098905024408	1215	0.0010659674566340983
IRX1	0.22443951712244395	0.18301139177810796	0.01687992732559569	1650	0.002306130141005269
WDR27	0.19660014781966	0.14759782070331848	0.016866501446343215	1394	0.001186084124037734
LRPPRC	0.2682926829268293	0.23476968796433878	0.016864157325203157	2037	-0.0026835454100364586
FRS2	0.19807834441980784	0.1495789995047053	0.016861153435263395	1408	0.0019796618551481517
LRRC32	0.14363143631436315	0.06141654284299158	0.016857997762941935	831	0.0009885862978990189
CDKL2	0.19955654101995565	0.1515601783060921	0.01685232541567481	1422	0.0016265200181805994
DUSP16	0.22443951712244395	0.18325903912828131	0.01678922142393487	1651	0.0016372495934774633
ZNF668	0.2079329884207933	0.16270430906389302	0.01676343548564294	1501	0.0010200305443504476
FRMD1	0.16063069721606307	0.0950965824665676	0.016758860891297838	1036	0.0009131468566010881
FIS1	0.1889627987188963	0.13769192669638436	0.01674787262231563	1323	0.0010431233527242512
BSPRY	0.21951219512195122	0.17731550272412086	0.016744816300949872	1607	0.00266322047682479
LGR6	0.27765459472776544	0.2456661713719663	0.016740206216879352	2119	0.0022103158506524777
MPHOSPH8	0.17541266321754126	0.11862308073303615	0.01669816713447414	1191	0.0014235061978979501
TSHZ3	0.1783690564178369	0.12308073303615652	0.016666653442671854	1221	0.0012494199743741774
TNFRSF11B	0.15447154471544716	0.08494304110946013	0.01664613789385296	970	0.0007278906388819451
COL4A3BP	0.22936683912293668	0.1896978702327885	0.016623864918391247	1697	0.0022188751157955267
COLQ	0.17886178861788618	0.12407132243684993	0.016597846376360616	1227	0.001103396445796534
RAP2A	0.19290465631929046	0.1436354631005448	0.0165810601695556	1363	-0.0014594621701689904
EIF2AK2	0.21113574772111357	0.16740960871718671	0.016552326874912156	1533	-0.0013440911228826736
CSAD	0.16038433111603842	0.09583952451708767	0.016537919207877602	1038	0.0010088375083341814
CMTM1	0.2099039172209904	0.1659237246161466	0.016528972074221535	1522	-0.001783259318472119
FAM92B	0.24685883222468588	0.21074789499752353	0.01652460780144841	1853	-0.0017892373667564242
CD80	0.20522296132052228	0.15998018821198612	0.016522803232822084	1479	-0.0006053263659850927
DIS3L	0.17738359201773837	0.12233779098563645	0.016498403613870186	1214	0.0018339613361604279
ATF3	0.1889627987188963	0.13868251609707777	0.016474099028661877	1327	0.0022779671155149115
ASF1B	0.1414141414141414	0.05943536404160475	0.0164653968931407	814	-0.0011268546973496995
C16orf80	0.17541266321754126	0.11961367013372957	0.016462172334209883	1195	-0.0010357410412325406
CRYZ	0.2010347376201035	0.15477959385834572	0.0164582430550294	1441	0.0012388597999233753
CTSO	0.2138457748213846	0.17112431896978703	0.01644648286608491	1559	0.0016282925505947787
PPP1R3C	0.16432618871643262	0.10277365032194155	0.016440673097571912	1082	0.0012403786229697289
SPR	0.23059866962305986	0.19167904903417535	0.016434888593279313	1710	0.0016862391090398886
RAMP1	0.22567134762256713	0.18573551263001487	0.016429876485851123	1666	0.0018803862389177085
LRBA	0.1850209411185021	0.13348192174343734	0.016415325220055087	1290	0.0011655956704089477
SCARNA12	0.18625277161862527	0.1352154531946508	0.01640687615298498	1302	-0.0017376642735257518
CGA	0.22764227642276422	0.1882119861317484	0.016397254291280746	1684	0.0027383109845686704
EMILIN1	0.17418083271741808	0.11812778603268945	0.016384788653148318	1184	0.0009474276877881494
SRGAP1	0.21187484602118747	0.16889549281822686	0.016365262882190184	1542	0.0015367323047485114
PIR	0.1458487312145849	0.07008420009905894	0.016360057293379294	875	-0.001354413150329492
SNCAIP	0.18699186991869918	0.13645368994551757	0.01634634991594427	1310	0.0014143025588055024
HEMK1	0.16457255481645724	0.10401188707280833	0.016265653146369193	1088	0.0010153712976716635
TLX2	0.25548164572554816	0.2213967310549777	0.01625435878080437	1931	-0.002364644229055557
C7	0.16358709041635872	0.1025260029717682	0.0162491548655229	1078	0.0011976505771599476
WDR19	0.1675289480167529	0.10871718672610203	0.016246521733961756	1119	0.0016650555618980434
CHCHD3	0.1837891106183789	0.13249133234274393	0.016224484035939294	1281	-0.0019729984926016185
XPA	0.14781966001478197	0.075037147102526	0.016220078441599606	903	0.0009706682521937182
DBP	0.18477457501847747	0.13397721644378405	0.0161917490472344	1291	0.001257831537805032
WNT8A	0.13821138211382114	0.05398712233779099	0.016187776767497067	779	0.0014636957635957514
A1BG	0.1702389751170239	0.11317483902922239	0.016172764459604284	1148	0.0017526296807773177
FBXL6	0.19389012071938902	0.14635958395245172	0.016172251097844485	1378	-0.001165397523664069
IQCK	0.18181818181818182	0.1300148588410104	0.01615398772022156	1263	0.000750854540092405
GLCCI1	0.23183050012318304	0.19390787518573552	0.01614511672831839	1724	0.0017069950408767909
C1orf112	0.16802168021680217	0.1099554234769688	0.016141089870877787	1126	-0.0015455924163688905
MORN1	0.15225424981522542	0.08395245170876671	0.016133342438884264	957	0.0004452028746527503
PLEKHA6	0.28184281842818426	0.2516097077761268	0.016127929252354525	2160	0.0026140548344301354
ZNF534	0.22394678492239467	0.1844972758791481	0.01611291767025081	1654	-0.002073166560080608
TDO2	0.17491993101749198	0.12035661218424963	0.016111268170694287	1196	-0.001075394953295472
DDT	0.1837891106183789	0.13298662704309064	0.016092994209596635	1283	-0.000792104742504307
R3HDML	0.15718157181571815	0.09286775631500743	0.016081626355476157	1013	0.0011891596790519544
NDUFS3	0.2510470559251047	0.216691431401684	0.01606944784575191	1894	-0.0021025651744366767
TSC22D1	0.23330869672333088	0.19588905398712234	0.016060426494769454	1738	0.0025472591994912365
NTRK2	0.15792067011579206	0.09435364041604755	0.016036328590060014	1022	0.0012028703262330965
MFAP4	0.14757329391475732	0.07578008915304606	0.016035255164807742	905	0.000905541689689926
DYRK1B	0.16210889381621088	0.10128776622090144	0.016020081868295552	1067	0.0014221711359709843
MLANA	0.2012811037201281	0.1565131253095592	0.016017724320627192	1449	0.0014371622557519004
GPR144	0.14313870411431387	0.0671124318969787	0.01598461010039849	852	0.0013497171457856894
JAM3	0.1589061345158906	0.09633481921743438	0.01597076219312656	1034	0.0014778628890780964
JMJD8	0.15594974131559497	0.0913818722139673	0.01596967524707114	1002	0.0010004442072386154
PDGFRL	0.16161616161616163	0.10079247152055473	0.01596066138031944	1063	0.001571146091009723
GADD45B	0.1628479921162848	0.10277365032194155	0.015957045335808846	1076	0.0008993356548671727
DHRS2	0.254249815225425	0.22065378900445765	0.01595487394013904	1923	0.002581913724861806
TPST2	0.23577235772357724	0.19910846953937592	0.015944422024221888	1761	0.0018448226164764492
MRPL33	0.1842818428184282	0.1342248637939574	0.015943483532049454	1290	-0.0013595769301900872
CCNE2	0.14116777531411678	0.06315007429420505	0.015940408903773344	828	-0.0011139172533148668
GALNT3	0.14510963291451096	0.07157008420009905	0.015934528612174852	878	-0.0007438489725757336
RHOBTB3	0.20202020202020202	0.15775136206042595	0.015926669792363637	1457	0.0018009555786193232
SLC41A1	0.19413648681941365	0.14759782070331848	0.01590385883821542	1384	-0.0014109528263361426
ZC3H10	0.17812269031781228	0.1258048538880634	0.015900831544258275	1231	0.001300859969069279
TPRG1	0.1325449618132545	0.04086181277860327	0.015898479158523472	703	0.0008991436290671118
CETN3	0.22838137472283815	0.19044081228330856	0.01589034933716705	1696	0.0030721599359821994
KCTD6	0.1675289480167529	0.1104507181773155	0.01586658727771512	1126	0.0013246826260456146
PDCD10	0.1729490022172949	0.11862308073303615	0.01583992208536146	1181	-0.0014695040967126261
KLHL35	0.2342941611234294	0.1976225854383358	0.015839067661199167	1749	0.0018728242663200944
ZFP36L1	0.16210889381621088	0.10227835562159485	0.015818431425658114	1071	0.0008145875523041468
F12	0.22591771372259178	0.18771669143140168	0.015801257131690862	1675	-0.0015544017880529282
GLA	0.14018231091401823	0.06215948489351164	0.01578727873096777	820	0.0008725866930035409
SLC38A4	0.22443951712244395	0.18598315998018822	0.015783361049939524	1662	0.0015827749896288879
PLEKHM1P	0.2160630697216063	0.17582961862308075	0.01576719531238568	1587	0.0013272918266011402
SFRP2	0.1520078837152008	0.08568598315998019	0.0157643090014816	963	0.0012219713298691204
ZNF473	0.17787632421778762	0.12605250123823675	0.015750753648815823	1231	-0.0011667009540076378
S100A13	0.23700418822370042	0.20108964834076276	0.015733938565763588	1774	0.00171763622747676
PLCXD3	0.15397881251539788	0.08940069341258049	0.015716990721001838	986	0.0008834447125991574
PEBP4	0.13032766691303277	0.0359088657751362	0.015695854121737667	674	0.0007761649781286907
ZW10	0.16531165311653118	0.10797424467558198	0.01566950514285789	1107	-0.00138994373528476
SNAPC2	0.16802168021680217	0.11218424962852898	0.015645979158161225	1135	0.001609196681602043
PSMC2	0.1574279379157428	0.09559187716691431	0.01564574865610854	1025	-0.0015191425524392344
FTL	0.19364375461936437	0.14784546805349183	0.015639621279128525	1383	-0.0008886558127528589
ADAMTS17	0.2771618625277162	0.2473997028231798	0.015612085082834964	2124	0.003176732433712459
IL13RA1	0.25400344912540035	0.22114908370480435	0.015610834944125282	1924	0.002967389682544308
COG7	0.14510963291451096	0.07379891035165924	0.015610526395491885	887	0.000827678088171524
NRBP2	0.24538063562453807	0.21124318969787023	0.015587971145771935	1849	-0.0037604690467560433
ANXA13	0.16358709041635872	0.10574541852402179	0.015578642612069392	1091	0.000870541116091772
OXCT1	0.2012811037201281	0.1579990094105993	0.015550395740062324	1455	-0.0022157740961176843
EMX1	0.18649913771864993	0.13868251609707777	0.015549088098783718	1317	0.0009792611012812815
KIF24	0.19315102241931512	0.14759782070331848	0.015522200785257822	1380	-0.0017267267594434088
BRWD3	0.2397142153239714	0.20480435859336305	0.015518079729548492	1800	-0.0019858330269926228
ADAM12	0.15102241931510224	0.08543833580980684	0.015508061909837246	958	0.0008358568870789895
TCOF1	0.17713722591771372	0.12605250123823675	0.015488363737407473	1228	-0.0015408188269475432
RMST	0.15151515151515152	0.08642892521050025	0.015486882025617077	964	0.0013916356381741934
L1TD1	0.16186252771618626	0.10351659237246162	0.015483792982266785	1075	0.0010004710955399789
CPE	0.1951219512195122	0.15032194155522535	0.015475889734777112	1399	0.0014736836970769217
TTC12	0.14683419561468342	0.07800891530460624	0.015474890134809885	911	0.0011332453115983298
CHN2	0.2535107169253511	0.220901436354631	0.015470239012466407	1921	0.002891464242566144
NEURL1B	0.2448879034244888	0.21099554234769688	0.015450966353043003	1846	-0.003802091091347393
ELP2	0.14634146341463414	0.07726597325408618	0.01544579329143554	906	0.0011925318533030803
LEF1	0.14239960581423997	0.06958890539871224	0.015435031981460004	859	0.0006823786879067485
SCG2	0.18107908351810792	0.13174839029222388	0.015431996143165753	1267	0.0018971498567225352
ADAP1	0.28750923872875095	0.25928677563150077	0.015431930337005685	2214	0.0028122493202317857
BUD13	0.17393446661739345	0.12184249628528974	0.015407604776446312	1198	-0.0013941027980763465
TMEM25	0.14437053461443705	0.07379891035165924	0.01539657209576613	884	0.0012349108158332457
FLYWCH1	0.18625277161862527	0.13893016344725112	0.01538850462013987	1317	0.0015084797432905362
SLC35C2	0.2288741069228874	0.1924219910846954	0.015357134166750698	1706	-0.0014117293867457192
PTPRN2	0.14905149051490515	0.0829618623080733	0.015333676227091149	940	0.000737739560463524
HPGDS	0.15447154471544716	0.09237246161466073	0.015328786462024423	1000	0.0012009441109512408
RAD9A	0.22567134762256713	0.1887072808320951	0.015317119298742332	1678	-0.0017524957140267361
S100A9	0.23059866962305986	0.19465081723625557	0.015286805781182938	1722	-0.001631130046916951
FRMPD1	0.23183050012318304	0.1961367013372957	0.015275775175889645	1733	0.002630893508944609
TGS1	0.16136979551613698	0.10376423972263497	0.015273193459703403	1074	-0.0008952943845088157
LRFN5	0.15792067011579206	0.0983159980188212	0.015272902583383966	1038	0.0012166749985226487
BCAS1	0.20965755112096576	0.16939078751857356	0.015263049845877837	1535	0.0024862826840490017
TLE3	0.16358709041635872	0.1072313026250619	0.015262183888222314	1097	0.001021196362489718
LYPD4	0.1877309682187731	0.14140663694898464	0.01524707945513605	1333	-0.0010566023036517435
MAGED2	0.13821138211382114	0.06215948489351164	0.015238584583585976	812	0.0007230662376059628
CPXM1	0.15718157181571815	0.09732540861812779	0.01523381135577422	1031	0.0010906292286108508
IMPG1	0.1391968465139197	0.06438831104507181	0.015229907480182802	825	0.000695796215768496
MAPK1IP1L	0.2192658290219266	0.1812778603268945	0.015215841131975678	1622	-0.0018800577929141582
SLC26A3	0.14979058881497906	0.08519068845963348	0.0151797670973118	952	0.0007914552246802487
ZNF181	0.19241192411924118	0.14784546805349183	0.015164066119312553	1378	0.0017178739384689835
ALAS1	0.23725055432372505	0.20282317979197623	0.015150583265986497	1782	-0.0015916289270535345
[truncated: 15,732 more rows]
