# Supplementary material for: Deep learning generates custom-made logistic regression models for explaining how breast cancer subtypes are classified
Source: PLoS One. 2023 May 22;18(5):e0286072. doi: 10.1371/journal.pone.0286072 (PMC10202302; doi:10.1371/journal.pone.0286072)
Supplement: S3 File — This compressed file stores the relative scores of the PWL and logistic regression models. (ZIP) [file pone.0286072.s012.zip › Importance analysis/RNA-seq/PWL/scores_single_pos_B3_tpm_True_target_3_3.csv]

	score_major	score_minor	score_relative	score_total	weight
PRR15	0.6198473282442748	0.16003536693191867	0.3585993916625319	1898	-0.0038961976515565766
TFF3	0.5725190839694656	0.16003536693191867	0.30216678284020215	1836	-0.0027673575925291514
GPR160	0.5725190839694656	0.16666666666666666	0.30000032373145824	1881	-0.002646687125320568
TCAM1P	0.5893129770992367	0.26053639846743293	0.27941057005118447	2540	0.0064773817488458
FBN3	0.5564885496183206	0.2094017094017094	0.26583042995594414	2150	0.002597831682942342
REEP6	0.5595419847328245	0.22811671087533156	0.2610499988981687	2281	-0.0045366860405010815
XBP1	0.5297709923664122	0.14633068081343945	0.2592446362055685	1687	-0.0024278066543047317
C9orf170	0.5450381679389313	0.21323312702623048	0.2515982380488422	2161	0.004263858945341781
CYP4Z2P	0.5534351145038168	0.257736516357206	0.23986231410190448	2474	-0.0021636454650433732
MKRN3	0.5603053435114503	0.2746831712348954	0.2384912334078255	2598	0.002434836918172323
ZMYND10	0.5343511450381679	0.22060123784261715	0.23686624006590626	2197	-0.003588876015419373
SPDEF	0.48854961832061067	0.04951370468611848	0.23622912260947018	976	-0.0028528255026685654
SLC4A8	0.5328244274809161	0.22192749778956675	0.23465005624522783	2204	-0.0030703421793077724
FAM171A1	0.5274809160305344	0.21986442676097848	0.22989575062147796	2183	0.0026420852962473875
TCF7L1	0.5473282442748092	0.27011494252873564	0.22660612480364303	2550	0.0029556635854532942
ZIC1	0.5045801526717557	0.17005599764220453	0.2256820881361668	1815	0.00294478701753178
CMBL	0.5038167938931297	0.172561155319776	0.2240540094834565	1831	-0.0037596500586914773
ZIC4	0.5091603053435114	0.1878868258178603	0.2239427572215868	1942	0.0018028068690910002
BPI	0.5083969465648855	0.18759210138520482	0.2232766587743821	1939	0.003971459806052735
FOXA1	0.466412213740458	0.034482758620689655	0.21635129248418192	845	-0.0023530139373178823
HDGF	0.5564885496183206	0.3081343943412909	0.21473270088022792	2820	0.0044604803672882555
ABCC8	0.4984732824427481	0.1865605658709107	0.2136707685711733	1919	-0.002305637372955971
SOX10	0.5206106870229008	0.24815797229590333	0.20945310822844246	2366	0.002178142710181419
ZNF552	0.49923664122137407	0.20100206307102858	0.20883539457918923	2018	-0.0021411272027762607
RNF182	0.5076335877862596	0.22443265546713823	0.20732184260871891	2188	0.003585416640271433
ANKRD30A	0.47938931297709925	0.16254052460949012	0.20339469125632695	1731	-0.00237730083272254
FIGN	0.5618320610687023	0.338491010904804	0.2010791003813499	3033	0.004373209329787641
GABRP	0.517557251908397	0.2637783672266431	0.19828648198621807	2468	0.0028485551454650706
FSCN1	0.5030534351145038	0.2357795461243737	0.19747076420988668	2259	0.0030498177790832413
TTYH1	0.4900763358778626	0.20689655172413793	0.19736863187213272	2046	0.003442963979614433
DLX6	0.45038167938931295	0.0869437076333628	0.1952844488325022	1180	0.002126350379694486
AGR3	0.45572519083969465	0.12010020630710286	0.19326139001086745	1412	-0.00328598070263979
BCAS1	0.4847328244274809	0.20615974064249926	0.19246407241566046	2034	-0.0033174884592881426
SLC6A14	0.5022900763358779	0.246684350132626	0.191442152185146	2332	0.003367932738910895
TMEM45B	0.49312977099236643	0.22767462422634838	0.19134123652237484	2191	-0.0024993087277835
RET	0.49770992366412214	0.23857942823460065	0.19079502453699732	2271	-0.0035441298547084442
MAPT	0.4900763358778626	0.22310639552018863	0.19039835126546073	2156	-0.005202646467660088
PM20D2	0.4900763358778626	0.22944297082228116	0.18753073812771742	2199	0.0027066919450589922
PPP1R14C	0.4847328244274809	0.23032714412024757	0.18191531775885372	2198	0.0017643699335167184
LY6D	0.4679389312977099	0.19997052755673445	0.17897863153272417	1970	0.0038701364506550815
PGLYRP2	0.5213740458015267	0.30857648099027407	0.17661145101511147	2777	-0.0037171272680097903
SLC22A5	0.4450381679389313	0.15649867374005305	0.17356713604004487	1645	-0.002511282165505691
AMY1A	0.43587786259541983	0.13071028588269967	0.1729043322652146	1458	0.0032570514322287636
ROPN1	0.433587786259542	0.12761567933981727	0.17171260678008718	1434	0.002051543845573178
CA12	0.4297709923664122	0.11523725316828765	0.17142348136183871	1345	-0.003194557622191496
ANXA9	0.4450381679389313	0.16534040671971706	0.17072152082819894	1705	-0.0025125422560904553
F7	0.500763358778626	0.2857353374594754	0.1691192584221706	2595	-0.004452370181388688
SDR16C5	0.4816793893129771	0.2513999410551135	0.16881310372640804	2337	-0.002652427012799308
POU4F1	0.416793893129771	0.08296492779251399	0.1668339701066539	1109	0.0023821899943868626
SFT2D2	0.467175572519084	0.2322428529325081	0.1643162728203033	2188	0.0030785133563767885
C1QL4	0.45038167938931295	0.19702328323017979	0.16402548299473824	1927	0.002226119943588856
MLPH	0.41374045801526715	0.0847332743884468	0.16400143881009524	1117	-0.0032129087999237527
ATL2	0.4541984732824427	0.20704391394046567	0.1634290708323149	2000	0.003173790366417961
PAPSS1	0.4389312977099237	0.17712938402593575	0.1612858654239102	1777	0.0025389617389009796
SLC16A6	0.46946564885496184	0.24358974358974358	0.1610620322726933	2268	-0.002197204518051876
WNK3	0.467175572519084	0.242263483642794	0.15956142005179158	2256	0.003323195668781409
CHRM3	0.4404580152671756	0.1914235190097259	0.1573602995830326	1876	0.0034900532722531353
EFCAB6	0.44274809160305345	0.20114942528735633	0.15556478132471205	1945	-0.0024768612216576006
AGR2	0.4076335877862595	0.11037430002947245	0.15398265578450213	1283	-0.004203117866860851
CHST3	0.4648854961832061	0.25051576775714707	0.15336037466655292	2309	0.002412176609323069
KCNG1	0.4389312977099237	0.19952844090775126	0.15284908537823966	1929	0.0019527306612872053
ZNF703	0.44274809160305345	0.20910698496905394	0.15230014145529766	1999	-0.0029170909769163696
RGR	0.39541984732824426	0.06734453286177425	0.1518215695547214	975	0.0033391587516234723
RGMA	0.4366412213740458	0.19820218096080164	0.15137145166540014	1917	0.00172279766848078
GJB3	0.4366412213740458	0.19834954317712938	0.15131301492444257	1918	0.001980558749255579
DNAJC14	0.4396946564885496	0.20571765399351608	0.15101163777998763	1972	-0.0021138376044291364
TSC22D3	0.4152671755725191	0.14721485411140584	0.15077461383693488	1543	-0.0016485221982293296
EN1	0.44580152671755724	0.21971706454465076	0.15046341277158667	2075	0.003043531185539905
FAM47E	0.4076335877862595	0.12658414382552313	0.15014159642345742	1393	-0.0015465955177205613
GP2	0.4259541984732824	0.1781609195402299	0.1496956659455962	1767	-0.0016612183797406034
IGF2BP2	0.4351145038167939	0.19967580312407898	0.1494542050784888	1925	0.0030006501951902464
PRDM13	0.3916030534351145	0.0636604774535809	0.14930029507008724	945	0.0038839290529722346
C9orf152	0.41755725190839693	0.16018272914824638	0.14869555190391198	1634	-0.002960259082828998
FBXO18	0.45114503816793894	0.23430592396109637	0.14863257946028802	2181	0.0024054411333054304
SLC26A9	0.40381679389312974	0.1206896551724138	0.14850201016449027	1348	0.0026291371115803484
NFIB	0.46259541984732827	0.25626289419392867	0.14832385152307725	2345	0.0019723427951248594
PTCHD1	0.43435114503816796	0.20232832301797818	0.1477241669007003	1942	0.003740079661656637
ROPN1B	0.4114503816793893	0.14692012967875037	0.14770589207929433	1536	0.002861604445024568
ERBB4	0.40381679389312974	0.12496315944591807	0.14745221181142049	1377	-0.0017482942645074217
WNT6	0.4083969465648855	0.1399941055113469	0.14718971638559983	1485	0.001457562524349143
ATOH7	0.4152671755725191	0.16430887120542292	0.14544942195117713	1659	0.002677645596850198
PPP1CB	0.43587786259541983	0.21146478043029768	0.1452721577383177	2006	0.0028561993178300325
GFRA3	0.4015267175572519	0.13188918361332155	0.14382894815811267	1421	0.002228778266123754
SRMS	0.3969465648854962	0.12127910403772472	0.14285795429820214	1343	-0.0015952775685946108
PRSS33	0.38091603053435114	0.05142941349837902	0.14245203774525947	848	0.0030986623560693262
GDF15	0.4435114503816794	0.23430592396109637	0.1418031406163978	2171	-0.002082589250676392
ART3	0.38244274809160306	0.06690244621279104	0.14178651825860195	955	0.0022635424958025395
MFI2	0.4206106870229008	0.1878868258178603	0.14161189072196562	1826	0.0026455160519617497
ESYT3	0.43282442748091604	0.21573828470380194	0.14079397753724404	2031	0.0017131210437582923
DLX5	0.43206106870229005	0.21426466254052462	0.14076742147456012	2020	0.0028063162139005723
CAPN8	0.41068702290076337	0.16710875331564987	0.1407384953443814	1672	-0.0014686448925203877
KLK8	0.4435114503816794	0.2371058060713233	0.14048324334692885	2190	0.003038251834914263
C2orf71	0.4114503816793893	0.17595048629531387	0.13833284295655768	1733	0.003046642576373415
CMTM7	0.44732824427480916	0.24874742116121426	0.13822727859162884	2274	0.003131418976408895
ATP8B1	0.3984732824427481	0.14972001178897731	0.13636487489060659	1538	-0.001545142392569687
POU5F1	0.3938931297709924	0.1373415856174477	0.13628908654087313	1448	0.0022222730436624264
E2F3	0.3984732824427481	0.15531977600943117	0.13465672400107823	1576	0.0015564365352474852
CCDC67	0.4114503816793893	0.1870026525198939	0.13432142453463897	1808	0.002313436608528718
KIAA0020	0.39618320610687024	0.15119363395225463	0.13410161785343047	1545	0.0021142838129890153
LIN9	0.4580152671755725	0.27541998231653403	0.13392181830667116	2469	0.0030607770139795317
DNAH7	0.4030534351145038	0.17639257294429708	0.13133773176769237	1725	-0.0014014373733516549
NUDT5	0.4022900763358779	0.17477158856469202	0.13129219734890046	1713	0.0019519268785188615
FAM64A	0.4068702290076336	0.18759210138520482	0.13035258675060724	1806	0.0023935597912128513
DNALI1	0.3732824427480916	0.09888004715590923	0.12956251833842744	1160	-0.0023035737700411118
MSX2	0.3984732824427481	0.17094017094017094	0.12956041477964325	1682	-0.0020387524338275394
COL9A3	0.4122137404580153	0.2014441497200118	0.12934042236596946	1907	0.002304170664137928
CYB5A	0.3969465648854962	0.16828765104627175	0.1292458418797237	1662	-0.0012959393905475735
SCNN1A	0.38702290076335877	0.14338343648688476	0.12922791585649615	1480	-0.002313627112948779
PSRC1	0.41908396946564885	0.21588564692012968	0.129024760916962	2014	0.0035353957982806605
C8orf46	0.40076335877862596	0.18685529030356618	0.1256963702250957	1793	0.0023552471033326584
LEO1	0.4083969465648855	0.20866489832007074	0.1232470261725965	1951	-0.0017715707966999617
LANCL3	0.40458015267175573	0.20232832301797818	0.12274834964063386	1903	0.00245070546225179
TRPM6	0.41908396946564885	0.23017978190391983	0.1226486414657488	2111	0.003255294250266161
PLEKHA6	0.40458015267175573	0.2027704096669614	0.12256926089939382	1906	-0.0021150051384765337
WFS1	0.3977099236641221	0.1892130857648099	0.12237159155628054	1805	-0.0025833068291831298
BAK1	0.40610687022900765	0.20689655172413793	0.12211660693186119	1936	0.0017277662667538607
HORMAD1	0.3534351145038168	0.056439728853521956	0.12173093717126703	846	0.002332530501189467
NFE2L3	0.39618320610687024	0.1883289124668435	0.12149335353017483	1797	0.0018794568261739641
GREB1	0.40992366412213743	0.21750663129973474	0.1207282757479602	2013	-0.0026625380298355593
VAV3	0.38625954198473283	0.16931918656056588	0.12052744683672387	1655	-0.0031301219880333518
MAG	0.4587786259541985	0.30091364574123197	0.11992880543914271	2643	-0.002670731651596725
RASGEF1C	0.3702290076335878	0.1312997347480106	0.11982989774845326	1376	0.003192756567295873
UGT2B15	0.47404580152671755	0.32419687592101387	0.11961580758816281	2821	-0.003461597867135424
SYBU	0.383969465648855	0.1676982021809608	0.11930986353594082	1641	-0.0019259683569543993
C9orf116	0.3969465648854962	0.1958443854995579	0.119211552042696	1849	-0.0022597010793106165
FAM102A	0.43206106870229005	0.2612732095490716	0.1184130770600919	2339	-0.0026019468903541567
SIDT1	0.3480916030534351	0.060271146478043026	0.11753515301853253	865	-0.0014180049069182133
S100A2	0.45725190839694657	0.3041556145004421	0.11656866990050807	2663	0.004147018819639925
FGFBP1	0.3717557251908397	0.14824638962569997	0.11622532717511229	1493	0.00206842794395925
TLX1NB	0.3709923664122137	0.14839375184202772	0.11561463035038094	1493	0.0031732303759781644
MAGEB1	0.3450381679389313	0.062186855290303565	0.11518413236375699	874	0.0030328987246321048
CA6	0.3511450381679389	0.09106984969053934	0.11500912030730584	1078	0.002394664112944156
CBLN1	0.4801526717557252	0.34011199528440905	0.11487041885781929	2937	-0.003235468963976018
DUOXA2	0.3977099236641221	0.20822281167108753	0.11481644408070865	1934	0.0022444865457146076
FOXL1	0.4022900763358779	0.21706454465075153	0.11472028897388835	2000	0.0025226496553841567
COL22A1	0.4183206106870229	0.2471264367816092	0.11392065756918911	2225	0.003379751102875162
HMGCS2	0.44274809160305345	0.287061597406425	0.11362151191261739	2528	-0.0028613645772566088
OLAH	0.3511450381679389	0.10271146478043029	0.1127531928326217	1157	0.002585433647618629
STAC	0.3732824427480916	0.16312997347480107	0.11272839381809298	1596	0.001688628087140387
KLK5	0.4725190839694656	0.3327438844680224	0.11255579206447427	2877	0.002751605738012586
MEIS3	0.39236641221374047	0.20424403183023873	0.11223577689521133	1900	-0.0025519288905343275
SMPD3	0.4312977099236641	0.2718832891246684	0.11209719168014907	2410	-0.003166051186963159
KLK9	0.3427480916030534	0.07471264367816093	0.11189427517215525	956	0.0021464058594574454
RAB21	0.45190839694656487	0.3038608900677866	0.11188975871802656	2654	-0.003324951989452529
ZDHHC11	0.3984732824427481	0.21662245800176835	0.1118556675099702	1992	-0.0020189066718558028
KRT16	0.3732824427480916	0.16592985558502799	0.11180706508951403	1615	0.001803717118309578
TRIML2	0.3656488549618321	0.14913056292366636	0.1114591603369693	1491	0.0028672032938629856
MAMLD1	0.36335877862595417	0.14397288535219568	0.11130141028790869	1453	0.0019344901138538262
HSPA12A	0.42366412213740456	0.26201002063071027	0.11084203747555242	2333	-0.0033987543094553983
C10orf90	0.3656488549618321	0.15178308281756558	0.11066098090529494	1509	0.0015890847863147429
MSLN	0.34427480916030534	0.09357500736811082	0.10976886221842266	1086	0.0015813757920113858
PTPLA	0.38091603053435114	0.18980253463012084	0.1090720201660285	1787	0.00200630794679455
SOX8	0.33969465648854963	0.0825228411435308	0.10858244033647331	1005	0.0015310281327401754
EPHB1	0.36412213740458016	0.15679339817270851	0.10800076123753444	1541	0.0013979313534491665
KRT6C	0.39541984732824426	0.22045387562628943	0.1077569443824405	2014	0.002931744913803413
MAP3K12	0.38778625954198476	0.20748600058944885	0.1073277426489588	1916	-0.0017563916264407451
RASD2	0.3786259541984733	0.18994989684644856	0.10727664988072794	1785	0.0021162984550755935
C8orf47	0.35725190839694654	0.14323607427055704	0.10711235308081975	1440	0.0023255967622390016
PNMA3	0.3480916030534351	0.12186855290303567	0.10631581992963024	1283	0.0011697092166286895
MDGA2	0.34427480916030534	0.11243737105806072	0.10588298181191663	1214	0.0018415430851746349
MMP17	0.38778625954198476	0.21131741821396993	0.10572313184894569	1942	-0.0025936126848137065
TOX3	0.3435114503816794	0.11184792219274978	0.10549015884448958	1209	-0.00150135424137261
BRI3	0.40381679389312974	0.24123194812849985	0.10487515023225517	2166	0.0021098970609727983
TRIM15	0.3534351145038168	0.14249926318891837	0.10461034015494147	1430	0.00400253693878767
MREG	0.43282442748091604	0.28765104627173593	0.10459386060295839	2519	-0.0035282330652989915
KATNA1	0.3847328244274809	0.2089596227527262	0.1043552222509852	1922	0.0017787071090424435
MUC16	0.383206106870229	0.20645446507515472	0.10422347419316907	1903	0.0018270303861982029
TBC1D9	0.33587786259541985	0.09460654288240496	0.10386354062550741	1082	-0.0015960762676968444
OCA2	0.3320610687022901	0.08458591217211907	0.10310977680971757	1009	0.001368470792658627
TTC13	0.42366412213740456	0.27674624226348365	0.10290280577949887	2433	0.002210150855535176
TBX3	0.4129770992366412	0.2608311229000884	0.10251720982058958	2311	-0.002819044174975716
PLA2G4A	0.3603053435114504	0.16592985558502799	0.10228722358843603	1598	0.001964738784045039
CLDN6	0.33435114503816793	0.09770114942528736	0.10224517358931168	1101	0.0020301147092823156
CENPW	0.36870229007633587	0.18361332154435603	0.10222752685898344	1729	0.0019998818528620178
SLC6A11	0.4	0.24064249926318892	0.10209118754836613	2157	0.001996512406913098
RGS20	0.34427480916030534	0.12849985263778368	0.10201293209443253	1323	0.001714740969146078
MAP2	0.3603053435114504	0.1668140288829944	0.10199302033072775	1604	0.0018479053621831554
TTC39A	0.4076335877862595	0.25390509873268496	0.10169734272904365	2257	-0.00298818821866007
PDX1	0.32290076335877865	0.05157677571470675	0.1016047391845568	773	0.002941923291655257
PAPL	0.33587786259541985	0.10934276451517831	0.100858098429846	1182	0.0026534849239396863
RRP1B	0.3297709923664122	0.08974358974358974	0.10069499550626256	1041	0.00142628177120514
PRIM2	0.3519083969465649	0.15266725611553197	0.10053222875165564	1497	0.0017229151839273983
ANP32E	0.3450381679389313	0.13675213675213677	0.10035019042837902	1380	0.0016524633184872074
C4A	0.36412213740458016	0.17963454170350723	0.10031636237505089	1696	-0.0020306455160607586
STRA8	0.3244274809160305	0.07102858826996758	0.10020813002189677	907	0.003086652120691724
C1orf61	0.4030534351145038	0.24992631889183614	0.09998890668277777	2224	0.0031298554022214375
AKR7A3	0.36259541984732824	0.1783082817565576	0.09968159515128429	1685	-0.002174535077938344
CHEK1	0.38625954198473283	0.22281167108753316	0.09955139300143652	2018	0.0022767072899114284
C1QL2	0.34885496183206105	0.14898320070733864	0.09950379030184563	1468	0.0023892500073998237
GMPS	0.3564885496183206	0.16607721780135573	0.09950244373633488	1594	0.0023166661948835097
PLEKHB1	0.41603053435114506	0.271588564692013	0.09932105704103159	2388	0.0030179239482095
SFRP1	0.37786259541984735	0.2089596227527262	0.09911601707646159	1913	0.0019310249695990932
ANKMY1	0.40610687022900765	0.2567049808429119	0.09902534285764031	2274	-0.0021608172755804844
C6orf201	0.3885496183206107	0.22811671087533156	0.09893357211651263	2057	-0.002388100410826155
TAF9B	0.3656488549618321	0.1865605658709107	0.09889424039682451	1745	-0.0012499144571847865
C5orf30	0.37251908396946565	0.20070733863837312	0.09848703213815121	1850	-0.002369394779361755
NRK	0.41908396946564885	0.2777777777777778	0.0984708796359244	2434	-0.0025423564224183793
CD22	0.4206106870229008	0.2805776598880047	0.09818952680964775	2455	-0.0027527899204869755
LTBR	0.40992366412213743	0.26436781609195403	0.09814706822208971	2331	0.0031788043095730247
ENPP1	0.34427480916030534	0.14279398762157383	0.09813502132149449	1420	-0.002402503126359079
GPRC5C	0.3511450381679389	0.15915119363395225	0.09797373539485149	1540	-0.001731124817433738
XPNPEP1	0.39083969465648855	0.23430592396109637	0.09785640091591412	2102	0.002242897060932591
CCDC88A	0.3847328244274809	0.22487474211612143	0.09745069655015474	2030	0.002107721468746604
TSPAN33	0.4122137404580153	0.26982021809608014	0.09711721772897174	2371	0.0025711008776852394
RAB5B	0.36870229007633587	0.1971706454465075	0.09706511528174215	1821	-0.002045772828932968
NRG2	0.366412213740458	0.19289714117300324	0.09704860330546554	1789	0.00211793059570482
DCLRE1C	0.3465648854961832	0.1519304450338933	0.0970243597307857	1485	0.0016613084378150234
TBC1D22B	0.38549618320610685	0.22796934865900384	0.09663728333846583	2052	0.0026199513799383565
FRMD3	0.37251908396946565	0.2058650162098438	0.09639006302237055	1885	0.002607358287605166
ELF5	0.40076335877862596	0.2536103743000295	0.09629304778692462	2246	0.0017653593055001692
C1orf94	0.3190839694656489	0.07707043913940466	0.09587472698081446	941	0.003426728727936279
SOD2	0.35954198473282445	0.18317123489537282	0.09571873749252273	1714	0.0015746944092825286
HRC	0.38549618320610685	0.23032714412024757	0.095556713947887	2068	-0.001987056018060684
ACVR1B	0.32595419847328244	0.1035956380783967	0.09551408327348984	1130	-0.0007987757689079444
RCOR2	0.3946564885496183	0.24550545240200414	0.0954808167952023	2183	0.002986427093492239
CCDC159	0.38091603053435114	0.2234011199528441	0.0951889619218617	2015	-0.00243684694141848
IL34	0.36259541984732824	0.1918656056587091	0.09466302785947697	1777	0.002184428818145534
SLC16A1	0.3564885496183206	0.18007662835249041	0.09465649393017288	1689	0.0015347845212090759
LRRC17	0.33893129770992364	0.14279398762157383	0.09448430166646271	1413	-0.0018210158159490675
OGFRL1	0.36335877862595417	0.19392867668729738	0.09442127036285884	1792	0.002959269257689812
LIPK	0.3320610687022901	0.12717359269083406	0.09409143066981285	1298	0.0018488647736376153
PTK6	0.3450381679389313	0.1597406424992632	0.09353426446857674	1536	-0.0015067207794800196
TFDP2	0.4251908396946565	0.2954612437371058	0.09348990360956962	2562	0.0035631346807349475
SOX30	0.37404580152671757	0.21573828470380194	0.09336725415282589	1954	0.002454996541200671
CXorf61	0.3061068702290076	0.020041261420571766	0.09329976384207081	537	0.0011885355621870986
PLOD3	0.32290076335877865	0.1053639846743295	0.09316333371122963	1138	0.0014444494499912253
VPS54	0.3984732824427481	0.2564102564102564	0.09303473722832468	2262	0.002773034072015434
LPIN1	0.35419847328244275	0.18037135278514588	0.09292273357006976	1688	0.0022123519624074107
SOSTDC1	0.4114503816793893	0.27645151783082816	0.09286597487314643	2415	0.0023535142463515513
PHF12	0.38091603053435114	0.22900088417329797	0.09265561736589449	2053	-0.0023221351628308186
MTERFD3	0.39083969465648855	0.2453580901856764	0.0925550744996147	2177	-0.0017284753324929626
GOLGA1	0.34427480916030534	0.16165635131152373	0.09239236830300988	1548	-0.001231561533859349
TRIM58	0.40992366412213743	0.2751252578838786	0.09234350288164825	2404	-0.002880174073288799
SCHIP1	0.3244274809160305	0.11420571765399351	0.09221024442865766	1200	0.0015650663019471265
KCNJ11	0.3244274809160305	0.11479516651930445	0.09207526011732652	1204	-0.0023187067525213935
PLA2G16	0.40534351145038167	0.269378131447097	0.09173878457299624	2359	-0.004389390480400834
RAB17	0.33893129770992364	0.1523725316828765	0.09165703615588368	1478	-0.0016554715103211494
S100A1	0.3977099236641221	0.2580312407898615	0.09159306215736636	2272	0.001618097826758458
ORMDL2	0.4213740458015267	0.2932508104921898	0.0915600486208209	2542	-0.002536424901427381
PALM2	0.3381679389312977	0.15134099616858238	0.09145345779974302	1470	0.002230806726583978
SLC6A2	0.33129770992366414	0.1361626878868258	0.09121789502809917	1358	0.0033966173415137745
CDCA3	0.3969465648854962	0.25832596522251694	0.0908342710662504	2273	0.0018426305483444593
B3GNT5	0.31755725190839695	0.10035366931918656	0.09077174929378844	1097	0.0015570086885418276
PGM2	0.43587786259541983	0.3150604185086944	0.09072644378987804	2709	0.0030999236989373456
ANLN	0.38244274809160306	0.2357795461243737	0.09067046119724168	2101	0.003048495652183192
MDFI	0.3946564885496183	0.25611553197760095	0.09015857823414548	2255	0.002483332696283469
KCNJ13	0.43282442748091604	0.31196581196581197	0.0900143171886944	2684	-0.003404411150143005
VSNL1	0.36870229007633587	0.21441202475685234	0.08996886234720146	1938	0.001649361879390199
TBX19	0.34580152671755726	0.1721190686707928	0.08995372208009239	1621	0.002383304336672154
IL13RA1	0.3969465648854962	0.2602416740347775	0.08984084646997205	2286	-0.0023065737004799303
GLOD5	0.39923664122137403	0.2639257294429708	0.08973310503171988	2314	-0.0028966649690119082
ST3GAL4	0.3847328244274809	0.242263483642794	0.08932775068520456	2148	0.0025713865659781733
PNPLA7	0.3465648854961832	0.1768346595932803	0.08883672302551125	1654	-0.0016262015479014736
CEACAM5	0.3618320610687023	0.20557029177718833	0.08866329555586677	1869	-0.001660642580827698
ARHGAP21	0.3473282442748092	0.1794871794871795	0.08842126167075853	1673	0.0019249197977842414
FOXC1	0.3053435114503817	0.07014441497200118	0.08831442103308507	876	0.0019191300872989814
GPR125	0.3946564885496183	0.259946949602122	0.08818132734686686	2281	0.002563744317740202
KRT8	0.4206106870229008	0.2982611258473327	0.08795365084615814	2575	-0.0032062837239209326
SLC39A12	0.3099236641221374	0.09062776304155615	0.08783928614897497	1021	0.0024533418494684157
LRFN2	0.3427480916030534	0.17359269083407014	0.08734183198652204	1627	-0.0027032351066679896
BUB1	0.40610687022900765	0.27939876215738285	0.08685912175212228	2428	0.002880440444641863
TMEM25	0.3267175572519084	0.14102564102564102	0.08685613078996106	1385	-0.0012064516562531936
SEC14L4	0.3061068702290076	0.08399646330680813	0.08664601015334654	971	0.0025548371402692284
EIF4B	0.3885496183206107	0.2537577365163572	0.08657781705518729	2231	-0.0026749155305878956
TMEM63C	0.3145038167938931	0.1111111111111111	0.08656697176558101	1166	-0.0018959330300276633
FERMT1	0.3526717557251908	0.1945181255526083	0.08654006611778838	1782	0.002086133918521682
ZFYVE16	0.3366412213740458	0.16475095785440613	0.086184433814265	1559	-0.001351615268504247
SNAP91	0.33893129770992364	0.17020335985853227	0.08590524086019985	1599	0.0010134697186003905
C1orf64	0.3183206106870229	0.12525788387857353	0.08563847371442097	1267	-0.0010640249769494404
ANXA8	0.3977099236641221	0.2695254936634247	0.08552919164640904	2350	0.0020544205290207174
CT62	0.34122137404580155	0.17595048629531387	0.08547345247814737	1641	-0.000970352157310117
PREX1	0.3549618320610687	0.2014441497200118	0.0854181567637318	1832	-0.004100041399215115
CAPN13	0.30381679389312977	0.0847332743884468	0.08512491646291268	973	-0.0026447578093211632
SYT17	0.3351145038167939	0.1650456822870616	0.0850616534267743	1559	-0.001984977354004514
LRRN4	0.33129770992366414	0.15738284703801944	0.08498881205887168	1502	0.002135115497776496
GPM6B	0.3900763358778626	0.25921013852048336	0.08496965190009091	2270	0.0037381744364040513
MATN4	0.30229007633587784	0.0811965811965812	0.08478640545313786	947	0.0020158510513283547
LIN28B	0.29236641221374043	0.026525198938992044	0.08477453281198169	563	0.001639498247368465
ADCY9	0.3656488549618321	0.22178013557323903	0.08451265660001464	1984	-0.0025947452773834815
KITLG	0.36259541984732824	0.21735926908340703	0.08423038663778729	1950	-0.0020985680357625824
TSPAN1	0.32595419847328244	0.14839375184202772	0.0842254339166067	1434	-0.0016876658971341385
YARS	0.3610687022900763	0.215148835838491	0.08408158621078181	1933	0.002354247839502932
DSC2	0.34427480916030534	0.18582375478927204	0.08399467637838116	1712	0.001799201959875063
GRPR	0.36259541984732824	0.21868552903035662	0.08365207788697329	1959	-0.003013482323513017
KRT9	0.3190839694656489	0.13513115237253168	0.08355415122842677	1335	0.0017005603673169388
FAHD2A	0.3564885496183206	0.2089596227527262	0.0834199620680122	1885	0.0024349597767468366
S100B	0.3816793893129771	0.24963159445918068	0.0833632232740943	2194	0.0021557662784516653
OR7A5	0.3251908396946565	0.14986737400530503	0.08328885243006981	1443	0.0021082528661736434
RNF222	0.3083969465648855	0.10993221338048924	0.0830235851118114	1150	0.001535197471275751
PAX9	0.35572519083969467	0.20881226053639848	0.08293785124761643	1883	-0.0025414307471692153
KCNS1	0.31679389312977096	0.13233127026230473	0.08284680563508161	1313	0.002465672777907457
MICALL1	0.3282442748091603	0.15782493368700265	0.08283559425168477	1501	0.0028720219126626033
MSH2	0.33969465648854963	0.18051871500147362	0.08280545318109046	1670	0.0027036872362714345
GSDMC	0.3473282442748092	0.19496021220159152	0.08262742492933192	1778	0.0020670565907494167
RARRES3	0.36259541984732824	0.22148541114058357	0.0824196511461469	1978	-0.0036160219841377735
MOGS	0.3450381679389313	0.19171824344238136	0.08229545246602192	1753	0.0018473317672032864
CHEK2	0.34885496183206105	0.19908635425876806	0.08206440794280108	1808	0.0016237921379797626
MPP2	0.36259541984732824	0.2225169466548777	0.08196164694565056	1985	-0.001617834255944217
PLCG2	0.33053435114503815	0.16563513115237252	0.08181796061500773	1557	0.002020328639264335
SCGN	0.4648854961832061	0.3664898320070734	0.08180372759693287	3096	-0.002645437036017029
CDKAL1	0.3465648854961832	0.1958443854995579	0.08175219652728312	1783	0.002136449178215116
VRK2	0.3419847328244275	0.1878868258178603	0.08165209816908407	1723	0.0037761244318971878
FZD9	0.31755725190839695	0.1386678455643973	0.08161383684614155	1357	0.0025529951851240183
TRIP10	0.3984732824427481	0.2779251399941055	0.08153857337995495	2408	0.002213275229587452
OCEL1	0.32213740458015266	0.14913056292366636	0.08153258263170736	1434	-0.0014861634492433495
KCNK5	0.332824427480916	0.17138225758915415	0.08140022131164433	1599	0.0018197106627667382
MAML3	0.3068702290076336	0.11346890657235485	0.0812941446924717	1172	-0.0010539209048602062
ATP5J2	0.4022900763358779	0.2838196286472148	0.08128372391288352	2453	0.0025565796968294308
C5orf49	0.3534351145038168	0.20969643383436487	0.08094378580147595	1886	-0.0021064443768409546
MPZ	0.34045801526717556	0.1870026525198939	0.08094166811018817	1715	0.0030805899557890372
IFRD1	0.3045801526717557	0.10949012673150604	0.08078098154986875	1142	0.0019173782640791615
POLA2	0.3473282442748092	0.19997052755673445	0.08064869737970283	1812	0.002093959520425415
MPP6	0.33129770992366414	0.17094017094017094	0.08053763055960944	1594	0.0017664610780116163
RPH3AL	0.3381679389312977	0.1839080459770115	0.08053538554595932	1691	-0.0016949098848844102
ZNF695	0.3603053435114504	0.2220748600058945	0.08050269711626662	1979	0.002102110072883079
SRP54	0.3656488549618321	0.23106395520188625	0.08030853374135963	2047	-0.0022077567798078233
PLA2G4F	0.3099236641221374	0.1259946949602122	0.08017801442477451	1261	-0.002005331596046744
SNX32	0.32061068702290074	0.15045682287061599	0.08015395708497651	1441	0.001530865683889715
SLC20A1	0.42748091603053434	0.3209549071618037	0.07972788113906272	2738	-0.005627761728101177
FGF21	0.2862595419847328	0.04730327144120248	0.07970692588826893	696	0.0026294097120626247
CHIA	0.29923664122137406	0.09946949602122016	0.0796483868107338	1067	0.0027514860910741847
FAM72B	0.34045801526717556	0.1905393457117595	0.07960641789539895	1739	0.0018108098074662848
RIOK3	0.3709923664122137	0.24123194812849985	0.079442483138263	2123	0.002990438393317163
C5orf34	0.38625954198473283	0.2655467138225759	0.07868137655228657	2308	0.0033277939830441026
DOLK	0.34580152671755726	0.20247568523430592	0.07858229276909173	1827	-0.001211644579081117
CRHR1	0.3152671755725191	0.14426760978485118	0.0785802487604395	1392	0.001118273203064746
GRM6	0.3320610687022901	0.17801355732390214	0.07857572675659681	1643	0.0030508705458487384
CACNA2D2	0.30916030534351147	0.1315944591806661	0.07826299271304125	1298	-0.001499392698133306
STARD10	0.3450381679389313	0.20232832301797818	0.07811458703938683	1825	-0.002384207087470713
PGLYRP3	0.28473282442748094	0.054671382257589156	0.07808382126849525	744	0.0020527262124232946
ZDHHC18	0.3099236641221374	0.134394341290893	0.0779908386118784	1318	0.0011640901719147225
PRR18	0.3015267175572519	0.11391099322133805	0.07794264702417904	1168	0.0018671888090466384
ATP6V1E2	0.37251908396946565	0.24697907456528145	0.07777180464832695	2164	0.0026487579491003997
TSPAN15	0.3145038167938931	0.1457412319481285	0.0776721440881685	1401	-0.0024133768230967688
LSM2	0.3366412213740458	0.1892130857648099	0.077525720103568	1725	0.0016282192882499658
STON2	0.366412213740458	0.2384320660182729	0.07740806027244103	2098	-0.002206382983422373
CCKBR	0.2816793893129771	0.044356027114647804	0.07737582122233634	670	0.0014392789124030969
MON2	0.34961832061068704	0.21264367816091953	0.07701563624483243	1901	-0.0022665913897071733
SEMA4D	0.30916030534351147	0.13631005010315356	0.07699966464096901	1330	0.0008960555162957462
CELF4	0.333587786259542	0.18552903035661655	0.07685979003647554	1696	0.002508176153060049
VAX1	0.283206106870229	0.05791335101679929	0.07685174274259657	764	0.0036553679055941757
MSN	0.30305343511450383	0.123342175066313	0.07662809238461178	1234	0.0017315200853317949
ADD2	0.3137404580152672	0.1479516651930445	0.07654337976223488	1415	0.0014389134173597995
ST3GAL6	0.33435114503816793	0.18803418803418803	0.07643383231865764	1714	0.003448705833284294
CYP4B1	0.3290076335877863	0.17889773062186856	0.07624162493738039	1645	-0.0021803588547300023
TRAF3IP1	0.332824427480916	0.18597111700559976	0.07618684316768905	1698	-0.00145589531166479
TOX4	0.29389312977099236	0.10109048040082523	0.07615388649891972	1071	-0.0013568295087452499
COL4A3BP	0.32290076335877865	0.16799292661361626	0.07604327958547412	1563	-0.0019053625810556696
MELK	0.32213740458015266	0.16696139109932212	0.07589640131181616	1555	0.0016762528087383543
FANCL	0.37251908396946565	0.25081049218980256	0.0758645649289588	2190	0.0033174449068610556
LRRC46	0.3320610687022901	0.18582375478927204	0.0757340855037235	1696	-0.0016771006625731389
DLGAP1	0.4206106870229008	0.3181550250515768	0.07569073007230714	2710	0.0031483419819778647
BCAM	0.33129770992366414	0.18464485705865016	0.07566444936245496	1687	-0.0022509150503537967
GABRA5	0.3061068702290076	0.13454170350722075	0.07559994601877361	1314	0.002423808492682156
LEMD1	0.2877862595419847	0.0869437076333628	0.07526172288413092	967	0.0022769773140680627
C6orf15	0.2931297709923664	0.10610079575596817	0.0746676837819875	1104	0.0011132382940559182
EAPP	0.3244274809160305	0.17624521072796934	0.07419081606897503	1621	-0.0017198657427798026
FBXO15	0.3061068702290076	0.13969938107869143	0.07418549892762906	1349	-0.0009253235113646952
OR2S2	0.2770992366412214	0.05511346890657236	0.07374649249223189	737	0.0006529132770083379
RSPH1	0.3015267175572519	0.13144709696433834	0.0736400221004986	1287	-0.0022554100756678967
MEMO1	0.31603053435114503	0.16209843796050694	0.07359939505303395	1514	0.0012644955459109042
SPEG	0.36870229007633587	0.2497789566755084	0.07355185150962902	2178	0.003301884814572986
PLSCR5	0.2786259541984733	0.0641025641025641	0.0735232836284864	800	0.0022040861251298336
HOXC6	0.33969465648854963	0.20468611847922194	0.07349605254878365	1834	-0.0021124251783476208
ZNF286A	0.3190839694656489	0.16828765104627175	0.07349384607528342	1560	0.0016411832213449884
ARFIP2	0.34961832061068704	0.22104332449160036	0.07337281880433823	1958	-0.0013078991949441844
CMTM5	0.29847328244274807	0.1259946949602122	0.07321163717403154	1246	0.0006941766811110028
DTNB	0.41068702290076337	0.3090185676392573	0.07317135563327391	2635	0.003365865979139926
CRIP1	0.3137404580152672	0.15929855585028	0.07305704509964485	1492	-0.001784969396703673
NUDT1	0.35954198473282445	0.2371058060713233	0.0730512755128866	2080	0.0017561161970661488
ESR1	0.283206106870229	0.08532272325375774	0.07292573186515425	950	-0.0019775444055085247
CYP27C1	0.30763358778625954	0.14736221632773358	0.0729228015332245	1403	0.0014661639615951572
FAF1	0.31297709923664124	0.15856174476864132	0.07281283774250663	1486	0.0017011875073876582
GALNT7	0.333587786259542	0.1962864721485411	0.07275243199302187	1769	-0.0015306897475966252
CACNG1	0.3603053435114504	0.23916887709991158	0.07261818878967165	2095	-0.0018197177885667772
INA	0.27404580152671754	0.05142941349837902	0.07245611676163381	708	0.0008553958308766596
ABCG1	0.3702290076335878	0.2541998231653404	0.07245196799606088	2210	-0.002815981178676452
C3orf65	0.2732824427480916	0.048187444739168875	0.07236126368387351	685	0.003823246523825219
PDXK	0.31679389312977096	0.16755083996463307	0.07228508675146267	1552	0.0020624955897801554
STOX2	0.34961832061068704	0.22443265546713823	0.07186295326660598	1981	0.002095267344702734
ARL3	0.34122137404580155	0.21117005599764221	0.07183923355565747	1880	-0.0020660278397372166
LRRFIP1	0.3465648854961832	0.22001178897730622	0.07170203256998785	1947	-0.002453288331162184
DLG5	0.3793893129770992	0.2695254936634247	0.07129225906672255	2326	-0.002402616628660326
TIAM2	0.28015267175572517	0.08502799882110226	0.07125575890834973	944	0.0008645690033972642
PTGS2	0.383206106870229	0.2749778956675508	0.07123407723688291	2368	0.0032876164652407168
WNT10A	0.31297709923664124	0.16357206012378425	0.07119884579344349	1520	0.0010969616749207489
RNF150	0.37404580152671757	0.26215738284703805	0.07118376825855612	2269	0.0023909630951152398
PRRT3	0.3099236641221374	0.15841438255231358	0.07095756098346069	1481	-0.0022605678133913896
BTF3	0.33587786259541985	0.20468611847922194	0.07091753148357766	1829	-0.00152207932624151
PRSS12	0.2931297709923664	0.12260536398467432	0.07089298736422271	1216	0.0012394855274578732
HS6ST3	0.31297709923664124	0.16519304450338934	0.07066592269428361	1531	-0.0012773639356737476
PATZ1	0.3473282442748092	0.22369584438549955	0.07059707847567989	1973	-0.002035073527804343
GPR37	0.40076335877862596	0.30002947244326555	0.07059358540494143	2561	0.0024215915094828234
FAM134B	0.32290076335877865	0.18420277040966695	0.0703342423510855	1673	-0.0019957649274147116
RCC2	0.3297709923664122	0.19613910993221337	0.07027835696132742	1763	0.002789957610093552
CXCL5	0.2816793893129771	0.09534335396404361	0.0702529232186188	1016	0.0017981697506911586
SYNM	0.3145038167938931	0.16961391099322135	0.07014377197551028	1563	0.001928733178647235
C9orf106	0.33893129770992364	0.21175950486295314	0.07003233666752981	1881	-0.002162450683181305
ZNF467	0.29770992366412213	0.13645741231948127	0.07001057327116851	1316	-0.0011245024899835697
RBKS	0.32748091603053436	0.1931918656056587	0.06992065342800301	1740	-0.0018546361089761376
ANKRD11	0.3603053435114504	0.24476864132036547	0.06990825278908654	2133	0.00262799395568436
TRIM2	0.3251908396946565	0.18950781019746538	0.06983587209547723	1712	0.0015678035269957036
XYLT2	0.34885496183206105	0.22811671087533156	0.06966255061426915	2005	-0.002460633205009799
ZNF652	0.3267175572519084	0.19304450338933096	0.06947818192782061	1738	-0.0024308295440278018
RFC2	0.3297709923664122	0.19820218096080164	0.06946480286870994	1777	0.001621724612050457
ZNF454	0.2969465648854962	0.13689949896846448	0.0694357895794796	1318	0.0014688239389215596
PGM1	0.3099236641221374	0.163719422340112	0.06924862833151148	1517	0.0015580927924020217
SHC4	0.29389312977099236	0.1315944591806661	0.06905607003953736	1278	0.0011206763110777728
LYAR	0.2954198473282443	0.1360153256704981	0.06877271737819149	1310	0.0015416175549944455
JOSD1	0.32137404580152673	0.18626584143825523	0.06858631362814056	1685	0.0011231058233533986
DEK	0.3099236641221374	0.16710875331564987	0.06812734214818071	1540	0.0016296079323183223
FMO5	0.31297709923664124	0.17359269083407014	0.06782024233556933	1588	-0.0014718642849402385
PSAPL1	0.26259541984732826	0.03580901856763926	0.06767406871401706	587	0.0017500434413250331
LRP6	0.3618320610687023	0.2515473032714412	0.0676463946340907	2181	0.0025890726910120067
DOK7	0.35954198473282445	0.24948423224285293	0.06702805664781279	2164	-0.002413450680978713
C14orf132	0.3114503816793893	0.17315060418508693	0.06702020851857664	1583	-0.0012149310365202836
SCGB2A2	0.34427480916030534	0.22708517536103742	0.06695746735361154	1992	-0.0021234985380033326
TPD52L3	0.26106870229007634	0.03507220748600059	0.06692680757748343	580	0.0035752105730352925
RGN	0.32748091603053436	0.20085470085470086	0.06690113950876653	1792	0.0018275437701959162
DYNC1I1	0.3251908396946565	0.19731800766283525	0.06681468607328507	1765	0.0013826381218677852
COL4A6	0.4206106870229008	0.33185971117005597	0.06678248214000362	2803	-0.0033960163164010737
TNNI2	0.30916030534351147	0.17035072207486002	0.06656072588866704	1561	0.0012679766208748334
C12orf43	0.3190839694656489	0.1878868258178603	0.06651312025404418	1693	-0.0014102038148848806
KCNQ4	0.28015267175572517	0.10963748894783377	0.06646514050908472	1111	0.001020739348132338
RND1	0.2885496183206107	0.13071028588269967	0.06617570339743305	1265	-0.0026926522699795897
TTLL4	0.2732824427480916	0.09269083407014442	0.06609170279374492	987	0.0019924087824620073
PRSS27	0.3732824427480916	0.27070439139404656	0.06605891454396112	2326	0.0020312737877247857
C2orf88	0.3450381679389313	0.23062186855290304	0.06586489107982164	2017	0.0027965951201622376
KLK10	0.2954198473282443	0.14647804302976716	0.06581706910561283	1381	0.0008329187519848346
HDAC9	0.33053435114503815	0.208517536103743	0.06577339442409563	1848	0.0023368186828520267
AR	0.2679389312977099	0.07780725022104333	0.06573730271799885	879	-0.0021699293727579063
GDF5	0.3061068702290076	0.16755083996463307	0.06562813202854442	1538	0.0029597672531963323
SCARB1	0.38549618320610685	0.28809313292071914	0.06560965403040116	2460	0.0033842441116576083
ZNF583	0.3236641221374046	0.19805481874447392	0.06553275273107034	1768	-0.0016900006245123222
TLX3	0.2564885496183206	0.0215148835838491	0.06532348586968315	482	0.0021969256677039084
GHRHR	0.26183206106870227	0.05702917771883289	0.06530370109219841	730	0.0016406567442118101
GPR63	0.3618320610687023	0.25626289419392867	0.06525176947657643	2213	0.0010575157590210437
VIPR1	0.2824427480916031	0.121131741821397	0.06510100707285117	1192	-0.0013843520617228932
AGBL4	0.3290076335877863	0.20778072502210435	0.0650731932683237	1841	-0.002094712337566307
TOB1	0.3198473282442748	0.1931918656056587	0.06497921644880597	1730	-0.0017875127385195812
MT1H	0.27557251908396946	0.10492189802534631	0.06493160858904354	1073	0.0012346640631221816
SMO	0.31603053435114503	0.18729737695254936	0.06479499122896488	1685	0.0013007066052523443
CHAD	0.3015267175572519	0.16180371352785147	0.06473791968944774	1493	-0.0023897483697055575
KRT81	0.3015267175572519	0.16180371352785147	0.06473791968944774	1493	0.0013966515229185462
PSMB2	0.3061068702290076	0.17035072207486002	0.06468204748997232	1557	0.0020513114208370094
GPX2	0.37709923664122136	0.27851458885941643	0.0646334580678621	2384	-0.0016373384562029967
NR2C2AP	0.31221374045801525	0.1816976127320955	0.06446339725824236	1642	0.0011811766219580022
SHROOM2	0.32748091603053436	0.20704391394046567	0.06437656806441094	1834	-0.0026689828288681385
COL9A1	0.28015267175572517	0.11892130857648099	0.06434324185832849	1174	0.0017490892758360132
TTC28	0.33129770992366414	0.21323312702623048	0.06428980613927977	1881	-0.001673539487819653
RFWD3	0.3099236641221374	0.1783082817565576	0.0642588342399155	1616	0.001812067285368357
LCA5	0.3251908396946565	0.20380194518125552	0.06421384936165231	1809	-0.002035985196926049
PIGQ	0.3099236641221374	0.17845564397288535	0.06420626071711422	1617	-0.001971790546667762
BBS5	0.3045801526717557	0.1694665487768936	0.06405015824719876	1549	-0.001390685560181737
DNAH5	0.28549618320610687	0.13247863247863248	0.06395748256184637	1273	-0.0014530558131809813
TP53BP2	0.3267175572519084	0.20778072502210435	0.06357153252594269	1838	0.0015392088196676925
HOXA4	0.3320610687022901	0.2163277335691129	0.06346686503655792	1903	0.0016465662611153675
C5orf27	0.27938931297709924	0.12127910403772472	0.06334976712962224	1189	0.0015204304836515803
MFSD4	0.31221374045801525	0.18493958149130563	0.06327477092860563	1664	0.001526389220452984
FAM135A	0.32748091603053436	0.20969643383436487	0.06327115600134774	1852	0.0015145323794570232
SLC26A1	0.3053435114503817	0.17315060418508693	0.06325352825518873	1575	-0.0017093146874685773
CHST2	0.27557251908396946	0.11361626878868258	0.06303155674082254	1132	0.0017687412449959084
KRT6B	0.32213740458015266	0.201886236368995	0.06301445499439924	1792	0.0016406655675382353
FZD4	0.36946564885496186	0.2712938402593575	0.0629045179211482	2325	-0.002861548101645894
AGFG1	0.3198473282442748	0.19864426760978485	0.06284276833077306	1767	0.0022730575219611637
EHBP1	0.31755725190839695	0.19525493663424698	0.06271811795956929	1741	0.0022757226281100882
CXorf49B	0.25572519083969464	0.05511346890657236	0.062357878775082524	709	0.003071987637508755
NPRL2	0.3427480916030534	0.23489537282640732	0.062300418122278205	2043	-0.0018390867444395553
R3HDM1	0.34427480916030534	0.23725316828765106	0.06223607835983619	2061	0.0015954405909724301
LGR5	0.3068702290076336	0.17875036840554082	0.06221764324608093	1615	0.001663556493804208
RHOQ	0.33893129770992364	0.22973769525493665	0.06209501594628275	2003	0.00187260191050882
PGBD5	0.27404580152671754	0.11435307987032126	0.06202447445859299	1135	0.001336321424378184
RTN4RL1	0.2778625954198473	0.12348953728264073	0.06195795611517304	1202	-0.0019911347635570564
FAM58A	0.32061068702290074	0.20232832301797818	0.0618544623380291	1793	0.0016772831941125332
PIGH	0.3099236641221374	0.18538166814028884	0.06168631470041525	1664	-0.0012425339926267042
BAZ2A	0.3068702290076336	0.18051871500147362	0.06158233098541424	1627	-0.0019309570664063358
TRIM32	0.3145038167938931	0.1940760389036251	0.061247141901405275	1729	-0.0024307854539074468
ANTXRL	0.2641221374045801	0.09239610963748895	0.06122346239102103	973	0.001277348150324542
FETUB	0.2603053435114504	0.08104921898025347	0.06118989596330512	891	0.0017355107727780707
ADSSL1	0.2900763358778626	0.15178308281756558	0.06110617640672257	1410	-0.0010188278720306698
C2CD2L	0.34580152671755726	0.24182139699381078	0.06110110783615523	2094	-0.002083094575209543
POM121L2	0.2687022900763359	0.1053639846743295	0.06109935142581502	1067	0.001578301060362719
PUS10	0.3580152671755725	0.25965222516946657	0.06075565349534122	2231	0.002074286063179898
STMN2	0.3473282442748092	0.24476864132036547	0.0607252214972038	2116	-0.001913201425486477
GABBR2	0.25419847328244277	0.06262894193928677	0.060694479450690224	758	0.002453476164555468
BCDIN3D	0.300763358778626	0.17285587975243147	0.060579442818813445	1567	-0.001815423623247625
FFAR2	0.3816793893129771	0.2917771883289125	0.060545228597201496	2480	-0.00259133873078099
NARF	0.3083969465648855	0.18597111700559976	0.06052342029023435	1666	0.0020796290722273625
UBIAD1	0.34427480916030534	0.2409372236958444	0.06047439846010331	2086	-0.0022871648778163946
LASP1	0.3603053435114504	0.2639257294429708	0.06016314990090002	2263	-0.002697768167126924
DHX40	0.3145038167938931	0.19687592101385204	0.06015252250287417	1748	-0.0015396016040540416
TMEM127	0.2916030534351145	0.1579722959033304	0.060077094499712866	1454	-0.001686790884923539
ZNF311	0.2824427480916031	0.1404361921603301	0.06005158188104359	1323	-0.0015881100881415477
NR2E1	0.2587786259541985	0.0834070144414972	0.06000964719269884	905	0.0016603935042439843
NKAIN1	0.3435114503816794	0.2409372236958444	0.05994937078106363	2085	-0.0027713936822692633
SLC9A5	0.36335877862595417	0.2686413203654583	0.05986144299684838	2299	-0.00165019080741331
CD164L2	0.36259541984732824	0.26805187150014737	0.05962363267952873	2294	0.002265711288515604
SF3B14	0.30916030534351147	0.1896551724137931	0.05961100997678766	1692	0.002030396202189877
CYP2B6	0.3816793893129771	0.29354553492484525	0.05951017515201361	2492	-0.002262412893833243
TRIM52	0.3	0.17462422634836428	0.059506379572235236	1578	-0.0011796282508726107
KAL1	0.28396946564885495	0.14544650751547303	0.05948397087244766	1359	-0.0006173028382363555
ZNF232	0.3282442748091603	0.21986442676097848	0.05940393779005788	1922	0.0022547976565874704
RALGPS2	0.2641221374045801	0.1018272914824639	0.05939170617650924	1037	-0.0014880066670230007
TMEM184A	0.29847328244274807	0.172561155319776	0.0593089480068526	1562	-0.0016766041560913436
TINF2	0.28473282442748094	0.1479516651930445	0.05918308607305594	1377	-0.0016178501733520533
AKR7L	0.3465648854961832	0.24683171234895374	0.059181325637865934	2129	-0.0021993587675751772
KIAA1324	0.27251908396946567	0.12319481284998526	0.05908968921441378	1193	-0.001844971465652634
TMEM39B	0.27938931297709924	0.13778367226643087	0.05907404786259227	1301	0.0015885463370068466
ILF3	0.3251908396946565	0.2163277335691129	0.0589513939101667	1894	0.002918863195554877
SBSN	0.25190839694656486	0.06984969053934571	0.05857886118374573	804	0.001808299637923483
SLC6A15	0.25419847328244277	0.07780725022104333	0.05856289563216472	861	0.0007484904887917309
CENPN	0.29083969465648857	0.16136162687886826	0.05855015335888441	1476	0.0013263941058539786
PRR15L	0.29770992366412213	0.17344532861774242	0.05854791662878077	1567	-0.0035789712181212964
KLHL34	0.2435114503816794	0.027851458885941646	0.058522122704913804	508	0.0006277910205142235
ZNF136	0.2916030534351145	0.16283524904214558	0.05851702244206467	1487	-0.0010826068735696026
IFFO2	0.29389312977099236	0.16696139109932212	0.05849706560876855	1518	0.0022208486128874935
ARSF	0.29389312977099236	0.16755083996463307	0.05829988775373526	1522	0.0031336423475295306
METTL14	0.2786259541984733	0.1391099322133805	0.05828084911259842	1309	-0.0009325501736384467
ANKRD35	0.3190839694656489	0.20881226053639848	0.05821201941963438	1835	0.0019937971992476378
ANKRD42	0.3435114503816794	0.24462127910403772	0.058160546352829474	2110	-0.0017261332206544465
C1GALT1	0.3366412213740458	0.23504273504273504	0.05808222463183996	2036	0.0028559901270682527
KLF5	0.29465648854961835	0.16961391099322135	0.05805356744197495	1537	0.0016000106829778815
TPCN1	0.2916030534351145	0.16430887120542292	0.05803493561588199	1497	-0.0015072962221893249
CRYAB	0.2595419847328244	0.09666961391099323	0.05801702758535317	996	0.0003874908550642431
RNF8	0.27099236641221375	0.1242263483642794	0.05800467702576822	1198	0.001993075116570253
TMBIM4	0.3145038167938931	0.20247568523430592	0.05791624766682496	1786	-0.001033224637649255
HRASLS2	0.3137404580152672	0.20159151193633953	0.0577939373108503	1779	-0.0022917881025932728
LCTL	0.2748091603053435	0.13321544356027115	0.05777372018476821	1264	0.0032776965330413074
RETSAT	0.3015267175572519	0.18228706159740643	0.05768978857503412	1632	-0.0023458536819816796
AMPD2	0.30916030534351147	0.19466548776893605	0.057685442271775446	1726	0.0017227421528559716
LRRC26	0.2564885496183206	0.09003831417624521	0.05767947806560949	947	-0.001049126317957416
CIB2	0.29465648854961835	0.1707928087238432	0.05765226273261207	1545	0.0019767281457461648
PARP11	0.2786259541984733	0.14161508989095195	0.05757758866818734	1326	-0.0009162130291770153
OCIAD2	0.3801526717557252	0.2950191570881226	0.05747975079402979	2500	0.003088408267649356
LRRC34	0.3190839694656489	0.21058060713233126	0.0574703874697339	1847	0.002378616641362896
MET	0.28015267175572517	0.14500442086648982	0.05745923742104499	1351	0.001577190466923639
SLC35F2	0.2961832061068702	0.17403477748305335	0.057436387806168866	1569	0.0012238687990247855
APP	0.3183206106870229	0.20954907161803712	0.05741719777217794	1839	0.001812303457700182
DUOXA1	0.3099236641221374	0.19702328323017979	0.05723450344809179	1743	0.0013730784346989821
ADI1	0.3656488549618321	0.2765988800471559	0.05719214469155798	2356	0.002487475897578406
PCBP3	0.28473282442748094	0.15458296492779253	0.05717688826058355	1422	0.0010797568709676852
TRERF1	0.2877862595419847	0.16033009136457413	0.05711519298419391	1465	-0.0021544449238717787
PALM	0.24656488549618322	0.06071323312702623	0.0571081460830093	735	-0.0005230454997217748
CISH	0.30763358778625954	0.19392867668729738	0.05703009269255994	1719	-0.0019306846275867428
RBM28	0.2816793893129771	0.14957264957264957	0.05697130086354909	1384	0.002046358204825083
OR5AU1	0.24961832061068703	0.07323902151488358	0.056945351712042167	824	0.003581089695217088
TMC5	0.26183206106870227	0.1080165045682287	0.05688846294434646	1076	-0.0008764908236116753
ILF2	0.2931297709923664	0.17049808429118773	0.056855465895072226	1541	0.0015980246371327667
POLD1	0.2778625954198473	0.1430887120542293	0.05673324241611561	1335	0.001236528317349439
CLEC2L	0.2717557251908397	0.13085764809902742	0.05672745010799029	1244	0.0023791600469849072
FBXL13	0.2511450381679389	0.08090185676392574	0.05652871976852474	878	0.0007524439140979666
CKM	0.2916030534351145	0.16961391099322135	0.05626346197026583	1533	0.00204598095797337
E2F2	0.31297709923664124	0.20439139404656645	0.05617882268628358	1797	0.001898302025074372
TFCP2L1	0.3366412213740458	0.23916887709991158	0.05612556015497669	2064	0.002062720521189476
KBTBD12	0.2480916030534351	0.07368110816386679	0.05612053780536778	825	0.001407174314954318
LONP2	0.34580152671755726	0.25228411435307985	0.0559314215252756	2165	-0.0022411928863675713
PIAS4	0.33053435114503815	0.2309165929855585	0.05593048437081329	2000	-0.0022634021987414598
SLC44A4	0.2564885496183206	0.09961685823754789	0.05586285764019001	1012	-0.0018514523268095217
STIL	0.283206106870229	0.1563513115237253	0.055759966353402586	1432	0.0009309422597652883
ATP6V1C2	0.2603053435114504	0.1097848511641615	0.055706158315477095	1086	0.0013370903037639437
WWTR1	0.3473282442748092	0.2549366342469791	0.055644221789843525	2185	0.0022356138933901093
WNK4	0.29083969465648857	0.17020335985853227	0.05561854428074647	1536	-0.0016093471953354311
ZNF446	0.2679389312977099	0.1273209549071618	0.055580645346487385	1215	-0.0010930804695817643
C4orf40	0.2381679389312977	0.034630120837017386	0.05552472186559592	547	0.0020011883523693543
C5orf15	0.3015267175572519	0.1883289124668435	0.055450582129906764	1673	-0.0013440650312986691
TPI1	0.25267175572519085	0.09254347185381669	0.05527872195849236	959	0.0007340688905969727
CLLU1	0.3198473282442748	0.21691718243442382	0.055249249349711774	1891	0.0022476544330856997
MYLIP	0.27099236641221375	0.13631005010315356	0.05485643289456728	1280	-0.0011371990905900018
C3orf30	0.26717557251908397	0.1286472148541114	0.0548326806611804	1223	0.002651204846915789
MFSD2B	0.27557251908396946	0.1452991452991453	0.054828371649622565	1347	0.001425879051384982
SCEL	0.250381679389313	0.08885941644562334	0.05479498948275601	931	0.0017608389315228123
KLHDC1	0.2954198473282443	0.18022399056881816	0.054792199418893704	1610	-0.0018783533629175508
CCDC74A	0.3473282442748092	0.2568523430592396	0.05466378313600021	2198	-0.002080703777801318
BNC1	0.2862595419847328	0.16534040671971706	0.05460707528306755	1497	0.0012854887327193865
MOCOS	0.32290076335877865	0.22295903330386088	0.05455417244588982	1936	0.003237151986468234
FAM174B	0.24580152671755726	0.07662835249042145	0.05454648613128573	842	-0.0010694554317524307
MCCC2	0.2824427480916031	0.15885646920129678	0.054538528142434206	1448	-0.0009953485016012565
DNMT1	0.3045801526717557	0.19554966106690244	0.05452939945816959	1726	0.0018483064151951112
CHD1L	0.3	0.18847627468317124	0.054476693881553774	1672	0.0017625870341362315
AHSG	0.24274809160305344	0.06675508399646331	0.054470394737549555	771	0.0017607703662292807
UROC1	0.28549618320610687	0.16445623342175067	0.054462217913985596	1490	0.0017814220635045787
DUSP28	0.2770992366412214	0.14957264957264957	0.05441200944696498	1378	-0.0011816305122920312
CCDC19	0.2969465648854962	0.18376068376068377	0.054409273501102175	1636	-0.0017009240973493434
AFF3	0.26641221374045804	0.12879457707043915	0.054387424547338206	1223	-0.0014035287094884552
NUDT4	0.2969465648854962	0.1839080459770115	0.054355093022213634	1637	-0.0013974921397675645
MED8	0.28396946564885495	0.1623931623931624	0.05426711822884419	1474	0.001775195632581017
DNAJB11	0.28091603053435116	0.15723548482169172	0.054190818524064065	1435	0.0016041008296269865
OGN	0.3099236641221374	0.20468611847922194	0.05415627048480136	1795	-0.0019636017152151906
PIM2	0.27633587786259545	0.14913056292366636	0.05412159259616166	1374	0.0008135675307130441
SUSD3	0.3251908396946565	0.22723253757736517	0.05411445608746712	1968	-0.002160750183975324
SPOPL	0.3015267175572519	0.19201296787503683	0.05404938156867085	1698	-0.0022156393446493895
CLDN1	0.27557251908396946	0.14824638962569997	0.053963221237229866	1367	0.0013990104827826145
GHR	0.32061068702290074	0.22104332449160036	0.05393106133099748	1920	-0.0018638437074358194
DLG2	0.333587786259542	0.2396109637488948	0.053867397192867705	2063	-0.0018302985830814579
GPR161	0.250381679389313	0.09445918066607721	0.05376844856170611	969	0.0009781154391930611
FAIM3	0.37786259541984735	0.2984084880636605	0.053732515268983434	2520	-0.002970896456099581
CISD3	0.27938931297709924	0.1562039493073976	0.05365871442658747	1426	-0.0017336308961830582
LDHB	0.27557251908396946	0.1492779251399941	0.053656314340183024	1374	0.0014912758156697236
LEPREL1	0.3366412213740458	0.24432655467138226	0.053631846610621356	2099	0.0022208455022337146
ANKRD36BP1	0.29847328244274807	0.1883289124668435	0.05361852106120446	1669	0.0015827529734451673
SYCP2L	0.2916030534351145	0.17727674624226347	0.053605296014438364	1585	0.0019475183900794944
LNX2	0.35419847328244275	0.2681992337164751	0.05352572950950889	2284	-0.0037925799911135982
CNIH	0.3549618320610687	0.2692307692307692	0.053512695119558626	2292	-0.00339367059586948
SLC40A1	0.3015267175572519	0.19363395225464192	0.053424253935097823	1709	-0.0018421631704768516
GPR156	0.2877862595419847	0.17167698202180962	0.05334794502504985	1542	0.0013160712383978534
PRKAG1	0.30381679389312977	0.197465369879163	0.053312071949985836	1738	-0.001781160507380264
C12orf10	0.2732824427480916	0.14647804302976716	0.05322747642453364	1352	-0.0015879964964369718
TRIM43	0.23282442748091603	0.032419687592101384	0.05315617788824687	525	0.001990262248727959
PCCA	0.3244274809160305	0.2282640730916593	0.05314870330912696	1974	-0.001977370791610156
USP40	0.3061068702290076	0.2014441497200118	0.05312167054497999	1768	-0.00123182350944262
B3GNT4	0.3282442748091603	0.23371647509578544	0.05312091321379265	2016	0.0020273970827474844
ETV6	0.27404580152671754	0.14839375184202772	0.05308039574866776	1366	0.0013285793538670987
KERA	0.32290076335877865	0.22634836427939875	0.05303132096572258	1959	-0.0018342043134907727
CARD17	0.27022900763358776	0.14146772767462423	0.053010598593211986	1314	0.002434299952437868
ESX1	0.233587786259542	0.040671971706454466	0.052909044607142845	582	0.003215688966156449
ALPP	0.24198473282442748	0.07603890362511052	0.0527746960556007	833	0.0026411704369820655
XAGE2	0.23129770992366414	0.029472443265546714	0.05263000570389061	503	0.0025497119000647216
TGFA	0.36335877862595417	0.28190391983495433	0.05255978198623281	2389	0.0029533322056522595
FAM178A	0.30305343511450383	0.19820218096080164	0.05255727999708242	1742	-0.0016514072245627175
CHN2	0.33587786259541985	0.24550545240200414	0.052541011422555024	2106	-0.00348418896774092
ANKRD45	0.28931297709923665	0.17653993516062483	0.052535650011505806	1577	0.0024866196866014435
GREM2	0.3198473282442748	0.22325375773651635	0.052460073041525744	1934	-0.0025766849752471895
ST8SIA1	0.27099236641221375	0.1448570586501621	0.052453295212915016	1338	0.0012275912216864527
GLE1	0.29923664122137406	0.19260241674034778	0.05244687651522674	1699	-0.0016934272109210724
PRLR	0.2694656488549618	0.1422045387562629	0.05238960506994411	1318	-0.0021312599644261352
MTTP	0.30763358778625954	0.20557029177718833	0.05237927947288792	1798	0.001748662765021436
SMAP1	0.2954198473282443	0.18685529030356618	0.052357986681013165	1655	0.0010686590277146023
INO80	0.3053435114503817	0.20218096080165046	0.05235751907417085	1772	-0.0017117545204200723
TRIM10	0.23969465648854962	0.07176539935160625	0.05230325580506828	801	0.0010239053539407906
ZNF20	0.2748091603053435	0.1523725316828765	0.05230268617627879	1394	-0.0014774431844216452
MGAT4A	0.3526717557251908	0.2684939581491306	0.05228836172370159	2284	-0.0021375111091401777
CLEC4D	0.2633587786259542	0.13071028588269967	0.05227266744381727	1232	0.001381946496439923
SFTPA2	0.43587786259541983	0.3712054229295609	0.05219604508843753	3090	-0.002431048030848615
LRRC31	0.35572519083969467	0.27276746242263483	0.052138322841453685	2317	-0.0024030906581174348
SCAMP1	0.29847328244274807	0.19260241674034778	0.05199060939792586	1698	-0.0014663481796560519
GPBP1	0.28015267175572517	0.16283524904214558	0.05197020116125352	1472	-0.0016141273248649669
MYO3B	0.27633587786259545	0.15649867374005305	0.0518696825116957	1424	0.00181098319026205
SPHKAP	0.2595419847328244	0.12452107279693486	0.051856544268554114	1185	0.0014538047966198065
AMTN	0.2511450381679389	0.10595343353964044	0.0518477001175365	1048	0.0024696408574527593
ZC4H2	0.38702290076335877	0.3131447096964338	0.051727116504420835	2632	0.0022809251073340423
DEGS2	0.2480916030534351	0.09917477158856469	0.05171380818597924	998	-0.0017906945522554452
IGFALS	0.27404580152671754	0.15296198054818744	0.05170373384119699	1397	-0.000997985631602205
MAGEA4	0.24656488549618322	0.09563807839669909	0.05164760072033278	972	0.002088626760087209
SLC2A1	0.3320610687022901	0.242263483642794	0.051572957840964696	2079	0.0028388863533109544
SEMA3C	0.30229007633587784	0.19982316534040673	0.05144999284449133	1752	-0.0016224016755586488
ZNF91	0.27022900763358776	0.1470674918950781	0.05139486939432478	1352	-0.0015730484075675124
C11orf86	0.23435114503816795	0.05938697318007663	0.05139364659720929	710	0.0033304861601209266
CYP24A1	0.2717557251908397	0.14986737400530503	0.0513909443827532	1373	0.002555019856663421
NCAPD2	0.2641221374045801	0.13586796345417035	0.051300399973980136	1268	0.0018935593569040065
SLCO1A2	0.26564885496183205	0.138815207780725	0.051299652231326626	1290	0.003556658304751181
CAMK2B	0.3938931297709924	0.3222811671087533	0.051286647007807676	2703	-0.0027813515422167256
YBX1	0.26106870229007634	0.129973474801061	0.051263763163562466	1224	0.0012522234115749597
CHI3L2	0.2687022900763359	0.14470969643383436	0.051260024450294865	1334	0.001512689423543634
DOK5	0.36870229007633587	0.29118773946360155	0.05115107909361223	2459	0.0026847817207453772
RUNDC1	0.300763358778626	0.19864426760978485	0.05099905292957268	1742	-0.0009292333877965575
ZNF597	0.23511450381679388	0.06572354848216917	0.05095924507992915	754	-0.0012548370335935034
SCAMP2	0.283206106870229	0.17108753315649866	0.05093475496701555	1532	-0.0012449119630673522
LUZP2	0.34122137404580155	0.2564102564102564	0.050685806513331384	2187	-0.0016150137656950393
DUSP7	0.2717557251908397	0.15266725611553197	0.050543883084153744	1392	0.0015167006001547633
GPD1L	0.25572519083969464	0.12231063955201886	0.050435480682374356	1165	-0.0010853856882022228
FOXG1	0.23587786259541985	0.07382847038019452	0.0501877230239045	810	0.002986605596015579
RHOB	0.22824427480916032	0.044061302681992334	0.05015405058912535	598	-0.0007531337323598564
KIF9	0.29847328244274807	0.19731800766283525	0.05015190418411775	1730	-0.0018019534014456439
NEDD4	0.26183206106870227	0.13631005010315356	0.049975598444360406	1268	-0.0009846171024037176
NUF2	0.3152671755725191	0.22236958443854996	0.049945159910100186	1922	0.0019039439950233827
WARS	0.25190839694656486	0.11641615089890953	0.04990512026207042	1120	0.001287853193753108
HOXA1	0.2786259541984733	0.16651930445033894	0.04990374359838508	1495	0.0016692688457624171
PCK2	0.31603053435114503	0.22354848216917184	0.049901374762129726	1931	-0.0011922860161575955
USP20	0.3320610687022901	0.2458001768346596	0.04984682641575707	2103	-0.002093845232229796
TMSB15B	0.26564885496183205	0.14397288535219568	0.049841122425896	1325	0.0009899673073960002
PLK1	0.3251908396946565	0.2366637194223401	0.04973936613049966	2032	0.0014410548508749345
ZCCHC24	0.29465648854961835	0.19260241674034778	0.04972675531016877	1693	-0.001851827456630417
ACTR10	0.3198473282442748	0.22944297082228116	0.049658236525246716	1976	-0.002468564414039065
TEX15	0.233587786259542	0.07014441497200118	0.04964301493786917	782	0.0018439205465256236
CCDC129	0.2580152671755725	0.13012083701738875	0.04964044586957621	1221	0.0014644367354648578
PTPRZ1	0.332824427480916	0.24742116121426466	0.04955486851138438	2115	0.002111928693426535
TCEAL3	0.30916030534351147	0.21455938697318008	0.04954436386178641	1861	-0.002270280579887185
RTN4RL2	0.3061068702290076	0.21013852048334808	0.049543218210468004	1827	-0.001734864622267196
KRT17	0.42824427480916033	0.36590038314176243	0.049510068523535095	3044	0.003026048520769109
TTC30A	0.27404580152671754	0.16018272914824638	0.0494425946170406	1446	-0.0012063688536727568
GART	0.2786259541984733	0.16799292661361626	0.04941079896080189	1505	0.001968541127280332
HOMEZ	0.2732824427480916	0.15959328028293546	0.04921327840289637	1441	-0.0020519474925094986
KRT83	0.24198473282442748	0.09740642499263188	0.04906859929026433	978	0.0009535610248349257
LRRC8D	0.2534351145038168	0.123342175066313	0.049016065113473714	1169	0.0021344682580092924
CIRBP	0.24580152671755726	0.10698496905393456	0.04897260693321067	1048	-0.0011424429381804656
NEK11	0.2641221374045801	0.1444149720011789	0.048904819329062627	1326	-0.0008796709214038856
PTPLAD1	0.29236641221374043	0.19127615679339818	0.04889155083308215	1681	-0.001348428925484768
TMEM87B	0.27251908396946567	0.15929855585028	0.0488906212315719	1438	-0.0013745155254582643
SLC25A33	0.28473282442748094	0.1794871794871795	0.0488571337061877	1591	0.001019986917890492
DUOX2	0.2679389312977099	0.15178308281756558	0.04875316667535493	1381	0.0013328835520951543
KHDRBS3	0.2435114503816794	0.10271146478043029	0.04874818146964754	1016	0.0011679173809170606
MDC1	0.26106870229007634	0.13984674329501914	0.04859975570520153	1291	0.0016857710739714093
TMEM170A	0.2961832061068702	0.19790745652814618	0.04855713023030469	1731	0.001971296878764406
RAB27B	0.25725190839694656	0.13277335691128794	0.04854978006837873	1238	-0.0018107120580680204
DCHS2	0.24427480916030533	0.1062481579722959	0.048381511317797644	1041	0.0013689713005078374
SEPT3	0.31755725190839695	0.22929560860595344	0.04826613211363849	1972	0.0015952799098158722
TRPM4	0.2900763358778626	0.1896551724137931	0.04817519621302096	1667	-0.002210722804738907
HSD11B1L	0.34122137404580155	0.2612732095490716	0.04816833607763172	2220	0.0022720779688825132
PLOD1	0.2633587786259542	0.14559386973180077	0.048160271375873774	1333	0.002325540800188719
LMO4	0.2786259541984733	0.17167698202180962	0.048159436196893	1530	0.0013458848417940317
KLHDC3	0.2435114503816794	0.10565870910698497	0.04813406365683464	1036	0.0011799402931501391
GPR64	0.27022900763358776	0.1579722959033304	0.048068470293664255	1426	0.0016659279261148187
DOCK7	0.26564885496183205	0.1501620984379605	0.048020658335240746	1367	0.0014442610308833537
SLC22A23	0.2732824427480916	0.16342469790745653	0.04797566162822054	1467	-0.002806762386899209
TPPP	0.3648854961832061	0.2919245505452402	0.047921482113824014	2459	-0.0032114203955643465
G6PC3	0.3244274809160305	0.2396109637488948	0.04783977642484718	2051	-0.0019712102882294856
PAX6	0.2534351145038168	0.12805776598880048	0.04783056583352034	1201	0.0015019198963273084
DOC2B	0.4030534351145038	0.33863837312113176	0.04777612380747468	2826	-0.0029955854537547563
IGF2BP3	0.22213740458015266	0.0399351606248158	0.04775020945947659	562	0.0008589311611217453
ZBTB42	0.2534351145038168	0.12849985263778368	0.0477171451356306	1204	-0.0014507244792184792
NFKBIE	0.2816793893129771	0.17786619510757443	0.04770689500168598	1576	0.001523447578199466
CROT	0.29389312977099236	0.19702328323017979	0.047554997591789716	1722	-0.0021730619499066963
LMF1	0.28396946564885495	0.18199233716475097	0.04751744663420781	1607	-0.0015880709937846405
SPARCL1	0.2931297709923664	0.19599174771588565	0.047512297469309815	1714	-0.0021895478752867346
ARHGEF38	0.2954198473282443	0.19967580312407898	0.04740245984219721	1742	-0.0022835658717667686
NACAD	0.3381679389312977	0.25891541408782787	0.04732036326877052	2200	-0.002368441930957488
LALBA	0.2198473282442748	0.03212496315944592	0.04730083447815015	506	0.0020762867992743846
MLLT10	0.2824427480916031	0.18022399056881816	0.047293219172987296	1593	0.0011970340070547535
TMEM217	0.26564885496183205	0.15281461833185972	0.04721700656662052	1385	0.0014489400376078265
HGD	0.2870229007633588	0.18773946360153257	0.04713603936922174	1650	-0.001371496360349056
LSM7	0.3053435114503817	0.2147067491895078	0.04713567183732316	1857	0.001950514119789659
B3GALNT2	0.29389312977099236	0.19820218096080164	0.047089067188971	1730	0.0007914848988548329
CEBPG	0.2587786259541985	0.14102564102564102	0.047078145824050004	1296	0.0008628423257277973
FANK1	0.26641221374045804	0.15473032714412024	0.04703399349196502	1399	-0.0015475597984893953
METRN	0.30305343511450383	0.2120542292956086	0.04687438837254624	1836	-0.0017189181813591858
SERPINB4	0.22595419847328244	0.0649867374005305	0.046832023769738	737	0.001664204789994983
FAM19A3	0.23282442748091603	0.0860595343353964	0.04680097058179105	889	0.0012125152458793307
PAAF1	0.300763358778626	0.20910698496905394	0.04673286682095234	1813	-0.002796097428199573
SLAMF7	0.2778625954198473	0.17462422634836428	0.046714001505688996	1549	0.0008818604786938523
HDDC3	0.3	0.2080754494547598	0.04670460733419969	1805	-0.0014698415855377788
MTMR12	0.37404580152671757	0.30533451223106395	0.046681097280382854	2562	0.0028773038247891236
C9orf123	0.3	0.20837017388741527	0.04658187063412832	1807	0.0025750729087803846
HAPLN3	0.22519083969465647	0.06469201296787504	0.04652585774054876	734	0.0006225430292147394
COMMD10	0.24198473282442748	0.11022693781314472	0.046406633100446675	1065	-0.0007933896631584503
GPR12	0.2480916030534351	0.12319481284998526	0.04637248159248032	1161	0.0011793252003826638
MSI2	0.2633587786259542	0.15178308281756558	0.046319742049750375	1375	-0.0011999088953643876
TPMT	0.27251908396946567	0.1672561155319776	0.04629204294471044	1492	0.0010464175618835724
C9orf40	0.25572519083969464	0.13822575891541408	0.046289012802256065	1273	0.0018032058473181679
NQO1	0.2870229007633588	0.19039198349543177	0.04613303818328814	1668	-0.0018283501176483696
FAM19A4	0.28015267175572517	0.1799292661361627	0.04611097867957303	1588	0.002570408713654615
CDK16	0.2511450381679389	0.13026819923371646	0.046104026464780255	1213	0.0013059621618594975
IQCG	0.29465648854961835	0.201886236368995	0.04606439380915365	1756	0.0019117468036711216
PSME4	0.27633587786259545	0.17418213969938107	0.04602209960383657	1544	0.0013641778044984677
GTPBP4	0.23893129770992366	0.10551134689065723	0.04595552070266757	1029	0.0010833411425664962
FAM63A	0.25572519083969464	0.13955201886236368	0.045920607261436736	1282	-0.0013621920141304144
EMG1	0.27251908396946567	0.16872973769525493	0.045796926744847144	1502	0.0012726440817687034
FAM3D	0.23893129770992366	0.10639552018862364	0.045768158309140355	1035	0.0009837317093570165
KIAA1244	0.23511450381679388	0.09770114942528736	0.04573331530599486	971	-0.0006281349787968793
RHBDL1	0.3351145038167939	0.2580312407898615	0.0457216094448205	2190	-0.0017019725273712538
PRKX	0.23282442748091603	0.09269083407014442	0.045615623311197284	934	0.001293571649785008
LGR6	0.29389312977099236	0.20203359858532272	0.04555559676925404	1756	0.001145529937639367
ABCA13	0.22824427480916032	0.08222811671087533	0.04533398580534216	857	0.0009898745834107103
SERPINB3	0.2183206106870229	0.04833480695549661	0.0453276354873295	614	0.0013391673823207385
ASPG	0.29083969465648857	0.19820218096080164	0.04530362345026114	1726	0.0027540714458154977
FXYD6	0.26564885496183205	0.15900383141762453	0.045287095737048116	1427	0.0010480916374945083
REPS1	0.2687022900763359	0.16430887120542292	0.0452035155354671	1467	0.0015919194161597263
SMPX	0.22213740458015266	0.06483937518420277	0.045140881939328616	731	0.001847128489998795
CNTNAP2	0.27099236641221375	0.16828765104627175	0.04511612915901979	1497	-0.0016368456479540327
KIAA1683	0.3267175572519084	0.2484526967285588	0.04501561970496082	2114	-0.001912971932324581
VEZT	0.34122137404580155	0.2673150604185087	0.044974684579153844	2261	-0.002991727950575296
AQP5	0.25572519083969464	0.14294134983790155	0.044963143736516886	1305	0.0017535758404847003
DNAJC22	0.32595419847328244	0.2475685234305924	0.04495596570875622	2107	-0.002799201957532205
A2ML1	0.21908396946564884	0.05540819333922782	0.044927717787708106	663	0.0008292339626677858
HEATR6	0.3061068702290076	0.2208959622752726	0.044906389851879856	1900	-0.0023290958789402793
MRPS9	0.2595419847328244	0.15030946065428824	0.044769107876870634	1360	0.0016723405022275983
BANP	0.2961832061068702	0.20733863837312114	0.044735180617324864	1795	0.0014171330072713316
KLHL28	0.23969465648854962	0.11302681992337164	0.044678466327173524	1081	-0.0015849202589379276
BBS10	0.27251908396946567	0.1721190686707928	0.044641677327455595	1525	-0.0013680069004749385
LIPN	0.23282442748091603	0.09814323607427056	0.04457511924468632	971	0.0007740405262666172
SEPHS1	0.27633587786259545	0.1786030061892131	0.04446248357426718	1574	0.0009109016129514203
CNKSR3	0.3114503816793893	0.22944297082228116	0.04435726338848313	1965	0.002968460786723881
PI3	0.23969465648854962	0.11450044208664899	0.04434317711112575	1091	0.001234986629424384
NFYC	0.28931297709923665	0.19864426760978485	0.04424245366379561	1727	0.001956543621781748
NOXO1	0.2770992366412214	0.18066607721780137	0.04414375548987904	1589	0.0011406309016365412
CDC42	0.3251908396946565	0.24830533451223105	0.04409354307408483	2111	-0.002478682443506841
STAG3	0.22213740458015266	0.07250221043324491	0.044088455995899896	783	0.0008301970234242617
CENPL	0.31603053435114503	0.23622163277335692	0.04407463885215957	2017	0.0020503974585153626
GTF3C5	0.3152671755725191	0.2353374594753905	0.044009672161142516	2010	0.0021226895754807625
TGM5	0.2480916030534351	0.13247863247863248	0.043998855442214636	1224	0.0022464250365374027
XRCC2	0.2687022900763359	0.16799292661361626	0.0439792973000595	1492	0.0019221570502850227
SIRT5	0.283206106870229	0.19039198349543177	0.04395659158926682	1663	0.00195607548521366
LAMA2	0.26183206106870227	0.15694076038903626	0.04392562593199574	1408	-0.0016834324047522386
BCAR3	0.29083969465648857	0.20173887415266725	0.04388915464349379	1750	-0.0015412649727295502
C22orf23	0.24580152671755726	0.1286472148541114	0.04386828464696211	1195	0.0009793853939299877
FAM72D	0.26259541984732826	0.15841438255231358	0.043861237925363845	1419	0.0014280974690336736
CYP4X1	0.26183206106870227	0.15723548482169172	0.04383303051637218	1410	-0.0017739790255291155
SH3GL3	0.22213740458015266	0.07441791924550545	0.04380699980877585	796	0.0012056156016114982
ZFAND2B	0.29083969465648857	0.20218096080165046	0.043710587077200984	1753	0.001380539100864553
FGFBP2	0.24885496183206107	0.13513115237253168	0.0436683636869082	1243	0.0011139863131575112
GSTA4	0.4114503816793893	0.35455349248452694	0.04358323755113963	2945	0.005476543308031979
GATA2	0.26717557251908397	0.1668140288829944	0.04355586631872381	1482	-0.001354414523302694
PABPC4L	0.23893129770992366	0.11641615089890953	0.043535444835230495	1103	0.0007928428742161487
TMCC2	0.21450381679389313	0.050545240200412615	0.04345706611223066	624	0.000442027709868853
CACNA1A	0.27251908396946567	0.1756557618626584	0.04341170445200572	1549	0.0005857967560586985
GFRA1	0.25267175572519085	0.1430887120542293	0.04336863662391237	1302	-0.00077721515281155
RLBP1	0.2083969465648855	0.007957559681697613	0.04336596458147996	327	0.0006432919427759032
CPA4	0.283206106870229	0.19201296787503683	0.04333671913641165	1674	0.0019636890225228853
ITPK1	0.2786259541984733	0.1852343059239611	0.04332067426187814	1622	-0.0019051671699344297
KCNK6	0.2916030534351145	0.20424403183023873	0.04331671623441068	1768	-0.0021804752679599913
ITSN1	0.27099236641221375	0.17374005305039789	0.043251256619736445	1534	-0.0020597844288204213
C16orf90	0.216793893129771	0.06159740642499263	0.04320535162007684	702	0.0017277930910495343
WTAP	0.3053435114503817	0.22369584438549955	0.04319482918950774	1918	0.001539065943507012
TM4SF4	0.2450381679389313	0.12982611258473328	0.04318888423800406	1202	0.0016291568121232559
TCEAL1	0.24274809160305344	0.125552608311229	0.04316317852317154	1170	-0.0015049391611540843
MRPL51	0.28549618320610687	0.1958443854995579	0.04315304729355549	1703	0.001987244919382647
C1RL	0.34122137404580155	0.27070439139404656	0.04315115858568366	2284	0.001789008707874018
HPGDS	0.24656488549618322	0.1329207191276157	0.04312632518634344	1225	-0.001684850290985196
SLC9A3R1	0.29847328244274807	0.21455938697318008	0.04305056979384162	1847	-0.001608567226435298
FTMT	0.20916030534351146	0.027114647804302977	0.043012829205839556	458	0.0021741990000009536
RABEPK	0.283206106870229	0.19289714117300324	0.04299639189587403	1680	-0.0009962544674635863
PTPRF	0.29465648854961835	0.20954907161803712	0.042911632828410116	1808	0.0019478464880648971
HIST1H2AH	0.26641221374045804	0.16755083996463307	0.042902183657237414	1486	0.002305424658163702
AMZ2P1	0.26717557251908397	0.1690244621279104	0.042813517753270885	1497	-0.0015572963438899023
IFT46	0.2877862595419847	0.20041261420571765	0.04265571524839677	1737	-0.001960102810699027
HSPB1	0.30381679389312977	0.22295903330386088	0.042593913719708346	1911	-0.001811848470060795
AXIN2	0.27251908396946567	0.17801355732390214	0.042577824536446485	1565	-0.0022698800587932057
NOL4	0.23435114503816795	0.11125847332743885	0.042542011293548	1062	0.0014869045524392277
ERBB3	0.27022900763358776	0.17462422634836428	0.04253009613886887	1539	-0.0019124996615573764
ATP8B2	0.2381679389312977	0.11936339522546419	0.04247634701503198	1122	-0.0017836005710705647
PLAC1	0.3198473282442748	0.24462127910403772	0.042462743194505354	2079	-0.0016616932045508293
ZNF175	0.24656488549618322	0.13557323902151489	0.04241413962096114	1243	-0.0010952616663416847
MYH16	0.2534351145038168	0.14780430297671676	0.04238324528512964	1335	0.0021729219901317266
MYADM	0.3480916030534351	0.2807250221043324	0.042361226080832315	2361	-0.0027643394918413834
CLEC4E	0.30381679389312977	0.22354848216917184	0.04233072037135995	1915	0.0012569513979542534
SULT2B1	0.2435114503816794	0.13071028588269967	0.04221264763145203	1206	-0.0018974401119976393
DIAPH3	0.283206106870229	0.19510757441791923	0.042138733373347684	1695	0.0018185559932362592
FAM150A	0.216793893129771	0.06999705275567344	0.042100004703882025	759	0.002369888770044781
USP48	0.3099236641221374	0.23239021514883584	0.04204746548596922	1983	0.0017625571368853343
RALGPS1	0.24427480916030533	0.13277335691128794	0.04204141808481134	1221	-0.0012468978833567236
NRAS	0.2778625954198473	0.18759210138520482	0.042016825431336786	1637	0.0012912131647681234
MIIP	0.24427480916030533	0.1329207191276157	0.04200226481690109	1222	0.0009819596023589838
CRAT	0.26717557251908397	0.17152961980548187	0.04196037608028714	1514	-0.0022011702907061446
OPRK1	0.2083969465648855	0.038903625110521665	0.04191579529082773	537	0.0008490062473356375
PHPT1	0.2679389312977099	0.1730032419687592	0.04186114917325786	1525	-0.0012156947598668923
TRIP4	0.24885496183206107	0.1417624521072797	0.041832199200967805	1288	-0.0009141124433426739
BTBD3	0.23511450381679388	0.11612142646625405	0.04179464422045954	1096	0.0008881297242623986
MUM1L1	0.2877862595419847	0.20262304745063367	0.04176483182298485	1752	-0.0025958315144634977
NCALD	0.30229007633587784	0.22281167108753316	0.04173424947833179	1908	0.00199329160142554
FOLH1	0.29389312977099236	0.21131741821396993	0.041718120485971476	1819	0.0020946773873447453
FOXI3	0.23129770992366414	0.10860595343353964	0.0417033774947233	1040	0.001073110185114956
FSD1	0.22900763358778625	0.10374300029472443	0.04168188613132657	1004	0.0011386942776880462
SPEF2	0.2648854961832061	0.16931918656056588	0.04149533915069159	1496	-0.0015644292314505037
ZNF79	0.2954198473282443	0.21396993810786913	0.04148975178155781	1839	-0.0016187822660867824
MIA	0.2511450381679389	0.14692012967875037	0.04148830569155468	1326	0.0030516288399667245
RHBDL2	0.24274809160305344	0.13218390804597702	0.04145405043061712	1215	0.001188359888510604
KANK4	0.3480916030534351	0.28234600648393754	0.04144849673888255	2372	0.0018637107044924051
IGFBP4	0.28473282442748094	0.19908635425876806	0.04143740485440299	1724	-0.0019510520945914323
ASXL1	0.2862595419847328	0.20129678750368404	0.04142412871800567	1741	0.0012643856965496524
COX15	0.24961832061068703	0.14470969643383436	0.04136840974252725	1309	-0.0012021170823572902
NFIX	0.3290076335877863	0.25891541408782787	0.041208831306763664	2188	0.00206011128116188
SERPINB7	0.27404580152671754	0.18420277040966695	0.04117044070782458	1609	0.0022625831052209833
SDR39U1	0.33053435114503815	0.26097848511641614	0.04114318759321195	2204	-0.003547883217106573
PEX7	0.3236641221374046	0.2524314765694076	0.04103681359596536	2137	-0.0017312198193394578
LPHN2	0.27557251908396946	0.18685529030356618	0.04102531375985472	1629	0.0018740052768407623
FAM154B	0.2770992366412214	0.1892130857648099	0.040982395122506295	1647	-0.0011511084590893005
ZNF521	0.2267175572519084	0.10212201591511937	0.04097194463170447	990	0.0007629262653949809
C1orf105	0.23893129770992366	0.12702623047450634	0.04095250179678577	1175	0.0017680517635653814
LRIT3	0.2824427480916031	0.1971706454465075	0.040897642523744386	1708	-0.002303717867471278
KRT34	0.21755725190839695	0.08045977011494253	0.04085738325098429	831	0.0020135128244874066
NDRG1	0.23740458015267177	0.12452107279693486	0.040855437106966805	1156	0.0013687341871445823
DGKD	0.29465648854961835	0.21441202475685234	0.04084992988405831	1841	-0.002162047824822366
WDR3	0.2511450381679389	0.14913056292366636	0.04083390539844589	1341	0.0007678053717427247
GPR39	0.2679389312977099	0.17595048629531387	0.04083269727740148	1545	-0.0017356829369418846
ST6GALNAC6	0.27404580152671754	0.1852343059239611	0.04078935324328945	1616	-0.0017844271020749148
ZCRB1	0.32137404580152673	0.2502210433244916	0.04067070679244471	2119	-0.0018560410346253775
PPP2R4	0.2694656488549618	0.17875036840554082	0.040660041707709024	1566	-0.0015775332771227114
RAI14	0.31297709923664124	0.23946360153256704	0.04061184818763433	2035	0.0022355699825311603
CYP4Z1	0.23969465648854962	0.13012083701738875	0.04052209612305795	1197	-0.00035514844348654155
TTL	0.2511450381679389	0.15030946065428824	0.04048089623419247	1349	0.0008168195992311667
KIRREL2	0.23129770992366414	0.11420571765399351	0.04045568467106779	1078	0.001281534404370177
BARHL2	0.20610687022900764	0.04524020041261421	0.0404333662222235	577	0.00270099065710383
EPB41L5	0.2534351145038168	0.15428824049513704	0.04042449610847748	1379	-0.0015005591201770585
CCDC77	0.23282442748091603	0.11744768641320366	0.040413254988002106	1102	0.001308878430245386
CABLES2	0.25267175572519085	0.15310934276451518	0.04040054529946872	1370	0.001343477401758264
SLC38A6	0.2862595419847328	0.20394930739758327	0.04034920538935509	1759	-0.001963990376680158
FOXP4	0.23893129770992366	0.12938402593575007	0.040347938858005326	1191	0.0015599841324728913
CALB2	0.2366412213740458	0.1251105216622458	0.040346425022800884	1159	0.001153744487783115
GPSM2	0.24732824427480915	0.14470969643383436	0.04023036417408717	1306	0.001565335274744939
IKBKAP	0.283206106870229	0.19997052755673445	0.040217487077272886	1728	-0.0013438746658721358
DSG1	0.233587786259542	0.1198054818744474	0.040209900402464936	1119	0.0019487240917442248
GPR158	0.2877862595419847	0.20660182729148246	0.04013661614098704	1779	0.0028570046692038887
KCNA7	0.27633587786259545	0.19039198349543177	0.04011241001476651	1654	0.0022837142349999336
SMAD5	0.2770992366412214	0.19171824344238136	0.0400281020785154	1664	-0.0010787059229187433
MPZL1	0.31755725190839695	0.246684350132626	0.039989439639257066	2090	0.0021675587035133504
STK36	0.23511450381679388	0.1237842617152962	0.039956286456616245	1148	-0.0011557466003068839
MCM3	0.23206106870229007	0.11788977306218686	0.03995434101459507	1104	0.0009843448342962801
PROK2	0.24122137404580152	0.13527851458885942	0.03988747478717623	1234	0.0021696942702874368
SERBP1	0.22061068702290076	0.09401709401709402	0.03982986126129718	927	0.0010613691729304264
ABHD1	0.31068702290076333	0.23813734158561745	0.0398170327414744	2023	-0.001096587000438376
CDX2	0.20305343511450383	0.03919834954317713	0.03969418690489092	532	0.00088462457388232
CHRAC1	0.283206106870229	0.20129678750368404	0.039685302309288246	1737	0.0017407934504262812
TMEM214	0.2694656488549618	0.1816976127320955	0.03959771344028303	1586	0.0011442814016390912
MYPOP	0.33053435114503815	0.2639257294429708	0.039596166624867146	2224	0.003077985096388147
CHRD	0.31297709923664124	0.24167403477748306	0.039548325560954285	2050	-0.0027810228988528253
SP110	0.35725190839694654	0.29678750368405543	0.03954610371024707	2482	-0.0033305213357380124
SERPINB5	0.29923664122137406	0.22369584438549955	0.0395027366541077	1910	0.0012635330655939468
KLK7	0.300763358778626	0.22575891541408782	0.03949151009485523	1926	0.001311737549258396
ZFP57	0.2870229007633588	0.2071912761567934	0.03945392064713229	1782	0.0014122377890089409
SCGB1D2	0.29236641221374043	0.21455938697318008	0.03944238845242795	1839	-0.0020537403775051644
RARA	0.250381679389313	0.15251989389920426	0.0394286673387882	1363	-0.001577724398339342
PXT1	0.332824427480916	0.26716769820218095	0.039393520565347874	2249	0.00303468312122277
IK	0.25190839694656486	0.15531977600943117	0.03933360763256821	1384	-0.0015266285597761
SLC23A1	0.3236641221374046	0.25582080754494546	0.039314178386028735	2160	-0.0014162928873702185
TMEM74	0.21603053435114503	0.08591217211906867	0.039288290453824766	866	0.0009423761242942419
SOX12	0.2870229007633588	0.20778072502210435	0.039209315871901566	1786	-0.0010436009300974548
ETV5	0.34122137404580155	0.2779251399941055	0.039189642664961666	2333	0.0040440032290291585
BCL2L14	0.21755725190839695	0.09033303860890068	0.03917109999361655	898	0.0006786375042338478
KRT6A	0.21450381679389313	0.08281756557618626	0.03915313825118216	843	0.0008683347523628981
IRAK1	0.2198473282442748	0.09593280282935455	0.03912974507745009	939	0.0009490508955423138
CHERP	0.2770992366412214	0.1940760389036251	0.039118478070626204	1680	0.0019083462279468222
RAB40C	0.2381679389312977	0.13277335691128794	0.0390952028292901	1213	-0.0007981008890055818
ERGIC1	0.25572519083969464	0.16224580017683465	0.039071673554976885	1436	-0.001190181323181605
SLC46A1	0.2694656488549618	0.18317123489537282	0.03906003461972974	1596	-0.0015795190060316601
ZFP82	0.3320610687022901	0.2668729737695255	0.039043369219117156	2246	0.001783043316027033
TMPRSS6	0.31221374045801525	0.24182139699381078	0.03899983168674667	2050	-0.0025172117835609246
ATP1B3	0.2633587786259542	0.1743295019157088	0.03896707104117522	1528	0.0013150337603292429
SERPINB12	0.1984732824427481	0.020778072502210435	0.038959915546691745	401	0.0017571766590208427
FMO6P	0.21221374045801528	0.07795461243737106	0.03895775003892114	807	0.0018257111252751202
NDRG2	0.2587786259541985	0.16740347774830533	0.03894245288851561	1475	0.001937176023784559
PAX2	0.2916030534351145	0.2147067491895078	0.038933352625156036	1839	-0.001522938523396533
SLC22A20	0.28015267175572517	0.1989389920424403	0.03890879693700896	1717	0.0020713203124159917
KIAA0232	0.22748091603053436	0.11346890657235485	0.03887237439936523	1068	-0.0011002925262687314
C6orf120	0.25419847328244277	0.16047745358090185	0.03886385071131427	1422	-0.0015111044623267846
P2RX4	0.25419847328244277	0.1606248157972296	0.038816532369230834	1423	-0.0010788774205138909
CREB5	0.250381679389313	0.15458296492779253	0.03879509232794559	1377	0.0012832067308409024
BMP5	0.25419847328244277	0.16091954022988506	0.03872176539132718	1425	0.0015589262766297907
GJB5	0.3	0.2264957264957265	0.03869968587917305	1930	0.0012253544443410645
STK38L	0.24198473282442748	0.14102564102564102	0.03866837949341659	1274	0.0014542585973686072
TGM1	0.22366412213740458	0.1066902446212791	0.03864283123414746	1017	0.0008618078449217137
THSD4	0.20534351145038168	0.05938697318007663	0.03863914511128189	672	-0.0011809837644250363
C14orf79	0.26183206106870227	0.1730032419687592	0.038625906471783586	1517	-0.0013487051874108147
PLEKHF2	0.2961832061068702	0.22163277335691128	0.03860340535386876	1892	-0.001649206567526562
TAF5L	0.26717557251908397	0.1812555260831123	0.038529220815234494	1580	0.0011537478975697014
WNT7B	0.2480916030534351	0.15178308281756558	0.03851133927601924	1355	-0.0018204941629846871
COL27A1	0.26106870229007634	0.172561155319776	0.03837951499012865	1513	0.0021833059152413627
ANKLE1	0.22442748091603054	0.10993221338048924	0.038282602651581836	1040	0.0013339010962226893
DNAJC16	0.2641221374045801	0.17742410845859122	0.038281189204837966	1550	-0.0011795395585068036
CPNE8	0.22137404580152673	0.10374300029472443	0.03824385804438526	994	0.0009756433704751543
PLCD4	0.333587786259542	0.27026230474506335	0.03823909777542839	2271	-0.0020696604737167946
KCNK15	0.2198473282442748	0.10050103153551429	0.03823239039644347	970	-0.0015264385561749804
SYNPO2	0.3198473282442748	0.25316828765104626	0.038208131512837966	2137	-0.0025861921042860557
PROKR2	0.20076335877862594	0.04582964927792514	0.03820556947513766	574	0.0017806684543757003
SOAT1	0.3366412213740458	0.27409372236958446	0.03819994328579446	2301	0.0024476099426237853
PYGB	0.2961832061068702	0.22266430887120542	0.03814509713465319	1899	0.0024602225197668305
NES	0.24198473282442748	0.1430887120542293	0.03808223140277141	1288	0.0009499895973931416
MAGEB4	0.19923664122137405	0.04185086943707633	0.037943743932535315	545	0.0010533580832998268
P2RY2	0.22900763358778625	0.12054229295608605	0.03791405185036689	1118	-0.001963176490426122
THTPA	0.25190839694656486	0.15988800471559092	0.037893666400255266	1415	-0.0011811421427410096
ALX1	0.2267175572519084	0.11626878868258178	0.037882419544557504	1086	0.0010144641724764369
CCDC127	0.2603053435114504	0.17285587975243147	0.03787971669562715	1514	-0.001316038696677424
HDAC2	0.2183206106870229	0.09902740937223696	0.03785746124377802	958	0.00089455830056977
HAO1	0.19541984732824427	0.019157088122605363	0.037821922704457035	386	0.0009137064576179909
TMEM62	0.24122137404580152	0.14294134983790155	0.03775552180306313	1286	-0.0010131330951480776
SPEF1	0.24580152671755726	0.1506041850869437	0.03773676997097962	1344	-0.0015394805257528787
BATF	0.250381679389313	0.1579722959033304	0.037735739100843345	1400	-0.0012208471322082914
CORO1B	0.3198473282442748	0.2541998231653404	0.037684763287710546	2144	-0.0027641577106351178
CRIPT	0.2717557251908397	0.19024462127910405	0.03765815824836945	1647	0.0013961171069240665
NANOS2	0.2083969465648855	0.07648099027409372	0.03757994546426172	792	0.001360375991782803
FUT5	0.22824427480916032	0.12054229295608605	0.037565004592048624	1117	0.0017515558241257168
DCAF4	0.2641221374045801	0.1794871794871795	0.03754485586690092	1564	0.0017195879358496314
EPHB3	0.2366412213740458	0.13586796345417035	0.03753896416021638	1232	0.0013126257935709873
MGAT4B	0.2435114503816794	0.1475095785440613	0.03753875070474252	1320	0.0015193345716397744
TTC21A	0.27633587786259545	0.1971706454465075	0.037485253968298896	1700	-0.0017511924691007152
SMG5	0.2480916030534351	0.15546713822575892	0.03737941243751598	1380	0.001059959649501252
MALL	0.27404580152671754	0.19422340111995284	0.03737837179181896	1677	0.0014549184951192728
SCRN3	0.2534351145038168	0.16401414677276746	0.037328716921963816	1445	-0.0011369088857463793
UCHL1	0.22442748091603054	0.11435307987032126	0.03729106731448718	1070	0.0012271903182409006
COQ7	0.22061068702290076	0.10683760683760683	0.03725480099392922	1014	-0.0007784515739331255
PHLDA1	0.24961832061068703	0.15856174476864132	0.03716747908042399	1403	0.0013077584708298673
REEP5	0.22061068702290076	0.1075744179192455	0.037096819838051784	1019	-0.0007170807732563844
CAGE1	0.2	0.053934571175950484	0.03709106203206633	628	0.0009181268739666848
HECTD2	0.2641221374045801	0.1808134394341291	0.037067003587164436	1573	-0.0017859046572993975
NFIA	0.23282442748091603	0.13100501031535514	0.03704490130409002	1194	-0.0018189607098065609
TINAGL1	0.2870229007633588	0.212938402593575	0.03703938226350948	1821	0.0021132511108589826
EDAR	0.27633587786259545	0.19834954317712938	0.037018976115515356	1708	0.00202454624868551
PDE9A	0.23969465648854962	0.1430887120542293	0.03697914883182566	1285	0.0012274705186882786
GRIN2B	0.23206106870229007	0.13012083701738875	0.03692090738114314	1187	0.001356531249348336
CUEDC1	0.28473282442748094	0.2102858826996758	0.036852628843668876	1800	-0.0019245667758696072
EXT1	0.28396946564885495	0.20925434718538166	0.03685127560491596	1792	0.001949533662991598
COTL1	0.22824427480916032	0.12348953728264073	0.036845783164878784	1137	0.0009862164730293443
TXLNB	0.28473282442748094	0.21058060713233126	0.03672858920622944	1802	-0.001700194308432401
MORN4	0.21221374045801528	0.09121721190686707	0.03671409189111958	897	-0.001003537640281138
KRT78	0.20458015267175572	0.07176539935160625	0.036702766323103354	755	0.00174915647621674
DACT2	0.29923664122137406	0.22988505747126436	0.036695427800882814	1952	0.0015348808537964942
KIAA0040	0.24580152671755726	0.15414087827880932	0.0366589801801193	1368	-0.0012586996119352987
RAX	0.19541984732824427	0.03919834954317713	0.03665240612288521	522	0.0006740982875271584
SEC16A	0.20687022900763358	0.07854406130268199	0.036626122083751295	804	-0.0009506095911092416
KALRN	0.2595419847328244	0.17536103743000295	0.03661054839052677	1530	0.001798882132607105
TPSD1	0.3610687022900763	0.30621868552903037	0.03660072440631257	2551	-0.001888600812162622
TSPYL1	0.27099236641221375	0.19201296787503683	0.036567882821511584	1658	-0.001347476482624188
IFNAR2	0.21374045801526717	0.09563807839669909	0.03653834135316303	929	0.0008737887913071063
RNF25	0.30916030534351147	0.24300029472443266	0.03653095116393211	2054	-0.002843015817597916
TMCO3	0.2900763358778626	0.21839080459770116	0.03644973710349526	1862	-0.0022393142211512896
LYPD5	0.2381679389312977	0.14249926318891837	0.03641792712539773	1279	0.002110078802797943
GALNT6	0.24274809160305344	0.1506041850869437	0.03624501541122203	1340	-0.002546073082339717
TMEM161B	0.26259541984732826	0.18096080165045683	0.036209542790818616	1572	-0.001132552397962172
DOLPP1	0.31603053435114503	0.2524314765694076	0.036153648279258876	2127	-0.0014954372226384295
YES1	0.2511450381679389	0.1641615089890952	0.036124829162798716	1443	0.001686601955722722
CXXC5	0.2152671755725191	0.10109048040082523	0.03612067165130013	968	-0.0018430420535423763
DND1	0.2824427480916031	0.2089596227527262	0.036109782008575106	1788	-0.00223896524621523
TRDMT1	0.25725190839694656	0.17344532861774242	0.036095262354554326	1514	0.0018135298447305103
ZNF776	0.2877862595419847	0.2163277335691129	0.0360232428700175	1845	-0.0017506231146398933
DUSP12	0.26641221374045804	0.1870026525198939	0.03600547558061532	1618	0.0016409061777380885
CHST6	0.26259541984732826	0.18155025051576776	0.03599586106245657	1576	0.0012556604837300257
ARL4D	0.2732824427480916	0.19672855879752432	0.03598116766781298	1693	-0.001723771617912462
LONRF2	0.20076335877862594	0.06675508399646331	0.03584968498870041	716	-0.0010579506490103084
XPO1	0.24961832061068703	0.16283524904214558	0.03579398765388217	1432	0.001487688823908684
CYP26B1	0.3137404580152672	0.25036840554081935	0.03574873650257744	2110	0.0018669455181225202
KIF2C	0.24198473282442748	0.1510462717359269	0.03574163471478608	1342	0.002171785125574388
BOC	0.2595419847328244	0.17786619510757443	0.03572565847700793	1547	0.001323630133174447
NME3	0.25190839694656486	0.16666666666666666	0.03568006267441031	1461	-0.001279742301085207
CDC123	0.20458015267175572	0.07869142351900972	0.03566069873175073	802	0.001419066398193536
CAV2	0.27557251908396946	0.20070733863837312	0.035656777490986134	1723	0.0013521751800396943
ISL2	0.24732824427480915	0.1597406424992632	0.03565418754998225	1408	0.001173561953874014
CHST4	0.20381679389312976	0.0767757147067492	0.035646775104142395	788	0.000546480639809488
GATA3	0.19618320610687023	0.05349248452696728	0.03562640445750289	620	-0.00041520585946273056
GOLT1B	0.24122137404580152	0.15030946065428824	0.03559481733436146	1336	0.0014126250198387424
PSORS1C2	0.2152671755725191	0.10374300029472443	0.03557734676881857	986	0.0016730026911318417
EAF1	0.2969465648854962	0.2295903330386089	0.035465541372516854	1947	-0.0016704053609828406
TFDP1	0.2297709923664122	0.1317418213969938	0.03543880142804845	1195	0.0013068061951344136
IL20RA	0.29465648854961835	0.22679045092838196	0.03538853761209255	1925	-0.002511146319830004
TAZ	0.2816793893129771	0.20969643383436487	0.03537068400088155	1792	0.0019561066776077494
NHSL2	0.2816793893129771	0.20969643383436487	0.03537068400088155	1792	-0.0018790292605672223
CASC1	0.22595419847328244	0.12540524609490128	0.03532882405958076	1147	-0.0014611159508831407
CHODL	0.19389312977099238	0.04774535809018567	0.03531492655323083	578	0.0008497985574649647
KHSRP	0.22748091603053436	0.12835249042145594	0.03527320536070108	1169	0.0008812219250103226
ZNF700	0.3145038167938931	0.25228411435307985	0.03526537642300882	2124	-0.002034499254887123
CEACAM7	0.23893129770992366	0.1479516651930445	0.035198469791953436	1317	-0.0013117701366809342
ANAPC2	0.2511450381679389	0.16696139109932212	0.035197724078554704	1462	-0.0014322233366328872
GRIA4	0.39083969465648855	0.342911877394636	0.03516711126086331	2839	-0.0024699365203559864
HMSD	0.2015267175572519	0.07471264367816093	0.03503103876402055	771	0.0008961111150711076
ZNF319	0.27099236641221375	0.19599174771588565	0.03502409748096414	1685	0.0015637348737527644
PIGY	0.32137404580152673	0.2612732095490716	0.03501758728676871	2194	0.0028491852085608116
COPZ1	0.23129770992366414	0.1360153256704981	0.03499846179867982	1226	-0.0012503695959821925
TYMS	0.30305343511450383	0.2384320660182729	0.034991534428958734	2015	0.0026855711290409093
PCDH11X	0.26564885496183205	0.18862363689949896	0.03499043774533846	1628	0.002219566346047941
ABCC11	0.21221374045801528	0.10050103153551429	0.03493421429947943	960	-0.001420142582628614
FAM3C	0.22900763358778625	0.13233127026230473	0.03493293115224263	1198	0.0008927703688641486
VGLL1	0.2083969465648855	0.09269083407014442	0.0348376966169487	902	0.0011943256867425589
FYCO1	0.2083969465648855	0.09283819628647215	0.03481035664784221	903	-0.001141955477214651
SKP2	0.25725190839694656	0.17712938402593575	0.03480372568846356	1539	0.0019015309036603868
AK2	0.23282442748091603	0.13969938107869143	0.034691296958046874	1253	0.0024259211579419574
ADM2	0.28473282442748094	0.21544356027114647	0.03465685364414356	1835	0.0016677773761330172
CIB1	0.26564885496183205	0.18950781019746538	0.03465610401669392	1634	-0.0020006908402820044
TMPRSS15	0.2083969465648855	0.09372236958443855	0.034645404777045655	909	0.0017281422840369487
FBXO17	0.22366412213740458	0.12407898614795167	0.034630044727992255	1135	0.0011664493518765084
ACBD7	0.2931297709923664	0.2264957264957265	0.034624748521210245	1921	0.0018407638053759001
SMOC1	0.2152671755725191	0.10831122900088418	0.034608634551287785	1017	0.0009833654316025787
GPR137B	0.3183206106870229	0.25832596522251694	0.034595706880014156	2170	-0.0029629331265823566
SIX3	0.20305343511450383	0.08178603006189213	0.034541742798515296	821	0.0007915971747024741
SNX22	0.24961832061068703	0.16666666666666666	0.03453152820672197	1458	0.0012092680367004505
FGF9	0.23969465648854962	0.15178308281756558	0.03441542411955983	1344	0.0010346135862164374
ARRDC1	0.21374045801526717	0.10639552018862364	0.03436497667636837	1002	-0.0007428942122146509
MPP7	0.2770992366412214	0.20601237842617154	0.034342886882339496	1761	-0.0017673642343652319
FAM188A	0.36335877862595417	0.3125552608311229	0.0343388109313339	2597	-0.0037249953238642775
BARX1	0.21755725190839695	0.11405835543766578	0.034321849412788784	1059	0.0012883365609468456
RPL41	0.2862595419847328	0.21824344238137341	0.03431432523483714	1856	-0.0016643211780319688
NDUFA9	0.2099236641221374	0.09888004715590923	0.03429068103290912	946	0.000965140316657198
SUPT5H	0.24580152671755726	0.16165635131152373	0.03428561461732723	1419	0.001398093408351997
RCN1	0.2534351145038168	0.17315060418508693	0.03424822553390208	1507	0.001269539442000678
AGAP11	0.23587786259541985	0.14633068081343945	0.03422569791525907	1302	-0.0014025518083599308
UBXN2A	0.23587786259541985	0.14633068081343945	0.03422569791525907	1302	0.00184712159098126
CLEC4F	0.3045801526717557	0.24196875921013852	0.034220188967856016	2041	0.0015489189507206904
IRX1	0.22366412213740458	0.12584733274388446	0.03418808837274586	1147	0.0009011645677674096
BAZ1B	0.2435114503816794	0.15885646920129678	0.03406244865988656	1397	0.001885299209607183
MCF2L	0.24045801526717558	0.15414087827880932	0.03406064674966654	1361	-0.0015323527686064153
TCOF1	0.233587786259542	0.14323607427055704	0.03404668091719294	1278	0.0013432971124530011
SPAST	0.3137404580152672	0.2537577365163572	0.03404008615372467	2133	0.002131968928279093
RORC	0.20534351145038168	0.09018567639257294	0.03403250146838715	881	-0.0009690484621387441
PCNT	0.2297709923664122	0.13704686118479223	0.03401286677244215	1231	0.0012975760132690082
SLC25A21	0.2900763358778626	0.22399056881815502	0.0339725057168459	1900	-0.0015431762465368593
CC2D1B	0.22900763358778625	0.1360153256704981	0.03394432742422611	1223	0.001102612882766607
RPRM	0.23129770992366414	0.1399941055113469	0.03390028103800935	1253	0.001031799500469788
SCARNA12	0.26106870229007634	0.18508694370763337	0.033899690584391864	1598	0.0010699166032779317
C10orf82	0.3053435114503817	0.24358974358974358	0.033898696802732345	2053	-0.0018666877742361976
WDR19	0.20916030534351146	0.09932213380489242	0.033883147067834	948	-0.0007969787933689076
IRX6	0.24122137404580152	0.15590922487474212	0.03388006489550158	1374	0.0012414505034030298
EFHD1	0.2679389312977099	0.19481284998526377	0.03383922438557802	1673	-0.002850212654448114
PRKAG2	0.23282442748091603	0.14279398762157383	0.03381709113094614	1274	0.0013159774890482367
CDH19	0.19389312977099238	0.06159740642499263	0.03380030529410517	672	0.0009931250413501402
PELI1	0.2297709923664122	0.13807839669908636	0.0337290652980556	1238	0.0016489783643919508
KCNH5	0.20534351145038168	0.09195402298850575	0.03371041535100239	893	0.002541364543139935
WDR5B	0.2641221374045801	0.18994989684644856	0.03367954015518746	1635	-0.0014729240938322619
DEPDC1	0.28931297709923665	0.22369584438549955	0.03366216792268179	1897	0.0018463945430994499
ITGB8	0.3251908396946565	0.2684939581491306	0.03366007665872871	2248	0.00292669426635257
AQP6	0.27022900763358776	0.19849690539345713	0.03362269511585456	1701	0.0027586273034103216
LSM14A	0.2297709923664122	0.13852048334806955	0.03360678462606304	1241	0.0008204492434742861
S100A8	0.22900763358778625	0.13763631005010316	0.03350074239726964	1234	0.0005671231148880907
ADAL	0.24045801526717558	0.15605658709106984	0.03346639873171658	1374	-0.0013932804948922238
AMDHD1	0.27938931297709924	0.21117005599764221	0.03346559565576816	1799	-0.0011371180073183496
LYRM7	0.27938931297709924	0.21117005599764221	0.03346559565576816	1799	-0.0016746137014251872
LHX5	0.19923664122137405	0.0789861479516652	0.03345642763693218	797	0.001915730054861342
PRG2	0.21374045801526717	0.11066902446212791	0.033437350417177124	1031	0.0007856108263695205
NRTN	0.26717557251908397	0.19496021220159152	0.033373302209210705	1673	0.002373573831573594
LRP2BP	0.2824427480916031	0.21544356027114647	0.03335797828722963	1832	-0.0016922333888942376
CAND2	0.20916030534351146	0.10197465369879163	0.03334920333440247	966	0.0006381418235832826
ZNF750	0.26641221374045804	0.1940760389036251	0.033309958753570096	1666	0.001783597299390749
FLVCR2	0.2862595419847328	0.22060123784261715	0.03327961923961406	1872	0.0012858025660534623
ERI3	0.24274809160305344	0.16018272914824638	0.03326812925954396	1405	0.0013965428642222833
ANXA8L2	0.3236641221374046	0.26746242263483644	0.03322231643728089	2239	0.00217956140768365
SCAMP4	0.24427480916030533	0.16268788682581786	0.033202833870453474	1424	-0.0015003587000137486
SNED1	0.20381679389312976	0.09136457412319482	0.03319380006816177	887	-0.0013338861529973655
SOX11	0.21755725190839695	0.11906867079280872	0.03315380949356743	1093	0.00179360013717087
PAQR8	0.2770992366412214	0.2089596227527262	0.033119863006185954	1781	0.0015400304080685602
GMEB1	0.31221374045801525	0.2537577365163572	0.033084430888879954	2131	0.0018874699162552133
FAH	0.2450381679389313	0.16430887120542292	0.033046298590067635	1436	-0.0020523687644526944
MMP12	0.3053435114503817	0.2453580901856764	0.033034067565286866	2065	0.0012356452394669758
APCDD1L	0.20763358778625954	0.10050103153551429	0.03301124943729191	954	0.0005584380940490518
DCXR	0.2816793893129771	0.21529619805481875	0.03299082546687197	1830	-0.0016638086255170493
TGFB3	0.24885496183206107	0.17020335985853227	0.032959608321303534	1481	-0.0015377589654235635
RBPJL	0.21603053435114503	0.11715296198054818	0.032944375271225484	1078	0.00290257427823235
HSDL2	0.22748091603053436	0.13719422340111995	0.032925312223454614	1229	-0.0016504845037758286
NOVA1	0.2816793893129771	0.21559092248747422	0.0328638325047316	1832	-0.0016679655621373967
PHOX2B	0.18244274809160305	0.020925434718538166	0.032847482513056324	381	0.0026879682482103817
FAM90A1	0.2954198473282443	0.2335691128794577	0.03271835570414631	1972	0.0017714836986442606
SLC25A16	0.29389312977099236	0.23165340406719717	0.03270987211066923	1957	-0.0015840128435229417
NFYA	0.250381679389313	0.17315060418508693	0.03270985364415208	1503	0.0017033769074259906
SLC1A4	0.2366412213740458	0.15266725611553197	0.032691776563554716	1346	-0.0011131822000606916
PEX11A	0.23511450381679388	0.15030946065428824	0.032685895942834164	1328	-0.0016643732793269806
ELAVL2	0.2603053435114504	0.18729737695254936	0.03267856444730882	1612	0.002251458276327867
NDUFA10	0.35419847328244275	0.3045977011494253	0.0326767989300987	2531	-0.002246110861597117
ATP7B	0.22366412213740458	0.13188918361332155	0.032630882777307385	1188	-0.001460606284911137
TIGD2	0.2297709923664122	0.14205717653993516	0.03261446752654756	1265	0.0024067503596597816
SYTL5	0.2015267175572519	0.08959622752726201	0.03258553390228348	872	-0.000777665276564221
B3GNT1	0.26106870229007634	0.18862363689949896	0.032577990918230486	1622	-0.0012137196112689708
PCDH7	0.24427480916030533	0.1646035956380784	0.03257583869331957	1437	-0.0013959886959582946
EIF5A	0.25267175572519085	0.1768346595932803	0.03257251930777919	1531	0.001287945812509861
CPA2	0.20305343511450383	0.09328028293545534	0.032529486327281414	899	0.0009610486837118514
TTYH3	0.24885496183206107	0.17152961980548187	0.03250638155782341	1490	0.0014165988784952787
ZCCHC7	0.29923664122137406	0.23887415266725612	0.032481706636949756	2013	0.0015666711195081006
CACNG4	0.20305343511450383	0.09357500736811082	0.032474415507858026	901	-0.0015488087430298946
LGALS7B	0.25267175572519085	0.17712938402593575	0.03246819745584309	1533	0.0018408455486678575
PCDHB10	0.3053435114503817	0.24653698791629827	0.03245417357400837	2073	0.0023307316953832926
HKR1	0.24885496183206107	0.17197170645446508	0.03235452420757587	1493	-0.0008692500020515582
HRK	0.2015267175572519	0.09106984969053934	0.03231930036674296	882	0.0013711662119021638
PCGF6	0.3	0.24020041261420572	0.032303761779965315	2023	0.001492960690166001
ABHD15	0.24427480916030533	0.1654877689360448	0.032283980722873834	1443	-0.0017005731124299928
APH1A	0.37709923664122136	0.33156498673740054	0.03226849384521927	2744	0.0038615712692262605
OLFML1	0.2732824427480916	0.20601237842617154	0.03224219344955585	1756	-0.002073156682899935
GBP5	0.23511450381679388	0.15178308281756558	0.032240725675413216	1338	0.001010095194681071
LRIT1	0.183206106870229	0.036545829649277925	0.03222887992979173	488	-0.00020678144410339882
BBS1	0.19770992366412213	0.08296492779251399	0.03220603467165594	822	-0.0007925257959868759
ETV4	0.23053435114503817	0.14470969643383436	0.03220519081589127	1284	0.0010945158115646335
SLC44A5	0.2816793893129771	0.21721190686707928	0.03216226587889899	1843	-0.0023031495751638428
VPS72	0.25267175572519085	0.17801355732390214	0.032154189550140315	1539	0.0013806712204313953
SENP3	0.24198473282442748	0.16283524904214558	0.03204129258949198	1422	0.0016204814567799984
GYLTL1B	0.2633587786259542	0.1931918656056587	0.032034749343159453	1656	0.001576577116838962
MTCH1	0.2511450381679389	0.17624521072796934	0.03201145589182918	1525	0.0023823646717232804
C12orf39	0.24732824427480915	0.1707928087238432	0.032001076904280376	1483	0.0023886199182015845
TRPV4	0.3290076335877863	0.27615679339817273	0.03198344841907398	2305	0.0019686695246491585
RPS27A	0.2511450381679389	0.17639257294429708	0.03195949040646633	1526	0.0014307843230199069
CREB3L1	0.26717557251908397	0.19864426760978485	0.03192324149667248	1698	-0.0020522761805878533
PRPF18	0.20381679389312976	0.09814323607427056	0.03190919068574454	933	0.0011404154698539059
SPRYD3	0.21755725190839695	0.1242263483642794	0.03189897223001038	1128	-0.0006894584177643992
EPHA10	0.22748091603053436	0.14102564102564102	0.03185933573139806	1255	-0.001589566464190284
CXCL16	0.2770992366412214	0.21220159151193635	0.031754471506948906	1803	0.003232894814937026
U2AF1L4	0.2816793893129771	0.21824344238137341	0.031713078221259856	1850	0.0013957448236396885
HAUS4	0.27251908396946567	0.206307102858827	0.03170403043755406	1757	-0.0013270794854179256
KIAA1467	0.23969465648854962	0.16047745358090185	0.0317005152413533	1403	-0.0013947418898169416
FAM150B	0.20305343511450383	0.09770114942528736	0.031685182912777686	929	0.0009479833184741438
MARCO	0.25725190839694656	0.18582375478927204	0.03164807652988748	1598	0.0011431196275225376
PLS1	0.2648854961832061	0.1962864721485411	0.03163594693970329	1679	-0.001813091464646277
OSBPL7	0.26641221374045804	0.19834954317712938	0.031632926351515586	1695	-0.0020273449612432156
CLSTN2	0.20229007633587787	0.09652225169466548	0.031604729911766945	920	-0.001205480674661885
POM121	0.24045801526717558	0.1619510757441792	0.03159190617153238	1414	0.0010190850355684235
PSTPIP2	0.3099236641221374	0.25390509873268496	0.03158487842043694	2129	0.0021387187181971965
EML4	0.21374045801526717	0.11877394636015326	0.031577733058611626	1086	0.0018503682531218145
CCDC150	0.3190839694656489	0.2651046271735927	0.031534116221105565	2217	0.0024872357898857445
TMEM144	0.24122137404580152	0.1632773356911288	0.03152826294615093	1424	-0.0010969704286253545
CLCA4	0.27633587786259545	0.21175950486295314	0.031519429494288195	1799	0.0016815545379358808
C12orf56	0.19312977099236642	0.07603890362511052	0.03151719357905505	769	0.0010319540883756417
HOXC5	0.21450381679389313	0.121131741821397	0.0313389885424625	1103	-0.0011238902605327894
C1orf27	0.33587786259541985	0.28544061302681994	0.031337595016540966	2377	-0.0028383616910105046
MAST1	0.25419847328244277	0.18243442381373415	0.0313345448268756	1571	0.0012747080312692561
CMYA5	0.2099236641221374	0.11317418213969938	0.031259549255474105	1043	-0.0005154853672138416
CYP2D6	0.2534351145038168	0.18184497494842322	0.031161762349570056	1566	0.0013415473782515618
AGGF1	0.2099236641221374	0.11391099322133805	0.03109223038179223	1048	-0.0011742878163204296
ZNF620	0.233587786259542	0.1532567049808429	0.031075636268048358	1346	-0.0011943090365093669
LRIG1	0.22824427480916032	0.14500442086648982	0.031069166912333385	1283	-0.0010736878823081498
ASTN2	0.21908396946564884	0.13012083701738875	0.03106635345071951	1170	-0.0014566538243570904
SPRR2A	0.1801526717557252	0.03919834954317713	0.03091847453381697	502	0.0011079204588895664
TTC26	0.2549618320610687	0.18464485705865016	0.030911812569727252	1587	-0.0014521287224852132
GPR137C	0.34961832061068704	0.30223990568818154	0.03088400951623628	2509	-0.002839304131339304
TMEM192	0.22061068702290076	0.13351016799292661	0.030844110271216786	1195	-0.0016964904089036281
ACER2	0.2267175572519084	0.1435307987032125	0.030799760589890254	1271	-0.0010317381120330538
STX19	0.21221374045801528	0.11936339522546419	0.030787051519431504	1088	0.001491529232589528
HDAC11	0.2435114503816794	0.1690244621279104	0.030728557669359693	1466	-0.001183912051646985
QRFPR	0.3320610687022901	0.28205128205128205	0.030711627640935154	2349	0.004370928040589206
SHPK	0.2641221374045801	0.1976127320954907	0.030709711580919716	1687	-0.0011750037971069104
FBP1	0.18625954198473282	0.06321839080459771	0.030696052044439606	673	-0.0012653252126710868
SIM2	0.3045801526717557	0.24918950781019747	0.030673658598861547	2090	0.001984086690208642
ID4	0.20763358778625954	0.11155319776009431	0.030667590846491632	1029	0.0008626829938293667
ABCD4	0.2580152671755725	0.18950781019746538	0.030658667969843494	1624	-0.0015269935027390604
RTN4R	0.20076335877862594	0.09829059829059829	0.03064488451575152	930	0.0006218487860962796
PLXNA1	0.20305343511450383	0.10300618921308577	0.030620422495597988	965	0.0005627761054029179
CDH23	0.3511450381679389	0.30445033893309753	0.03061282895348531	2526	-0.0032967459681458424
EPB41L4A	0.25572519083969464	0.1865605658709107	0.030590528491923837	1601	-0.0014295102656319615
UPK1B	0.19312977099236642	0.08193339227821986	0.03058602767334724	809	0.0008411608294409234
ACTN4	0.2435114503816794	0.1694665487768936	0.030578915312637855	1469	0.0008389356662519276
RABL3	0.2	0.09770114942528736	0.030454485400977675	925	-0.0010640927038167546
RNF208	0.2717557251908397	0.208517536103743	0.03037161131122342	1771	-0.0012273478023416828
FRMD6	0.2603053435114504	0.19348659003831417	0.030321811335959535	1654	-0.0020203794218673467
EPOR	0.2641221374045801	0.19864426760978485	0.030300958412936084	1694	-0.0014214731723768636
MCF2	0.2099236641221374	0.11744768641320366	0.03027398571464973	1072	0.0012192997771308
KCNB2	0.24274809160305344	0.16931918656056588	0.03025764903939271	1467	0.001278071465640096
ADCY1	0.29847328244274807	0.24255820807544945	0.030251816027375433	2037	-0.001592421404347988
TTK	0.21450381679389313	0.125552608311229	0.03024842996539518	1133	0.0015397568713524379
EBNA1BP2	0.23511450381679388	0.15826702033598586	0.030230380178985824	1382	0.0013178371598769445
RPUSD3	0.21145038167938932	0.12039493073975832	0.030216324564528215	1094	0.0013767197719971591
TET1	0.1916030534351145	0.08060713233127026	0.03021422030298843	798	0.0008702311038405241
ORAI3	0.233587786259542	0.15605658709106984	0.03020959551512081	1365	-0.0009354217076989358
CRYL1	0.25572519083969464	0.18759210138520482	0.030204576727881276	1608	-0.0014870417871861719
ANP32B	0.29083969465648857	0.2335691128794577	0.030033197496582658	1966	0.0022488707176307795
SH2B2	0.24885496183206107	0.1786030061892131	0.03002975820861248	1538	0.0008742315288145619
MFGE8	0.18167938931297709	0.05511346890657236	0.029969906046220577	612	0.0007090685588536872
PTPN12	0.28549618320610687	0.22708517536103742	0.02994039375650182	1915	0.0016069317010988017
CXCL3	0.21221374045801528	0.1229000884173298	0.029930239906194388	1112	0.0008632267756183865
MYLK4	0.23206106870229007	0.15473032714412024	0.029910865469122517	1354	0.0008757095215969457
B9D2	0.20763358778625954	0.11494252873563218	0.029899921864852717	1052	-0.00048422585750813597
STAM	0.23282442748091603	0.15590922487474212	0.02989952763077342	1363	0.001431872908324294
NANOS1	0.23969465648854962	0.16607721780135573	0.029871886076524856	1441	0.0013135374174453318
KIAA2013	0.20610687022900764	0.11243737105806072	0.02983787954514897	1033	0.0004497187132074032
USP47	0.21603053435114503	0.12982611258473328	0.02981437226317741	1164	-0.0011238947561651002
EIF3B	0.21374045801526717	0.1259946949602122	0.02981032023445927	1135	0.0010256860057779704
CAMK2N1	0.19923664122137405	0.09961685823754789	0.029771720760054812	937	-0.0014841802948637906
IL20RB	0.2297709923664122	0.15178308281756558	0.029756604703441884	1331	0.001618252245759777
PCDH8	0.1916030534351145	0.0834070144414972	0.02975500002761522	817	0.00179374689114411
HIF3A	0.22519083969465647	0.14500442086648982	0.02968463221155836	1279	0.0017151415170246764
FAM120AOS	0.22366412213740458	0.14264662540524609	0.02967757979199124	1261	-0.0013196996977058006
R3HDM2	0.25190839694656486	0.1839080459770115	0.029635671077105515	1578	-0.001158127396774944
USP24	0.24885496183206107	0.17978190391983495	0.029607259051395808	1546	0.0010788975245304756
IVD	0.18244274809160305	0.06071323312702623	0.02959925965447949	651	-0.0008718294495338342
FOXD1	0.24045801526717558	0.16799292661361626	0.02959843371402139	1455	0.0012511455883213785
TSPYL5	0.27938931297709924	0.22015915119363394	0.029588336351514144	1860	0.0015808136039140662
UNC93A	0.1916030534351145	0.08443854995579134	0.02958186136702267	824	0.0010418665331599188
MED23	0.24122137404580152	0.16931918656056588	0.029518764359012774	1465	-0.001374619202579197
SLC25A13	0.2129770992366412	0.1259946949602122	0.029484581641137195	1134	0.0012093083016225137
PAK3	0.23969465648854962	0.1672561155319776	0.02947892016631756	1449	0.0017154785888124024
HOMER3	0.2916030534351145	0.2357795461243737	0.02944034640206657	1982	0.0020045492659846787
INPP5A	0.21908396946564884	0.13631005010315356	0.029417355917701123	1212	-0.0007810001056895999
NCEH1	0.2770992366412214	0.2176539935160625	0.029410726053657434	1840	-0.0019989225631434236
SLC16A8	0.21450381679389313	0.12894193928676687	0.029385863712115795	1156	0.001193830130614515
ITGB4	0.22442748091603054	0.1448570586501621	0.029384126749538754	1277	0.001292972497321898
MTERFD1	0.23587786259541985	0.16209843796050694	0.02936246247334745	1409	0.0016270809437628486
MDM1	0.21755725190839695	0.13409961685823754	0.029348450616407583	1195	-0.001388386473195169
RIOK1	0.18396946564885497	0.0671971706454465	0.02932930454837197	697	0.001042959031474311
ADAMTS3	0.19236641221374046	0.08768051871500147	0.029316963185854993	847	0.0008220162864745362
LGALS8	0.22213740458015266	0.1417624521072797	0.029248433686137658	1253	-0.0013634122327175644
RSPO4	0.25190839694656486	0.18508694370763337	0.029200663721155443	1586	0.0009936532740539405
RASSF4	0.23587786259541985	0.16268788682581786	0.029171017542733643	1413	0.0009939645508893593
SLC30A10	0.1732824427480916	0.031240789861479518	0.02905081801357652	439	0.0008772234158413994
EIF3C	0.29236641221374043	0.23754789272030652	0.029049117654876534	1995	0.0015084534541529137
TMEM117	0.2748091603053435	0.21559092248747422	0.02904062872872788	1823	0.0013588457775767894
ZNF365	0.2916030534351145	0.2366637194223401	0.029022624681866123	1988	-0.0021847754534974227
HMGA1	0.21145038167938932	0.12525788387857353	0.02902172643862121	1127	0.0014793366609467283
ARMC9	0.20076335877862594	0.1062481579722959	0.029017255155569337	984	-0.0013222549303463895
EMP2	0.22366412213740458	0.14500442086648982	0.028999357460669725	1277	-0.0008266545992228203
YTHDC1	0.25419847328244277	0.1887709991158267	0.028982373711937324	1614	-0.0014994751184531196
C15orf52	0.32061068702290074	0.2717359269083407	0.028950798660561338	2264	0.0019111478417471518
C15orf59	0.2587786259541985	0.19510757441791923	0.028899411655499075	1663	-0.0016503852555615596
NCAN	0.17557251908396945	0.0439139404656646	0.028897275290268882	528	0.0012400379731843715
POLD4	0.20916030534351146	0.1220159151193634	0.028860149788975258	1102	-0.0012796571967101044
ABTB2	0.2366412213740458	0.16475095785440613	0.02885618953945585	1428	0.0013611071990453638
SLC28A1	0.19541984732824427	0.09666961391099323	0.028843902476093808	912	0.0016125301517149635
CLIP3	0.29847328244274807	0.24550545240200414	0.028813373173035745	2057	-0.0026385859491711017
TRIM50	0.2381679389312977	0.16710875331564987	0.02879863170007163	1446	0.0014771728034247643
MINPP1	0.21068702290076335	0.1251105216622458	0.02873637898818751	1125	-0.001982838697222178
LRTOMT	0.19389312977099238	0.09431181844974948	0.02869982667309238	894	-0.0011108105802577484
CTSK	0.2717557251908397	0.2124963159445918	0.028696489883975395	1798	-0.002258939620514866
ERBB2	0.3534351145038168	0.3101974653698792	0.028693912642428702	2568	-0.0037097536151122767
COQ5	0.2099236641221374	0.12407898614795167	0.028672349954960374	1117	-0.0010984951797581742
L3MBTL4	0.18625954198473282	0.07765988800471559	0.02866155877545748	771	0.0009837109738327853
DMRT1	0.19236641221374046	0.09136457412319482	0.028657351143273953	872	-0.0003315979565741145
MAPK4	0.19541984732824427	0.09770114942528736	0.02864340213077197	919	0.001374799160839757
TCTN3	0.23282442748091603	0.15988800471559092	0.028643039979883506	1390	-0.001349395210036164
UBE2Q2	0.28931297709923665	0.23474801061007958	0.028595370232633394	1972	-0.001687114550259139
SOX6	0.18854961832061068	0.0834070144414972	0.028594228510803846	813	0.0015797836105036823
PRPF3	0.1969465648854962	0.10109048040082523	0.02856866419252733	944	0.0013372219007578678
FAM107A	0.1984732824427481	0.1040377247273799	0.028567795677148785	966	0.0009228999672814097
FOXD3	0.27404580152671754	0.21573828470380194	0.028558093847482362	1823	0.0010874664657421818
RBM18	0.2	0.10698496905393456	0.028554216396528668	988	-0.0007386976985799265
WIPI2	0.18473282442748093	0.07471264367816093	0.028544237295574655	749	0.0005820814776598127
LAMB3	0.3045801526717557	0.25346301208370176	0.028525570907007268	2119	0.0016862378019141034
C8orf22	0.16946564885496182	0.014294134983790157	0.02851428384689841	319	0.0017246031464310365
PTX3	0.1969465648854962	0.1013852048334807	0.028508989661070128	946	0.0010968985792715103
CBR4	0.20763358778625954	0.12098437960506926	0.028474486668570848	1093	-0.0012165990351105547
RPS6KA5	0.22519083969465647	0.14913056292366636	0.028470989484454857	1307	-0.0012011514012556291
KCNJ2	0.24122137404580152	0.1724137931034483	0.028461235244225815	1486	0.0014453321364271687
TPPP2	0.17938931297709923	0.0610079575596817	0.02845855472479174	649	0.0020983894315577344
PIGB	0.28549618320610687	0.23032714412024757	0.02845747730666564	1937	-0.0018788060444421715
NOXA1	0.20458015267175572	0.11597406424992632	0.028403055288552845	1055	-0.0008099921182292747
SCRG1	0.18396946564885497	0.07382847038019452	0.028394121252445968	742	0.001126856809059973
CSRP2	0.19083969465648856	0.08959622752726201	0.028392305069464885	858	0.0009637153788844444
CREG1	0.2786259541984733	0.22192749778956675	0.02838060807787159	1871	0.0017729828454321251
PCOLCE2	0.2679389312977099	0.20837017388741527	0.028373141539087227	1765	0.001215226502972655
CYP4F11	0.20687022900763358	0.12010020630710286	0.028371232094662094	1086	-0.0015932494969547405
SSBP2	0.19083969465648856	0.09003831417624521	0.028312891036881553	861	-0.000679727135138819
KDM4B	0.1900763358778626	0.08871205422929561	0.028259184895172554	851	-0.00104468185627411
LMAN2L	0.2679389312977099	0.20881226053639848	0.02818871075463815	1768	-0.0009072543703950941
CLCN3	0.22900763358778625	0.15576186265841438	0.02818273838265902	1357	-0.0009215219385623641
ZNF280B	0.18931297709923664	0.08753315649867374	0.028177349811554786	842	0.000590340090366226
KCNV1	0.183206106870229	0.07382847038019452	0.028113834555866517	741	0.0002209531005064491
SCARA3	0.19770992366412213	0.10477453580901856	0.028111510561277683	970	0.0009586691634467571
GPC2	0.21221374045801528	0.13012083701738875	0.028103239413076023	1161	0.0008769171377934981
CLCN5	0.24045801526717558	0.1724137931034483	0.028093541053910574	1485	0.0020661867660237477
CAMKV	0.18473282442748093	0.07780725022104333	0.028072248233994446	770	0.001391746293847973
UTRN	0.23206106870229007	0.16077217801355734	0.02800464638402602	1395	-0.0018239785776472672
EPHA2	0.2534351145038168	0.19039198349543177	0.027980249884237963	1624	0.0016843177683767863
NRN1	0.19083969465648856	0.09195402298850575	0.02796424671281114	874	0.0007368369477262604
NLGN3	0.29847328244274807	0.24727379899793692	0.02794196866127635	2069	-0.0023681663631577978
ST14	0.21145038167938932	0.12953138815207782	0.027932883395755174	1156	0.0009884540078928692
EPN3	0.2267175572519084	0.1532567049808429	0.027913233144687247	1337	-0.000938431071335799
CA13	0.24198473282442748	0.17506631299734748	0.027908396973624315	1505	0.0009232513970346191
ARHGEF3	0.2916030534351145	0.23902151488358384	0.027901056195438954	2004	-0.0017523588918720635
NOP2	0.19770992366412213	0.1058060713233127	0.027894289186399066	977	0.001046476372516736
KIF3C	0.250381679389313	0.1865605658709107	0.027886140635738316	1594	0.00122137970371341
FBXL5	0.19389312977099238	0.09858532272325375	0.0278754799159428	923	-0.000989255243257503
ARL14	0.2183206106870229	0.14073091659298556	0.02785869816565276	1241	0.0017639670390053653
CYP4F12	0.2198473282442748	0.1430887120542293	0.027858468218807768	1259	-0.0009487758420618775
ANXA8L1	0.1687022900763359	0.02490421455938697	0.027840242774180197	390	0.0004487114598532571
PDHA1	0.20534351145038168	0.1198054818744474	0.027812604207604487	1082	0.002095561015084968
PGGT1B	0.20381679389312976	0.11730032419687592	0.02778191941618234	1063	-0.0012168030790235206
ZEB1	0.216793893129771	0.138815207780725	0.02772993018715671	1226	-0.0010541090290644207
AFG3L2	0.20763358778625954	0.12407898614795167	0.027716111973490765	1114	0.0010982276691265725
COX18	0.29389312977099236	0.242263483642794	0.027681576219847043	2029	-0.0021006756298447725
AMACR	0.2099236641221374	0.12805776598880048	0.02766915332842157	1144	-0.0011078497984271963
KRT86	0.2450381679389313	0.18007662835249041	0.02761611166806694	1543	0.0016732337204302893
RCN2	0.23893129770992366	0.17167698202180962	0.027615178869231434	1478	0.0019113972551622282
DFFA	0.21221374045801528	0.13218390804597702	0.027562086092874562	1175	0.0019893584758392535
APC	0.19236641221374046	0.09740642499263188	0.027516824918141496	913	-0.0009885186309020353
FRAT1	0.24885496183206107	0.18552903035661655	0.027507770923370225	1585	-0.0013185957112000323
RYK	0.28931297709923665	0.2371058060713233	0.027482835445291454	1988	0.001465557058691047
ZNF318	0.2267175572519084	0.15473032714412024	0.027459376628145887	1347	0.0011059653160373274
NEURL3	0.27557251908396946	0.22030651340996169	0.027405253423431086	1856	0.0018297149799764156
ZNF182	0.2549618320610687	0.19392867668729738	0.027397204166250286	1650	-0.0007996885957254563
PPM1A	0.2198473282442748	0.14470969643383436	0.027391951494173415	1270	-0.001041824654021184
KCNN4	0.1969465648854962	0.10683760683760683	0.027373675185409906	983	0.0009920829506882
GPR98	0.2480916030534351	0.18493958149130563	0.02734679470344394	1580	-0.002072719491479802
SNX30	0.24961832061068703	0.1870026525198939	0.027339313935023563	1596	-0.0011766107578296213
TRIM4	0.25572519083969464	0.19510757441791923	0.02732840763475435	1659	-0.001545002368675341
ZNF259	0.2511450381679389	0.18906572354848217	0.027327982375464417	1612	0.00125160581955015
COL4A3	0.22137404580152673	0.14736221632773358	0.0272908453535147	1290	0.0009704511900054058
CTNNA1	0.20229007633587787	0.11685823754789272	0.02726542730117557	1058	-0.0010665660272934474
CLTA	0.22061068702290076	0.14633068081343945	0.027256407081391584	1282	0.0010555967881373364
NDUFS5	0.18625954198473282	0.08635425876805188	0.027235558972982785	830	0.0005774672524239577
FAF2	0.18091603053435115	0.07441791924550545	0.027192583399475705	742	-0.0009425655141967581
HSPB8	0.3244274809160305	0.27939876215738285	0.027189522078443554	2321	-0.0026635115522367415
CAPN9	0.19541984732824427	0.10492189802534631	0.027180312044553134	968	-0.0010438187231557095
TBC1D9B	0.1984732824427481	0.11066902446212791	0.02714401086819979	1011	-0.0008406220033066348
NPM2	0.18625954198473282	0.0869437076333628	0.02713340868332678	834	0.0012251233551964446
TMEM71	0.2129770992366412	0.13513115237253168	0.027098816457725747	1196	0.0015994679361938323
ANKRD30B	0.21450381679389313	0.13763631005010316	0.027068133574939944	1215	-0.001101406598900212
RASA1	0.25419847328244277	0.19378131447096963	0.027065665981027946	1648	-0.0015407704060578452
HBQ1	0.1763358778625954	0.06351311523725317	0.027060426014431566	662	0.0017333464216733319
SLC22A16	0.18625954198473282	0.08753315649867374	0.027030563493741142	838	0.000858370498099248
GH1	0.19236641221374046	0.09991158267020336	0.02702251219632183	930	0.00117546229812433
LYPLA2	0.2511450381679389	0.18994989684644856	0.02699286688439905	1618	0.0013414086278999092
MCM5	0.2152671755725191	0.1391099322133805	0.026988383638558443	1226	0.0009033768594235881
TOMM34	0.20076335877862594	0.11553197760094312	0.02695828837969046	1047	0.0015052281625685282
ARID4A	0.216793893129771	0.14161508989095195	0.026944758413540163	1245	-0.0010300363052550667
TAF9	0.22900763358778625	0.1597406424992632	0.026927423375400352	1384	-0.0010944118235784116
GSTM3	0.19770992366412213	0.11037430002947245	0.026906727808276996	1008	-0.0015367526468253343
SYCE1L	0.2297709923664122	0.16091954022988506	0.026899610505248264	1393	0.0010854523908164992
EXOC6	0.19389312977099238	0.1035956380783967	0.02686248954352073	957	-0.0006360587751260028
KRT38	0.18778625954198475	0.09165929855585028	0.026862252261019157	868	0.001831079132981017
KCTD3	0.23435114503816795	0.16755083996463307	0.02684717520784635	1444	-0.0011549603033927268
CCDC106	0.28396946564885495	0.23194812849985263	0.026838723106312055	1946	-0.0017992260303799413
ZFAND6	0.24198473282442748	0.1781609195402299	0.026815297668689283	1526	-0.0011014208062449348
PIGA	0.23206106870229007	0.16445623342175067	0.02680648689597965	1420	0.0018344841080761398
NMT2	0.24885496183206107	0.1874447391688771	0.0267932617863482	1598	0.001332761593448595
SRFBP1	0.31068702290076333	0.26407309165929854	0.02679182846043915	2199	-0.0021460158211993987
OR7E24	0.16946564885496182	0.0439139404656646	0.02679017197461129	520	0.0014308822587281611
C2orf82	0.20076335877862594	0.11641615089890953	0.02675320603795761	1053	0.0006304485883447342
PRKG1	0.20534351145038168	0.1242263483642794	0.02673377206684973	1112	-0.0011515900929225608
ZNF440	0.24961832061068703	0.18862363689949896	0.026730429587305718	1607	-0.0020678446839156096
GTPBP2	0.3	0.2515473032714412	0.02672395421686558	2100	0.0017524181253975256
APEH	0.25725190839694656	0.19864426760978485	0.026718999319643166	1685	-0.0010249793620459968
PPRC1	0.21450381679389313	0.13896256999705275	0.02670129155896228	1224	0.0007718021857726854
GALNT13	0.20687022900763358	0.1268788682581786	0.026697044439194517	1132	0.0014464920940227442
PGPEP1L	0.1687022900763359	0.041998231653404064	0.026696611214987186	506	0.00017679343873169275
MAGOH	0.17938931297709923	0.07427055702917772	0.02666440996897132	739	0.0008577705180641715
MAPK8IP2	0.2450381679389313	0.18272914824638964	0.026653762128016855	1561	-0.0009868254848697687
TNFAIP2	0.2549618320610687	0.1958443854995579	0.026650512476237155	1663	0.001232234998315107
ARHGEF4	0.2129770992366412	0.13689949896846448	0.02661777198143751	1208	0.0012183061279756658
NUP62	0.1984732824427481	0.11317418213969938	0.026583248340609007	1028	0.0011081612577982015
C3orf55	0.183206106870229	0.08355437665782493	0.026583143735868092	807	0.0005795439661596901
EFR3B	0.2435114503816794	0.18096080165045683	0.026551014733013127	1547	-0.0009678210766196571
TMEM150A	0.29465648854961835	0.24550545240200414	0.02654951908527865	2052	-0.001799867156660184
TSLP	0.22824427480916032	0.15988800471559092	0.026531274931226673	1384	0.0013417432139931408
IL16	0.3251908396946565	0.2814618331859711	0.026528318680908353	2336	-0.002585109444044065
PCSK4	0.17862595419847327	0.07353374594753904	0.026500019720237855	733	-0.001659526343246398
PER2	0.19083969465648856	0.09961685823754789	0.026496270611462074	926	-0.0009346239326987416
SLC26A2	0.19923664122137405	0.11494252873563218	0.026483454293032897	1041	0.0011767035441152983
RABEP1	0.183206106870229	0.0842911877394636	0.026459473264016275	812	-0.0012492635018134025
ZNF146	0.19541984732824427	0.10860595343353964	0.02639366360858612	993	0.0010538327205722453
ITGA6	0.250381679389313	0.1905393457117595	0.026385743109547315	1621	0.0025701836551888842
PRSS55	0.1732824427480916	0.0605658709106985	0.026358580245574248	638	0.0007904912403319031
DAK	0.20229007633587787	0.1206896551724138	0.026355282118339148	1084	-0.0010101494921400445
PRSS41	0.17480916030534352	0.06483937518420277	0.02635409795238148	669	0.002433375293969675
CHST11	0.2183206106870229	0.14603595638078395	0.026337388494704385	1277	0.0008494768369473604
SMARCC1	0.21450381679389313	0.1404361921603301	0.02628956335065491	1234	0.000918418295623269
NTM	0.21603053435114503	0.1430887120542293	0.026194812254703104	1254	-0.0017111927180849308
RAB3A	0.2297709923664122	0.16312997347480107	0.026183320687156557	1408	-0.0010134114538232098
LCT	0.1717557251908397	0.05776598880047156	0.026163119673735042	617	0.001121157124725869
PUS7L	0.23435114503816795	0.16961391099322135	0.02615158037828402	1458	-0.0011589820995141053
STK38	0.2129770992366412	0.1386678455643973	0.02613047340578258	1220	0.0012397457465795013
GNA14	0.2931297709923664	0.24462127910403772	0.02608549245154166	2044	-0.002770234207378053
CHCHD3	0.1946564885496183	0.1089006778661951	0.02603179089475089	994	0.000981486596151626
SPTBN4	0.18091603053435115	0.08193339227821986	0.02601752933408962	793	-0.0010476775309143705
RNF103	0.19618320610687023	0.11170055997642205	0.026010835259324468	1015	-0.000646548771965172
SLCO5A1	0.183206106870229	0.0869437076333628	0.026005269297510104	830	0.001028498406788003
RPS6KA1	0.29923664122137406	0.25213675213675213	0.025969625671379358	2103	0.0017359019001276011
SMC1B	0.23435114503816795	0.17020335985853227	0.025951275473567396	1462	0.0021783015821711157
ODAM	0.18473282442748093	0.09048040082522842	0.0259395134874605	856	0.0015684174839407207
CCDC78	0.2679389312977099	0.21426466254052462	0.025881925291354014	1805	-0.0025197809542078175
FOXC2	0.2534351145038168	0.19599174771588565	0.025816592090835356	1662	0.0017429934903702817
MAD2L2	0.20305343511450383	0.1242263483642794	0.025798511883876715	1109	0.0011291685765172587
DOCK3	0.19083969465648856	0.10330091364574123	0.0257487102965369	951	0.0006909894380441983
ZBTB8B	0.17862595419847327	0.07913351016799293	0.02564511908180723	771	0.0007888418800575892
SUFU	0.25572519083969464	0.19952844090775126	0.025583774498920256	1689	-0.0014769349862035596
ABCA2	0.2549618320610687	0.19864426760978485	0.025545990753708784	1682	-0.0013754391819247758
GAL3ST1	0.22213740458015266	0.15428824049513704	0.025540165358521185	1338	0.001111362080996514
CILP	0.18854961832061068	0.10020630710285883	0.02550965458565551	927	-0.0011128403224574869
C1orf74	0.19389312977099238	0.10993221338048924	0.025509454233657476	1000	0.001002515921891245
FLYWCH1	0.2083969465648855	0.13395225464190982	0.025486080813916692	1182	-0.0014672326313302621
DPF3	0.19389312977099238	0.11007957559681697	0.02547703280881555	1001	0.0007906124316434671
TESK2	0.2435114503816794	0.1839080459770115	0.025475657091906537	1567	-0.002226184483151883
IL22RA2	0.16946564885496182	0.05717653993516063	0.025449449422876202	610	0.001071338455227533
CCDC82	0.17709923664122137	0.07692307692307693	0.025446979855589715	754	0.0005990553640913276
GLS2	0.19618320610687023	0.11420571765399351	0.025444904413507042	1032	-0.00122813673078781
KRT79	0.18244274809160305	0.08871205422929561	0.025415527765634643	841	0.0008873840415617451
COX17	0.3152671755725191	0.2720306513409962	0.02539271672446695	2259	-0.0023671756811381784
CPSF3	0.1801526717557252	0.08414382552313587	0.025374801767058135	807	0.0013596289220004108
FRYL	0.2435114503816794	0.18420277040966695	0.025367165840392635	1569	-0.0014654415351287751
DCPS	0.20763358778625954	0.13321544356027115	0.025365352374034554	1176	0.00227404734614538
ZNF626	0.25572519083969464	0.2001178897730622	0.025348203422774773	1693	-0.0026334844362281727
MPZL2	0.2152671755725191	0.14500442086648982	0.025313674808143654	1266	0.0013203161942328735
LRRC7	0.19236641221374046	0.10816386678455644	0.025305414470199437	986	0.0012859745300374925
ZNF17	0.2564885496183206	0.20129678750368404	0.02526597942600639	1702	-0.001416842488833936
CDK2AP1	0.17480916030534352	0.07279693486590039	0.025258848800789144	723	0.00114074088196503
LBR	0.25419847328244277	0.19849690539345713	0.025215842368345703	1680	0.00037368633420555855
ALDH3B2	0.27022900763358776	0.21868552903035662	0.02520035595934668	1838	-0.0016037720768508734
EPHX3	0.17786259541984734	0.0803124078986148	0.025185019987010813	778	0.0006588628857571166
APBA2	0.20229007633587787	0.125552608311229	0.025157817530222407	1117	0.0010125279795829556
CASP5	0.1946564885496183	0.11287945770704391	0.025149376562231374	1021	0.0006921751992194913
NCK1	0.1984732824427481	0.11951075744179192	0.025108822699288033	1071	0.0013088009785860778
OR52N2	0.21450381679389313	0.14470969643383436	0.025070991177175577	1263	0.001783777603168346
TMEM200C	0.18778625954198475	0.1013852048334807	0.024984719513642818	934	0.000797796351935176
CS	0.3061068702290076	0.26215738284703805	0.024974922620190035	2180	-0.002172887949018332
SERPINB13	0.16717557251908396	0.05452402004126142	0.024974803285623626	589	0.0007550488113338361
DPP7	0.24045801526717558	0.1812555260831123	0.024966491370563445	1545	-0.000992410531944188
BIK	0.1946564885496183	0.11376363100501032	0.02494898479502354	1027	-0.0002884596075091395
SUMO3	0.18854961832061068	0.10300618921308577	0.02494068355264594	946	0.0005334072240657406
HPRT1	0.22366412213740458	0.15841438255231358	0.02493052293206508	1368	0.001210670963382654
ANGPT1	0.1763358778625954	0.07854406130268199	0.0249251722556527	764	0.0009348213321572984
IL20	0.3114503816793893	0.2684939581491306	0.024912334685650208	2230	-0.0021984508101922985
CPE	0.22519083969465647	0.1606248157972296	0.024910582832490532	1385	-0.0011458638296971912
FPR2	0.18625954198473282	0.09902740937223696	0.024886189173385847	916	0.0005216997556999559
CSK	0.216793893129771	0.1488358384910109	0.024847485279040283	1294	0.0006473332041423419
TRAPPC2P1	0.2511450381679389	0.19554966106690244	0.02483416025299508	1656	-0.0011815279382062726
PNMAL1	0.2954198473282443	0.24992631889183614	0.02480972132061939	2083	0.0011749827190215
TRAF3IP3	0.20687022900763358	0.1342469790745653	0.02477304025902399	1182	0.000683387375647726
GNA11	0.20763358778625954	0.13542587680518714	0.02477153866854062	1191	-0.0015349383993452648
POLR1E	0.20458015267175572	0.13071028588269967	0.0247678600316618	1155	0.0011284472230272515
B4GALNT1	0.2267175572519084	0.1632773356911288	0.024741362415878803	1405	0.001825383438369954
PHF19	0.2381679389312977	0.17889773062186856	0.024719569113127702	1526	0.001624867192003876
C19orf47	0.19389312977099238	0.11346890657235485	0.024719353013665096	1024	0.0006137051663245074
PDE1C	0.20381679389312976	0.12982611258473328	0.024686465964010695	1148	0.0007128638436370238
NPNT	0.17938931297709923	0.08664898320070734	0.0246724793206792	823	-0.0009184424106933875
SPATA6	0.19389312977099238	0.11376363100501032	0.024652382032946746	1026	-0.0009702727465537464
STX10	0.2099236641221374	0.13940465664603596	0.024634286463864775	1221	0.0019288511408376507
CPZ	0.233587786259542	0.1730032419687592	0.024633132157932423	1480	-0.0016219963805269798
CGRRF1	0.17099236641221374	0.06793398172708517	0.02462336349795282	685	-0.0008097040305983683
BOP1	0.2641221374045801	0.2124963159445918	0.02460581917714012	1788	0.001215956947999075
NPDC1	0.20305343511450383	0.12894193928676687	0.024604673804767743	1141	-0.0011127214931548222
EIF2B3	0.21450381679389313	0.14633068081343945	0.02459921927182337	1274	0.0012500761866249379
DHRS11	0.3137404580152672	0.2717359269083407	0.02459266102289455	2255	0.0024198125898692523
OR11H12	0.17709923664122137	0.08237547892720307	0.02457842009041725	791	0.001305087574019126
OIP5	0.24580152671755726	0.18936044798113763	0.024561011277064882	1607	0.0013567508911364714
RPRML	0.166412213740458	0.055997642204538754	0.024557288949532338	598	0.0005598761042165279
ALAD	0.1900763358778626	0.1075744179192455	0.024556758070089547	979	-0.000883471295878735
CYP4F22	0.21450381679389313	0.14647804302976716	0.024556070329317746	1275	-0.0009617379095288926
RFX2	0.23969465648854962	0.18140288829944	0.024546520465784694	1545	-0.0016756803475345805
KRT39	0.21603053435114503	0.1488358384910109	0.02451708495271897	1293	0.001482514875533525
LRRCC1	0.29389312977099236	0.24874742116121426	0.02449789219223485	2073	0.0031658316893299343
CIB4	0.1900763358778626	0.10786914235190097	0.024493261589019363	981	0.000335217708197888
ZNF443	0.2587786259541985	0.20615974064249926	0.02446453858896041	1738	-0.0014841431973763976
SYAP1	0.27938931297709924	0.23150604185086943	0.024463340792359005	1937	-0.002951037370803533
SLC25A35	0.22595419847328244	0.16312997347480107	0.024443911561814212	1403	-0.0009025515254450056
NEK2	0.2687022900763359	0.21853816681402888	0.024441990337831045	1835	0.0021107794938870937
POU3F4	0.15725190839694655	0.017094017094017096	0.02443595727407112	322	0.00137092085148538
CDKN2C	0.3137404580152672	0.2720306513409962	0.024432399726623	2257	0.0022423572503612378
MDP1	0.1984732824427481	0.12231063955201886	0.02443175129597498	1090	-0.0014046166653315594
MBD6	0.2099236641221374	0.14014146772767463	0.024428313781597082	1226	-0.0007393509433313739
MGEA5	0.22442748091603054	0.1610669024462128	0.02442514712669742	1387	-0.0011569185473490507
FAM110C	0.18549618320610686	0.10020630710285883	0.024367530000841103	923	-0.0008591014960984466
TSPAN9	0.18396946564885497	0.09740642499263188	0.024356752661280005	902	-0.0005744278591009789
TSPAN31	0.20534351145038168	0.13365753020925436	0.024301622313135294	1176	-0.0008127156926548197
SMAGP	0.26259541984732826	0.21131741821396993	0.02430130328417673	1778	0.0013936232192008902
TMEM167A	0.26564885496183205	0.215148835838491	0.02428029257987453	1808	-0.0015658737068406483
ADRA2A	0.21374045801526717	0.14633068081343945	0.024272315245251492	1273	-0.0010370053481892683
LRRC8E	0.16793893129770993	0.06292366637194223	0.024244096855729442	647	-0.0004916817056482614
HIST1H1A	0.166412213740458	0.05894488653109343	0.0242185252338364	618	0.0007561616191196663
KIR3DL1	0.24045801526717558	0.18331859711170057	0.024214349059227255	1559	0.0016283602366456763
TTC36	0.20534351145038168	0.13409961685823754	0.024183250453246926	1179	-0.001632801404048223
WDR11	0.23435114503816795	0.17536103743000295	0.024168965732173534	1497	-0.0016605377940322797
LPAR6	0.20763358778625954	0.13763631005010316	0.02416795293278622	1206	-0.0010010739970311988
RAP2A	0.19236641221374046	0.11332154435602712	0.02416306413275169	1021	0.0009780992986634374
KIAA0391	0.19618320610687023	0.12010020630710286	0.024063790803362056	1072	-0.001169563921939698
CDKN2B	0.2015267175572519	0.1286472148541114	0.02406291199968048	1137	0.0005723645710531855
PRTG	0.22595419847328244	0.16430887120542292	0.024057894650903255	1411	-0.0013457024624585756
CEP76	0.2099236641221374	0.14146772767462423	0.02405482678504231	1235	0.0016903062176425012
CTSF	0.27938931297709924	0.23239021514883584	0.0240531761088933	1943	-0.0017000980777083898
CRABP2	0.216793893129771	0.15148835838491012	0.024050869372207594	1312	-0.0006298550799328951
FUT4	0.18549618320610686	0.1018272914824639	0.024040036693378897	934	0.0005864445037559562
ATP2B2	0.18702290076335878	0.10477453580901856	0.023999862055945835	956	0.0012638585913009592
WDTC1	0.23435114503816795	0.17595048629531387	0.023961885553143	1501	-0.0010405303168226966
CSAG2	0.16946564885496182	0.06911287945770704	0.02394201603489768	691	0.0011193508559699695
FAM69C	0.2435114503816794	0.18803418803418803	0.02394097059731273	1595	0.0017670326000370552
KIAA1377	0.183206106870229	0.09814323607427056	0.023932382807415768	906	-0.0006198594825946202
WSCD2	0.2954198473282443	0.2516946654877689	0.023922681560443262	2095	-0.0019916981378628406
ASB9	0.25725190839694656	0.20557029177718833	0.02391939951251264	1732	0.001800185577303637
LAMC2	0.32748091603053436	0.28868258178603007	0.02390611733754996	2388	0.0019087058739387431
KTI12	0.2129770992366412	0.14647804302976716	0.0239034277094238	1273	0.0012208188214572146
ZNF644	0.17022900763358778	0.07147067491895077	0.023869857666545747	708	0.0006609124227907159
GATA6	0.31603053435114503	0.2757147067491895	0.023856699124478686	2285	0.002676348119712202
GCSH	0.2603053435114504	0.20954907161803712	0.023848058444632943	1763	0.0013788020507490728
ENTPD8	0.16412213740458015	0.05585027998821102	0.023816822211486323	594	-0.0004645502280709479
BLNK	0.28015267175572517	0.2338638373121132	0.023793225089524545	1954	-0.001821052730520023
HMGCR	0.20916030534351146	0.1413203654582965	0.02377658763812447	1233	-0.0012138315679294464
OLIG2	0.18167938931297709	0.09608016504568229	0.023776002385930747	890	0.0009144587304035668
TM7SF2	0.1717557251908397	0.07574417919245506	0.023762848454292506	739	-0.0011161373811773955
PLEKHM2	0.15877862595419848	0.038461538461538464	0.023731362119074867	469	0.00043617671550748587
MLLT11	0.18625954198473282	0.10477453580901856	0.023714913626367136	955	0.0010144021819087357
PTMA	0.22061068702290076	0.1579722959033304	0.023713828955746898	1361	0.0012785652419552208
ANKS1B	0.16717557251908396	0.06528146183318598	0.023686002788005783	662	-0.0004971563268554747
AQR	0.22900763358778625	0.16961391099322135	0.023675617439061356	1451	-0.001656882240433788
PHTF1	0.23206106870229007	0.17374005305039789	0.023666733573293918	1483	0.0011315686137095327
ZNF286B	0.21908396946564884	0.15605658709106984	0.023644127302312686	1346	0.0016478753566843806
CREM	0.166412213740458	0.06380783966990863	0.023621584478659113	651	0.0005132196318299975
BCOR	0.21374045801526717	0.14854111405835543	0.02362052082687883	1288	-0.0016918264736887068
SAA4	0.2198473282442748	0.15723548482169172	0.023609850049033463	1355	0.001501620063646669
MICALL2	0.23053435114503817	0.17197170645446508	0.023571819237003057	1469	-0.0010909328768320846
TRIM47	0.18778625954198475	0.10816386678455644	0.023564257194982383	980	0.0008865156549290986
CYP2W1	0.17404580152671756	0.08222811671087533	0.023530477851260223	786	0.0012747347976983293
C19orf33	0.22061068702290076	0.15856174476864132	0.023527248324640523	1365	-0.0015246899711200967
KRT74	0.17557251908396945	0.0856174476864132	0.023495362109155114	811	0.0012750771655191783
LRRC56	0.20229007633587787	0.13203654582964927	0.02348762554935022	1161	-0.000979623511830141
CTNND2	0.23511450381679388	0.1783082817565576	0.023484986562041253	1518	-0.0011588864628720328
ZNF709	0.2152671755725191	0.15134099616858238	0.023435859757670898	1309	-0.0008200566411687761
SLC7A8	0.1732824427480916	0.0811965811965812	0.02343392016673264	778	-0.0006282822360390127
STOML2	0.16717557251908396	0.06749189507810198	0.023392516145849973	677	0.0006866595227620565
FAM46C	0.216793893129771	0.1536987916298261	0.02337627354989386	1327	-0.0011241963138672872
PRRG3	0.24732824427480915	0.1945181255526083	0.023333959247559374	1644	0.0005417495711299125
AKR1E2	0.22519083969465647	0.1654877689360448	0.023324712614954713	1418	0.0015588789272442227
MMACHC	0.24580152671755726	0.19260241674034778	0.02332269960245941	1629	0.0023476628073694885
PRAP1	0.17480916030534352	0.08517536103743001	0.023303400398802736	807	0.0016835337862289635
TULP1	0.1801526717557252	0.09578544061302682	0.023280134507294374	886	0.0006389772169313801
DGUOK	0.24122137404580152	0.18685529030356618	0.023272851782114492	1584	0.002328731116904237
SERPINE2	0.18396946564885497	0.10285882699675804	0.023264825999976226	939	0.0001734704200316628
SFRP5	0.2015267175572519	0.13188918361332155	0.023218261135211936	1159	0.0017069668689828176
RUNX1	0.30381679389312977	0.2628941939286767	0.02319128705009182	2182	-0.0029676259096959256
ANKRD52	0.2587786259541985	0.20925434718538166	0.023178995434762723	1759	-0.00164012755794829
VPS37D	0.183206106870229	0.10212201591511937	0.02313557145997788	933	-0.00021336260379030137
C9orf85	0.2587786259541985	0.2094017094017094	0.023117301350385012	1760	0.0021726549390223226
CETN2	0.20916030534351146	0.14367816091954022	0.023104619406169657	1249	-0.0013946632072020294
TXNDC9	0.2534351145038168	0.20291777188328913	0.023053735117484157	1709	0.0016336134356635056
JAM3	0.21374045801526717	0.15045682287061599	0.023047727844256273	1301	-0.0014205119019607081
ATP6V1G2	0.28549618320610687	0.24182139699381078	0.023030482581216705	2015	-0.0016262897712294943
HIF1AN	0.18778625954198475	0.11081638667845564	0.02298340771630066	998	-0.0005540927417314378
MLH1	0.24427480916030533	0.19157088122605365	0.022970779856576837	1620	-0.0017003778202479224
VPS37C	0.24045801526717558	0.18685529030356618	0.022905157591799254	1583	-0.0017855498524113498
CNGB1	0.1732824427480916	0.08458591217211907	0.0228720284267562	801	0.000734405354160117
RAD51AP2	0.1801526717557252	0.09799587385794283	0.022851793847544224	901	0.0012128324958098347
PTPRB	0.26259541984732826	0.21485411140583555	0.022794065336803407	1802	-0.002036847186172963
S100A6	0.22290076335877862	0.16401414677276746	0.02278410996432732	1405	0.0015091294937519706
GUCA1A	0.22748091603053436	0.17020335985853227	0.02277838345095799	1453	0.0011536179881659336
DHODH	0.22137404580152673	0.1619510757441792	0.022778317219839587	1389	0.0009707634715596214
BCL11A	0.17251908396946564	0.08370173887415266	0.022756853243106695	794	0.0011144941094244133
RSAD1	0.22442748091603054	0.1663719422340112	0.022688071027598095	1423	-0.0010137680223124335
CRTC2	0.23740458015267177	0.18361332154435603	0.022647082828915276	1557	0.0011641389934084144
DDX18	0.17022900763358778	0.07957559681697612	0.022645639431138145	763	0.0006606663446063975
SYN2	0.20076335877862594	0.1329207191276157	0.022638008654672786	1165	0.0008308128133649006
TUBA1C	0.17251908396946564	0.08443854995579134	0.022632965615026864	799	0.0009659523616846854
KRTDAP	0.15572519083969466	0.040229885057471264	0.022631891410321972	477	0.0010802255189446442
TRIM49	0.166412213740458	0.07117595048629531	0.022627008954372318	701	-0.0009633976813404388
CHAF1B	0.18244274809160305	0.10330091364574123	0.02261427757117124	940	0.00083548787079053
TMBIM6	0.1648854961832061	0.06763925729442971	0.022612157724240012	675	-0.0005962693452602252
CPLX1	0.2	0.13188918361332155	0.022605243245811556	1157	-0.0010514141432850011
GSTM5	0.2603053435114504	0.2124963159445918	0.022604187570590413	1783	-0.0024248238398286047
HNRNPD	0.16412213740458015	0.0658709106984969	0.022597099109998534	662	0.0006306307360773644
CLTB	0.3198473282442748	0.28234600648393754	0.022583046007573174	2335	0.0021681025906218564
RALBP1	0.24580152671755726	0.1945181255526083	0.022581089368181723	1642	0.001708194549428299
TMEM211	0.18625954198473282	0.11007957559681697	0.02257510401678711	991	0.0012606727683305507
PFDN2	0.17022900763358778	0.08001768346595933	0.022575085372657625	766	0.0006731613299052696
SLC2A12	0.18931297709923664	0.11523725316828765	0.022559778780404074	1030	0.001149428883491055
DCAF5	0.17480916030534352	0.08959622752726201	0.022530758539542384	837	-0.0011302842714940196
RP9P	0.18473282442748093	0.10772178013557324	0.022522234505377714	973	0.0010468746655533322
F11R	0.19083969465648856	0.11788977306218686	0.02252179046392787	1050	0.0009199050100505701
RDH10	0.18854961832061068	0.11420571765399351	0.022508012623984282	1022	0.0013727965957514242
CYYR1	0.1717557251908397	0.08370173887415266	0.02249404804527441	793	0.0006553609880938893
EPS8L1	0.24885496183206107	0.19864426760978485	0.022469246974208757	1674	-0.0034221127920318396
CLN3	0.2297709923664122	0.17418213969938107	0.02245529114279116	1483	-0.0012248953862581402
PADI2	0.17786259541984734	0.09593280282935455	0.022432000190788483	884	0.0009100518530885892
LRRTM4	0.18167938931297709	0.10285882699675804	0.022427462209987294	936	0.0015287454172721482
CNTLN	0.233587786259542	0.17933981727085174	0.02240048383089098	1523	0.0015885520215306315
NCAPG2	0.2129770992366412	0.15163572060123784	0.022365853036997455	1308	0.0015066017582284984
DNAJB6	0.18778625954198475	0.11361626878868258	0.02235502273930749	1017	0.0010904674045434603
CRNKL1	0.2099236641221374	0.14736221632773358	0.022352321957442203	1275	-0.0011247433963944785
TCEB3B	0.18167938931297709	0.10344827586206896	0.022305854722301573	940	0.0008857146885929978
CCNE1	0.16030534351145037	0.05865016209843796	0.022257961644151055	608	0.001067516393504775
TMEM61	0.2564885496183206	0.20866489832007074	0.022245336294384264	1752	0.001994735409925852
APBB2	0.2083969465648855	0.14559386973180077	0.02223171243408717	1261	-0.0011089027189882471
HRCT1	0.17404580152671756	0.08989095195991748	0.022211557784817367	838	0.000982951664354914
NEK9	0.17557251908396945	0.09283819628647215	0.022206778767765285	860	-0.0007058997432068282
NSD1	0.22366412213740458	0.16696139109932212	0.02214953341367503	1426	-0.000809309718727036
PPP2R2D	0.23129770992366414	0.17712938402593575	0.022123811930524054	1505	-0.0008594291481131222
OGDHL	0.21145038167938932	0.15030946065428824	0.022118329950176395	1297	0.0011264852887734379
CDK19	0.18702290076335878	0.11346890657235485	0.02210237265121535	1015	0.0010686109752668926
ARHGEF19	0.27022900763358776	0.22575891541408782	0.02205662867768837	1886	0.0017298811138516611
SNX14	0.2633587786259542	0.21750663129973474	0.0220487116199956	1821	-0.0014219980638245032
NDOR1	0.17022900763358778	0.08325965222516947	0.02204574535125992	788	-0.0008906776397452631
CCL25	0.20534351145038168	0.1419098143236074	0.022027562293412302	1232	0.0011537826386302185
FBXO8	0.18702290076335878	0.11391099322133805	0.022001851033269425	1018	-0.0007731648881417641
C1orf186	0.166412213740458	0.07544945475979958	0.022000404658448835	730	0.0006157247513328911
TUBGCP3	0.1801526717557252	0.10241674034777483	0.021965796437262534	931	0.000198424763220828
CDC42EP1	0.20305343511450383	0.13896256999705275	0.021920101651614232	1209	0.0016075642830401192
TMEFF1	0.18167938931297709	0.1053639846743295	0.021905831234683953	953	0.0012599609392964339
FIGLA	0.1916030534351145	0.12172119068670793	0.021895681823469425	1077	0.001052046990139388
ISCU	0.2564885496183206	0.20954907161803712	0.02187556266932847	1758	-0.002348400837217923
NIPAL4	0.21908396946564884	0.16165635131152373	0.021865009757470574	1384	0.0014297313773568021
GALNT5	0.2381679389312977	0.18670792808723843	0.021864116724152952	1579	-0.0013126704502610664
CCND1	0.23893129770992366	0.18773946360153257	0.021842058831956997	1587	-0.0011052774010295251
CTTNBP2	0.1969465648854962	0.13026819923371646	0.021818145688601718	1142	-0.0011067813366025803
LMTK3	0.1717557251908397	0.08768051871500147	0.021812155773699524	820	-0.0005517957542906515
FAM47C	0.1900763358778626	0.11965811965811966	0.021810947860637156	1061	0.0015101440891157835
CAPNS2	0.16564885496183207	0.07515473032714412	0.021791309659620322	727	0.0012861671406426468
STRADA	0.30381679389312977	0.2655467138225759	0.021789587029531477	2200	-0.00165816043115683
RAD54L	0.21145038167938932	0.15163572060123784	0.021717872150102756	1306	0.0014023411178641252
TPRN	0.16717557251908396	0.07913351016799293	0.021685559615575663	756	-0.0006021570676239207
TAF5	0.19083969465648856	0.12142646625405246	0.02167540234963525	1074	0.0010305158582923468
SETD7	0.17404580152671756	0.09298555850279988	0.02164562693899994	859	-0.0007913469570375753
NPTN	0.17709923664122137	0.09858532272325375	0.021645073762455235	901	-0.0006341715302369266
PHF5A	0.1801526717557252	0.1040377247273799	0.02163113697427599	942	0.0009479774286450749
STK39	0.23893129770992366	0.1883289124668435	0.021620385754404173	1591	-0.0021090369482408278
ATP2A3	0.23893129770992366	0.1883289124668435	0.021620385754404173	1591	-0.0015721525765911792
TTC30B	0.19236641221374046	0.12407898614795167	0.02160924174448313	1094	-0.0008468200448987773
SMURF1	0.17786259541984734	0.10020630710285883	0.021593798866291845	913	0.0006215770970356971
CCNA2	0.2015267175572519	0.13793103448275862	0.021588047615916435	1200	0.0018251552848596473
C16orf74	0.24198473282442748	0.19230769230769232	0.021574362399399485	1622	-0.0016749215602430922
OSBPL5	0.20076335877862594	0.13689949896846448	0.021564453410258675	1192	-0.0018041743931462408
ALDOA	0.27938931297709924	0.23769525493663424	0.02155935398642397	1979	-0.0016508966509718448
TSG101	0.23587786259541985	0.18464485705865016	0.021544642824374415	1562	-0.0013941704499302432
IVL	0.18854961832061068	0.11862658414382553	0.02147869210321585	1052	0.0008687637042385176
NAT1	0.2015267175572519	0.13852048334806955	0.02142509358241757	1204	-0.001532857962934031
CD59	0.20610687022900764	0.14515178308281756	0.021411001823475675	1255	0.0017152144622741617
CALCB	0.15572519083969466	0.05378720895962275	0.0213572712143932	569	0.0008102661795419408
PDIA4	0.18702290076335878	0.11671087533156499	0.021356136989281044	1037	0.0010271266532072333
PAIP1	0.1801526717557252	0.1053639846743295	0.021353415874273723	951	0.0010269488084304612
PRSS3	0.166412213740458	0.07972295903330386	0.021337274684974032	759	0.0012406821864715313
TTLL2	0.16793893129770993	0.08296492779251399	0.021320305401799876	783	0.0010018527000283939
C8G	0.25267175572519085	0.206307102858827	0.02128039545124789	1731	0.0021165056362406178
PHKG1	0.1648854961832061	0.07707043913940466	0.0212473742624414	739	0.0006779881870897953
FTCD	0.18625954198473282	0.11597406424992632	0.02124263340171641	1031	0.0014395028319995617
SLC9A1	0.21374045801526717	0.1563513115237253	0.02123925077738719	1341	-0.001476822576023551
HTN1	0.14580152671755725	0.004420866489832007	0.02123854113264964	221	0.0015643383654605713
HRG	0.15267175572519084	0.04553492484526967	0.021235235615547986	509	0.0015316661232645857
TJP3	0.18244274809160305	0.1097848511641615	0.021232642786079035	984	-0.0012552584326158468
MCM10	0.19770992366412213	0.13365753020925436	0.02122487853363526	1166	0.001096903870893584
HYAL4	0.2603053435114504	0.21573828470380194	0.021215864373675498	1805	0.0020179098850348965
YEATS2	0.19312977099236642	0.1268788682581786	0.021200861233087658	1114	0.0006641195115776099
RGL2	0.19923664122137405	0.1360153256704981	0.021195070387922867	1184	-0.0011352140531926125
COL11A2	0.15954198473282444	0.06528146183318598	0.02119197563341107	652	0.0008525903136614943
CPSF4L	0.21221374045801528	0.15443560271146478	0.02118431625432848	1326	0.001338224148230438
IGF1	0.21603053435114503	0.1597406424992632	0.021152118905963836	1367	-0.0010675850891857408
CACHD1	0.27251908396946567	0.2304745063365753	0.021148153056468597	1921	0.0018696077109780162
COPS7B	0.1801526717557252	0.10639552018862364	0.021134978424518246	958	0.0002087588647555094
POP1	0.2099236641221374	0.15148835838491012	0.021119222032308985	1303	0.0015363569553301206
CHCHD5	0.18167938931297709	0.10904804008252283	0.021115925455296784	978	-0.0006151249985123286
DIP2C	0.19770992366412213	0.13409961685823754	0.021106506673746892	1169	-0.001011302959159366
DPYSL5	0.15801526717557252	0.0623342175066313	0.021083269988403545	630	0.0006942520979464461
RAB11A	0.1717557251908397	0.09180666077217801	0.02107156617369348	848	-0.001161428263185371
CUL3	0.1900763358778626	0.1229000884173298	0.021024581727766556	1083	-0.0008644197404265696
RHBDF2	0.1732824427480916	0.09490126731506042	0.021020554426741087	871	0.0010779044228456768
MAGEA6	0.16030534351145037	0.06852343059239611	0.021002342618173176	675	0.0005874104346730747
HOXA13	0.3549618320610687	0.3240495137046861	0.020989814887906782	2664	-0.002542733201653391
OPN1SW	0.2366412213740458	0.18715001473622164	0.020973939637632177	1580	0.001910021475123358
FNIP1	0.15954198473282444	0.0671971706454465	0.020938185149735528	665	0.00010021150592365302
DVL3	0.20610687022900764	0.14677276746242263	0.02093779668701861	1266	0.0009414340485818685
RNASEL	0.1732824427480916	0.09534335396404361	0.020936449819632733	874	-0.0010538408806041843
FAM184B	0.20458015267175572	0.14470969643383436	0.02091214262522639	1250	-0.0023306512315798503
TIPRL	0.18091603053435115	0.10875331564986737	0.02090332643946659	975	0.0007617037430463824
NAPG	0.23893129770992366	0.19024462127910405	0.020895149099718444	1604	-0.0019287662456918043
TUBB6	0.1984732824427481	0.1361626878868258	0.02085136627103372	1184	0.0013333392434105918
ERI1	0.24122137404580152	0.19333922782198645	0.020807694281742506	1628	0.0015580036688334076
SLC10A4	0.16259541984732825	0.07515473032714412	0.02078903706478319	723	0.0005155929275133531
GNPNAT1	0.2916030534351145	0.25346301208370176	0.0207888422781395	2102	-0.002500137649582257
SH3D19	0.18549618320610686	0.11671087533156499	0.020787405563373454	1035	-0.0017048232452907541
TSHR	0.18396946564885497	0.11435307987032126	0.020768137415297157	1017	0.0009765680981217884
ZER1	0.18396946564885497	0.11450044208664899	0.02073441305308717	1018	-0.0011803395918832393
DYX1C1	0.15725190839694655	0.06321839080459771	0.020731597758558828	635	-0.0010134453151181334
GCH1	0.19770992366412213	0.13557323902151489	0.020709110776488193	1179	3.729247273440706e-05
C3orf58	0.16259541984732825	0.07574417919245506	0.020700089873790205	727	0.0008141171410898096
PPIL2	0.3320610687022901	0.29929266136162685	0.02068845620278156	2466	-0.0027639152674964864
ZNF384	0.27938931297709924	0.2396109637488948	0.02064497425714134	1992	0.0019131242515868507
TAF4B	0.17938931297709923	0.10742705570291777	0.020639953313397866	964	0.0010865450076380512
TOR2A	0.2587786259541985	0.21529619805481875	0.020613924353883227	1800	-0.0020174534471152582
NWD1	0.23053435114503817	0.18037135278514588	0.02061226215232021	1526	0.0012605234724105685
PGLYRP4	0.15801526717557252	0.06601827291482464	0.0206104123019113	655	0.0005556257382522745
KCNS3	0.22366412213740458	0.17152961980548187	0.020603229060882678	1457	-0.0018102189565979642
ACRV1	0.18167938931297709	0.11140583554376658	0.020596140307931526	994	0.0011298532777004767
SLC13A2	0.26564885496183205	0.22354848216917184	0.02059539026239194	1865	-0.0016035245200328061
FANCC	0.216793893129771	0.16254052460949012	0.020580169958034304	1387	0.0012565566088596825
THRA	0.2694656488549618	0.22811671087533156	0.02057450213224598	1901	-0.0020717808312838313
CSN3	0.1465648854961832	0.030356616563513114	0.020559741491325136	398	0.0011322805306917872
DUSP8	0.20229007633587787	0.14279398762157383	0.020531152083105117	1234	-0.0019356747535312024
ROS1	0.2015267175572519	0.1417624521072797	0.020516425061931614	1226	0.0018914576639417647
TP53I11	0.17938931297709923	0.1080165045682287	0.02051296035125749	968	-0.001274759492503108
CDC5L	0.2	0.13969938107869143	0.020484082926230558	1210	0.0012800273731045308
OSCP1	0.20381679389312976	0.14515178308281756	0.02047224534075321	1252	-0.0010509798332350327
KIAA1598	0.22290076335877862	0.17094017094017094	0.020464208264871362	1452	-0.0012790575448889284
PPA2	0.20610687022900764	0.14839375184202772	0.020459336369843695	1277	-0.0008528997569612784
KCNQ1DN	0.16793893129770993	0.08841732979664015	0.020385860437049104	820	0.0025333834693810784
IMMT	0.16717557251908396	0.08709106984969053	0.020362817599519828	810	0.0007306178761609771
CDCA8	0.18396946564885497	0.11612142646625405	0.02036057860656758	1029	0.0011776955896493746
SVIL	0.22137404580152673	0.16931918656056588	0.02033748121700474	1439	0.0014923482720405447
FAM71D	0.25725190839694656	0.21411730032419687	0.020332326075748666	1790	0.0015661169149097987
CDC42BPB	0.17938931297709923	0.1089006778661951	0.020321167970678865	974	-0.0010214767871730146
WWP1	0.20458015267175572	0.14677276746242263	0.020310793598620494	1264	-0.001224809388268433
ALDH8A1	0.22366412213740458	0.1724137931034483	0.020299123479177162	1463	-0.001811136023150084
SATB1	0.23511450381679388	0.18715001473622164	0.020253701889249208	1578	0.0014625925505242776
CLIP2	0.22061068702290076	0.1685823754789272	0.020249057906598276	1433	0.0012945835218488356
VPS26A	0.22061068702290076	0.16872973769525493	0.02019935084600674	1434	0.001141242248559138
DUSP5	0.22366412213740458	0.17270851753610375	0.020197407501977176	1465	-0.0012436066719601513
SOX13	0.18473282442748093	0.11803713527851459	0.02019345111619614	1043	-0.0014442857487665605
ZNF497	0.23969465648854962	0.19304450338933096	0.02018734806033039	1624	-0.0012862783757555008
MEGF9	0.16946564885496182	0.09239610963748895	0.02018156506569034	849	-0.0007428065110616444
SEC62	0.21145038167938932	0.1566460359563808	0.020173283331511676	1340	-0.0012139842122223855
ZMIZ1	0.20381679389312976	0.1461833185971117	0.02017172283680987	1259	-0.0012418885637089261
WHSC1	0.3198473282442748	0.2866195107574418	0.020151569438165578	2364	0.0026558761921478434
PCSK1N	0.19923664122137405	0.13984674329501914	0.020138127594951545	1210	0.0013558908714912832
TARBP2	0.2435114503816794	0.19790745652814618	0.02013046511754904	1662	-0.002032261792996337
CATSPER4	0.18473282442748093	0.11833185971117005	0.020123787398250464	1045	0.002379134909477898
NAT10	0.16793893129770993	0.08989095195991748	0.020123101401156744	830	0.0008239003176640835
MT1X	0.20610687022900764	0.14957264957264957	0.02010806445541437	1285	0.0011073483859036061
C2orf81	0.18396946564885497	0.11730032419687592	0.020085398234433036	1037	-0.00110355866363534
CDK6	0.15114503816793892	0.052608311229000886	0.02007718815242029	555	0.0005270583802063911
RP9	0.1732824427480916	0.09976422045387563	0.020073905281976147	904	0.0011270510807207756
SLC4A11	0.18778625954198475	0.123342175066313	0.020050387122680653	1083	0.0008874345285903474
ATP11A	0.20916030534351146	0.15399351606248157	0.02003403034210518	1319	0.0013809819551170222
AKAP3	0.2366412213740458	0.1896551724137931	0.02002998323009457	1597	0.00115463850831361
FBXL14	0.1763358778625954	0.10521662245800177	0.020023804180102484	945	0.0008835516127874143
ZNF567	0.16564885496183207	0.08620689655172414	0.02000791413708641	802	0.0013203775195506752
ZNF701	0.14961832061068703	0.04877689360447981	0.02000645651265959	527	-0.0006620942608833502
TPRG1L	0.18244274809160305	0.11523725316828765	0.020005731813444106	1021	0.0004946332012423227
TMEM206	0.1687022900763359	0.09195402298850575	0.020004920333229533	845	0.000725048899766989
SERP2	0.18473282442748093	0.11892130857648099	0.019983938787411885	1049	-0.0009289168344366772
RNF41	0.1618320610687023	0.07883878573533747	0.01997406185352174	747	-0.0004541201516985893
MFSD7	0.24732824427480915	0.20306513409961685	0.019935811729164293	1702	-0.0013713050133446814
PIP4K2C	0.23893129770992366	0.1927497789566755	0.019935687737500908	1621	-0.0017241798483155434
TSEN34	0.2603053435114504	0.21868552903035662	0.019935511253327248	1825	0.0020765879438840785
RIBC1	0.1648854961832061	0.08517536103743001	0.019932384723725525	794	-0.0005336584249562293
MYB	0.1549618320610687	0.06395520188623637	0.019922901547413607	637	-0.0004693452528044872
FGD1	0.24656488549618322	0.20218096080165046	0.01991710184906742	1695	0.0024551880204853656
UNC5A	0.25419847328244277	0.21146478043029768	0.019899510456690764	1768	-0.0013437533925753087
PPARA	0.20763358778625954	0.1523725316828765	0.01989431836554514	1306	0.0015436435464380336
TMEM86A	0.20458015267175572	0.14824638962569997	0.019876046830144035	1274	-0.001337063600658439
GSTA5	0.15954198473282444	0.07486000589448866	0.019849624409965908	717	0.0010446408239658922
MOGAT1	0.15572519083969466	0.06646035956380784	0.0198333556687087	655	0.0008254120157289435
CPT1A	0.2152671755725191	0.16283524904214558	0.01982463854835219	1387	-0.0024913909010138013
FBXO38	0.16259541984732825	0.08134394341290893	0.019820433425366418	765	-0.0007059597686748021
GLP1R	0.2099236641221374	0.15590922487474212	0.019760258357421043	1333	0.001988502770825562
NCSTN	0.27557251908396946	0.2371058060713233	0.019721050001552734	1970	0.0027374215906547763
WDR7	0.21603053435114503	0.1641615089890952	0.019720190738464465	1397	-0.001489940051396843
USP31	0.2083969465648855	0.15399351606248157	0.019715284348281972	1318	0.0013654676731675863
SCUBE2	0.16106870229007633	0.0789861479516652	0.019704315289166895	747	-0.0005940031947829993
RNASE4	0.17480916030534352	0.10418508694370764	0.01970371018519137	936	-0.0007961527971929172
DTYMK	0.26717557251908397	0.22737989979369289	0.01968116772071048	1893	0.0013161905349306836
PRB1	0.1435114503816794	0.03050397877984085	0.019665043669252247	395	0.0017689190612145468
ENPP6	0.16946564885496182	0.09549071618037135	0.019600129265192986	870	0.0012828323888243176
AKR1A1	0.31603053435114503	0.2833775419982317	0.019572467333310705	2337	-0.0020167789134575287
ZNF584	0.20305343511450383	0.14721485411140584	0.019558484240757516	1265	-0.0011927538047530107
MKS1	0.19312977099236642	0.13321544356027115	0.019552754040604105	1157	-0.0013035468822636177
E2F5	0.24580152671755726	0.20218096080165046	0.019541249626003492	1694	0.0015474869160243543
IPO13	0.23206106870229007	0.1852343059239611	0.019540591516117384	1561	0.001399620034499094
CATSPERG	0.24045801526717558	0.1956970232832302	0.019522732184312108	1643	-0.0009738425834711962
PTH2R	0.18549618320610686	0.12216327733569113	0.019484967654636576	1072	0.0014952780869862182
ZP4	0.15114503816793892	0.05820807544945476	0.019456642515258294	593	0.0016187458531931043
OTX2	0.1450381679389313	0.03978779840848806	0.01945300125688715	460	0.0020904656033962966
VPS18	0.23435114503816795	0.1883289124668435	0.019452679909756434	1585	-0.0013424076765659264
BET1L	0.18549618320610686	0.12231063955201886	0.01944894143640968	1073	-0.0012394743937875318
MYH6	0.18396946564885497	0.12010020630710286	0.019420704736116557	1056	0.0007980047284945613
DENND2C	0.17557251908396945	0.10683760683760683	0.019411435222703763	955	0.0006998954897426302
CEBPZ	0.19541984732824427	0.13719422340111995	0.01936666179515789	1187	0.0009038033473188989
SLC29A3	0.2717557251908397	0.23342175066312998	0.019365460491358757	1940	-0.003278019126446452
FBLN5	0.20687022900763358	0.15310934276451518	0.019352820807888964	1310	0.0011849340866319836
GLIPR2	0.18091603053435115	0.11567933981727085	0.01934890044374665	1022	0.0009452076631077944
FDXR	0.16030534351145037	0.07972295903330386	0.019342052961298258	751	-0.0006223911788765691
OPN3	0.20305343511450383	0.1479516651930445	0.019341002278405277	1270	0.0008200400025089039
RECQL	0.19236641221374046	0.1329207191276157	0.019336918974584213	1154	0.0007498452250729315
TMEM158	0.21908396946564884	0.16931918656056588	0.01932879873929364	1436	0.0009982479848986258
C4orf45	0.2	0.14382552313586797	0.019314218894693914	1238	0.0007427145228575682
LOXL1	0.16793893129770993	0.09431181844974948	0.01930876554611843	860	-0.0006989548615820239
GJA9	0.2770992366412214	0.2397583259652225	0.019299932077501716	1990	0.00181565889729427
POPDC3	0.18931297709923664	0.1286472148541114	0.019289297408456193	1121	0.0017004871973767877
SMOX	0.2015267175572519	0.14603595638078395	0.01928651733335015	1255	0.0008410804382037896
TRIML1	0.17404580152671756	0.10492189802534631	0.019283336343836388	940	0.0025423229977604932
ZNF548	0.25419847328244277	0.212938402593575	0.019274100520021348	1778	-0.0020204334341542562
UPF3B	0.15190839694656488	0.0618921308576481	0.019245525200774886	619	0.0005443529564217898
DPYS	0.17557251908396945	0.10772178013557324	0.019221727541914035	961	0.0010951984300504591
PRR4	0.14885496183206107	0.054229295608605954	0.019216983159818787	563	0.001010124906446208
HTR3B	0.1435114503816794	0.03713527851458886	0.019216507480297143	440	0.0018902150528447236
TCP11	0.15648854961832062	0.07279693486590039	0.01918927243577545	699	0.0009037026722580777
IL31RA	0.21603053435114503	0.16578249336870027	0.019185356664498103	1408	0.0015670603737817147
HSPB2	0.20763358778625954	0.15473032714412024	0.01917023263886787	1322	0.0007555712480098009
NSL1	0.27022900763358776	0.23209549071618038	0.019155399755849057	1929	-0.0016143374428793321
ATG2B	0.20763358778625954	0.154877689360448	0.01912460811536292	1323	-0.0009420979130510432
FBXW2	0.15877862595419848	0.0781019746536988	0.019110733615096263	738	-0.0007218007434858009
RPL39L	0.2297709923664122	0.18361332154435603	0.019080857084494782	1547	0.001044195023132488
CCDC8	0.16717557251908396	0.09416445623342175	0.0190807272293475	858	-0.0009366609614517075
CCT3	0.2480916030534351	0.20615974064249926	0.019047604843840653	1724	0.0016100328404718312
GDA	0.15419847328244274	0.06881815502505158	0.019041230701584175	669	0.0006273330280237132
MED7	0.15572519083969466	0.07235484821691718	0.0190151110015662	695	-0.0007884440516136237
ZNF391	0.2587786259541985	0.2189802534630121	0.019014025844017953	1825	0.0019471482828521403
SEMA6B	0.3152671755725191	0.2835249042145594	0.019007020683598504	2337	-0.0025009591327034286
PDCD6	0.17480916030534352	0.1075744179192455	0.0189859871359948	959	-0.000825315756856071
UPP1	0.15419847328244274	0.06926024167403477	0.018980188085890505	672	0.0008305386949359673
TBC1D2	0.2	0.14500442086648982	0.0189737179291739	1246	-0.0010946827504426438
KCTD6	0.22519083969465647	0.1781609195402299	0.018969601030964203	1504	-0.0013979445677250622
AES	0.2870229007633588	0.2518420277040967	0.0189577386445019	2085	-0.0026535040413364188
KDM3A	0.2885496183206107	0.2536103743000295	0.018942660280369072	2099	0.0020408071688507333
SLC35A3	0.19389312977099238	0.13675213675213677	0.018893398866115775	1182	-0.0016229608996809475
FKBPL	0.17786259541984734	0.11287945770704391	0.018893330877247986	999	0.0009776406447599584
BRIX1	0.1534351145038168	0.06852343059239611	0.018846873822648446	666	0.0004353984427709179
ABCE1	0.19312977099236642	0.13586796345417035	0.018839004950380128	1175	0.001338432165175618
DNAH17	0.1534351145038168	0.06881815502505158	0.01880639590174734	668	0.0007998208890967363
UBR1	0.15725190839694655	0.07707043913940466	0.018788310105340995	729	-0.0012088953795682754
DMRTA2	0.14274809160305343	0.0399351606248158	0.018782200602183895	458	0.0008490534911288705
COQ4	0.18625954198473282	0.12614205717653992	0.01878079839163298	1100	-0.0010975640965625645
HOXB3	0.24656488549618322	0.2049808429118774	0.01877709679888218	1714	-0.0014503327279271616
SP8	0.1465648854961832	0.05201886236368995	0.018775303618896774	545	0.00202693366445601
DLL3	0.16106870229007633	0.0847332743884468	0.018763399068821428	786	0.0009421737133379793
C11orf52	0.16106870229007633	0.0847332743884468	0.018763399068821428	786	-0.0006640904211963061
NFIL3	0.17251908396946564	0.10492189802534631	0.018754229648422365	938	0.000748603640931833
UTP3	0.23969465648854962	0.19672855879752432	0.01875140250261282	1649	-0.0026876789611833376
CCNO	0.24198473282442748	0.19952844090775126	0.018745012189031563	1671	-0.0016682148499967296
ORAI1	0.2183206106870229	0.17005599764220453	0.01874484671666915	1440	0.0016443956395960414
SPSB4	0.21603053435114503	0.16710875331564987	0.01874385633733053	1417	0.001140150440915022
TMEM30B	0.1732824427480916	0.1062481579722959	0.018738133892239696	948	-0.0010109494003700094
ARHGAP24	0.3068702290076336	0.2746831712348954	0.018718492891538638	2266	-0.0029861462820690576
ID1	0.19541984732824427	0.13955201886236368	0.01871415076123279	1203	0.0008881365472916513
DOK6	0.17786259541984734	0.11376363100501032	0.018692939110040153	1005	-0.0011750178313377547
ENPEP	0.22442748091603054	0.17801355732390214	0.01867886759920506	1502	-0.0018129960897795172
MAP2K3	0.1717557251908397	0.1040377247273799	0.018676180969381173	931	0.0013724068543524482
IKBKE	0.22366412213740458	0.17712938402593575	0.01865082084608841	1495	0.0013407855090008525
CXorf22	0.24274809160305344	0.20070733863837312	0.01864320019362584	1680	0.0017918679310241713
PRB2	0.14045801526717558	0.03330386089006779	0.018619306902609142	410	0.000612811358109866
DTX3	0.1732824427480916	0.10683760683760683	0.01861253072995859	952	-0.0009119351369008654
TIGD3	0.2961832061068702	0.2628941939286767	0.018611134378336093	2172	-0.0024389264690398704
RPS19	0.14732824427480917	0.05570291777188329	0.01860279651279665	571	0.00043484342022566126
SHISA5	0.17099236641221374	0.1031535514294135	0.018597734198748106	924	-0.0005573359288973735
WNT11	0.20229007633587787	0.14942528735632185	0.018593358482455934	1279	0.0011235893065450141
TMEM72	0.1534351145038168	0.07043913940465664	0.01858066200273072	679	0.001119487855476109
SERPINB1	0.14961832061068703	0.0618921308576481	0.018555006000262098	616	-0.0007689595152442052
CNTNAP3	0.18091603053435115	0.11906867079280872	0.018553261739940017	1045	0.0010993981972205803
KRT75	0.22213740458015266	0.1755083996463307	0.018541828167190296	1482	0.0011303145714919084
ARHGAP1	0.216793893129771	0.16872973769525493	0.018529867715653035	1429	-0.001026662219737773
LTC4S	0.18396946564885497	0.1237842617152962	0.018522220842724285	1081	-0.0011387465547159081
MIPEP	0.2381679389312977	0.19554966106690244	0.01848429719140193	1639	-0.0010043594364105956
KRT23	0.22519083969465647	0.17963454170350723	0.01844234570935539	1514	0.0012821972214055676
CDH26	0.18854961832061068	0.13085764809902742	0.018427234502839073	1135	0.0007294211991961674
MTMR8	0.2381679389312977	0.1958443854995579	0.018368943803082904	1641	0.0012002482824073012
DUSP9	0.1717557251908397	0.10551134689065723	0.018367384813150645	941	0.001083317357370106
LOXL4	0.2099236641221374	0.16033009136457413	0.018362206561491266	1363	0.000631873743259348
CDK20	0.18396946564885497	0.12452107279693486	0.018339266720625677	1086	-0.0010394831142548355
NLRP10	0.1480916030534351	0.05997642204538756	0.01833395169356974	601	0.0009197879987254964
TM9SF1	0.16106870229007633	0.08723843206601828	0.018332582828071955	803	-0.00044378540733305274
ZKSCAN1	0.2015267175572519	0.1492779251399941	0.018329118955298696	1277	-0.0009349416144686984
MYCT1	0.2129770992366412	0.16445623342175067	0.018313392087984773	1395	-0.0010839995757123688
UGT8	0.13893129770992366	0.03168287651046272	0.018298100819386206	397	0.0005413863936610142
TP53INP1	0.1732824427480916	0.10845859121721191	0.018263538955923364	963	-0.0010323549820896007
PPP2R5A	0.18931297709923664	0.13262599469496023	0.01824974882934848	1148	-0.0005076167959487066
FUBP3	0.20229007633587787	0.1506041850869437	0.018239654418272896	1287	-0.0010235365874450507
SNRPA1	0.18625954198473282	0.12835249042145594	0.018218255182972508	1115	0.001159890614053438
ATP1A1	0.2152671755725191	0.1676982021809608	0.01821726986424336	1420	0.0012899554419163906
ARL1	0.18854961832061068	0.1317418213969938	0.01819505106385055	1141	-0.00043067612677987204
TMEM161A	0.22519083969465647	0.18037135278514588	0.01817708937684092	1519	0.0018466365514541393
ZXDA	0.1984732824427481	0.1457412319481285	0.018151137153840667	1249	-0.0012306104187246093
TEX10	0.14732824427480917	0.05968169761273209	0.01814370653116025	598	0.0002816471690493927
TTC12	0.1916030534351145	0.13631005010315356	0.018131300326535107	1176	-0.001207893052014697
TRIM65	0.1534351145038168	0.07368110816386679	0.018113428662543937	701	0.0005578136023757451
HAPLN4	0.16946564885496182	0.10300618921308577	0.018108331125631195	921	0.0011066209073760547
OR1F1	0.14045801526717558	0.040377247273798995	0.01809813195538462	458	0.0006766148782844539
ZNF131	0.16030534351145037	0.08723843206601828	0.018087259128986816	802	0.0006342988537653583
TMEM5	0.23587786259541985	0.19378131447096963	0.018087168224486937	1624	-0.0010330432683986145
EXTL1	0.14961832061068703	0.0658709106984969	0.01804666498611298	643	8.683128289703744e-05
MTF2	0.18854961832061068	0.13233127026230473	0.01803939347961283	1145	0.0006934244097578813
RPS6KL1	0.23129770992366414	0.1883289124668435	0.01803085134498748	1581	-0.0012462767896067816
FADS6	0.150381679389313	0.06793398172708517	0.01799962362265418	658	0.0006476265488345235
C19orf59	0.23435114503816795	0.19216033009136457	0.01799486671987824	1611	0.0014821723518139152
ACOT6	0.21221374045801528	0.16445623342175067	0.017988818927912528	1394	-0.001128818270717602
PPP5C	0.24580152671755726	0.20601237842617154	0.017977290471873904	1720	0.0015255885124133783
AEBP1	0.1900763358778626	0.1348364279398762	0.017948151161168605	1164	-0.001157621818856569
MECR	0.18778625954198475	0.1315944591806661	0.017946577585717664	1139	0.0011778837863403169
WBSCR17	0.15801526717557252	0.08399646330680813	0.0179134188125156	777	0.000622485063786371
ACOX2	0.20458015267175572	0.15473032714412024	0.017911564729072404	1318	-0.0009579684578056913
POMT1	0.18778625954198475	0.1317418213969938	0.01790777176777224	1140	-0.0007487824977999934
RNF138	0.16030534351145037	0.08826996758031241	0.017906215981694697	809	0.000661737203336088
PHLDA3	0.18549618320610686	0.12849985263778368	0.01789662185610144	1115	-0.0010241194264608566
SNX29	0.2015267175572519	0.15075154730327145	0.017886988875069895	1287	-0.001193764851632295
MRPL19	0.2480916030534351	0.20910698496905394	0.01782371234277506	1744	0.002726648745010607
SPRED2	0.1549618320610687	0.07883878573533747	0.017797615259500407	738	-0.0007071609063132201
MFAP3	0.1732824427480916	0.11081638667845564	0.01774653340827664	979	-0.0005859096952917752
SH3TC2	0.18625954198473282	0.13026819923371646	0.017722813248767202	1128	0.0012894568630144932
SUPT4H1	0.23740458015267177	0.19658119658119658	0.0177167678281713	1645	-0.001636199323911569
TCF20	0.21450381679389313	0.16828765104627175	0.01769115392447634	1423	0.001240875633766336
LIF	0.17557251908396945	0.11464780430297672	0.01768159042599717	1008	0.0008250601571035076
AGPAT4	0.166412213740458	0.1000589448865311	0.017681232430194014	897	0.0006921358515683095
TPST2	0.21145038167938932	0.16445623342175067	0.017665411201090078	1393	-0.001283511555811856
VPS33A	0.183206106870229	0.12614205717653992	0.017652659005816303	1096	-0.0012050494264656208
KLF14	0.18244274809160305	0.1251105216622458	0.017632713700616854	1088	0.0009595222363714129
PTPN2	0.14274809160305343	0.05275567344532862	0.017593856575643583	545	0.0007148121369937143
WDR44	0.1618320610687023	0.09283819628647215	0.01757068530001866	842	-0.0007932263408292784
TSTD2	0.19923664122137405	0.1488358384910109	0.017543132385852245	1271	-0.000998554985926603
ZRANB3	0.23587786259541985	0.19525493663424698	0.01751387578253996	1634	-0.0016783799856057158
PLB1	0.24122137404580152	0.20173887415266725	0.017489177952158774	1685	0.0012982052106963239
KLHL3	0.22137404580152673	0.17757147067491896	0.01747484095688285	1495	-0.002160869764702511
ZMYND15	0.19541984732824427	0.14397288535219568	0.01746072501315782	1233	0.0018694555292313453
SMC3	0.24274809160305344	0.2036545829649278	0.01745144681430576	1700	0.0018252495816966528
LPO	0.13893129770992366	0.04317712938402594	0.017437640981518523	475	0.0008871030891896226
NOL9	0.24580152671755726	0.20733863837312114	0.017429079574262114	1729	0.0015736365058273804
ACTBL2	0.18473282442748093	0.12923666371942233	0.017424101171627446	1119	0.0007532635838288116
GLRA2	0.1534351145038168	0.07824933687002653	0.01741937564220048	732	0.0015009998220193665
SLC36A4	0.16412213740458015	0.09755378720895962	0.017419334587436913	877	0.0013590033202490303
ANKRD16	0.1984732824427481	0.14824638962569997	0.017414651806544012	1266	0.00108337813298931
UGDH	0.17480916030534352	0.11464780430297672	0.01741412349516564	1007	-0.001052981040902523
ZNF484	0.16793893129770993	0.1040377247273799	0.017379636478966856	926	-0.0009701884540845641
PSME1	0.22748091603053436	0.18552903035661655	0.017326546053024677	1557	-0.001849636572842428
KLHDC7B	0.1687022900763359	0.10565870910698497	0.01729669986684571	938	0.0004377792749437504
YIPF5	0.23587786259541985	0.1958443854995579	0.01728334273088432	1638	-0.0014672907852482098
PCYT1B	0.23435114503816795	0.1940760389036251	0.017254950304179027	1624	0.0014501550514978588
MRPL15	0.19236641221374046	0.14058355437665782	0.01724110078681201	1206	0.001238683417250286
CEP72	0.2	0.15089890951959917	0.01722951910579583	1286	0.0008670227746733871
FANCI	0.27404580152671754	0.24064249926318892	0.017192288882787177	1992	0.001222424062052596
GPC3	0.2564885496183206	0.22045387562628943	0.017186464806658232	1832	-0.001758684630300422
LRP10	0.14427480916030536	0.060418508694370765	0.017164824365390775	599	-0.0006811976492826944
CLASP1	0.19923664122137405	0.1501620984379605	0.01714658339788279	1280	0.0008629911053958494
HIST1H1B	0.24198473282442748	0.20350722074860006	0.017141422023290113	1698	0.0022555539700988446
KCNMA1	0.17404580152671756	0.11479516651930445	0.017114010772882722	1007	-0.0011288945343949307
QARS	0.2534351145038168	0.21706454465075153	0.017112340719124618	1805	-0.0014147783551379687
DAD1	0.20610687022900764	0.15929855585028	0.017104012059612223	1351	-0.0018057834160572382
COQ3	0.183206106870229	0.12835249042145594	0.017090115797155834	1111	0.0009449558649976097
KRT82	0.13816793893129772	0.044798113763631006	0.01708350835174359	485	0.001630198324619414
FAM126A	0.18778625954198475	0.1348364279398762	0.017082816973184225	1161	0.0011398577193176608
TATDN2	0.1549618320610687	0.08325965222516947	0.017080999707066693	768	0.0007309378157515312
LCMT2	0.13740458015267176	0.042587680518715004	0.01706630811496786	469	-0.0005063538661488565
DALRD3	0.20305343511450383	0.15546713822575892	0.01706066644369279	1321	-0.0010198720006883376
CPM	0.2580152671755725	0.2225169466548777	0.017058086547072367	1848	0.0016272760557720645
CLDN10	0.1763358778625954	0.1184792219274978	0.017057015793026896	1035	0.0009465381357472325
SPATA20	0.150381679389313	0.07456528146183318	0.01705466829646772	703	-0.0007419382887746906
VWDE	0.23206106870229007	0.1918656056587091	0.017039928972465722	1606	0.0012131924257062108
ATG9A	0.15954198473282444	0.09180666077217801	0.01702518193035102	832	0.000778449263634684
FBXL22	0.1801526717557252	0.1242263483642794	0.017022799512802764	1079	-0.0007929481793325976
PTCD2	0.16793893129770993	0.1058060713233127	0.017008559916543	938	-0.0010091694790048678
RNF145	0.18778625954198475	0.13513115237253168	0.017003250931241283	1163	0.0011511448625242337
IL17A	0.1450381679389313	0.0636604774535809	0.016983413769463756	622	0.001344923209580884
GLG1	0.183206106870229	0.12879457707043915	0.016976434511792482	1114	0.0006678824800474103
PLA2G4E	0.14427480916030536	0.062039493073975834	0.016966321857366636	610	0.001728613139312074
LAMP2	0.20610687022900764	0.1597406424992632	0.016962969089519584	1354	0.001424149234981087
ELAVL1	0.17557251908396945	0.11774241084585912	0.01696243414569573	1029	0.000787273200285199
UNC80	0.14198473282442747	0.05658709106984969	0.01695756547947659	570	0.0010344070314204147
RELB	0.16259541984732825	0.09740642499263188	0.016949258925483726	874	0.0005159029762580758
SLC16A14	0.20916030534351146	0.163719422340112	0.016943984080010983	1385	-0.0009970475156478643
ALK	0.15419847328244274	0.08267020335985853	0.016942806639075842	763	0.0008681368830366409
RAD51AP1	0.22748091603053436	0.1865605658709107	0.01694272242001662	1564	0.0012573295358379254
MTHFSD	0.23969465648854962	0.20129678750368404	0.016933131689860475	1680	0.0014637457863500459
EHMT2	0.2595419847328244	0.22458001768346597	0.016925857496347774	1864	0.0016368875098123682
CPO	0.23893129770992366	0.20041261420571765	0.01692294909257835	1673	-0.001123656357856362
C4orf51	0.13893129770992366	0.04877689360447981	0.016922720133660696	513	0.0024388358229771256
ACTR3B	0.14122137404580154	0.05496610669024462	0.016922203602700834	558	0.0013126164230925497
RRAS2	0.33969465648854963	0.3138815207780725	0.016870850560918162	2575	0.002164256515652596
AQP4	0.27938931297709924	0.24742116121426466	0.01684115718920037	2045	0.0019048112182645125
ZNF358	0.24885496183206107	0.21234895372826407	0.01683671387894814	1767	0.0016762422841679835
TMEM141	0.16106870229007633	0.09549071618037135	0.016824649980769005	859	-0.0005820382667252489
IPO5	0.17251908396946564	0.11376363100501032	0.01682067059421939	998	0.0009215521724172504
BPGM	0.28091603053435116	0.24918950781019747	0.016818405408488047	2059	0.0020302020337112483
IL1A	0.18091603053435115	0.12628941939286767	0.016781592653718657	1094	0.0008685297520514724
FAM98A	0.1732824427480916	0.11508989095195991	0.016781121965411618	1008	0.001105975821701577
ACSM1	0.20610687022900764	0.16033009136457413	0.01677430375862431	1358	-0.0006936197345567052
ZNF860	0.26564885496183205	0.23194812849985263	0.01676937982794833	1922	-0.0019397667216253466
CDKL1	0.18778625954198475	0.1360153256704981	0.016763510455517997	1169	0.000755497994396137
TUSC3	0.22900763358778625	0.18891836133215442	0.016754348993051307	1582	0.002112676301089777
MMP20	0.13511450381679388	0.038903625110521665	0.016742437094918395	441	0.0009019022572829272
SPRR2F	0.16106870229007633	0.09593280282935455	0.016740024198713423	862	0.001745589937263503
CPOX	0.19541984732824427	0.14647804302976716	0.01673309963996398	1250	0.0008491249944881929
NKD2	0.25419847328244277	0.21883289124668434	0.016729029527741593	1818	-0.0022178339795573265
FCER1G	0.17251908396946564	0.11420571765399351	0.01671988838879985	1001	0.0002505108517652843
MED1	0.3	0.27070439139404656	0.016719132479978846	2230	-0.0028262260449992025
ERC2	0.17938931297709923	0.12437371058060713	0.016711705726807035	1079	0.0008698629322680063
[truncated: 15,732 more rows]
