# Supplementary material for: Deep learning generates custom-made logistic regression models for explaining how breast cancer subtypes are classified
Source: PLoS One. 2023 May 22;18(5):e0286072. doi: 10.1371/journal.pone.0286072 (PMC10202302; doi:10.1371/journal.pone.0286072)
Supplement: S4 File — This file stores the full list of Table 5 for the copy number features and RNA-seq features. (XLSX) [file pone.0286072.s013.xlsx]

## Sheet: Copy number
S4 File. Enriched pathways that the top 500 genes’ mRNA expression levels were associated in the 1D embeddings of RV η, RF ρ, and the inner vector of SNNs, DeepCC, DeepCSD in UMAP.
Canonical pathways	RV	RF	SNNs	DCC	CSD
Canonical Pathways	copynum_PWL_rvector	copynum_PWL_rfeature	copynum_SNN	copynum_DCC_reallocation_vector	copynum_CSD_reallocation_vector
Kinetochore Metaphase Signaling Pathway	20.6462	2.04501	5.40359	21.8083	7.8766
Estrogen-mediated S-phase Entry	10.2311	0.372372	2.69791	10.2111	4.85137
Mitotic Roles of Polo-Like Kinase	10.1242	0	0.3916	12.3078	0.770975
Role of BRCA1 in DNA Damage Response	6.98254	1.05647	0	9.96331	2.15276
Cyclins and Cell Cycle Regulation	8.66109	0.276377	0.99516	7.59477	5.74607
Cell Cycle: G2/M DNA Damage Checkpoint Regulation	10.6472	0	0	7.12145	3.19892
Role of CHK Proteins in Cell Cycle Checkpoint Control	8.72331	0.928942	0.471107	6.48106	3.66365
Cell Cycle Control of Chromosomal Replication	9.97056	0	0	7.68895	2.1821
Cell Cycle: G1/S Checkpoint Regulation	6.79549	0	1.84672	4.90695	5.79329
Senescence Pathway	5.27786	0.757438	1.97213	4.14461	1.92736
Hereditary Breast Cancer Signaling	3.68272	0.746269	0	4.31205	0.735713
Cell Cycle Regulation by BTG Family Proteins	3.95834	0.739879	1.37224	2.94019	2.0804
ATM Signaling	3.0018	0.831689	0	5.07233	1.70621
Mismatch Repair in Eukaryotes	3.54683	0	0	4.55743	0.494959
DNA damage-induced 14-3-3σ Signaling	3.24017	0	0.478213	4.33476	1.13373
Pancreatic Adenocarcinoma Signaling	2.86279	0.305258	0.89519	3.46668	0.555771
Ribonucleotide Reductase Signaling Pathway	0	0	0	4.80538	3.54506
Molecular Mechanisms of Cancer	2.1756	0.469591	1.84164	2.46349	0.605104
Prostate Cancer Signaling	1.06166	1.05883	2.02019	2.5421	1.0218
Glioblastoma Multiforme Signaling	1.5513	0.314595	2.46196	1.54085	0.527558
Unfolded protein response	1.93369	2.54063	1.92577	1.38133	0.906483
Chronic Myeloid Leukemia Signaling	1.12708	0.408186	0.406831	2.19697	1.13581
Aryl Hydrocarbon Receptor Signaling	2.18766	0	0.921527	2.17481	0.605106
Small Cell Lung Cancer Signaling	1.80584	0.484563	0.840992	1.79674	1.78515
DNA Methylation and Transcriptional Repression Signaling	0.280867	0.280272	0	3.88538	1.49408
Tetrahydrofolate Salvage from 5,10-methenyltetrahydrofolate	2.37642	2.37471	0.996193	0.995894	0.993391
β-alanine Degradation I	1.3822	0	1.38048	3.35408	1.37758
Glioma Signaling	0.921703	1.32793	1.7947	0.904777	0.304795
Folate Transformations I	3.15522	1.84261	0.758901	0.758615	0.756219
Superpathway of Serine and Glycine Biosynthesis I	2.0663	0.859904	2.06293	0	2.36727
Amyloid Processing	1.03985	2.3719	1.65314	1.03517	2.35592
RAN Signaling	1.31482	1.31325	0.517882	1.31113	0.515429
ERBB Signaling	0	1.3179	3.78454	0.232165	0.501548
Serine Biosynthesis	0.997863	0.997027	2.373	0	2.87788
Salvage Pathways of Pyrimidine Ribonucleotides	0.822552	1.25428	0.818139	1.77653	1.25669
ERBB4 Signaling	0.378264	2.51816	1.84672	0.375834	0.372757
Protein Ubiquitination Pathway	3.1244	0.447385	0.445098	0.452628	1.17681
Non-Small Cell Lung Cancer Signaling	0.501589	0.866847	1.31484	1.83803	0.493618
Ceramide Biosynthesis	0.860723	0	0.859088	2.06233	0.856346
3-phosphoinositide Degradation	0.966954	0.427948	1.30413	1.30268	1.67811
Valine Degradation I	1.14976	0	2.03198	1.14619	2.02402
Coronavirus Replication Pathway	1.84106	0.210739	2.60749	0.210025	1.15643
All-trans-decaprenyl Diphosphate Biosynthesis	1.3822	0	1.38048	1.38017	1.37758
Folate Polyglutamylation	2.37642	0.997027	0.996193	0.995894	0.993391
Histidine Degradation III	1.94739	1.94572	0.805583	0.805293	0.802871
Pyridoxal 5'-phosphate Salvage Pathway	0.79412	0.792311	1.29839	1.92449	0.798252
Leucine Degradation I	0.760501	0	1.84095	0.758615	1.83538
14-3-3-mediated Signaling	1.75171	0	2.25938	0	0.876036
Asparagine Biosynthesis I	1.67867	1.67779	0	0	1.674
White Adipose Tissue Browning Pathway	0	0.262436	1.16764	1.56725	0.770582
Ovarian Cancer Signaling	0.624016	0	1.30019	0.929912	0.365437
tRNA Charging	1.31925	4.82868	0.248742	0	1.30781
Iron homeostasis signaling pathway	0.774897	0.772422	1.13179	0.777997	0.770582
Circadian Rhythm Signaling	0.488654	0.702689	2.35663	0.686877	1.54674
Spermidine Biosynthesis I	1.3822	1.38134	1.38048	0	1.37758
Spermine Biosynthesis	1.3822	1.38134	1.38048	0	1.37758
WNT/β-catenin Signaling	0	0.306581	1.94907	0	2.38804
STAT3 Pathway	0.267517	0.808839	2.64415	0	0.493572
Regulation of Cellular Mechanics by Calpain Protease	0.931758	0.251436	1.40001	1.38133	0.243105
HOTAIR Regulatory Pathway	0.350274	0	0.88475	0.883712	0.874939
Remodeling of Epithelial Adherens Junctions	1.26444	0	1.84672	0.375834	0.757776
FAT10 Signaling Pathway	1.52664	1.52388	0.944058	0	0.937612
GADD45 Signaling	3.15047	0	0.460231	1.42517	0
Breast Cancer Regulation by Stathmin1	0.921884	0.577133	0.910834	0.565033	0.707658
Regulation of the Epithelial-Mesenchymal Transition Pathway	0	0.929176	1.6433	0	0
Phagosome Maturation	0.927512	0	1.28818	0.36998	1.28747
p53 Signaling	1.76566	0	0.468124	0.817357	0
BER (Base Excision Repair) Pathway	1.87442	0.216608	0.216076	1.18601	0
HER-2 Signaling in Breast Cancer	0	0.970946	1.28673	0.690953	0.455974
Bladder Cancer Signaling	0.645515	0.355448	0.641538	1.44129	0.349948
NAD Signaling Pathway	0.675642	0.407264	1.00006	0.670174	0.98971
BAG2 Signaling Pathway	1.49865	0.99754	0.99516	0	0.987193
ERK5 Signaling	0.349496	1.75164	1.74827	0.333776	0.330861
Pyrimidine Deoxyribonucleotides De Novo Biosynthesis I	1.92577	1.07911	0	0.412073	0.410027
Sumoylation Pathway	0.768378	0.434302	0.764088	0.763327	0
D-myo-inositol (3,4,5,6)-tetrakisphosphate Biosynthesis	0.757777	0.490162	0.752314	0.751348	1.05975
D-myo-inositol (1,4,5,6)-Tetrakisphosphate Biosynthesis	0.757777	0.490162	0.752314	0.751348	1.05975
Dopamine-DARPP32 Feedback in cAMP Signaling	0	0.479201	1.05205	0.450265	2.18737
Sonic Hedgehog Signaling	1.65126	0	0.336785	1.56931	0
Maturity Onset Diabetes of Young (MODY) Signaling	0.648892	0	1.08511	0.634413	1.06125
dTMP De Novo Biosynthesis	2.37642	0	0	0.995894	0
Glycolysis I	0.360809	0	0.958884	0	1.72231
ID1 Signaling Pathway	0	0	0	2.43184	0
Gap Junction Signaling	0.397119	0	2.02454	0	0.612709
Notch Signaling	0.723437	1.34528	0.720779	0.720305	0.254113
D-myo-inositol (1,4,5)-trisphosphate Degradation	0	0.540609	0.539869	1.35952	1.3548
HIPPO signaling	0.985819	0	0.575804	0	2.63161
Estrogen-Dependent Breast Cancer Signaling	0	1.07188	2.19277	0.291423	0.288692
Type II Diabetes Mellitus Signaling	0.660452	0	0.979775	0.655041	0.648186
Glutamine Biosynthesis I	1.67867	1.67779	1.67692	0	0
Role of NFAT in Cardiac Hypertrophy	0.302403	1.01191	1.33666	0	0.701428
GABA Receptor Signaling	0	0.827744	2.14145	0.518824	0.826269
PDGF Signaling	0.266959	0.969593	1.45445	0	0.257344
Adipogenesis pathway	0	0.501252	0.499484	1.13064	0.468329
Acyl-CoA Hydrolysis	0	1.46987	1.46828	0	0.586591
Axonal Guidance Signaling	0.738348	0.299615	1.64202	0	0
Neuregulin Signaling	0	0.635033	1.92223	0.348351	0
Oncostatin M Signaling	0.223226	1.9058	1.21085	0	0.220342
Nicotine Degradation III	0	0.462471	0	2.86795	0
Apoptosis Signaling	0.428995	0.755906	2.19035	0	0.421584
Agrin Interactions at Neuromuscular Junction	0	0	1.79656	0.36841	0.36536
Germ Cell-Sertoli Cell Junction Signaling	1.16033	0	1.5424	0.316775	0.312592
Superpathway of Cholesterol Biosynthesis	0	2.52159	0.336785	0	0.334649
Synaptic Long Term Potentiation	0	0.867019	0.864424	0.518824	0.273915
Hypoxia Signaling in the Cardiovascular System	1.15582	0.691652	0	1.65569	0
Huntington's Disease Signaling	0.622768	1.44281	0.265479	0.259405	0.405771
Fc Epsilon RI Signaling	0	0	1.41191	0	0
SPINK1 General Cancer Pathway	0	3.21782	0.750784	0	0
Insulin Secretion Signaling Pathway	0.301183	0	0.466258	0.291076	0.449936
Purine Nucleotides De Novo Biosynthesis II	0.68221	1.67058	0	0.680365	0.678021
FGF Signaling	0.277268	0.99754	0.275488	0.966404	0
NRF2-mediated Oxidative Stress Response	0	1.19679	0.890396	0	0
Granzyme B Signaling	0.54135	0.540609	0.539869	0.539604	0.537388
Endoplasmic Reticulum Stress Pathway	0	2.03435	0.443319	0.443068	0.440975
Nicotine Degradation II	0	0.392647	0	2.57797	0
CDK5 Signaling	0	0.366499	1.98028	0	1.00966
RHOA Signaling	0	0.314662	1.7947	0.313046	0.570698
L-DOPA Degradation	0	0	1.38048	1.38017	0
Glycine Degradation (Creatine Biosynthesis)	1.3822	0	1.38048	0	1.37758
p70S6K Signaling	0.523075	0.837376	0.83482	0	0
Melanocyte Development and Pigmentation Signaling	0	1.80196	1.28257	0	0
Prolactin Signaling	0	0.568155	0.967239	0.490252	0
Oleate Biosynthesis II (Animals)	0.618454	0	0.616923	1.52866	0.614357
Cancer Drug Resistance By Drug Efflux	0	1.47527	0.910409	0	0.904044
Amyotrophic Lateral Sclerosis Signaling	0.654142	0	1.45817	0.353729	0.634895
Neuroinflammation Signaling Pathway	0.308915	1.78512	0.462093	0	0
Sperm Motility	0	0	0.766776	0	0
Pulmonary Healing Signaling Pathway	0	0	0.614788	0	0
Regulation Of The Epithelial Mesenchymal Transition In Development Pathway	0.261965	1.43916	0.557525	0	0.257344
Role of NANOG in Mammalian Embryonic Stem Cell Pluripotency	0	0.334398	1.38203	0	0.309494
Sulfite Oxidation IV	0	0	0	1.67661	0
DNA Double-Strand Break Repair by Homologous Recombination	0.590643	0	0	0.588858	0.586591
Endocannabinoid Neuronal Synapse Pathway	0	0.417939	1.41404	0	0.678672
Selenocysteine Biosynthesis II (Archaea and Eukaryotes)	0	0.922356	0	0	2.1973
GDNF Family Ligand-Receptor Interactions	0	0.668991	1.65685	0	0
Autophagy	0.335032	2.71856	0.331782	0.320037	0
Thrombopoietin Signaling	0	1.36287	0.832931	0	0
G Beta Gamma Signaling	0	0.542133	1.25637	0.290144	0
IL-15 Production	0	0.319478	0.927178	0	0
Th1 Pathway	0	0.59438	0.323164	0	0.586058
NER (Nucleotide Excision Repair, Enhanced Pathway)	0.768378	0	0	0.75302	0.421584
Role of Tissue Factor in Cancer	0	0.643523	1.00694	0	0
Reelin Signaling in Neurons	0.306433	0.305258	1.29673	0	0.770582
Dopamine Receptor Signaling	0	0.304127	1.59245	0	1.56082
Neurovascular Coupling Signaling Pathway	0	0	0.98346	0.266328	0.651758
p38 MAPK Signaling	0.346003	1.41546	0	0.959492	0
VEGF Family Ligand-Receptor Interactions	0	0.586802	0.585204	0	0
Pyrimidine Ribonucleotides Interconversion	0.778749	1.43569	0	0.255826	0.254113
Inhibition of ARE-Mediated mRNA Degradation Pathway	0.603163	2.14782	0.356424	0	0.584687
Macropinocytosis Signaling	0	0	1.11733	0	0
Estrogen Receptor Signaling	0	0.456998	1.3037	0	0.300087
Pulmonary Fibrosis Idiopathic Signaling Pathway	0	0	0.818529	0	0
Role of MAPK Signaling in Promoting the Pathogenesis of Influenza	0	0.372162	1.49001	0	0
Epithelial Adherens Junction Signaling	0	0	0.940521	0	0.370227
γ-glutamyl Cycle	0	0	0.616923	0	0.614357
Thrombin Signaling	0	0.796265	1.44257	0.288671	0
FXR/RXR Activation	0	0	0.89519	0.561358	0.30017
Pyrimidine Ribonucleotides De Novo Biosynthesis	0.741221	1.3744	0	0.23476	0.233109
Stearate Biosynthesis I (Animals)	0	1.36287	0.416139	0	0.358135
ERB2-ERBB3 Signaling	0	0.806151	0.804335	0	0
VEGF Signaling	0	0.809175	0.806985	0	0
Putrescine Biosynthesis III	0	1.38134	1.38048	0	1.37758
ERK/MAPK Signaling	0	0.53065	0.528355	0.323718	0.515409
Regulation Of The Epithelial Mesenchymal Transition By Growth Factors Pathway	0	0	0.659779	0	0
Neurotrophin/TRK Signaling	0	1.66017	1.11733	0.308773	0
FcγRIIB Signaling in B Lymphocytes	0	0.271176	1.47319	0	0
Synaptic Long Term Depression	0	0	0.640108	0	0.387616
GM-CSF Signaling	0	1.79996	0.36152	0	0
UVC-Induced MAPK Signaling	0	0.536686	1.03588	0	0
Polyamine Regulation in Colon Cancer	0	1.47527	1.47255	0	0.448108
IL-7 Signaling Pathway	0.310992	0	0.645557	0	0
Telomerase Signaling	0	1.59442	0.723781	0	0.396084
Superpathway of Melatonin Degradation	0	0.384847	0	1.87132	0
Glucocorticoid Receptor Signaling	0	0.471366	0.776223	0	0
FAK Signaling	0.351318	0.635033	0.995081	0	0
P2Y Purigenic Receptor Signaling Pathway	0	1.23363	0.526314	0	0
Synaptogenesis Signaling Pathway	0	0	1.1578	0	0.299031
Melatonin Degradation I	0	0	0	2.00836	0
IL-2 Signaling	0	1.40636	0.862848	0	0
Mouse Embryonic Stem Cell Pluripotency	0	0	1.16276	0	0.421584
Adrenomedullin signaling pathway	0	0.390877	1.59354	0	0
Opioid Signaling Pathway	0	0.87623	0.632659	0.267709	0
Natural Killer Cell Signaling	0	0	1.59354	0	0.387616
Growth Hormone Signaling	0	0	0.725683	0	0
Actin Nucleation by ARP-WASP Complex	0	0.233274	1.33134	0.506035	0.229729
Role of Macrophages, Fibroblasts and Endothelial Cells in Rheumatoid Arthritis	0	0.822368	0.601729	0	0
FLT3 Signaling in Hematopoietic Progenitor Cells	0	1.57498	0.297411	0.285888	0
HIF1α Signaling	0	1.13612	0.82259	0	0
JAK/STAT Signaling	0	1.53454	0.60455	0	0
Role of MAPK Signaling in the Pathogenesis of Influenza	0	0.287118	1.02408	0	0
Endocannabinoid Developing Neuron Pathway	0	1.31397	0.905714	0	0
Renin-Angiotensin Signaling	0	0.324372	0.592465	0	0
CNTF Signaling	0	0.47224	0.92703	0	0
Glutamate Removal from Folates	1.67867	0	0	1.67661	0
Acute Myeloid Leukemia Signaling	0	0.242168	0.901484	0	0
Insulin Receptor Signaling	0	0.24709	0.761142	0	0.242547
Neuroprotective Role of THOP1 in Alzheimer's Disease	0	0	0.608352	0	0.593905
Oxytocin Signaling Pathway	0	0.431061	0.627365	0	0
Superpathway of Geranylgeranyldiphosphate Biosynthesis I (via Mevalonate)	0	2.2263	0	0	0
PEDF Signaling	0	0	0.585204	0	0
PCP (Planar Cell Polarity) Pathway	0	0.443676	0.878332	0	0.438873
Endothelin-1 Signaling	0	0	0.659779	0	0
Basal Cell Carcinoma Signaling	0	0	0.713522	0	0
Human Embryonic Stem Cell Pluripotency	0	0	0.334114	0	0
UVA-Induced MAPK Signaling	0	0	0.818139	0	0
GP6 Signaling Pathway	0	0	0	0	0
MSP-RON Signaling In Cancer Cells Pathway	0	0.781357	0.253581	0	0
Virus Entry via Endocytic Pathways	0	0.427605	0.42622	0	0
Interferon Signaling	0.272657	0	1.40234	0	0
Telomere Extension by Telomerase	0	2.4597	0	0	0.561031
Hepatic Fibrosis / Hepatic Stellate Cell Activation	0	0	0.411838	0	0
α-Adrenergic Signaling	0	0.716164	0.714084	0	0
Phospholipases	0	0	0.38381	0	0.36536
PI3K/AKT Signaling	0	0.390877	0.614788	0	0.378847
IL-3 Signaling	0	1.07188	0.303196	0	0
Cardiac Hypertrophy Signaling (Enhanced)	0	0	0.450101	0.327036	0
IL-4 Signaling	0	0.508071	0.876689	0	0
PTEN Signaling	0	0.412566	1.40085	0	0
Factors Promoting Cardiogenesis in Vertebrates	0	0	0	0.394732	0
Noradrenaline and Adrenaline Degradation	0	1.3744	0.738541	0.263399	0
Thyroid Cancer Signaling	0	0.636657	0.303196	0	0
Spliceosomal Cycle	0	1.71353	0	0	0.55539
Pregnenolone Biosynthesis	0	0.360156	0.359504	0	0.357317
Fcγ Receptor-mediated Phagocytosis in Macrophages and Monocytes	0	0.228962	0.498605	0	0.225451
Glutamine Degradation I	0	0	1.38048	0	0
Glycine Biosynthesis I	1.3822	0	0	0	0
Alanine Biosynthesis II	0	1.38134	0	0	1.37758
Alanine Degradation III	0	1.38134	0	0	1.37758
Xanthine and Xanthosine Salvage	0	0	0	0	0
NGF Signaling	0	1.41546	0.343506	0	0
Histidine Degradation VI	0	0.348519	0.347875	0	0.345714
Apelin Cardiomyocyte Signaling Pathway	0	0.46227	0.460833	0	0
Mevalonate Pathway I	0	1.46987	0	0	0
Th2 Pathway	0	0.25851	0.257438	0	0.253854
Th1 and Th2 Activation Pathway	0	0.310562	0	0	0.30456
Ubiquinol-10 Biosynthesis (Eukaryotic)	0	0.326825	0.326195	0	0.313986
Wound Healing Signaling Pathway	0	0	0.550529	0	0
CCR3 Signaling in Eosinophils	0	0.501252	0.265333	0	0
Caveolar-mediated Endocytosis Signaling	0	0	0	0.327313	0
UVB-Induced MAPK Signaling	0	0	0	0	0
LPS-stimulated MAPK Signaling	0	0.271176	0.575804	0	0
Sirtuin Signaling Pathway	0	1.34281	0.379658	0	0
LPS/IL-1 Mediated Inhibition of RXR Function	0	0	0	0	0
Assembly of RNA Polymerase I Complex	0	0.648052	0	0	0
Xenobiotic Metabolism General Signaling Pathway	0	0	0	0	0
IL-8 Signaling	0	0.341081	0.33944	0	0
Role of Osteoblasts, Osteoclasts and Chondrocytes in Rheumatoid Arthritis	0	0	0.292547	0	0
Xenobiotic Metabolism CAR Signaling Pathway	0	0.246125	0	0.425432	0
HGF Signaling	0	0	0.277648	0	0
Xenobiotic Metabolism Signaling	0	0.574622	0	0	0
NF-κB Activation by Viruses	0	0	0.30911	0	0
Tumor Microenvironment Pathway	0.285057	0	0	0	0
Neuropathic Pain Signaling In Dorsal Horn Neurons	0	0	0	0	0
Hepatic Cholestasis	0	0	0	0	0
Xenobiotic Metabolism PXR Signaling Pathway	0	0	0	0	0
Role of IL-17A in Psoriasis	0	0	0	0	0
Thyroid Hormone Biosynthesis	0	0	0	0	0
Formaldehyde Oxidation II (Glutathione-dependent)	0	1.38134	0	0	0
UDP-D-xylose and UDP-D-glucuronate Biosynthesis	0	1.38134	0	0	0
Sulfate Activation for Sulfonation	0	1.38134	0	0	0
Glutamate Biosynthesis II	0	0	1.38048	0	0
Glutamate Degradation X	0	0	1.38048	0	0
Production of Nitric Oxide and Reactive Oxygen Species in Macrophages	0	0	0	0	0

## Sheet: RNA-seq value
Canonical pathways	RV	RF	SNNs	DCC	CSD
Canonical Pathways	tpm_PWL_vector	tpm_PWL_rfeature	tpm_SNN_rvector	tpm_DCC_reallocation_vector	tpm_CSD_reallocation_vector
Kinetochore Metaphase Signaling Pathway	12.7738	0	23.0512	15.96	19.3581
Estrogen-mediated S-phase Entry	4.87777	0.372372	10.214	10.2111	8.74899
Mitotic Roles of Polo-Like Kinase	5.03141	0	10.1013	10.0041	8.88814
Role of BRCA1 in DNA Damage Response	6.98254	0	7.92666	11.037	6.94172
Cyclins and Cell Cycle Regulation	3.41979	0.99754	7.66196	6.66268	7.57431
Cell Cycle: G2/M DNA Damage Checkpoint Regulation	3.22332	1.0577	9.41106	5.04479	9.38789
Role of CHK Proteins in Cell Cycle Checkpoint Control	4.62711	0	8.70369	6.48106	6.46508
Cell Cycle Control of Chromosomal Replication	4.68484	0.48227	7.69195	5.62314	6.61463
Cell Cycle: G1/S Checkpoint Regulation	2.52246	1.26185	5.81938	5.81672	5.80108
Senescence Pathway	1.62881	0.364221	4.18559	3.65122	5.7414
Hereditary Breast Cancer Signaling	3.07377	0.457627	4.31488	3.05828	5.69551
Cell Cycle Regulation by BTG Family Proteins	3.00311	0	3.9488	3.88024	2.93245
ATM Signaling	3.0018	0	2.99064	2.90263	2.89157
Mismatch Repair in Eukaryotes	3.54683	0	3.54018	2.22303	3.3213
DNA damage-induced 14-3-3σ Signaling	1.2272	0.478928	3.23362	2.56365	4.32374
Pancreatic Adenocarcinoma Signaling	2.29006	0.897824	2.2798	4.12834	2.26778
Ribonucleotide Reductase Signaling Pathway	0	0	0	4.80538	6.14888
Molecular Mechanisms of Cancer	2.51702	2.16699	1.84164	2.46349	1.798
Prostate Cancer Signaling	1.06166	0.678762	1.50625	3.15778	1.96982
Glioblastoma Multiforme Signaling	2.99962	1.98514	1.5424	1.54085	1.53197
Unfolded protein response	1.38868	0.532881	1.38243	0.530801	2.5245
Chronic Myeloid Leukemia Signaling	1.12708	0.725873	0.723781	3.5291	3.03854
Aryl Hydrocarbon Receptor Signaling	2.18766	1.29197	1.70795	1.70634	0.914506
Small Cell Lung Cancer Signaling	0.845454	0	1.79809	2.37783	1.789
DNA Methylation and Transcriptional Repression Signaling	0	0	0.279679	3.21354	3.8712
Tetrahydrofolate Salvage from 5,10-methenyltetrahydrofolate	0	0.997027	0.996193	0.995894	2.36897
β-alanine Degradation I	0	1.38134	1.38048	1.38017	1.37844
Glioma Signaling	1.80332	2.3265	0.916376	1.3093	1.3024
Folate Transformations I	0	0.7597	0.758901	0.758615	3.14417
Superpathway of Serine and Glycine Biosynthesis I	0	0.859904	2.06293	0	2.36897
Amyloid Processing	0	1.03786	1.03588	1.03517	1.0312
RAN Signaling	2.30116	0	1.31169	0.51762	3.42316
ERBB Signaling	0	5.34625	0.228154	0.232165	0.230538
Serine Biosynthesis	0	0.997027	2.373	0	1.20694
Salvage Pathways of Pyrimidine Ribonucleotides	1.25729	0.820342	1.25127	1.26574	1.2597
ERBB4 Signaling	0	4.91625	0.376203	0	0.759548
Protein Ubiquitination Pathway	1.86214	0.651798	1.49504	0	1.85782
Non-Small Cell Lung Cancer Signaling	0.869107	1.8433	0.498605	1.83803	1.30764
Ceramide Biosynthesis	2.0663	0.859904	0.859088	2.06233	0.85716
3-phosphoinositide Degradation	2.14055	0.669044	0.426094	1.30268	0.952393
Valine Degradation I	0	1.14824	2.03198	0.443068	1.14315
Coronavirus Replication Pathway	0.211267	1.83815	1.83525	0	1.15848
All-trans-decaprenyl Diphosphate Biosynthesis	1.3822	0	1.38048	1.38017	1.37844
Folate Polyglutamylation	0	0.997027	0	0.995894	2.36897
Histidine Degradation III	0	0.806391	0.805583	0.805293	1.94011
Pyridoxal 5'-phosphate Salvage Pathway	1.30363	0.792311	0.790507	1.31764	0.800059
Leucine Degradation I	0	1.84261	1.84095	0.758615	0.757016
14-3-3-mediated Signaling	0	2.83282	1.28311	0	1.27506
Asparagine Biosynthesis I	1.67867	0	1.67692	1.67661	0
White Adipose Tissue Browning Pathway	3.84811	0.799564	0	1.14245	0.476231
Ovarian Cancer Signaling	1.73191	2.19959	0.619542	1.29885	0.92392
tRNA Charging	0.70626	0	0.703623	0	0.700519
Iron homeostasis signaling pathway	0.774897	2.03582	1.13179	0.479691	1.13591
Circadian Rhythm Signaling	0	1.96071	0.69957	0.303458	0.932761
Spermidine Biosynthesis I	0	0	1.38048	1.38017	1.37844
Spermine Biosynthesis	0	0	1.38048	1.38017	1.37844
WNT/β-catenin Signaling	1.13927	2.95152	0.799388	0	0
STAT3 Pathway	0.811366	2.1088	0.499484	0.264942	1.60444
Regulation of Cellular Mechanics by Calpain Protease	0.252287	0.929435	0.927119	1.38133	1.3751
HOTAIR Regulatory Pathway	1.24881	1.65522	0.585306	0.883712	1.63996
Remodeling of Epithelial Adherens Junctions	0.378264	1.85015	1.25926	0	1.25316
FAT10 Signaling Pathway	1.52664	0	1.52113	0	0.939527
GADD45 Signaling	0.461646	0	2.09218	0.442177	0.873915
Breast Cancer Regulation by Stathmin1	0.921884	1.58297	0.731269	0.899703	0.888791
Regulation of the Epithelial-Mesenchymal Transition Pathway	2.54754	3.58556	0	0	0
Phagosome Maturation	0	0.924514	2.1767	0	1.71174
p53 Signaling	1.25729	0.820342	1.25127	1.25021	0.812956
BER (Base Excision Repair) Pathway	1.19089	0	1.86858	0.625457	1.18186
HER-2 Signaling in Breast Cancer	0.285615	2.49162	0.463135	1.28518	0.27916
Bladder Cancer Signaling	1.44972	0.355448	0.354183	1.9398	0.636867
NAD Signaling Pathway	1.83893	1.00315	0.40567	0.670174	0.401919
BAG2 Signaling Pathway	0.999926	0	1.49224	0	0.98956
ERK5 Signaling	0	2.39401	0	0.333776	0.685912
Pyrimidine Deoxyribonucleotides De Novo Biosynthesis I	0.413685	0	1.92107	0.412073	1.0741
Sumoylation Pathway	1.67003	0	0.764088	0.763327	1.65363
D-myo-inositol (3,4,5,6)-tetrakisphosphate Biosynthesis	1.45055	0.490162	0.282419	0.751348	0.745907
D-myo-inositol (1,4,5,6)-Tetrakisphosphate Biosynthesis	1.45055	0.490162	0.282419	0.751348	0.745907
Dopamine-DARPP32 Feedback in cAMP Signaling	0.277803	1.05553	0.477236	0.450265	0.997044
Sonic Hedgehog Signaling	0	0.337422	1.64673	0.315849	1.56483
Maturity Onset Diabetes of Young (MODY) Signaling	0	1.08756	0.645557	0.634413	1.58476
dTMP De Novo Biosynthesis	0.997863	0	0.996193	0.995894	0.994223
Glycolysis I	0.360809	0.360156	0.958884	0	2.62805
ID1 Signaling Pathway	0	0	0	2.92177	1.96827
Gap Junction Signaling	0	2.49018	0.900937	0	0.893302
Notch Signaling	0.257178	1.34528	0.720779	0.255826	0.71765
D-myo-inositol (1,4,5)-trisphosphate Degradation	1.36324	0.540609	0	1.35952	0
HIPPO signaling	0.985819	0.983445	0.270295	0	0.562868
Estrogen-Dependent Breast Cancer Signaling	0	1.59573	0.635003	0.291423	0.610663
Type II Diabetes Mellitus Signaling	0.398448	1.80287	0.395295	0.394732	0.972565
Glutamine Biosynthesis I	0	0	1.67692	0	0
Role of NFAT in Cardiac Hypertrophy	0.491653	1.34117	0.48724	0	0.982993
GABA Receptor Signaling	0	1.20811	0.273479	0.277247	0.515229
PDGF Signaling	0.971954	2.6528	0	0	0
Adipogenesis pathway	2.1138	0.808839	0	0.473477	0.470038
Acyl-CoA Hydrolysis	0	1.46987	0	1.46771	0
Axonal Guidance Signaling	0.568352	2.57081	0.561023	0	0
Neuregulin Signaling	0	3.08478	0	0.348351	0
Oncostatin M Signaling	0	1.9058	0.222147	0	0.63746
Nicotine Degradation III	1.478	0	0	1.47159	0
Apoptosis Signaling	0	1.16568	0.42622	0	0.748767
Agrin Interactions at Neuromuscular Junction	0	2.45494	0.36152	0.36841	0.366373
Germ Cell-Sertoli Cell Junction Signaling	0.538676	0.536588	0.815747	0.316775	0.535688
Superpathway of Cholesterol Biosynthesis	0.910177	0.337422	0.336785	0.906813	0.335283
Synaptic Long Term Potentiation	0.543974	1.71405	0	0.277247	0.828809
Hypoxia Signaling in the Cardiovascular System	0.336078	0	0.689941	0.666701	0.663329
Huntington's Disease Signaling	1.13575	0	0.616902	0	1.1006
Fc Epsilon RI Signaling	0	4.40054	0	0	0
SPINK1 General Cancer Pathway	0	1.82482	0	0	0
Insulin Secretion Signaling Pathway	0	2.31009	0.466258	0.291076	1.18975
Purine Nucleotides De Novo Biosynthesis II	0.68221	0	0.680645	0	0.678801
FGF Signaling	2.07371	0.586802	0	0.566016	0
NRF2-mediated Oxidative Stress Response	0.254667	3.28166	0	0	0
Granzyme B Signaling	0	0	0.539869	0	2.36811
Endoplasmic Reticulum Stress Pathway	0.444718	0.444018	0.443319	0.443068	0.441671
Nicotine Degradation II	1.30363	0	0	1.29747	0
CDK5 Signaling	0.367789	1.4776	0	0	0.356652
RHOA Signaling	1.33141	0.57892	0	0.313046	0.310673
L-DOPA Degradation	0	1.38134	0	1.38017	0
Glycine Degradation (Creatine Biosynthesis)	0	1.38134	0	0	0
p70S6K Signaling	0	3.31478	0	0	0
Melanocyte Development and Pigmentation Signaling	0	1.80196	0	0.467606	0
Prolactin Signaling	0.569736	2.6528	0	0	0
Oleate Biosynthesis II (Animals)	0	0	0.616923	0.616649	0.615119
Cancer Drug Resistance By Drug Efflux	0	1.47527	0	0	0.458701
Amyotrophic Lateral Sclerosis Signaling	0	0.360929	0.650142	0.353729	0.636867
Neuroinflammation Signaling Pathway	0	2.53782	0	0	0
Sperm Motility	0.351522	3.96905	0	0	0
Pulmonary Healing Signaling Pathway	0.392652	4.06456	0	0	0
Regulation Of The Epithelial Mesenchymal Transition In Development Pathway	0.261965	1.99806	0.260235	0	0
Role of NANOG in Mammalian Embryonic Stem Cell Pluripotency	0	3.00623	0	0	0
Sulfite Oxidation IV	0	1.67779	0	1.67661	0
DNA Double-Strand Break Repair by Homologous Recombination	0.590643	0	1.46828	0.588858	0.587345
Endocannabinoid Neuronal Synapse Pathway	0	1.02392	0.416324	0	1.01346
Selenocysteine Biosynthesis II (Archaea and Eukaryotes)	0	0.922356	0	0	0.919583
GDNF Family Ligand-Receptor Interactions	0	2.27846	0	0	0.319083
Autophagy	0.335032	0	0.331782	0.516962	0
Thrombopoietin Signaling	0	2.68714	0	0	0
G Beta Gamma Signaling	0	2.22428	0	0	0.535982
IL-15 Production	0	2.93027	0.318279	0.317849	0
Th1 Pathway	0	2.95531	0	0	0.32032
NER (Nucleotide Excision Repair, Enhanced Pathway)	0.435702	0	0.764088	0	1.63535
Role of Tissue Factor in Cancer	0	3.11157	0	0	0
Reelin Signaling in Neurons	0	1.30017	0.304087	0	0.476231
Dopamine Receptor Signaling	0.638316	0.636657	0	0	0
Neurovascular Coupling Signaling Pathway	0.29222	2.08115	0	0	0.435274
p38 MAPK Signaling	0.346003	0.986121	0	0.607661	0
VEGF Family Ligand-Receptor Interactions	0	3.414	0	0	0
Pyrimidine Ribonucleotides Interconversion	0.280867	0	0.776026	0	0.71765
Inhibition of ARE-Mediated mRNA Degradation Pathway	0.359413	0	0.356424	0	0
Macropinocytosis Signaling	0.323255	2.96565	0	0	0
Estrogen Receptor Signaling	0	1.59278	0.314979	0	0.437434
Pulmonary Fibrosis Idiopathic Signaling Pathway	1.36477	1.67608	0	0.273923	0.270464
Role of MAPK Signaling in Promoting the Pathogenesis of Influenza	0	1.49364	0.370868	0	0.654147
Epithelial Adherens Junction Signaling	0.946559	1.74209	0	0	0.371745
γ-glutamyl Cycle	0	0	1.52923	0	1.52543
Thrombin Signaling	0	1.44724	0	0.288671	0
FXR/RXR Activation	0	1.30017	0.304087	0.894257	0
Pyrimidine Ribonucleotides De Novo Biosynthesis	0.264767	0	0.738541	0	0.667953
Stearate Biosynthesis I (Animals)	0	1.36287	0	0.737475	0
ERB2-ERBB3 Signaling	0	2.61757	0	0	0
VEGF Signaling	0	1.74215	0	0	0.80183
Putrescine Biosynthesis III	0	0	0	0	0
ERK/MAPK Signaling	0	2.23813	0	0	0
Regulation Of The Epithelial Mesenchymal Transition By Growth Factors Pathway	2.12526	1.29744	0	0	0
Neurotrophin/TRK Signaling	0	0.668991	0	0.308773	0
FcγRIIB Signaling in B Lymphocytes	0.272059	2.04541	0	0	0
Synaptic Long Term Depression	0	2.07431	0	0	0.893302
GM-CSF Signaling	0	1.79996	0	0	0
UVC-Induced MAPK Signaling	0	2.3719	0	0	0
Polyamine Regulation in Colon Cancer	0.463598	0	0	0	0
IL-7 Signaling Pathway	0.648892	1.61683	0.30911	0	0.306897
Telomerase Signaling	0	0.725873	0	0	0.397419
Superpathway of Melatonin Degradation	0.780568	0	0	0.77634	0
Glucocorticoid Receptor Signaling	0	2.5278	0	0	0
FAK Signaling	0	1.4307	0.348801	0	0
P2Y Purigenic Receptor Signaling Pathway	0	1.68141	0	0.273081	0
Synaptogenesis Signaling Pathway	0	1.79537	0	0	0.456196
Melatonin Degradation I	0.851427	0	0	0.84706	0
IL-2 Signaling	0	1.40636	0	0	0
Mouse Embryonic Stem Cell Pluripotency	0.428995	1.64792	0	0	0
Adrenomedullin signaling pathway	0.392652	0.896011	0	0	0.384956
Opioid Signaling Pathway	0	1.82226	0	0	0
Natural Killer Cell Signaling	0	1.5984	0	0	0
Growth Hormone Signaling	0.356439	1.77558	0.354433	0	0.352073
Actin Nucleation by ARP-WASP Complex	0	0.508071	0	0.506035	0.230538
Role of Macrophages, Fibroblasts and Endothelial Cells in Rheumatoid Arthritis	0.425035	1.67608	0	0	0
FLT3 Signaling in Hematopoietic Progenitor Cells	0	1.05647	0	0.285888	0
HIF1α Signaling	0	1.49207	0	0	0
JAK/STAT Signaling	0	1.02648	0	0	0.284081
Role of MAPK Signaling in the Pathogenesis of Influenza	0	1.53454	0	0	0.581441
Endocannabinoid Developing Neuron Pathway	0	0.90836	0	0.299087	0
Renin-Angiotensin Signaling	0.325585	1.83439	0	0	0.325261
CNTF Signaling	0	1.4993	0	0	0.468438
Glutamate Removal from Folates	0	0	0	0	0
Acute Myeloid Leukemia Signaling	0.243002	1.90763	0	0	0
Insulin Receptor Signaling	0.24814	1.54325	0	0	0.243583
Neuroprotective Role of THOP1 in Alzheimer's Disease	1.38909	0.334398	0.333171	0	0
Oxytocin Signaling Pathway	0	2.19377	0	0	0
Superpathway of Geranylgeranyldiphosphate Biosynthesis I (via Mevalonate)	0.498832	0	0	0.497125	0
PEDF Signaling	0.277268	2.06965	0	0	0.273395
PCP (Planar Cell Polarity) Pathway	0	1.42882	0	0	0
Endothelin-1 Signaling	0	2.11943	0	0	0.407557
Basal Cell Carcinoma Signaling	0.716994	1.75164	0	0	0
Human Embryonic Stem Cell Pluripotency	1.2148	1.61362	0	0	0
UVA-Induced MAPK Signaling	0	2.33493	0	0	0
GP6 Signaling Pathway	0.301832	2.83282	0	0	0
MSP-RON Signaling In Cancer Cells Pathway	0	2.05378	0	0	0
Virus Entry via Endocytic Pathways	0	2.19495	0	0	0
Interferon Signaling	0.272657	0.272069	0.271483	0.271273	0.270101
Telomere Extension by Telomerase	0	0	0	0	0
Hepatic Fibrosis / Hepatic Stellate Cell Activation	1.66588	0.937661	0	0	0
α-Adrenergic Signaling	0	1.57706	0	0	0
Phospholipases	0	1.87598	0	0	0.366373
PI3K/AKT Signaling	0	1.5984	0	0	0
IL-3 Signaling	0	1.59573	0	0	0
Cardiac Hypertrophy Signaling (Enhanced)	0.456577	1.41241	0	0	0.32194
IL-4 Signaling	0.234093	1.33442	0	0	0
PTEN Signaling	0.414178	0.681036	0	0	0
Factors Promoting Cardiogenesis in Vertebrates	0.675642	1.83417	0	0	0
Noradrenaline and Adrenaline Degradation	0	0.264186	0	0.263399	0
Thyroid Cancer Signaling	0.305061	1.59573	0	0	0
Spliceosomal Cycle	0.561883	0	0	0	0
Pregnenolone Biosynthesis	0	1.73229	0	0	0
Fcγ Receptor-mediated Phagocytosis in Macrophages and Monocytes	0	1.8433	0	0	0
Glutamine Degradation I	0	1.38134	0	0	0
Glycine Biosynthesis I	0	0	0	0	1.37844
Alanine Biosynthesis II	0	0	0	0	0
Alanine Degradation III	0	0	0	0	0
Xanthine and Xanthosine Salvage	0	0	1.38048	0	1.37844
NGF Signaling	0	0.986121	0	0	0
Histidine Degradation VI	0	1.68975	0	0	0
Apelin Cardiomyocyte Signaling Pathway	0	1.74215	0	0	0
Mevalonate Pathway I	0.590643	0	0	0.588858	0
Th2 Pathway	0	1.58778	0	0	0.254915
Th1 and Th2 Activation Pathway	0	1.96967	0	0	0
Ubiquinol-10 Biosynthesis (Eukaryotic)	0	1.60989	0	0	0
Wound Healing Signaling Pathway	0.555658	1.38672	0	0	0
CCR3 Signaling in Eosinophils	0	1.6183	0	0	0
Caveolar-mediated Endocytosis Signaling	0	1.68242	0	0.327313	0
UVB-Induced MAPK Signaling	0	2.33541	0	0	0
LPS-stimulated MAPK Signaling	0	1.47638	0	0	0
Sirtuin Signaling Pathway	0.567806	0	0	0	0
LPS/IL-1 Mediated Inhibition of RXR Function	0.545579	1.72078	0	0	0
Assembly of RNA Polymerase I Complex	1.59903	0	0	0	0
Xenobiotic Metabolism General Signaling Pathway	0.23721	1.96584	0	0	0
IL-8 Signaling	0	1.45831	0	0	0
Role of Osteoblasts, Osteoclasts and Chondrocytes in Rheumatoid Arthritis	0.481823	1.32094	0	0	0
Xenobiotic Metabolism CAR Signaling Pathway	0	1.31922	0	0	0
HGF Signaling	0	1.66537	0	0	0
Xenobiotic Metabolism Signaling	0	1.36048	0	0	0
NF-κB Activation by Viruses	0	1.61683	0	0	0
Tumor Microenvironment Pathway	1.45055	0	0	0	0
Neuropathic Pain Signaling In Dorsal Horn Neurons	0	1.70367	0	0	0
Hepatic Cholestasis	0	1.69971	0	0	0
Xenobiotic Metabolism PXR Signaling Pathway	0	1.67375	0	0	0
Role of IL-17A in Psoriasis	0	1.46987	0	0	0
Thyroid Hormone Biosynthesis	1.3822	0	0	0	0
Formaldehyde Oxidation II (Glutathione-dependent)	0	0	0	0	0
UDP-D-xylose and UDP-D-glucuronate Biosynthesis	0	0	0	0	0
Sulfate Activation for Sulfonation	0	0	0	0	0
Glutamate Biosynthesis II	0	0	0	0	0
Glutamate Degradation X	0	0	0	0	0
Production of Nitric Oxide and Reactive Oxygen Species in Macrophages	0	1.30828	0	0	0
